# Supplementary material for: YBX1/YB-1 induces partial EMT and tumourigenicity through secretion of angiogenic factors into the extracellular microenvironment
Source: Oncotarget. 2015 Apr 23;6(15):13718–30. doi: 10.18632/oncotarget.3764 (PMC4537044; doi:10.18632/oncotarget.3764)
Supplement: Supplementary file 2 [file oncotarget-06-13718-s002.xlsx]

## Sheet: Table S1
Table S1. Proteins identified in MDCK, MDCKYBX1 and 21D1 cell lysates
						Cell Lysate LFQ intensityc						Averaged Cell Lysate Ratiod
Ensembl Acca	Protein Descriptionb	Gene Nameb	Uniprot Accb	Protein lengthb	Fasta headers	MDCK Rep A	MDCK Rep B	MDCKYBX1 Rep A	MDCKYBX1 Rep B	21D1 Rep A	21D1 Rep B	MDCKYBX1/MDCK	P-value	21D1/MDCKYBX1	P-value	21D1/MDCK	P-value
ENSCAFT00000015132	Uncharacterized protein	RPLP2	E2R9Y9	115	>tr|E2R9Y9|E2R9Y9_CANFA Uncharacterized protein OS=Canis familiaris GN=RPLP2 PE=3 SV=1	1	1	9453400	9341200	3605200	3950800	9397300	1.20115e-28	-2.48737	0.220583	3778000	4.98464e-11
ENSCAFT00000013715	tubulin, alpha 1b	TUBA1B	L7N0B2	451	>tr|L7N0B2|L7N0B2_CANFA Uncharacterized protein (Fragment) OS=Canis familiaris GN=TUBA1B PE=3 SV=1	7442200	7270700	1	1	5454200	8053700	-7.35645e+06	7.14332e-26	6753950	1.46079e-17	-1.08921	0.893911
ENSCAFT00000006816	Canis lupus familiaris RAB10, member RAS oncogene family (RAB10), mRNA.	RAB10	F2Z4P9	200	>tr|F2Z4P9|F2Z4P9_CANFA Ras-related protein Rab-10 OS=Canis familiaris GN=RAB10 PE=3 SV=1;>sp|P24409|RAB10_CANFA Ras-related protein Rab-10 OS=Canis familiaris GN=RAB10 PE=1 SV=1;>tr|J9NUV0|J9NUV0_CANFA Ras-related protein Rab-10 OS=Canis familiaris GN=RAB	6179500	5608600	1	1	4347000	4578400	-5894050	1.75027e-20	4462700	8.55584e-12	-1.32074	0.68928
ENSCAFT00000035556	ribosomal protein L11	RPL11	E2R9G7	178	>tr|E2R9G7|E2R9G7_CANFA Uncharacterized protein OS=Canis familiaris GN=RPL11 PE=1 SV=2;>tr|E2QTG3|E2QTG3_CANFA Uncharacterized protein OS=Canis familiaris PE=4 SV=1	5261500	4728600	1	1	3397000	3352100	-4.99505e+06	1.22893e-15	3.37455e+06	1.60255e-09	-1.48021	0.615241
ENSCAFT00000023350	Canis lupus familiaris cell division cycle 42 (GTP binding protein, 25kDa) (CDC42), mRNA.	CDC42	P60952	191	>sp|P60952|CDC42_CANFA Cell division control protein 42 homolog OS=Canis familiaris GN=CDC42 PE=2 SV=2;>tr|J9P730|J9P730_CANFA Uncharacterized protein OS=Canis familiaris PE=3 SV=1	4589900	5343300	1	1	3901200	3416500	-4966600	1.98954e-15	3658850	4.6493e-10	-1.35742	0.690423
ENSCAFT00000004010	Uncharacterized protein	YBX1	E2R1A0	359	>tr|E2R1A0|E2R1A0_CANFA Uncharacterized protein (Fragment) OS=Canis familiaris GN=YBX1 PE=4 SV=2;>tr|J9NTJ7|J9NTJ7_CANFA Uncharacterized protein (Fragment) OS=Canis familiaris GN=LOC474472 PE=4 SV=1	1	1	3814000	3415600	1	1	3614800	1.04916e-09	-3614800	5.56252e-10	1	1
ENSCAFT00000012682	transient receptor potential cation channel, subfamily A, member 1	TRPA1	F1Q2M0	1117	>tr|F1Q2M0|F1Q2M0_CANFA Uncharacterized protein OS=Canis familiaris GN=TRPA1 PE=4 SV=2	3272200	4003900	1	1	1	1	-3638050	1.45843e-09	1	1	-3638050	1.35128e-10
ENSCAFT00000027817	S100 calcium binding protein A6	S100A6	E2R5P5	90	>tr|E2R5P5|E2R5P5_CANFA Protein S100 OS=Canis familiaris GN=S100A6 PE=3 SV=1	4360000	2468600	1	1	10004000	1	-3.4143e+06	5.91168e-09	NR	NR	NR	NR
ENSCAFT00000035203	ras homolog family member A	RHOA	F6XY66	193	>tr|F6XY66|F6XY66_CANFA Transforming protein RhoA OS=Canis familiaris GN=RHOA PE=3 SV=1;>sp|P24406|RHOA_CANFA Transforming protein RhoA OS=Canis familiaris GN=RHOA PE=2 SV=1	3771000	2785000	1	1	4474800	3702400	-3278000	1.46334e-08	4088600	4.80763e-11	1.24728	0.779938
ENSCAFT00000026846	farnesyl diphosphate synthase	FDPS	F1P926	421	>tr|F1P926|F1P926_CANFA Uncharacterized protein (Fragment) OS=Canis familiaris GN=FDPS PE=3 SV=2	3472100	2845400	1	1	1	1	-3158750	3.85802e-08	1	1	-3158750	4.09751e-09
ENSCAFT00000026037	eukaryotic translation initiation factor 3, subunit B	EIF3B	F1P969	813	>tr|F1P969|F1P969_CANFA Eukaryotic translation initiation factor 3 subunit B OS=Canis familiaris GN=EIF3B PE=3 SV=2	2690800	2775600	1	1	2036600	2764300	-2733200	2.03117e-07	2400450	2.0497e-07	-1.13862	0.891929
ENSCAFT00000024279	Uncharacterized protein	UBE2L3	E2RKT9	154	>tr|E2RKT9|E2RKT9_CANFA Uncharacterized protein OS=Canis familiaris GN=UBE2L3 PE=3 SV=1	2627200	2533100	1	1	1	1	-2580150	4.48396e-07	1	1	-2580150	2.05096e-07
ENSCAFT00000000591	Uncharacterized protein	LOC102156885	E2R4C5	103	>tr|E2R4C5|E2R4C5_CANFA Uncharacterized protein OS=Canis familiaris GN=LOC102156885 PE=4 SV=1	1	1	2507100	2148600	2818600	2204400	2327850	1.13566e-06	1.07889	0.941359	2511500	2.69443e-07
ENSCAFT00000005688	proteasome (prosome, macropain) subunit, beta type, 2	PSMB2	E2QW34	201	>tr|E2QW34|E2QW34_CANFA Proteasome subunit beta type OS=Canis familiaris GN=PSMB2 PE=3 SV=1	2298600	2423800	1	1	1701100	1492900	-2361200	1.25794e-06	1597000	1.56364e-05	-1.47852	0.724204
ENSCAFT00000016775	Uncharacterized protein		J9NZC0	123	>tr|J9NZC0|J9NZC0_CANFA Uncharacterized protein OS=Canis familiaris PE=4 SV=1;>tr|J9P252|J9P252_CANFA Uncharacterized protein OS=Canis familiaris PE=4 SV=1;>tr|E2R8G3|E2R8G3_CANFA Uncharacterized protein OS=Canis familiaris GN=RPL31 PE=1 SV=1;>tr|J9P3J8|J9	1	1	2157000	2423200	1293300	1	2290100	1.61543e-06	NR	NR	NR	NR
ENSCAFT00000000216	actin related protein 2/3 complex, subunit 3, 21kDa	ARPC3	J9P309	178	>tr|J9P309|J9P309_CANFA Actin-related protein 2/3 complex subunit 3 OS=Canis familiaris GN=ARPC3 PE=3 SV=1	2176800	2388900	1	1	938260	1	-2282850	2.01961e-06	NR	NR	NR	NR
0	#N/A	GNAS	P63091	394	>sp|P63091|GNAS_CANFA Guanine nucleotide-binding protein G(s) subunit alpha OS=Canis familiaris GN=GNAS PE=2 SV=1;>tr|F6Y6T1|F6Y6T1_CANFA Guanine nucleotide-binding protein G(s) subunit alpha OS=Canis familiaris GN=GNAS PE=4 SV=1;>tr|J9P7G0|J9P7G0_CANFA Gu	2233900	2285100	1	1	1341900	2225800	-2259500	2.38624e-06	1.78385e+06	5.50924e-06	-1.26664	0.830789
ENSCAFT00000045869	Canis lupus familiaris ubiquitin-conjugating enzyme E2 variant 1 (UBE2V1), mRNA.	UBE2V1	E2R2I5	147	>tr|E2R2I5|E2R2I5_CANFA Uncharacterized protein OS=Canis familiaris GN=UBE2V1 PE=4 SV=1;>tr|J9P1M6|J9P1M6_CANFA Uncharacterized protein (Fragment) OS=Canis familiaris GN=UBE2V1 PE=4 SV=1	1	1	12682000	1	1	1	NR	NR	NR	NR	1	1
ENSCAFT00000035281	annexin A7	ANXA7	E2QXD1	488	>tr|E2QXD1|E2QXD1_CANFA Annexin OS=Canis familiaris GN=ANXA7 PE=3 SV=2	1	1	2175500	2026700	1	1	2.1011e+06	4.54562e-06	-2.1011e+06	7.58173e-07	1	1
ENSCAFT00000025126	Nucleoside diphosphate kinase	LOC102155863	J9P3S5	152	>tr|J9P3S5|J9P3S5_CANFA Nucleoside diphosphate kinase OS=Canis familiaris GN=LOC102155863 PE=3 SV=1	1	1	2473700	1690000	1	1	2081850	5.36566e-06	-2.08185e+06	9.03755e-07	1	1
ENSCAFT00000030502	Canis lupus familiaris guanine nucleotide binding protein (G protein), beta polypeptide 1 (GNB1), mRNA.	GNB1	P62872	340	>sp|P62872|GBB1_CANFA Guanine nucleotide-binding protein G(I)/G(S)/G(T) subunit beta-1 OS=Canis familiaris GN=GNB1 PE=2 SV=3	1651700	2519100	1	1	1	2864700	-2.0854e+06	6.51213e-06	NR	NR	NR	NR
ENSCAFT00000022879	NCK-associated protein 1	NCKAP1	F1PH57	1102	>tr|F1PH57|F1PH57_CANFA Uncharacterized protein OS=Canis familiaris GN=NCKAP1 PE=4 SV=2	2416700	1708900	1	1	2385900	1031100	-2062800	6.82381e-06	1708500	9.9816e-06	-1.20737	0.871399
ENSCAFT00000043112	KH domain containing, RNA binding, signal transduction associated 1	KHDRBS1	J9NRH2	423	>tr|J9NRH2|J9NRH2_CANFA Uncharacterized protein OS=Canis familiaris GN=KHDRBS1 PE=4 SV=1;>tr|F1PLD5|F1PLD5_CANFA Uncharacterized protein (Fragment) OS=Canis familiaris GN=KHDRBS1 PE=4 SV=2	2054500	1973000	1	1	1	1	-2.01375e+06	8.5051e-06	1	1	-2.01375e+06	2.01891e-06
ENSCAFT00000025040	tropomyosin 4	TPM4	F6X7L0	284	>tr|F6X7L0|F6X7L0_CANFA Uncharacterized protein OS=Canis familiaris GN=TPM4 PE=3 SV=1	1694600	2288400	1	1	2681900	2366100	-1991500	9.29305e-06	2524000	9.82904e-08	1.26739	0.821122
ENSCAFT00000026903	integrin, alpha 3 (antigen CD49C, alpha 3 subunit of VLA-3 receptor)	ITGA3	F1Q439	1051	>tr|F1Q439|F1Q439_CANFA Uncharacterized protein OS=Canis familiaris GN=ITGA3 PE=3 SV=2	1884100	1989500	1	1	4710100	5023600	-1936800	1.09677e-05	4866850	3.03603e-13	2.51283	0.265456
ENSCAFT00000001665	transforming growth factor, beta-induced, 68kDa	TGFBI	F1PW10	650	>tr|F1PW10|F1PW10_CANFA Uncharacterized protein (Fragment) OS=Canis familiaris GN=TGFBI PE=4 SV=2;>tr|J9P2W2|J9P2W2_CANFA Uncharacterized protein OS=Canis familiaris GN=TGFBI PE=4 SV=1	1543000	2182100	1	1	679630	573380	-1862550	1.56388e-05	626505	0.00145613	-2.97292	0.471282
ENSCAFT00000043407	CD44 molecule (Indian blood group)	CD44	J9P423	363	>tr|J9P423|J9P423_CANFA CD44 antigen OS=Canis familiaris GN=CD44 PE=4 SV=1;>tr|F1PTZ7|F1PTZ7_CANFA CD44 antigen OS=Canis familiaris GN=CD44 PE=4 SV=2;>sp|Q28284|CD44_CANFA CD44 antigen (Fragment) OS=Canis familiaris GN=CD44 PE=2 SV=1	1756700	1839800	1	1	7052900	5090400	-1798250	2.11867e-05	6071650	6.73356e-16	3.37642	0.125543
ENSCAFT00000038242	guanine nucleotide binding protein (G protein), beta polypeptide 2	GNB2	E2RD95	340	>tr|E2RD95|E2RD95_CANFA Uncharacterized protein OS=Canis familiaris GN=GNB2 PE=4 SV=1;>tr|E2RRE2|E2RRE2_CANFA Uncharacterized protein OS=Canis familiaris GN=GNB2 PE=4 SV=1	1862000	1670800	1	1	1	1770800	-1766400	2.38592e-05	NR	NR	NR	NR
0	#N/A	DLA-DRA1	Q5W425	251	>tr|Q5W425|Q5W425_CANFA MHC class II antigen DR alpha OS=Canis familiaris GN=DLA-DRA1 PE=3 SV=1;>tr|Q30437|Q30437_CANFA MHC class II DR alpha chain OS=Canis familiaris GN=DLA DRA PE=3 SV=1	3776500	4080400	1	1	1	1	-3.92845e+06	4.61902e-11	1	1	-3.92845e+06	1.6762e-11
ENSCAFT00000020448	ribosomal protein L18a	RPL18A	J9NVM6	176	>tr|J9NVM6|J9NVM6_CANFA 60S ribosomal protein L18a OS=Canis familiaris GN=RPL18A PE=3 SV=1;>tr|E2RL34|E2RL34_CANFA 60S ribosomal protein L18a OS=Canis familiaris GN=RPL18A PE=3 SV=1	1792900	1654100	1	1	998200	1086100	-1723500	2.94933e-05	1042150	0.000267193	-1.65379	0.722539
ENSCAFT00000008300	minichromosome maintenance complex component 6	MCM6	E2RD79	821	>tr|E2RD79|E2RD79_CANFA Uncharacterized protein OS=Canis familiaris GN=MCM6 PE=3 SV=1	1750600	1570800	1	1	1	1	-1660700	3.654e-05	1	1	-1660700	1.41616e-05
ENSCAFT00000020600	microtubule-associated protein 4	MAP4	F1PCZ5	1133	>tr|F1PCZ5|F1PCZ5_CANFA Microtubule-associated protein OS=Canis familiaris GN=MAP4 PE=4 SV=2;>tr|F1PCX8|F1PCX8_CANFA Microtubule-associated protein OS=Canis familiaris GN=MAP4 PE=4 SV=2	2947900	2192800	3610900	3517400	5090100	4858300	1.38664	0.659219	1.39562	0.670181	1.93522	0.40447
ENSCAFT00000009299	60S ribosomal protein L15	RPL15	E2QXF3	204	>sp|E2QXF3|RL15_CANFA 60S ribosomal protein L15 OS=Canis familiaris GN=RPL15 PE=1 SV=1	1884700	1320100	1	1	1281300	1	-1602400	4.5466e-05	NR	NR	NR	NR
ENSCAFT00000007400	Canis lupus familiaris ribosomal protein L26 (RPL26), mRNA.	LOC608703	E2QUE7	145	>tr|E2QUE7|E2QUE7_CANFA Uncharacterized protein OS=Canis familiaris GN=LOC608703 PE=1 SV=2	1833100	1298100	1	1	1	1	-1565600	5.65913e-05	1	1	-1565600	2.3178e-05
ENSCAFT00000044875	LIM and SH3 protein 1	LASP1	J9P3M1	262	>tr|J9P3M1|J9P3M1_CANFA Uncharacterized protein OS=Canis familiaris GN=LASP1 PE=4 SV=1	1716300	1367000	1	1	971220	1160400	-1541650	6.1802e-05	1065810	0.000238903	-1.44646	0.798332
ENSCAFT00000005848	60S ribosomal protein L13a	RPL13A	F1PI16	203	>tr|F1PI16|F1PI16_CANFA 60S ribosomal protein L13a OS=Canis familiaris GN=RPL13A PE=3 SV=1;>sp|Q9XSU0|RL13A_CANFA 60S ribosomal protein L13a OS=Canis familiaris GN=RPL13A PE=1 SV=2;>tr|F6UMX6|F6UMX6_CANFA 60S ribosomal protein L13a OS=Canis familiaris GN=R	1	1	6844600	1	1	1	NR	NR	NR	NR	1	1
ENSCAFT00000026060	pre-mRNA processing factor 19	PRPF19	E2R8L3	513	>tr|E2R8L3|E2R8L3_CANFA Uncharacterized protein (Fragment) OS=Canis familiaris GN=PRPF19 PE=4 SV=2	1	1	1338600	1671300	1	1	1504950	6.75921e-05	-1.50495e+06	1.9854e-05	1	1
ENSCAFT00000016053	ATPase, H+ transporting, lysosomal 56/58kDa, V1 subunit B2	ATP6V1B2	E2RAC6	511	>tr|E2RAC6|E2RAC6_CANFA Uncharacterized protein OS=Canis familiaris GN=ATP6V1B2 PE=3 SV=2	1	1	1844300	1099700	1	1	1472000	7.77592e-05	-1.472e+06	2.45663e-05	1	1
ENSCAFT00000047451	eukaryotic translation initiation factor 3, subunit H	EIF3H	J9NTR8	377	>tr|J9NTR8|J9NTR8_CANFA Eukaryotic translation initiation factor 3 subunit H OS=Canis familiaris GN=EIF3H PE=3 SV=1;>tr|F6V5U1|F6V5U1_CANFA Eukaryotic translation initiation factor 3 subunit H OS=Canis familiaris GN=EIF3H PE=3 SV=1	1305100	1670000	1	1	1742400	1856500	-1487550	7.86046e-05	1799450	4.573e-06	1.20967	0.877789
0	#N/A		O46882	361	>tr|O46882|O46882_CANFA MHC class I DLA-88 OS=Canis familiaris PE=3 SV=1;>tr|F1PEZ8|F1PEZ8_CANFA Uncharacterized protein (Fragment) OS=Canis familiaris GN=DLA-12 PE=3 SV=2	1562600	1356200	1	1	1569700	1537000	-1459400	9.02189e-05	1553350	1.65838e-05	1.06438	0.961995
ENSCAFT00000007718	nudix (nucleoside diphosphate linked moiety X)-type motif 5	NUDT5	E2RAT4	219	>tr|E2RAT4|E2RAT4_CANFA Uncharacterized protein OS=Canis familiaris GN=NUDT5 PE=3 SV=1;>tr|J9NXJ1|J9NXJ1_CANFA Uncharacterized protein OS=Canis familiaris GN=NUDT5 PE=3 SV=1	1	1	1126700	1641400	1	1	1384050	0.000116981	-1.38405e+06	3.3092e-05	1	1
ENSCAFT00000044905	basal cell adhesion molecule (Lutheran blood group)	BCAM	J9P3V6	628	>tr|J9P3V6|J9P3V6_CANFA Uncharacterized protein OS=Canis familiaris GN=BCAM PE=4 SV=1;>tr|F1PWJ7|F1PWJ7_CANFA Uncharacterized protein OS=Canis familiaris GN=BCAM PE=4 SV=2	1	1	1298700	1465900	1	1	1382300	0.000118768	-1382300	3.48908e-05	1	1
ENSCAFT00000030372	glyoxalase domain containing 4	GLOD4	E2QXD6	483	>tr|E2QXD6|E2QXD6_CANFA Uncharacterized protein OS=Canis familiaris GN=GLOD4 PE=4 SV=2	1208000	1566800	1	1	1	1188200	-1.3874e+06	0.000122647	NR	NR	NR	NR
ENSCAFT00000037816	Uncharacterized protein		J9P3C5	151	>tr|J9P3C5|J9P3C5_CANFA Uncharacterized protein OS=Canis familiaris PE=4 SV=1;>tr|F1P6A4|F1P6A4_CANFA Cytochrome c oxidase subunit 5A, mitochondrial OS=Canis familiaris GN=COX5A PE=4 SV=2	1522400	1184600	1	1	787120	1023800	-1353500	0.00013654	905460	0.000457457	-1.49482	0.795804
ENSCAFT00000037742	Histone H3	LOC608586	J9P7X1	136	>tr|J9P7X1|J9P7X1_CANFA Histone H3 OS=Canis familiaris GN=LOC608586 PE=3 SV=1	1368200	1336000	1	1	1740900	1717600	-1.3521e+06	0.000138923	1729250	7.99991e-06	1.27894	0.850021
ENSCAFT00000008082	Canis lupus familiaris signal recognition particle 68kDa (SRP68), mRNA.	SRP68	F1PI42	618	>tr|F1PI42|F1PI42_CANFA Signal recognition particle subunit SRP68 OS=Canis familiaris GN=SRP68 PE=3 SV=2;>sp|Q00004|SRP68_CANFA Signal recognition particle subunit SRP68 OS=Canis familiaris GN=SRP68 PE=1 SV=1	1280900	1416100	1	1	1903200	1667400	-1348500	0.000142506	1.7853e+06	5.08659e-06	1.32392	0.826711
ENSCAFT00000048990	Canis lupus familiaris caveolin 2 (CAV2), mRNA.	CAV2	O46550	162	>sp|O46550|CAV2_CANFA Caveolin-2 OS=Canis familiaris GN=CAV2 PE=1 SV=2;>tr|F1PFX6|F1PFX6_CANFA Caveolin OS=Canis familiaris GN=CAV2 PE=3 SV=2	1	1	1113300	1487300	1	1	1300300	0.000152323	-1300300	5.11796e-05	1	1
ENSCAFT00000050149	microtubule-actin crosslinking factor 1	MACF1	J9PAW7	7437	>tr|J9PAW7|J9PAW7_CANFA Uncharacterized protein OS=Canis familiaris GN=MACF1 PE=4 SV=1;>tr|F1Q1P4|F1Q1P4_CANFA Uncharacterized protein (Fragment) OS=Canis familiaris GN=MACF1 PE=4 SV=2	1	1	1117500	1463100	1	1	1.2903e+06	0.000159973	-1290300	5.61342e-05	1	1
ENSCAFT00000025789	phosphoglucomutase 2	PGM2	E2QV12	615	>tr|E2QV12|E2QV12_CANFA Uncharacterized protein OS=Canis familiaris GN=PGM2 PE=4 SV=1	1113000	1499300	1	1	2096300	1	-1306150	0.000167409	NR	NR	NR	NR
ENSCAFT00000027037	Uncharacterized protein	NONO	F1PTP3	470	>tr|F1PTP3|F1PTP3_CANFA Uncharacterized protein OS=Canis familiaris GN=NONO PE=4 SV=2;>tr|F1Q0F6|F1Q0F6_CANFA Uncharacterized protein OS=Canis familiaris PE=4 SV=2	1055200	1538600	1	1	985900	1208600	-1296900	0.000172563	1097250	0.000190457	-1.18195	0.911456
ENSCAFT00000000525	heterogeneous nuclear ribonucleoprotein H3 (2H9)	HNRNPH3	F1P8D3	346	>tr|F1P8D3|F1P8D3_CANFA Uncharacterized protein OS=Canis familiaris GN=HNRNPH3 PE=4 SV=2	1	1	1425400	1106700	941630	893110	1266050	0.000176247	-1.38009	0.831098	917370	0.00052285
ENSCAFT00000022067	Canis lupus familiaris serpin peptidase inhibitor, clade E (nexin, plasminogen activator inhibitor type 1), member 1 (SERPINE1), mRNA.	SERPINE1	F1PUI4	402	>tr|F1PUI4|F1PUI4_CANFA Uncharacterized protein OS=Canis familiaris GN=SERPINE1 PE=3 SV=2	855040	1728900	1	1	568710	566040	-1291970	0.000181057	567375	0.00153398	-2.2771	0.62704
ENSCAFT00000012366	ATPase, Na+/K+ transporting, beta 3 polypeptide	ATP1B3	F1Q0S2	223	>tr|F1Q0S2|F1Q0S2_CANFA Uncharacterized protein OS=Canis familiaris GN=ATP1B3 PE=3 SV=2	1406600	1143500	1	1	973160	1077400	-1275050	0.000183809	1025280	0.000291563	-1.24361	0.886926
ENSCAFT00000047698	SEC31 homolog A (S. cerevisiae)	SEC31A	J9NRG5	1221	>tr|J9NRG5|J9NRG5_CANFA Uncharacterized protein OS=Canis familiaris GN=SEC31A PE=4 SV=1;>tr|F6UL20|F6UL20_CANFA Uncharacterized protein OS=Canis familiaris GN=SEC31A PE=4 SV=1	1364500	1133400	1	1	1781100	1658400	-1248950	0.000194343	1719750	8.38262e-06	1.37696	0.809075
ENSCAFT00000013978	transmembrane 9 superfamily member 3	TM9SF3	E2RSD0	587	>tr|E2RSD0|E2RSD0_CANFA Uncharacterized protein OS=Canis familiaris GN=TM9SF3 PE=4 SV=1	1172000	1309000	1	1	1	1096100	-1240500	0.00020771	NR	NR	NR	NR
ENSCAFT00000009652	ribonucleotide reductase M1	RRM1	E2R8P1	792	>tr|E2R8P1|E2R8P1_CANFA Ribonucleoside-diphosphate reductase OS=Canis familiaris GN=RRM1 PE=3 SV=1	1270000	1130200	1	1	1	1	-1.2001e+06	0.00022982	1	1	-1.2001e+06	0.000115124
ENSCAFT00000003231	Uncharacterized protein		J9NYI7	161	>tr|J9NYI7|J9NYI7_CANFA Uncharacterized protein OS=Canis familiaris PE=4 SV=1;>tr|J9NUR6|J9NUR6_CANFA Uncharacterized protein OS=Canis familiaris PE=4 SV=1;>tr|E2RHH8|E2RHH8_CANFA Uncharacterized protein OS=Canis familiaris GN=LOC102154818 PE=4 SV=1;>tr|J9	1041300	1361600	1	1	1176900	1140600	-1201450	0.000235369	1158750	0.000137818	-1.03685	0.98122
ENSCAFT00000023294	solute carrier family 25 (mitochondrial carrier; citrate transporter), member 1	SLC25A1	F1P808	331	>tr|F1P808|F1P808_CANFA Uncharacterized protein (Fragment) OS=Canis familiaris GN=SLC25A1 PE=3 SV=2	1	1	1135800	1104800	1	1	1120300	0.000305978	-1120300	0.00016884	1	1
ENSCAFT00000013946	Uncharacterized protein	SRC	E2RSH8	536	>tr|E2RSH8|E2RSH8_CANFA Uncharacterized protein OS=Canis familiaris GN=SRC PE=4 SV=2;>tr|K7RW18|K7RW18_CANFA V-src sarcoma Schmidt-Ruppin A-2 viral oncogene-like protein (Fragment) OS=Canis familiaris GN=Src PE=2 SV=1	1304200	934040	1	1	2624200	2918300	-1119120	0.000328375	2771250	2.58062e-08	2.47628	0.421209
ENSCAFT00000038024	Canis lupus familiaris testis derived transcript (3 LIM domains) (TES), mRNA.	TES	E2RDJ9	412	>tr|E2RDJ9|E2RDJ9_CANFA Testin OS=Canis familiaris GN=TES PE=4 SV=1;>tr|F1PFX9|F1PFX9_CANFA Testin OS=Canis familiaris GN=TES PE=4 SV=1;>sp|A0M8U6|TES_CANFA Testin OS=Canis familiaris GN=TES PE=3 SV=1	1140500	1093600	1	1	1	1	-1117050	0.00033178	1	1	-1117050	0.000182186
0	#N/A	OAS1	Q2TJA4	355	>tr|Q2TJA4|Q2TJA4_CANFA 2-5 oligoadenylate synthetase 1 OS=Canis familiaris GN=OAS1 PE=2 SV=1;>tr|F1PLW6|F1PLW6_CANFA Uncharacterized protein OS=Canis familiaris GN=OAS1 PE=4 SV=2	1009300	1165400	1	1	2348000	2407400	-1.08735e+06	0.000361343	2377700	2.39191e-07	2.18669	0.523555
ENSCAFT00000014480	stanniocalcin 1	STC1	E2RST6	247	>tr|E2RST6|E2RST6_CANFA Uncharacterized protein OS=Canis familiaris GN=STC1 PE=4 SV=1	1	1	1481800	587750	1	1	1034775	0.000399563	-1034775	0.000298887	1	1
ENSCAFT00000024843	Uncharacterized protein	HNRNPUL2	F1P8K1	748	>tr|F1P8K1|F1P8K1_CANFA Uncharacterized protein OS=Canis familiaris GN=HNRNPUL2 PE=4 SV=2;>tr|J9PAS2|J9PAS2_CANFA Uncharacterized protein OS=Canis familiaris GN=HNRNPUL2 PE=4 SV=1	875460	1131900	1	1	1031100	1616000	-1003680	0.000442746	1323550	4.66421e-05	1.3187	0.855788
ENSCAFT00000001551	cutA divalent cation tolerance homolog (E. coli)	CUTA	E2RRT8	177	>tr|E2RRT8|E2RRT8_CANFA Uncharacterized protein OS=Canis familiaris GN=CUTA PE=4 SV=1;>tr|J9P8G4|J9P8G4_CANFA Uncharacterized protein (Fragment) OS=Canis familiaris GN=CUTA PE=4 SV=1	874830	1069000	1	1	1	1	-971915	0.000482043	1	1	-971915	0.000408226
ENSCAFT00000004876	hydroxysteroid dehydrogenase like 2	HSDL2	F1Q3R2	418	>tr|F1Q3R2|F1Q3R2_CANFA Uncharacterized protein OS=Canis familiaris GN=HSDL2 PE=4 SV=2	967710	954730	1	1	1	1	-961220	0.000498996	1	1	-961220	0.000431861
ENSCAFT00000014084	copine III	CPNE3	E2R0K3	533	>tr|E2R0K3|E2R0K3_CANFA Uncharacterized protein OS=Canis familiaris GN=CPNE3 PE=4 SV=1;>tr|E2QZQ6|E2QZQ6_CANFA Uncharacterized protein OS=Canis familiaris GN=CPNE3 PE=4 SV=1	946850	952470	1	1	1631900	1684100	-949660	0.000535176	1658000	1.10926e-05	1.74589	0.699405
ENSCAFT00000044379	nuclear mitotic apparatus protein 1	NUMA1	J9P1U4	1844	>tr|J9P1U4|J9P1U4_CANFA Uncharacterized protein OS=Canis familiaris GN=NUMA1 PE=4 SV=1;>tr|E2R5Y7|E2R5Y7_CANFA Uncharacterized protein OS=Canis familiaris GN=NUMA1 PE=4 SV=2	1	1	1079000	744690	1	1	911845	0.00056571	-911845	0.000442442	1	1
ENSCAFT00000002350	5-oxoprolinase (ATP-hydrolysing)	OPLAH	F1PGA9	1178	>tr|F1PGA9|F1PGA9_CANFA Uncharacterized protein OS=Canis familiaris GN=OPLAH PE=4 SV=2	1	1	703770	1112600	1	1	908185	0.000587376	-908185	0.000452495	1	1
ENSCAFT00000006222	Canis lupus familiaris BCL2-associated X protein (BAX), mRNA.	BAX	F1PAN9	164	>tr|F1PAN9|F1PAN9_CANFA Uncharacterized protein OS=Canis familiaris GN=BAX PE=4 SV=2;>tr|F1PMV2|F1PMV2_CANFA Uncharacterized protein OS=Canis familiaris GN=BAX PE=4 SV=2;>tr|Q8HYU5|Q8HYU5_CANFA Bax OS=Canis familiaris PE=2 SV=1	862760	960130	1	1	769650	950790	-911445	0.000603054	860220	0.000557177	-1.05955	0.973158
ENSCAFT00000023227	EPH receptor B2	EPHB2	F1PAF1	963	>tr|F1PAF1|F1PAF1_CANFA Uncharacterized protein OS=Canis familiaris GN=EPHB2 PE=4 SV=2	1217500	572710	1	1	1	1	-895105	0.000664575	1	1	-895105	0.000587213
ENSCAFT00000003885	N-acetylneuraminic acid synthase	NANS	E2QWN4	359	>tr|E2QWN4|E2QWN4_CANFA Uncharacterized protein OS=Canis familiaris GN=NANS PE=4 SV=1	839430	942840	1	1	752040	746500	-891135	0.000669468	749270	0.000863661	-1.18934	0.9224
ENSCAFT00000021943	vacuolar protein sorting 26 homolog A (S. pombe)	VPS26A	F6V393	338	>tr|F6V393|F6V393_CANFA Uncharacterized protein OS=Canis familiaris GN=VPS26A PE=4 SV=1	1	1	859370	872590	1	812330	865980	0.000684994	NR	NR	NR	NR
ENSCAFT00000012778	eukaryotic translation initiation factor 6	EIF6	E2R1S5	242	>tr|E2R1S5|E2R1S5_CANFA Eukaryotic translation initiation factor 6 OS=Canis familiaris GN=EIF6 PE=3 SV=2	1	3867700	1	1	3190300	3103000	NR	NR	3146650	5.38703e-09	1.62714	0.783661
ENSCAFT00000013018	ADP-ribosylation factor interacting protein 1	ARFIP1	E2R057	402	>tr|E2R057|E2R057_CANFA Uncharacterized protein OS=Canis familiaris GN=ARFIP1 PE=4 SV=2	1	1	971700	738760	790780	1	855230	0.0007133	NR	NR	NR	NR
ENSCAFT00000048196	proteasome (prosome, macropain) 26S subunit, non-ATPase, 12	PSMD12	J9JHD9	456	>tr|J9JHD9|J9JHD9_CANFA Uncharacterized protein OS=Canis familiaris GN=PSMD12 PE=4 SV=1;>tr|E2R7F2|E2R7F2_CANFA Uncharacterized protein OS=Canis familiaris GN=PSMD12 PE=4 SV=2	941860	780440	1	1	997260	1587600	-861150	0.000724611	1292430	5.35823e-05	1.50082	0.796268
ENSCAFT00000020698	pyruvate dehydrogenase (lipoamide) alpha 1	PDHA1	E2RL90	390	>tr|E2RL90|E2RL90_CANFA Pyruvate dehydrogenase E1 component subunit alpha OS=Canis familiaris GN=PDHA1 PE=4 SV=1	774470	897290	1	1	1	736540	-835880	0.000789826	NR	NR	NR	NR
ENSCAFT00000049338	serine palmitoyltransferase, long chain base subunit 1	SPTLC1	J9NW75	473	>tr|J9NW75|J9NW75_CANFA Uncharacterized protein OS=Canis familiaris GN=SPTLC1 PE=4 SV=1;>tr|E2RKV3|E2RKV3_CANFA Uncharacterized protein OS=Canis familiaris GN=SPTLC1 PE=4 SV=2	1	1	817620	826580	1	1	822100	0.000801622	-822100	0.0006349	1	1
ENSCAFT00000017536	isoleucyl-tRNA synthetase 2, mitochondrial	IARS2	F1Q1M2	940	>tr|F1Q1M2|F1Q1M2_CANFA Uncharacterized protein OS=Canis familiaris GN=IARS2 PE=3 SV=2	1	1	884400	757530	1	1	820965	0.000814596	-820965	0.000645771	1	1
ENSCAFT00000048768	golgi transport 1B	GOLT1B	E2QTG1	138	>tr|E2QTG1|E2QTG1_CANFA Uncharacterized protein OS=Canis familiaris GN=GOLT1B PE=4 SV=1;>tr|F6V493|F6V493_CANFA Uncharacterized protein (Fragment) OS=Canis familiaris GN=GOLT1B PE=4 SV=1	773300	889840	1	1	1512700	1369200	-831570	0.000837622	1440950	2.78576e-05	1.73281	0.720623
ENSCAFT00000018501	dehydrogenase/reductase (SDR family) member 2	DHRS2	E2R1S9	259	>tr|E2R1S9|E2R1S9_CANFA Uncharacterized protein OS=Canis familiaris GN=DHRS2 PE=4 SV=2	1	1	931640	703640	1	1	817640	0.000838145	-817640	0.000658752	1	1
ENSCAFT00000005044	UDP-glucose pyrophosphorylase 2	UGP2	F1Q1Q8	497	>tr|F1Q1Q8|F1Q1Q8_CANFA Uncharacterized protein OS=Canis familiaris GN=UGP2 PE=4 SV=2;>tr|E2R5R9|E2R5R9_CANFA Uncharacterized protein (Fragment) OS=Canis familiaris GN=UGP2 PE=4 SV=2	1	1	825990	799930	1034100	976870	812960	0.000873499	1.23682	0.897578	1.00548e+06	0.000341099
ENSCAFT00000030989	leucine rich repeat containing 47	LRRC47	F1PYM5	589	>tr|F1PYM5|F1PYM5_CANFA Uncharacterized protein OS=Canis familiaris GN=LRRC47 PE=4 SV=2	1	1	677600	947100	537160	411950	812350	0.000889871	-1.71181	0.778499	474555	0.00283372
ENSCAFT00000017708	defender against cell death 1	DAD1	E2R4X3	119	>tr|E2R4X3|E2R4X3_CANFA Dolichyl-diphosphooligosaccharide--protein glycosyltransferase subunit DAD1 OS=Canis familiaris GN=DAD1 PE=3 SV=2	1	1	823840	776460	1	1	800150	0.000930171	-800150	0.000732624	1	1
ENSCAFT00000022618	splicing factor 1	SF1	E2RRT4	638	>tr|E2RRT4|E2RRT4_CANFA Uncharacterized protein OS=Canis familiaris GN=SF1 PE=4 SV=2	786660	792710	1	1	1	1	-789685	0.000981889	1	1	-789685	0.000878963
ENSCAFT00000012692	cathepsin B	CTSB	E2R6Q7	339	>tr|E2R6Q7|E2R6Q7_CANFA Uncharacterized protein OS=Canis familiaris GN=CTSB PE=4 SV=1	704670	845510	1	1	2894500	2678400	-775090	0.00103376	2.78645e+06	2.55114e-08	3.595	0.294836
ENSCAFT00000017570	programmed cell death 6	PDCD6	F1Q1H3	189	>tr|F1Q1H3|F1Q1H3_CANFA Uncharacterized protein OS=Canis familiaris GN=PDCD6 PE=4 SV=2	726680	786450	1	1	765680	1	-756565	0.0010876	NR	NR	NR	NR
ENSCAFT00000017551	solute carrier family 25 (mitochondrial carrier; adenine nucleotide translocator), member 6	SLC25A6	F1Q1J6	272	>tr|F1Q1J6|F1Q1J6_CANFA Uncharacterized protein (Fragment) OS=Canis familiaris GN=SLC25A6 PE=3 SV=2	660740	840860	1	1	1165900	1221100	-750800	0.00110652	1193500	0.00010408	1.58964	0.776002
ENSCAFT00000029961	myosin XVIIIA	MYO18A	F6Y037	2054	>tr|F6Y037|F6Y037_CANFA Uncharacterized protein OS=Canis familiaris GN=MYO18A PE=4 SV=1;>tr|J9P992|J9P992_CANFA Uncharacterized protein OS=Canis familiaris GN=MYO18A PE=4 SV=1	960260	532630	1	1	2921500	2829200	-746445	0.00110774	2875350	1.74017e-08	3.85206	0.264185
ENSCAFT00000020423	Uncharacterized protein	PPP1R7	H9GWB6	407	>tr|H9GWB6|H9GWB6_CANFA Uncharacterized protein OS=Canis familiaris GN=PPP1R7 PE=4 SV=2;>tr|J9NZ14|J9NZ14_CANFA Uncharacterized protein OS=Canis familiaris GN=PPP1R7 PE=4 SV=1	1	1	715310	743180	1	1	729245	0.00114217	-729245	0.000980915	1	1
ENSCAFT00000013241	RNA binding motif protein 39	RBM39	E2R4L0	530	>tr|E2R4L0|E2R4L0_CANFA Uncharacterized protein OS=Canis familiaris GN=RBM39 PE=4 SV=1	693210	786530	1	1	422530	516710	-739870	0.00115646	469620	0.00150116	-1.57547	0.81967
ENSCAFT00000044592	Uncharacterized protein	LOC100687917	J9PA62	113	>tr|J9PA62|J9PA62_CANFA Uncharacterized protein OS=Canis familiaris GN=LOC100687917 PE=4 SV=1;>tr|Q9XST3|Q9XST3_CANFA Sui1iso1 protein (Fragment) OS=Canis familiaris GN=sui1iso1 PE=2 SV=1	701590	771210	1	1	1	1	-736400	0.00118856	1	1	-736400	0.00104378
ENSCAFT00000024829	Ly1 antibody reactive	LYAR	E2RHX1	380	>tr|E2RHX1|E2RHX1_CANFA Uncharacterized protein OS=Canis familiaris GN=LYAR PE=4 SV=2	663860	796720	1	1	627090	1	-730290	0.0012096	NR	NR	NR	NR
ENSCAFT00000036702	Canis lupus familiaris crystallin, zeta (quinone reductase) (CRYZ), mRNA.	CRYZ	E2R3I8	336	>tr|E2R3I8|E2R3I8_CANFA Uncharacterized protein (Fragment) OS=Canis familiaris GN=CRYZ PE=4 SV=2	709480	714830	1	1	2167200	2755700	-712155	0.00131725	2461450	1.57491e-07	3.45634	0.342746
ENSCAFT00000025943	DEAD (Asp-Glu-Ala-Asp) box polypeptide 39A	DDX39A	E2QY95	427	>tr|E2QY95|E2QY95_CANFA Uncharacterized protein OS=Canis familiaris GN=DDX39A PE=4 SV=1	677610	722470	1	1	1	1	-700040	0.001359	1	1	-700040	0.0012461
ENSCAFT00000001104	Uncharacterized protein		F1PWR2	1753	>tr|F1PWR2|F1PWR2_CANFA Uncharacterized protein (Fragment) OS=Canis familiaris PE=4 SV=2;>tr|J9PAD1|J9PAD1_CANFA Uncharacterized protein OS=Canis familiaris PE=4 SV=1	1	3131800	1	1	1	1	NR	NR	1	1	-1.5659e+06	0.000882401
ENSCAFT00000019629	spectrin, beta, non-erythrocytic 2	SPTBN2	E2RSI4	2390	>tr|E2RSI4|E2RSI4_CANFA Uncharacterized protein OS=Canis familiaris GN=SPTBN2 PE=4 SV=1;>tr|J9NT02|J9NT02_CANFA Uncharacterized protein OS=Canis familiaris GN=SPTBN2 PE=4 SV=1	1	1	655480	709400	1	1	682440	0.00138067	-682440	0.00111428	1	1
ENSCAFT00000007903	Canis lupus familiaris galactokinase 1 (GALK1), mRNA.	GALK1	Q9GKK4	392	>sp|Q9GKK4|GALK1_CANFA Galactokinase OS=Canis familiaris GN=GALK1 PE=2 SV=1	1	1	662000	694060	1	1	678030	0.00140177	-678030	0.00114476	1	1
ENSCAFT00000027079	phenylalanyl-tRNA synthetase, alpha subunit	FARSA	E2QU31	508	>tr|E2QU31|E2QU31_CANFA Uncharacterized protein OS=Canis familiaris GN=FARSA PE=3 SV=1	1	1	700620	635130	539150	463610	667875	0.00143008	-1.33207	0.88615	501380	0.00252278
ENSCAFT00000013448	mannosyl-oligosaccharide glucosidase	MOGS	E2R8C9	836	>tr|E2R8C9|E2R8C9_CANFA Uncharacterized protein OS=Canis familiaris GN=MOGS PE=4 SV=1	1	1	678750	654470	1	1	666610	0.00144799	-666610	0.00121057	1	1
ENSCAFT00000048584	calcyclin binding protein	CACYBP	J9P4U8	379	>tr|J9P4U8|J9P4U8_CANFA Uncharacterized protein OS=Canis familiaris GN=CACYBP PE=4 SV=1	2956400	1	1	1	3480500	1	NR	NR	NR	NR	NR	NR
ENSCAFT00000023862	NOP2 nucleolar protein	NOP2	E2RCH6	826	>tr|E2RCH6|E2RCH6_CANFA Uncharacterized protein OS=Canis familiaris GN=NOP2 PE=4 SV=2	1	1	565720	763300	1	1	664510	0.00147249	-664510	0.00124478	1	1
ENSCAFT00000016693	tyrosyl-tRNA synthetase	YARS	E2RHR7	564	>tr|E2RHR7|E2RHR7_CANFA Uncharacterized protein OS=Canis familiaris GN=YARS PE=4 SV=2	682670	657850	1	1	889880	726380	-670260	0.00150516	808130	0.000691888	1.2057	0.919166
ENSCAFT00000043790	adaptor-related protein complex 2, alpha 1 subunit	AP2A1	J9NWS6	956	>tr|J9NWS6|J9NWS6_CANFA Uncharacterized protein OS=Canis familiaris GN=AP2A1 PE=4 SV=1;>tr|F1PE67|F1PE67_CANFA Uncharacterized protein OS=Canis familiaris GN=AP2A1 PE=4 SV=2	649340	686670	1	1	1217900	1143200	-668005	0.00152557	1180550	0.000115657	1.76728	0.734403
ENSCAFT00000006592	N-ethylmaleimide-sensitive factor attachment protein, alpha	NAPA	E2RQE7	295	>tr|E2RQE7|E2RQE7_CANFA Uncharacterized protein OS=Canis familiaris GN=NAPA PE=4 SV=1	1	1	636930	661390	1	1	649160	0.00157288	-649160	0.00137331	1	1
ENSCAFT00000023209	actin related protein 2/3 complex, subunit 2, 34kDa	ARPC2	F1PAG6	182	>tr|F1PAG6|F1PAG6_CANFA Uncharacterized protein OS=Canis familiaris GN=ARPC2 PE=4 SV=2	1	2985200	1	1	1	2289500	NR	NR	NR	NR	NR	NR
ENSCAFT00000019458	nudC nuclear distribution protein	NUDC	F6V5M4	332	>tr|F6V5M4|F6V5M4_CANFA Uncharacterized protein OS=Canis familiaris GN=NUDC PE=4 SV=1	1	1	2878500	1	3655700	3070300	NR	NR	NR	NR	3.363e+06	7.92884e-10
ENSCAFT00000031278	peptidase (mitochondrial processing) alpha	PMPCA	F1PF09	526	>tr|F1PF09|F1PF09_CANFA Uncharacterized protein OS=Canis familiaris GN=PMPCA PE=3 SV=2	599250	697330	1	1	1090900	1137000	-648290	0.00163669	1113950	0.000172719	1.71829	0.752748
ENSCAFT00000032501	dynein, cytoplasmic 1, light intermediate chain 2	DYNC1LI2	F1P6V8	462	>tr|F1P6V8|F1P6V8_CANFA Uncharacterized protein (Fragment) OS=Canis familiaris GN=DYNC1LI2 PE=4 SV=2;>tr|J9PBH6|J9PBH6_CANFA Uncharacterized protein OS=Canis familiaris GN=DYNC1LI2 PE=4 SV=1	1	1	559570	703940	1	1	631755	0.00166779	-631755	0.00144698	1	1
ENSCAFT00000028673	acetyl-CoA carboxylase alpha	ACACA	E2RL01	2346	>tr|E2RL01|E2RL01_CANFA Uncharacterized protein OS=Canis familiaris GN=ACACA PE=4 SV=2	265860	1057300	1	1	777350	1079900	-661580	0.00167438	928625	0.000396537	1.40365	0.851018
ENSCAFT00000046888	Canis lupus familiaris protein kinase, cAMP-dependent, catalytic, alpha (PRKACA), mRNA.	PRKACA	J9NXT4	293	>tr|J9NXT4|J9NXT4_CANFA cAMP-dependent protein kinase catalytic subunit alpha OS=Canis familiaris GN=PRKACA PE=4 SV=1;>tr|F1PAT6|F1PAT6_CANFA cAMP-dependent protein kinase catalytic subunit alpha (Fragment) OS=Canis familiaris GN=PRKACA PE=4 SV=1;>sp|Q8MJ4	618640	644860	1	1	393350	1	-631750	0.0017323	NR	NR	NR	NR
ENSCAFT00000002423	PC4 and SFRS1 interacting protein 1	PSIP1	E2REJ7	572	>tr|E2REJ7|E2REJ7_CANFA Uncharacterized protein (Fragment) OS=Canis familiaris GN=PSIP1 PE=4 SV=2	664150	590140	1	1	1	441100	-627145	0.00177764	NR	NR	NR	NR
ENSCAFT00000020120	acyl-CoA dehydrogenase, short/branched chain	ACADSB	F1PP63	432	>tr|F1PP63|F1PP63_CANFA Uncharacterized protein OS=Canis familiaris GN=ACADSB PE=3 SV=2	1	1	763470	457200	1	1	610335	0.00186663	-610335	0.00149544	1	1
ENSCAFT00000007958	DEAD (Asp-Glu-Ala-Asp) box polypeptide 18	DDX18	E2RFA3	669	>tr|E2RFA3|E2RFA3_CANFA Uncharacterized protein OS=Canis familiaris GN=DDX18 PE=3 SV=2	649420	581240	1	1	1	1	-615330	0.00189417	1	1	-615330	0.00165356
ENSCAFT00000029202	developmentally regulated GTP binding protein 2	DRG2	E2RJ29	364	>tr|E2RJ29|E2RJ29_CANFA Uncharacterized protein OS=Canis familiaris GN=DRG2 PE=4 SV=1	1	1	617120	595050	740070	630680	606085	0.0019164	1.13082	0.948217	685375	0.00130667
ENSCAFT00000020414	solute carrier family 25 (aspartate/glutamate carrier), member 12	SLC25A12	E2RBI2	678	>tr|E2RBI2|E2RBI2_CANFA Uncharacterized protein OS=Canis familiaris GN=SLC25A12 PE=3 SV=1	1	1	669400	508960	577970	569730	589180	0.00201118	-1.02671	0.989542	573850	0.0017761
ENSCAFT00000021460	alkylglycerone phosphate synthase	AGPS	F6Y1U6	663	>tr|F6Y1U6|F6Y1U6_CANFA Uncharacterized protein OS=Canis familiaris GN=AGPS PE=4 SV=1	535390	659760	1	1	534060	433910	-597575	0.00202936	483985	0.0014924	-1.2347	0.919968
ENSCAFT00000031109	1-acylglycerol-3-phosphate O-acyltransferase 2	AGPAT2	E2R1F6	274	>tr|E2R1F6|E2R1F6_CANFA Uncharacterized protein OS=Canis familiaris GN=AGPAT2 PE=4 SV=2	1	1	458430	716440	1	1	587435	0.00204081	-587435	0.00150814	1	1
ENSCAFT00000022589	WD repeat domain 61	WDR61	E2RBV0	305	>tr|E2RBV0|E2RBV0_CANFA Uncharacterized protein OS=Canis familiaris GN=WDR61 PE=4 SV=1	521480	656560	1	1	918700	753160	-589020	0.00206273	835930	0.000584246	1.41919	0.850712
ENSCAFT00000020466	Canis lupus familiaris SEC11 homolog A (S. cerevisiae) (SEC11A), mRNA.	SEC11A	P67811	179	>sp|P67811|SC11A_CANFA Signal peptidase complex catalytic subunit SEC11A OS=Canis familiaris GN=SEC11A PE=1 SV=1	1	1	622680	525850	1	1	574265	0.00211286	-574265	0.00152107	1	1
ENSCAFT00000021759	zw10 kinetochore protein	ZW10	F6UZG3	779	>tr|F6UZG3|F6UZG3_CANFA Uncharacterized protein OS=Canis familiaris GN=ZW10 PE=4 SV=1	494410	673550	1	1	1	1	-583980	0.00213633	1	1	-583980	0.001773
ENSCAFT00000011221	ADP-ribosylation factor-like 1	ARL1	E2RG67	181	>tr|E2RG67|E2RG67_CANFA Uncharacterized protein OS=Canis familiaris GN=ARL1 PE=3 SV=2	618870	533390	1	1	651190	615610	-576130	0.00216181	633400	0.00143884	1.0994	0.961624
0	#N/A	SDHB	Q0QEY4	250	>tr|Q0QEY4|Q0QEY4_CANFA Succinate dehydrogenase complex subunit B (Fragment) OS=Canis familiaris GN=SDHB PE=2 SV=1;>tr|F1Q3W8|F1Q3W8_CANFA Uncharacterized protein OS=Canis familiaris GN=SDHB PE=4 SV=2	1	1	537360	590810	1	1	564085	0.00221489	-564085	0.00154138	1	1
ENSCAFT00000024323	Uncharacterized protein	NDUFA9	E2RJR2	377	>tr|E2RJR2|E2RJR2_CANFA Uncharacterized protein OS=Canis familiaris GN=NDUFA9 PE=4 SV=2	631570	507590	1	1	1	1	-569580	0.00221625	1	1	-569580	0.00184535
ENSCAFT00000005432	thyroid hormone receptor associated protein 3	THRAP3	E2R7P6	958	>tr|E2R7P6|E2R7P6_CANFA Uncharacterized protein OS=Canis familiaris GN=THRAP3 PE=4 SV=1	1	1	653350	468250	1	1	560800	0.00224739	-560800	0.00155409	1	1
ENSCAFT00000023017	serpin peptidase inhibitor, clade C (antithrombin), member 1	SERPINC1	E2RES2	465	>tr|E2RES2|E2RES2_CANFA Uncharacterized protein OS=Canis familiaris GN=SERPINC1 PE=3 SV=2	1	1	1667600	1591600	1	1	1629600	3.90246e-05	-1629600	1.21945e-05	1	1
ENSCAFT00000020210	dynein, cytoplasmic 1, intermediate chain 2	DYNC1I2	E2RM92	612	>tr|E2RM92|E2RM92_CANFA Uncharacterized protein OS=Canis familiaris GN=DYNC1I2 PE=4 SV=2;>tr|E2RMA7|E2RMA7_CANFA Uncharacterized protein (Fragment) OS=Canis familiaris GN=DYNC1I2 PE=4 SV=2	612140	521520	1	1	1	1	-566830	0.00231087	1	1	-566830	0.00190933
ENSCAFT00000001119	isochorismatase domain containing 1	ISOC1	E2R0P3	303	>tr|E2R0P3|E2R0P3_CANFA Uncharacterized protein OS=Canis familiaris GN=ISOC1 PE=4 SV=1	557950	549700	1	1	1	1	-553825	0.00240478	1	1	-553825	0.00207075
ENSCAFT00000047001	Uncharacterized protein	LOC100855913	J9NYK7	322	>tr|J9NYK7|J9NYK7_CANFA Uncharacterized protein OS=Canis familiaris GN=LOC100855913 PE=4 SV=1	1	1	2424600	1	1	1	NR	NR	NR	NR	1	1
ENSCAFT00000019340	caspase 10, apoptosis-related cysteine peptidase	CASP10	E2RB07	480	>tr|E2RB07|E2RB07_CANFA Uncharacterized protein OS=Canis familiaris GN=CASP10 PE=3 SV=2;>tr|E2RB11|E2RB11_CANFA Uncharacterized protein OS=Canis familiaris GN=CASP10 PE=3 SV=2	1	1	519860	565530	1	1	542695	0.00246184	-542695	0.00152582	1	1
0	#N/A	SOD1	Q8WNN6	153	>sp|Q8WNN6|SODC_CANFA Superoxide dismutase [Cu-Zn] OS=Canis familiaris GN=SOD1 PE=2 SV=1	1	1	2342900	1	1	1	NR	NR	NR	NR	1	1
ENSCAFT00000001052	plexin B2	PLXNB2	F1P9S5	1840	>tr|F1P9S5|F1P9S5_CANFA Uncharacterized protein OS=Canis familiaris GN=PLXNB2 PE=4 SV=2	1	2410800	1	1	549150	1	NR	NR	NR	NR	NR	NR
ENSCAFT00000011614	importin 11	IPO11	F1PTU2	975	>tr|F1PTU2|F1PTU2_CANFA Uncharacterized protein OS=Canis familiaris GN=IPO11 PE=4 SV=2	484030	596600	1	1	392600	1	-540315	0.00260677	NR	NR	NR	NR
ENSCAFT00000030172	ubiquitin specific peptidase 7 (herpes virus-associated)	USP7	F1PX83	1086	>tr|F1PX83|F1PX83_CANFA Ubiquitin carboxyl-terminal hydrolase OS=Canis familiaris GN=USP7 PE=3 SV=2	532080	542350	1	1	449600	1	-537215	0.00263431	NR	NR	NR	NR
ENSCAFT00000002169	Canis lupus familiaris podocalyxin-like (PODXL), mRNA.	PODXL	F1PID4	546	>tr|F1PID4|F1PID4_CANFA Podocalyxin (Fragment) OS=Canis familiaris GN=PODXL PE=4 SV=2;>tr|J9P7C6|J9P7C6_CANFA Podocalyxin (Fragment) OS=Canis familiaris GN=PODXL PE=4 SV=1;>sp|Q52S86|PODXL_CANFA Podocalyxin OS=Canis familiaris GN=PODXL PE=1 SV=1	1	2374200	1	1	1	1	NR	NR	1	1	-1.1871e+06	0.001871
ENSCAFT00000013786	electron-transferring-flavoprotein dehydrogenase	ETFDH	F6V7P2	617	>tr|F6V7P2|F6V7P2_CANFA Uncharacterized protein OS=Canis familiaris GN=ETFDH PE=4 SV=1	609920	462070	1	1	556060	544020	-535995	0.0026673	550040	0.00152973	1.0262	0.989812
ENSCAFT00000014640	adaptor-related protein complex 3, beta 1 subunit	AP3B1	F1PVY2	1090	>tr|F1PVY2|F1PVY2_CANFA AP-3 complex subunit beta OS=Canis familiaris GN=AP3B1 PE=3 SV=2;>sp|Q7YRF1|AP3B1_CANFA AP-3 complex subunit beta-1 OS=Canis familiaris GN=AP3B1 PE=2 SV=1	548270	523800	1	1	505500	1	-536035	0.00268691	NR	NR	NR	NR
ENSCAFT00000006147	microtubule associated monooxygenase, calponin and LIM domain containing 1	MICAL1	F1PCD9	964	>tr|F1PCD9|F1PCD9_CANFA Uncharacterized protein (Fragment) OS=Canis familiaris GN=MICAL1 PE=4 SV=2	1	1	454170	593540	1	1	523855	0.00275713	-523855	0.001551	1	1
ENSCAFT00000021864	Uncharacterized protein	SQRDL	E2QTQ8	450	>tr|E2QTQ8|E2QTQ8_CANFA Uncharacterized protein OS=Canis familiaris GN=SQRDL PE=4 SV=1	501340	558860	1	1	1	1	-530100	0.00277343	1	1	-530100	0.00231979
ENSCAFT00000008476	WD repeat domain 43	WDR43	F1P7R7	681	>tr|F1P7R7|F1P7R7_CANFA Uncharacterized protein OS=Canis familiaris GN=WDR43 PE=4 SV=2	513610	536180	1	1	1	1	-524895	0.00283694	1	1	-524895	0.00237596
ENSCAFT00000021909	fission 1 (mitochondrial outer membrane) homolog (S. cerevisiae)	FIS1	E2QTL3	152	>tr|E2QTL3|E2QTL3_CANFA Uncharacterized protein OS=Canis familiaris GN=FIS1 PE=4 SV=1	505140	539570	1	1	1058300	938990	-522355	0.00289618	998645	0.000311935	1.91181	0.722633
ENSCAFT00000043678	ubiquitin-conjugating enzyme E2K	UBE2K	J9NW86	200	>tr|J9NW86|J9NW86_CANFA Uncharacterized protein (Fragment) OS=Canis familiaris GN=UBE2K PE=3 SV=1;>tr|E2R6W9|E2R6W9_CANFA Uncharacterized protein OS=Canis familiaris GN=UBE2K PE=4 SV=1	581130	457160	1	1	889200	870310	-519145	0.00293325	879755	0.000508927	1.69462	0.779979
ENSCAFT00000020738	tumor protein D52-like 2	TPD52L2	E2RK77	229	>tr|E2RK77|E2RK77_CANFA Uncharacterized protein OS=Canis familiaris GN=TPD52L2 PE=4 SV=2	1	1	507030	503860	529780	605920	505445	0.00302923	1.12347	0.955537	567850	0.00186578
ENSCAFT00000002700	target of myb1 (chicken)	TOM1	F1P732	491	>tr|F1P732|F1P732_CANFA Uncharacterized protein OS=Canis familiaris GN=TOM1 PE=4 SV=2	488790	531940	1	1	330500	1	-510365	0.00306186	NR	NR	NR	NR
ENSCAFT00000029942	ribosomal L1 domain containing 1	RSL1D1	E2R7S5	490	>tr|E2R7S5|E2R7S5_CANFA Uncharacterized protein OS=Canis familiaris GN=RSL1D1 PE=4 SV=2	523710	490840	1	1	543730	597290	-507275	0.00309675	570510	0.00152799	1.12466	0.95505
ENSCAFT00000002160	Uncharacterized protein		J9JHW4	263	>tr|J9JHW4|J9JHW4_CANFA Uncharacterized protein OS=Canis familiaris PE=4 SV=1;>tr|J9P915|J9P915_CANFA Uncharacterized protein OS=Canis familiaris GN=LOC100856128 PE=4 SV=1	1	1	2104600	1	1	1	NR	NR	NR	NR	1	1
ENSCAFT00000025893	HECT, UBA and WWE domain containing 1, E3 ubiquitin protein ligase	HUWE1	F6XM35	4375	>tr|F6XM35|F6XM35_CANFA Uncharacterized protein OS=Canis familiaris GN=HUWE1 PE=4 SV=1;>tr|F6XKL7|F6XKL7_CANFA Uncharacterized protein OS=Canis familiaris GN=HUWE1 PE=4 SV=1	1	1	499640	499130	1	1	499385	0.00312833	-499385	0.0015717	1	1
ENSCAFT00000021881	phospholipase A2, group IVA (cytosolic, calcium-dependent)	PLA2G4A	F6UQ33	749	>tr|F6UQ33|F6UQ33_CANFA Uncharacterized protein OS=Canis familiaris GN=PLA2G4A PE=4 SV=1	487620	518630	1	1	1	1	-503125	0.00319218	1	1	-503125	0.00246904
ENSCAFT00000045925	caspase 6, apoptosis-related cysteine peptidase	CASP6	J9NWK8	497	>tr|J9NWK8|J9NWK8_CANFA Uncharacterized protein OS=Canis familiaris GN=CASP6 PE=3 SV=1	533090	466820	1	1	1	1	-499955	0.00322983	1	1	-499955	0.00252114
ENSCAFT00000008754	translocase of inner mitochondrial membrane 50 homolog (S. cerevisiae)	TIMM50	E2RC78	356	>tr|E2RC78|E2RC78_CANFA Uncharacterized protein OS=Canis familiaris GN=TIMM50 PE=4 SV=1;>tr|E2RFI6|E2RFI6_CANFA Uncharacterized protein (Fragment) OS=Canis familiaris GN=TIMM50 PE=4 SV=2	1	1	369780	610750	1	1	490265	0.00325704	-490265	0.00152879	1	1
ENSCAFT00000025082	solute carrier family 25 (mitochondrial carrier; oxoglutarate carrier), member 11	SLC25A11	E2R578	314	>tr|E2R578|E2R578_CANFA Uncharacterized protein OS=Canis familiaris GN=SLC25A11 PE=3 SV=2	461530	500960	1	1	743280	594470	-481245	0.00336635	668875	0.00119669	1.38988	0.870932
ENSCAFT00000045833	smu-1 suppressor of mec-8 and unc-52 homolog (C. elegans)	SMU1	J9P871	513	>tr|J9P871|J9P871_CANFA Uncharacterized protein OS=Canis familiaris GN=SMU1 PE=4 SV=1;>tr|E2RLX2|E2RLX2_CANFA Uncharacterized protein (Fragment) OS=Canis familiaris GN=SMU1 PE=4 SV=2	549630	407290	1	1	1	1	-478460	0.00339812	1	1	-478460	0.00282955
ENSCAFT00000048549	exportin, tRNA	XPOT	J9P2A6	962	>tr|J9P2A6|J9P2A6_CANFA Uncharacterized protein OS=Canis familiaris GN=XPOT PE=4 SV=1;>tr|E2R4G4|E2R4G4_CANFA Uncharacterized protein OS=Canis familiaris GN=XPOT PE=4 SV=2	1	1	392750	551360	353070	348590	472055	0.00343243	-1.34554	0.895257	350830	0.00446989
ENSCAFT00000014471	nucleoporin 93kDa	NUP93	E2RSV7	925	>tr|E2RSV7|E2RSV7_CANFA Uncharacterized protein OS=Canis familiaris GN=NUP93 PE=4 SV=2	467800	466790	1	1	1	1	-467295	0.00351636	1	1	-467295	0.00287567
ENSCAFT00000048352	apoptosis antagonizing transcription factor	AATF	J9NU07	518	>tr|J9NU07|J9NU07_CANFA Uncharacterized protein OS=Canis familiaris GN=AATF PE=4 SV=1;>tr|E2RM68|E2RM68_CANFA Uncharacterized protein OS=Canis familiaris GN=AATF PE=4 SV=1	478790	435330	1	1	1	1	-457060	0.00367312	1	1	-457060	0.00301454
ENSCAFT00000031506	Uncharacterized protein	TUBB3	F2Z4P1	450	>tr|F2Z4P1|F2Z4P1_CANFA Uncharacterized protein OS=Canis familiaris GN=TUBB3 PE=3 SV=1	1	1936700	1	1	1	1230300	NR	NR	NR	NR	NR	NR
ENSCAFT00000021314	aldehyde dehydrogenase 9 family, member A1	ALDH9A1	F1PAB7	494	>tr|F1PAB7|F1PAB7_CANFA Uncharacterized protein OS=Canis familiaris GN=ALDH9A1 PE=3 SV=2	1	1	499890	384680	478190	488830	442285	0.00377371	1.09321	0.967419	483510	0.00275572
ENSCAFT00000001422	ubiquinol-cytochrome c reductase, complex III subunit VII, 9.5kDa	UQCRQ	E2RTB5	82	>tr|E2RTB5|E2RTB5_CANFA Uncharacterized protein OS=Canis familiaris GN=UQCRQ PE=4 SV=1	456370	428130	1	1	1	1	-442250	0.00381839	1	1	-442250	0.00319738
ENSCAFT00000029789	pyridoxal-dependent decarboxylase domain containing 1	PDXDC1	F1PRF8	788	>tr|F1PRF8|F1PRF8_CANFA Uncharacterized protein OS=Canis familiaris GN=PDXDC1 PE=3 SV=2	1	1	372440	493300	1	559560	432870	0.00390435	NR	NR	NR	NR
ENSCAFT00000027285	Uncharacterized protein	PBDC1	E2RSR4	220	>tr|E2RSR4|E2RSR4_CANFA Uncharacterized protein OS=Canis familiaris GN=PBDC1 PE=4 SV=2	1823200	1	1	1	1390900	1925300	NR	NR	1.6581e+06	1.07903e-05	NR	NR
ENSCAFT00000025254	Canis lupus familiaris keratin 14 (KRT14), mRNA.	KRT14	F1Q0R0	482	>tr|F1Q0R0|F1Q0R0_CANFA Uncharacterized protein OS=Canis familiaris GN=KRT14 PE=3 SV=2	1	1	1798700	1	1	1	NR	NR	NR	NR	1	1
ENSCAFT00000013186	nucleoporin 160kDa	NUP160	F1PAZ3	1254	>tr|F1PAZ3|F1PAZ3_CANFA Uncharacterized protein OS=Canis familiaris GN=NUP160 PE=4 SV=2	1	1	426330	425680	1	1	426005	0.0040818	-426005	0.00151146	1	1
ENSCAFT00000003651	insulin-like growth factor binding protein 7	IGFBP7	E2RNL2	282	>tr|E2RNL2|E2RNL2_CANFA Uncharacterized protein OS=Canis familiaris GN=IGFBP7 PE=4 SV=1	1	1	1	1776000	1	1	NR	NR	NR	NR	1	1
ENSCAFT00000024972	2',3'-cyclic nucleotide 3' phosphodiesterase	CNP	F1PYI3	420	>tr|F1PYI3|F1PYI3_CANFA Uncharacterized protein OS=Canis familiaris GN=CNP PE=4 SV=2	282940	583960	1	1	859950	1	-433450	0.00416855	NR	NR	NR	NR
ENSCAFT00000020967	G protein-coupled receptor, class C, group 5, member A	GPRC5A	F1PHN5	357	>tr|F1PHN5|F1PHN5_CANFA Uncharacterized protein OS=Canis familiaris GN=GPRC5A PE=4 SV=2	1	1820400	1	1	1	1	NR	NR	1	1	-910200	0.00383534
ENSCAFT00000003350	methylmalonyl CoA mutase	MUT	E2RKY4	750	>tr|E2RKY4|E2RKY4_CANFA Uncharacterized protein OS=Canis familiaris GN=MUT PE=4 SV=1	431560	408300	1	1	1	1	-419930	0.00425541	1	1	-419930	0.0033787
ENSCAFT00000018216	Canis lupus familiaris poly(A) binding protein, nuclear 1 (PABPN1), mRNA.	PABPN1	E2R6I0	306	>tr|E2R6I0|E2R6I0_CANFA Uncharacterized protein OS=Canis familiaris GN=PABPN1 PE=4 SV=1	486890	346270	1	1	1	1	-416580	0.00430826	1	1	-416580	0.00346212
ENSCAFT00000026536	TAR DNA binding protein	TARDBP	E2QS43	414	>tr|E2QS43|E2QS43_CANFA Uncharacterized protein OS=Canis familiaris GN=TARDBP PE=4 SV=1	410840	391910	1	1	1	1	-401375	0.00460557	1	1	-401375	0.00366089
ENSCAFT00000029657	nucleoporin 155kDa	NUP155	F6XTD9	1390	>tr|F6XTD9|F6XTD9_CANFA Uncharacterized protein OS=Canis familiaris GN=NUP155 PE=4 SV=1	307860	485190	1	1	307270	264120	-396525	0.004719	285695	0.00157854	-1.38793	0.891963
ENSCAFT00000035572	Uncharacterized protein	NOMO1	F1Q342	1144	>tr|F1Q342|F1Q342_CANFA Uncharacterized protein OS=Canis familiaris GN=NOMO1 PE=4 SV=1;>tr|F1PB46|F1PB46_CANFA Uncharacterized protein (Fragment) OS=Canis familiaris GN=NOMO1 PE=4 SV=2	377680	409980	1	1	1	459120	-393830	0.00473264	NR	NR	NR	NR
ENSCAFT00000008673	pitrilysin metallopeptidase 1	PITRM1	F1PQU2	1034	>tr|F1PQU2|F1PQU2_CANFA Uncharacterized protein OS=Canis familiaris GN=PITRM1 PE=3 SV=2	1	1	385280	380590	1	1	382935	0.00483292	-382935	0.00153115	1	1
ENSCAFT00000025827	DnaJ (Hsp40) homolog, subfamily B, member 1	DNAJB1	E2R9D7	340	>tr|E2R9D7|E2R9D7_CANFA Uncharacterized protein OS=Canis familiaris GN=DNAJB1 PE=4 SV=1	362030	408930	1	1	1	352480	-385480	0.00484101	NR	NR	NR	NR
ENSCAFT00000022799	fibronectin 1	FN1	F1P6H7	2426	>tr|F1P6H7|F1P6H7_CANFA Fibronectin (Fragment) OS=Canis familiaris GN=FN1 PE=4 SV=2	579200	193560	1	1	118740000	95137000	-386380	0.00494165	106938500	2.12095e-71	276.77	5.18967e-17
0	#N/A		Q5SBJ2	359	>tr|Q5SBJ2|Q5SBJ2_CANFA MutS-like protein 2 (Fragment) OS=Canis familiaris PE=2 SV=1;>tr|F1PM37|F1PM37_CANFA Uncharacterized protein OS=Canis familiaris GN=MSH2 PE=3 SV=2	307130	444270	1	1	1	1	-375700	0.00507103	1	1	-375700	0.00407964
ENSCAFT00000009055	eukaryotic translation initiation factor 4A3	EIF4A3	E2RDZ4	411	>tr|E2RDZ4|E2RDZ4_CANFA Uncharacterized protein OS=Canis familiaris GN=EIF4A3 PE=3 SV=1	1570600	1	1	1	1	1	NR	NR	1	1	NR	NR
ENSCAFT00000013639	nucleoporin 54kDa	NUP54	F6UV54	507	>tr|F6UV54|F6UV54_CANFA Uncharacterized protein OS=Canis familiaris GN=NUP54 PE=4 SV=1	1	1	338810	383290	1	1	361050	0.00524764	-361050	0.00151493	1	1
ENSCAFT00000001410	septin 8	sept8	F1PQD4	800	>tr|F1PQD4|F1PQD4_CANFA Uncharacterized protein OS=Canis familiaris GN=SEPT8 PE=3 SV=2	1	1571900	1	1	1027200	1	NR	NR	NR	NR	NR	NR
ENSCAFT00000021062	Uncharacterized protein	SNX6	F1PFD0	414	>tr|F1PFD0|F1PFD0_CANFA Uncharacterized protein (Fragment) OS=Canis familiaris GN=SNX6 PE=4 SV=2;>tr|J9NSX6|J9NSX6_CANFA Uncharacterized protein (Fragment) OS=Canis familiaris PE=4 SV=1	322510	401150	1	1	1	348010	-361830	0.00530882	NR	NR	NR	NR
ENSCAFT00000016578	programmed cell death 11	PDCD11	F1PLK8	1870	>tr|F1PLK8|F1PLK8_CANFA Uncharacterized protein OS=Canis familiaris GN=PDCD11 PE=4 SV=2	328170	376050	1	1	1	1	-352110	0.00533073	1	1	-352110	0.00447252
ENSCAFT00000003641	polymerase (RNA) II (DNA directed) polypeptide B, 140kDa	POLR2B	E2RNN5	1174	>tr|E2RNN5|E2RNN5_CANFA DNA-directed RNA polymerase OS=Canis familiaris GN=POLR2B PE=3 SV=2	1	1	338980	347660	1	1	343320	0.00535761	-343320	0.00156507	1	1
ENSCAFT00000002747	protein phosphatase 2, regulatory subunit B', delta	PPP2R5D	F1P714	604	>tr|F1P714|F1P714_CANFA Uncharacterized protein OS=Canis familiaris GN=PPP2R5D PE=4 SV=2;>tr|E2RCI9|E2RCI9_CANFA Uncharacterized protein OS=Canis familiaris GN=PPP2R5C PE=4 SV=2;>tr|F1P708|F1P708_CANFA Uncharacterized protein (Fragment) OS=Canis familiaris	356190	321290	1	1	1	1	-338740	0.00543037	1	1	-338740	0.00470553
ENSCAFT00000027286	serine palmitoyltransferase, long chain base subunit 2	SPTLC2	E2RSR1	562	>tr|E2RSR1|E2RSR1_CANFA Uncharacterized protein OS=Canis familiaris GN=SPTLC2 PE=3 SV=2	352990	321020	1	1	1	1	-337005	0.00544411	1	1	-337005	0.00475182
ENSCAFT00000020840	HEAT repeat containing 5A	HEATR5A	E2REI0	2046	>tr|E2REI0|E2REI0_CANFA Uncharacterized protein OS=Canis familiaris GN=HEATR5A PE=4 SV=2	288730	362620	1	1	1	1	-325675	0.00545433	1	1	-325675	0.00501767
ENSCAFT00000024172	ankyrin repeat and FYVE domain containing 1	ANKFY1	F1PN76	1170	>tr|F1PN76|F1PN76_CANFA Uncharacterized protein (Fragment) OS=Canis familiaris GN=ANKFY1 PE=4 SV=2	285150	317030	1	1	1	227570	-301090	0.00556693	NR	NR	NR	NR
ENSCAFT00000014305	guanine nucleotide binding protein-like 3 (nucleolar)	GNL3	F6UTB0	550	>tr|F6UTB0|F6UTB0_CANFA Uncharacterized protein OS=Canis familiaris GN=GNL3 PE=4 SV=1	1	1	251440	343860	1	1	297650	0.00557077	-297650	0.00156363	1	1
ENSCAFT00000006983	acyl-CoA dehydrogenase family, member 9	ACAD9	F1PV09	621	>tr|F1PV09|F1PV09_CANFA Uncharacterized protein OS=Canis familiaris GN=ACAD9 PE=3 SV=2	272550	325690	1	1	1	1	-299120	0.00559338	1	1	-299120	0.00556163
ENSCAFT00000002414	maestro heat-like repeat family member 1	MROH1	F1PEI8	1459	>tr|F1PEI8|F1PEI8_CANFA Uncharacterized protein OS=Canis familiaris GN=MROH1 PE=4 SV=2	166510	206710	1	1	1	1	-186610	0.00560368	1	1	-186610	0.00584927
ENSCAFT00000004640	polyribonucleotide nucleotidyltransferase 1	PNPT1	E2QWK2	789	>tr|E2QWK2|E2QWK2_CANFA Uncharacterized protein OS=Canis familiaris GN=PNPT1 PE=4 SV=2	1	1	271860	316110	1	1	293985	0.00560467	-293985	0.00157342	1	1
ENSCAFT00000006524	Canis lupus familiaris LUC7-like 2 (S. cerevisiae) (LUC7L2), mRNA.	LUC7L2	F6UQJ5	391	>tr|F6UQJ5|F6UQJ5_CANFA Uncharacterized protein OS=Canis familiaris GN=LUC7L2 PE=4 SV=1;>tr|E2QTS3|E2QTS3_CANFA Uncharacterized protein OS=Canis familiaris GN=LUC7L2 PE=4 SV=1;>tr|F6UQI5|F6UQI5_CANFA Uncharacterized protein OS=Canis familiaris GN=LUC7L2 PE	218150	264390	1	1	1	1	-241270	0.00561095	1	1	-241270	0.00572152
ENSCAFT00000003595	glutamate-cysteine ligase, catalytic subunit	GCLC	E2RPJ4	637	>tr|E2RPJ4|E2RPJ4_CANFA Uncharacterized protein OS=Canis familiaris GN=GCLC PE=4 SV=2	184040	165300	1	1	1	1	-174670	0.0056384	1	1	-174670	0.00594428
ENSCAFT00000006813	armadillo repeat containing 10	ARMC10	E2RR40	469	>tr|E2RR40|E2RR40_CANFA Uncharacterized protein OS=Canis familiaris GN=ARMC10 PE=4 SV=2	306040	280170	1	1	1	1	-293105	0.00564915	1	1	-293105	0.00574539
ENSCAFT00000005562	cullin 1	CUL1	E2R1V2	776	>tr|E2R1V2|E2R1V2_CANFA Uncharacterized protein OS=Canis familiaris GN=CUL1 PE=3 SV=2	1	1	265440	265050	1	1	265245	0.00566518	-265245	0.00163154	1	1
ENSCAFT00000014042	regulation of nuclear pre-mRNA domain containing 1B	RPRD1B	E2RRZ8	326	>tr|E2RRZ8|E2RRZ8_CANFA Uncharacterized protein OS=Canis familiaris GN=RPRD1B PE=4 SV=1	232640	345050	1	1	1	1	-288845	0.00566959	1	1	-288845	0.00575143
ENSCAFT00000031339	quiescin Q6 sulfhydryl oxidase 2	QSOX2	F1PCH0	699	>tr|F1PCH0|F1PCH0_CANFA Sulfhydryl oxidase OS=Canis familiaris GN=QSOX2 PE=4 SV=2	273080	282750	1	1	1	1	-277915	0.00571437	1	1	-277915	0.00579648
ENSCAFT00000024123	v-crk avian sarcoma virus CT10 oncogene homolog-like	CRKL	E2RF98	303	>tr|E2RF98|E2RF98_CANFA Uncharacterized protein OS=Canis familiaris GN=CRKL PE=4 SV=2	280860	264590	1	1	376440	362870	-272725	0.005718	369655	0.00149198	1.35541	0.900219
ENSCAFT00000045446	mesoderm development candidate 2	MESDC2	J9P7R9	230	>tr|J9P7R9|J9P7R9_CANFA Uncharacterized protein (Fragment) OS=Canis familiaris GN=MESDC2 PE=4 SV=1	1	1	1456500	1	2263100	2093700	NR	NR	NR	NR	2178400	1.09074e-06
ENSCAFT00000002579	calumenin	CALU	E2RN38	315	>tr|E2RN38|E2RN38_CANFA Uncharacterized protein OS=Canis familiaris GN=CALU PE=4 SV=1	1	1455700	1	1	5469900	5531900	NR	NR	5500900	1.20931e-14	7.55773	0.247712
ENSCAFT00000002859	protein tyrosine kinase 7	PTK7	E2RMT2	1070	>tr|E2RMT2|E2RMT2_CANFA Uncharacterized protein OS=Canis familiaris GN=PTK7 PE=4 SV=1;>tr|F1PHH3|F1PHH3_CANFA Uncharacterized protein (Fragment) OS=Canis familiaris GN=PTK7 PE=4 SV=1	1401500	1	1	1	1	1	NR	NR	1	1	NR	NR
ENSCAFT00000027264	AHA1, activator of heat shock 90kDa protein ATPase homolog 1 (yeast)	AHSA1	E2RSU7	338	>tr|E2RSU7|E2RSU7_CANFA Uncharacterized protein OS=Canis familiaris GN=AHSA1 PE=4 SV=1	1	1	1	1325600	1862600	1656800	NR	NR	NR	NR	1759700	8.33685e-06
ENSCAFT00000028559	Uncharacterized protein	PRPS1	E2RBG1	318	>tr|E2RBG1|E2RBG1_CANFA Uncharacterized protein OS=Canis familiaris GN=PRPS1 PE=3 SV=1;>tr|E2R0X3|E2R0X3_CANFA Uncharacterized protein OS=Canis familiaris GN=PRPS2 PE=3 SV=1	1	1342900	1	1	1129600	1040300	NR	NR	1084950	0.000212745	1.61583	0.834903
0	#N/A	PPP1CB	Q8MJ47	327	>sp|Q8MJ47|PP1B_CANFA Serine/threonine-protein phosphatase PP1-beta catalytic subunit OS=Canis familiaris GN=PPP1CB PE=2 SV=4;>tr|F1P7S9|F1P7S9_CANFA Serine/threonine-protein phosphatase (Fragment) OS=Canis familiaris GN=PPP1CB PE=3 SV=2	1281600	1	1	1	1	1	NR	NR	1	1	NR	NR
ENSCAFT00000035708	Canis lupus familiaris mitogen-activated protein kinase 1 (MAPK1), mRNA.	MAPK1	E2R2N2	360	>tr|E2R2N2|E2R2N2_CANFA Mitogen-activated protein kinase OS=Canis familiaris GN=MAPK1 PE=3 SV=1	1	1	1260700	1	1280000	1440100	NR	NR	NR	NR	1360050	5.48304e-05
ENSCAFT00000022270	trypsin domain containing 1	TYSND1	E2RQR5	198	>tr|E2RQR5|E2RQR5_CANFA Uncharacterized protein OS=Canis familiaris GN=TYSND1 PE=3 SV=1	1	1277100	1	1	1575600	1480900	NR	NR	1528250	1.87649e-05	2.39331	0.689276
ENSCAFT00000048814	stathmin 1	STMN1	J9NVP2	149	>tr|J9NVP2|J9NVP2_CANFA Stathmin OS=Canis familiaris GN=STMN1 PE=3 SV=1	1	1	1	1	1	1047500	1	1	NR	NR	NR	NR
ENSCAFT00000002820	transmembrane protein 33	TMEM33	E2RMY0	247	>tr|E2RMY0|E2RMY0_CANFA Uncharacterized protein OS=Canis familiaris GN=TMEM33 PE=4 SV=1	1	1	1214500	1	1	1	NR	NR	NR	NR	1	1
ENSCAFT00000038324	cleavage and polyadenylation specific factor 7, 59kDa	CPSF7	E2RHC1	471	>tr|E2RHC1|E2RHC1_CANFA Uncharacterized protein OS=Canis familiaris GN=CPSF7 PE=4 SV=1;>tr|E2R0Y4|E2R0Y4_CANFA Uncharacterized protein (Fragment) OS=Canis familiaris GN=CPSF7 PE=4 SV=2	1	1187000	1	1	1	1	NR	NR	1	1	-593500	0.0071927
ENSCAFT00000045857	X-ray repair complementing defective repair in Chinese hamster cells 5 (double-strand-break rejoining)	XRCC5	J9NYU7	829	>tr|J9NYU7|J9NYU7_CANFA Uncharacterized protein OS=Canis familiaris GN=XRCC5 PE=4 SV=1;>tr|F1PH55|F1PH55_CANFA Uncharacterized protein (Fragment) OS=Canis familiaris GN=XRCC5 PE=4 SV=1	1140500	1	1	1	1	1	NR	NR	1	1	NR	NR
ENSCAFT00000007864	eukaryotic translation initiation factor 2B, subunit 4 delta, 67kDa	EIF2B4	F1PAD0	525	>tr|F1PAD0|F1PAD0_CANFA Uncharacterized protein OS=Canis familiaris GN=EIF2B4 PE=3 SV=2;>tr|E2R8W5|E2R8W5_CANFA Uncharacterized protein OS=Canis familiaris GN=EIF2B4 PE=3 SV=2	1	1	1	1132500	1	1	NR	NR	NR	NR	1	1
ENSCAFT00000002516	perilipin 2	PLIN2	E2RP20	447	>tr|E2RP20|E2RP20_CANFA Perilipin OS=Canis familiaris GN=PLIN2 PE=3 SV=2	1	1	1	1108500	1	1	NR	NR	NR	NR	1	1
ENSCAFT00000015223	Uncharacterized protein	EEF1E1	E2RNC5	174	>tr|E2RNC5|E2RNC5_CANFA Uncharacterized protein OS=Canis familiaris GN=EEF1E1 PE=4 SV=1	1	1117600	1	1	1	1	NR	NR	1	1	-558800	0.00785993
ENSCAFT00000004463	RAD23 homolog B (S. cerevisiae)	RAD23B	E2R4A5	406	>tr|E2R4A5|E2R4A5_CANFA Uncharacterized protein OS=Canis familiaris GN=RAD23B PE=4 SV=2	1	1	1	1070600	1	1	NR	NR	NR	NR	1	1
ENSCAFT00000026368	myosin IE	MYO1E	F1P7L9	1108	>tr|F1P7L9|F1P7L9_CANFA Uncharacterized protein OS=Canis familiaris GN=MYO1E PE=4 SV=2	1	1	1055600	1	1505700	1506300	NR	NR	NR	NR	1.506e+06	2.97271e-05
ENSCAFT00000008286	Uncharacterized protein	SRSF2	E2RDB2	221	>tr|E2RDB2|E2RDB2_CANFA Uncharacterized protein OS=Canis familiaris GN=SRSF2 PE=4 SV=1	1	1074600	1	1	1	1	NR	NR	1	1	-537300	0.00833967
0	#N/A	SSR1	P16967	286	>sp|P16967|SSRA_CANFA Translocon-associated protein subunit alpha OS=Canis familiaris GN=SSR1 PE=1 SV=1	1	1044200	1	1	559380	1042600	NR	NR	800990	0.000734839	1.53417	0.862805
0	#N/A	RAB21	P55745	223	>sp|P55745|RAB21_CANFA Ras-related protein Rab-21 OS=Canis familiaris GN=RAB21 PE=3 SV=3;>tr|F1PGI1|F1PGI1_CANFA Ras-related protein Rab-21 (Fragment) OS=Canis familiaris GN=RAB21 PE=3 SV=2	1	1	1013100	1	829500	841410	NR	NR	NR	NR	835455	0.000712856
ENSCAFT00000011393	Uncharacterized protein	SDCBP	F1PKR0	297	>tr|F1PKR0|F1PKR0_CANFA Uncharacterized protein OS=Canis familiaris GN=SDCBP PE=4 SV=2	9195400	10346000	1964600	1531100	1	1	-5.59013	0.0102791	-1.74785e+06	6.25571e-06	-9770700	3.28192e-26
ENSCAFT00000025814	trans-2,3-enoyl-CoA reductase	TECR	F1PZL2	350	>tr|F1PZL2|F1PZL2_CANFA Uncharacterized protein OS=Canis familiaris GN=TECR PE=4 SV=2	1	1004500	1	1	1	1	NR	NR	1	1	-502250	0.00890613
ENSCAFT00000029185	myosin ID	MYO1D	F1PRN2	1006	>tr|F1PRN2|F1PRN2_CANFA Uncharacterized protein OS=Canis familiaris GN=MYO1D PE=4 SV=2	972580	1	1	1	1	1	NR	NR	1	1	NR	NR
ENSCAFT00000023993	quinoid dihydropteridine reductase	QDPR	E2RLU9	242	>tr|E2RLU9|E2RLU9_CANFA Uncharacterized protein OS=Canis familiaris GN=QDPR PE=4 SV=1	1	1	947780	1	1	1	NR	NR	NR	NR	1	1
ENSCAFT00000014264	annexin A10	ANXA10	F1PTL7	324	>tr|F1PTL7|F1PTL7_CANFA Uncharacterized protein OS=Canis familiaris GN=ANXA10 PE=4 SV=2	1	975530	1	1	1	1	NR	NR	1	1	-487766	0.00933265
ENSCAFT00000029855	scaffold attachment factor B	SAFB	E2QYH6	1054	>tr|E2QYH6|E2QYH6_CANFA Uncharacterized protein OS=Canis familiaris GN=SAFB PE=4 SV=2;>tr|F1PPN1|F1PPN1_CANFA Uncharacterized protein OS=Canis familiaris GN=SAFB2 PE=4 SV=2;>tr|J9JHN8|J9JHN8_CANFA Uncharacterized protein OS=Canis familiaris GN=SAFB2 PE=4 S	1	1	930290	1	1	1	NR	NR	NR	NR	1	1
ENSCAFT00000043014	mediator of DNA-damage checkpoint 1	MDC1	J9NZ34	1299	>tr|J9NZ34|J9NZ34_CANFA Uncharacterized protein OS=Canis familiaris GN=MDC1 PE=4 SV=1;>tr|F1PGK2|F1PGK2_CANFA Uncharacterized protein OS=Canis familiaris GN=MDC1 PE=4 SV=2;>tr|F6UVB9|F6UVB9_CANFA Uncharacterized protein OS=Canis familiaris GN=MDC1 PE=4 SV=	1	81500	1	1	1	1	NR	NR	1	1	-40750.5	0.0124305
ENSCAFT00000017850	D-amino-acid oxidase	DAO	E2QV61	347	>tr|E2QV61|E2QV61_CANFA Uncharacterized protein OS=Canis familiaris GN=DAO PE=4 SV=1;>tr|F1Q3Q2|F1Q3Q2_CANFA Uncharacterized protein (Fragment) OS=Canis familiaris GN=DAO PE=4 SV=2	862610	1	1	1	1	1	NR	NR	1	1	NR	NR
ENSCAFT00000028485	c-src tyrosine kinase	CSK	E2RFF7	450	>tr|E2RFF7|E2RFF7_CANFA Uncharacterized protein OS=Canis familiaris GN=CSK PE=4 SV=2	1	77606	1	1	1	1	NR	NR	1	1	-38803.5	0.0124867
ENSCAFT00000019543	dolichyl-phosphate (UDP-N-acetylglucosamine) N-acetylglucosaminephosphotransferase 1 (GlcNAc-1-P transferase)	DPAGT1	E2RQ47	408	>tr|E2RQ47|E2RQ47_CANFA Uncharacterized protein OS=Canis familiaris GN=DPAGT1 PE=4 SV=1	1	72993	1	1	1	1	NR	NR	1	1	-36497	0.0123457
ENSCAFT00000036544	synapse associated protein 1	SYAP1	E2RQL3	358	>tr|E2RQL3|E2RQL3_CANFA Uncharacterized protein OS=Canis familiaris GN=SYAP1 PE=4 SV=1	1	77337	1	1	1	1	NR	NR	1	1	-38669	0.0123426
ENSCAFT00000005417	cleavage and polyadenylation specific factor 3, 73kDa	CPSF3	E2R7R2	717	>tr|E2R7R2|E2R7R2_CANFA Uncharacterized protein OS=Canis familiaris GN=CPSF3 PE=4 SV=2	1	91389	1	1	1	1	NR	NR	1	1	-45695	0.0124845
ENSCAFT00000032477	acyl-CoA dehydrogenase, C-4 to C-12 straight chain	ACADM	F1P6W6	421	>tr|F1P6W6|F1P6W6_CANFA Uncharacterized protein (Fragment) OS=Canis familiaris GN=ACADM PE=3 SV=2;>tr|J9P5S2|J9P5S2_CANFA Uncharacterized protein OS=Canis familiaris GN=ACADM PE=3 SV=1	1	1	861010	1	969420	857770	NR	NR	NR	NR	913595	0.000550642
0	#N/A	PTGES2	B4YY03	372	>tr|B4YY03|B4YY03_CANFA Prostaglandin synthase E2 OS=Canis familiaris GN=PTGES2 PE=3 SV=1;>tr|F1P9X4|F1P9X4_CANFA Uncharacterized protein (Fragment) OS=Canis familiaris GN=PTGES2 PE=3 SV=2	1	86202	1	1	1	1	NR	NR	1	1	-43101.5	0.0123401
ENSCAFT00000031615	chloride channel CLIC-like 1	CLCC1	E2QYM4	546	>tr|E2QYM4|E2QYM4_CANFA Uncharacterized protein OS=Canis familiaris GN=CLCC1 PE=4 SV=2	1	82736	1	1	1	1	NR	NR	1	1	-41368.5	0.0123566
ENSCAFT00000016091	phosphoserine phosphatase	PSPH	E2RPN5	231	>tr|E2RPN5|E2RPN5_CANFA Uncharacterized protein (Fragment) OS=Canis familiaris GN=PSPH PE=4 SV=2	1	1	70567	1	1	1	NR	NR	NR	NR	1	1
ENSCAFT00000013000	mitochondrial ribosomal protein L19	MRPL19	E2R077	292	>tr|E2R077|E2R077_CANFA Uncharacterized protein OS=Canis familiaris GN=MRPL19 PE=4 SV=2	1	78201	1	1	1	1	NR	NR	1	1	-39101	0.0125342
0	#N/A		Q06SM4	726	>tr|Q06SM4|Q06SM4_CANFA Pinin 2 OS=Canis familiaris PE=4 SV=1;>tr|Q06SM5|Q06SM5_CANFA Pinin 1 OS=Canis familiaris PE=4 SV=1;>tr|F1PMU1|F1PMU1_CANFA Pinin OS=Canis familiaris GN=PNN PE=4 SV=1;>sp|P79149|PININ_CANFA Pinin OS=Canis familiaris GN=PNN PE=2 SV=3	1	75113	1	1	1	1	NR	NR	1	1	-37557	0.0123028
ENSCAFT00000003218	sec1 family domain containing 2	SCFD2	E2RJT8	683	>tr|E2RJT8|E2RJT8_CANFA Uncharacterized protein OS=Canis familiaris GN=SCFD2 PE=4 SV=2	1	72318	1	1	1	1	NR	NR	1	1	-36159.5	0.0123018
ENSCAFT00000013421	CCR4-NOT transcription complex, subunit 1	CNOT1	E2R990	2380	>tr|E2R990|E2R990_CANFA Uncharacterized protein OS=Canis familiaris GN=CNOT1 PE=4 SV=2	1	88619	1	1	1	1	NR	NR	1	1	-44310	0.0123794
ENSCAFT00000016493	aldehyde dehydrogenase 5 family, member A1	ALDH5A1	F1PP35	442	>tr|F1PP35|F1PP35_CANFA Uncharacterized protein OS=Canis familiaris GN=ALDH5A1 PE=3 SV=2	71928	1	1	1	1	1	NR	NR	1	1	NR	NR
ENSCAFT00000031847	RNA 3'-terminal phosphate cyclase	RTCA	E2RQG6	540	>tr|E2RQG6|E2RQG6_CANFA Uncharacterized protein OS=Canis familiaris GN=RTCA PE=4 SV=2	1	91937	1	1	1	1	NR	NR	1	1	-45969	0.0126268
ENSCAFT00000047309	OTU domain containing 6B	OTUD6B	J9NW98	391	>tr|J9NW98|J9NW98_CANFA Uncharacterized protein OS=Canis familiaris GN=OTUD6B PE=4 SV=1	1	1	1	71219	1	1	NR	NR	NR	NR	1	1
ENSCAFT00000000674	chromosome 6 open reading frame 211	C6orf211	E2QSJ2	441	>tr|E2QSJ2|E2QSJ2_CANFA Uncharacterized protein OS=Canis familiaris GN=C6orf211 PE=4 SV=1	1	86663	1	1	1	1	NR	NR	1	1	-43332	0.0124007
ENSCAFT00000048448	riboflavin kinase	RFK	J9P4I1	206	>tr|J9P4I1|J9P4I1_CANFA Uncharacterized protein (Fragment) OS=Canis familiaris GN=RFK PE=4 SV=1;>tr|J9NSA8|J9NSA8_CANFA Uncharacterized protein OS=Canis familiaris GN=RFK PE=4 SV=1	1	83380	1	1	1	1	NR	NR	1	1	-41690.5	0.0124066
ENSCAFT00000017975	general transcription factor IIE, polypeptide 1, alpha 56kDa	GTF2E1	E2R3P2	460	>tr|E2R3P2|E2R3P2_CANFA Uncharacterized protein OS=Canis familiaris GN=GTF2E1 PE=4 SV=2	1	87701	1	1	1	1	NR	NR	1	1	-43851	0.0124288
ENSCAFT00000025271	cytochrome P450, family 4, subfamily F, polypeptide 8	CYP4F8	E2R7U3	520	>tr|E2R7U3|E2R7U3_CANFA Uncharacterized protein OS=Canis familiaris GN=CYP4F8 PE=3 SV=1	1	94035	1	1	1	1	NR	NR	1	1	-47018	0.0127737
ENSCAFT00000012718	adaptor protein, phosphotyrosine interaction, PH domain and leucine zipper containing 1	APPL1	E2R6J0	708	>tr|E2R6J0|E2R6J0_CANFA Uncharacterized protein OS=Canis familiaris GN=APPL1 PE=4 SV=1	83721	1	1	1	1	1	NR	NR	1	1	NR	NR
ENSCAFT00000012435	Uncharacterized protein	TMX2	E2R415	296	>tr|E2R415|E2R415_CANFA Uncharacterized protein OS=Canis familiaris GN=TMX2 PE=4 SV=1	91284	1	1	1	1	1	NR	NR	1	1	NR	NR
ENSCAFT00000015643	WD repeat domain 82	WDR82	E2RGF2	313	>tr|E2RGF2|E2RGF2_CANFA Uncharacterized protein OS=Canis familiaris GN=WDR82 PE=4 SV=1	1	101630	1	1	1	1	NR	NR	1	1	-50815.5	0.0128262
ENSCAFT00000027950	DEAD (Asp-Glu-Ala-Asp) box helicase 24	DDX24	E2RIC4	818	>tr|E2RIC4|E2RIC4_CANFA Uncharacterized protein OS=Canis familiaris GN=DDX24 PE=3 SV=2	1	94187	1	1	1	1	NR	NR	1	1	-47094	0.0127632
ENSCAFT00000017301	pyrophosphatase (inorganic) 2	PPA2	F1PXU2	340	>tr|F1PXU2|F1PXU2_CANFA Uncharacterized protein (Fragment) OS=Canis familiaris GN=PPA2 PE=4 SV=2	1	92416	1	1	1	1	NR	NR	1	1	-46208.5	0.012685
ENSCAFT00000001600	TatD DNase domain containing 1	TATDN1	E2RRK7	265	>tr|E2RRK7|E2RRK7_CANFA Uncharacterized protein (Fragment) OS=Canis familiaris GN=TATDN1 PE=4 SV=2	1	100420	1	1	1	1	NR	NR	1	1	-50210.5	0.012795
ENSCAFT00000049185	listerin E3 ubiquitin protein ligase 1	LTN1	J9P3V1	884	>tr|J9P3V1|J9P3V1_CANFA Uncharacterized protein OS=Canis familiaris GN=LTN1 PE=4 SV=1;>tr|F1PGK0|F1PGK0_CANFA Uncharacterized protein OS=Canis familiaris GN=LTN1 PE=4 SV=2	1	68753	1	1	1	1	NR	NR	1	1	-34377	0.0124474
ENSCAFT00000031985	polypyrimidine tract binding protein 2	PTBP2	E2RSK4	532	>tr|E2RSK4|E2RSK4_CANFA Uncharacterized protein OS=Canis familiaris GN=PTBP2 PE=4 SV=2	1	1	1	99865	1	1	NR	NR	NR	NR	1	1
ENSCAFT00000017006	Uncharacterized protein	LOC479704	F1PPR8	475	>tr|F1PPR8|F1PPR8_CANFA Uncharacterized protein OS=Canis familiaris GN=LOC479704 PE=3 SV=2	91599	1	1	1	1	1	NR	NR	1	1	NR	NR
ENSCAFT00000002514	cleavage and polyadenylation specific factor 1, 160kDa	CPSF1	F1PC28	1398	>tr|F1PC28|F1PC28_CANFA Uncharacterized protein (Fragment) OS=Canis familiaris GN=CPSF1 PE=4 SV=1	1	104210	1	1	1	1	NR	NR	1	1	-52105.5	0.0128799
ENSCAFT00000039288	protein tyrosine phosphatase, non-receptor type 12	PTPN12	F1PZ23	751	>tr|F1PZ23|F1PZ23_CANFA Uncharacterized protein OS=Canis familiaris GN=PTPN12 PE=4 SV=2	96388	1	1	1	1	1	NR	NR	1	1	NR	NR
ENSCAFT00000016169	Uncharacterized protein		F1P9G3	131	>tr|F1P9G3|F1P9G3_CANFA Uncharacterized protein (Fragment) OS=Canis familiaris PE=4 SV=2	1	101840	1	1	1	1	NR	NR	1	1	-50920.5	0.012987
ENSCAFT00000026485	exosome component 10	EXOSC10	F1PI20	908	>tr|F1PI20|F1PI20_CANFA Uncharacterized protein OS=Canis familiaris GN=EXOSC10 PE=4 SV=2	94005	1	1	1	1	1	NR	NR	1	1	NR	NR
ENSCAFT00000014352	DEAD (Asp-Glu-Ala-Asp) box polypeptide 54	DDX54	F6UKZ0	569	>tr|F6UKZ0|F6UKZ0_CANFA Uncharacterized protein OS=Canis familiaris GN=DDX54 PE=4 SV=1	92103	1	1	1	1	1	NR	NR	1	1	NR	NR
ENSCAFT00000028398	DNA (cytosine-5-)-methyltransferase 1	DNMT1	E2RHC6	1613	>tr|E2RHC6|E2RHC6_CANFA Cytosine-specific methyltransferase OS=Canis familiaris GN=DNMT1 PE=3 SV=2	1	104340	1	1	1	1	NR	NR	1	1	-52170.5	0.0129593
ENSCAFT00000030085	perilipin 3	PLIN3	E2R125	443	>tr|E2R125|E2R125_CANFA Perilipin OS=Canis familiaris GN=PLIN3 PE=3 SV=1	1	1	1	93041	1	1	NR	NR	NR	NR	1	1
ENSCAFT00000007253	component of oligomeric golgi complex 1	COG1	F1PMH7	933	>tr|F1PMH7|F1PMH7_CANFA Uncharacterized protein OS=Canis familiaris GN=COG1 PE=4 SV=2	1	109110	1	1	1	1	NR	NR	1	1	-54555.5	0.0132491
ENSCAFT00000018446	golgin B1	GOLGB1	F6XPP6	3254	>tr|F6XPP6|F6XPP6_CANFA Uncharacterized protein OS=Canis familiaris GN=GOLGB1 PE=4 SV=1	1	64289	1	1	1	1	NR	NR	1	1	-32145	0.0124105
ENSCAFT00000025923	WD repeat domain 26	WDR26	F1PIR1	514	>tr|F1PIR1|F1PIR1_CANFA Uncharacterized protein OS=Canis familiaris GN=WDR26 PE=4 SV=2	1	66754	1	1	1	1	NR	NR	1	1	-33377.5	0.0124123
ENSCAFT00000030669	clustered mitochondria (cluA/CLU1) homolog	CLUH	E2R9L7	1348	>tr|E2R9L7|E2R9L7_CANFA Clustered mitochondria protein homolog OS=Canis familiaris GN=CLUH PE=3 SV=2	1	106540	1	1	1	1	NR	NR	1	1	-53270.5	0.0131205
ENSCAFT00000029888	RAP2C, member of RAS oncogene family	RAP2C	F1PPL6	183	>tr|F1PPL6|F1PPL6_CANFA Uncharacterized protein OS=Canis familiaris GN=RAP2C PE=4 SV=2;>tr|F1PXB8|F1PXB8_CANFA Uncharacterized protein OS=Canis familiaris GN=RAP2C PE=4 SV=2	837140	1	1	1	1	1	NR	NR	1	1	NR	NR
ENSCAFT00000019856	Uncharacterized protein	GATSL2	F1PV42	304	>tr|F1PV42|F1PV42_CANFA Uncharacterized protein (Fragment) OS=Canis familiaris GN=GATSL2 PE=4 SV=1	1	65059	1	1	1	1	NR	NR	1	1	-32530	0.012443
ENSCAFT00000022384	sphingosine-1-phosphate lyase 1	SGPL1	E2RME9	568	>tr|E2RME9|E2RME9_CANFA Uncharacterized protein OS=Canis familiaris GN=SGPL1 PE=3 SV=1	1	108100	1	1	1	1	NR	NR	1	1	-54050.5	0.0132185
ENSCAFT00000014803	translocase of outer mitochondrial membrane 70 homolog A (S. cerevisiae)	TOMM70A	E2RKG3	625	>tr|E2RKG3|E2RKG3_CANFA Uncharacterized protein (Fragment) OS=Canis familiaris GN=TOMM70A PE=4 SV=2	1	108060	1	1	1	1	NR	NR	1	1	-54030.5	0.0131346
ENSCAFT00000047723	karyopherin alpha 4 (importin alpha 3)	KPNA4	J9PAW2	521	>tr|J9PAW2|J9PAW2_CANFA Importin subunit alpha OS=Canis familiaris GN=KPNA4 PE=3 SV=1;>tr|E2RPB3|E2RPB3_CANFA Uncharacterized protein (Fragment) OS=Canis familiaris GN=KPNA4 PE=4 SV=2	1	858790	1	1	1395700	1823000	NR	NR	1609350	1.44908e-05	3.74794	0.553296
ENSCAFT00000007679	optineurin	OPTN	E2RBP8	582	>tr|E2RBP8|E2RBP8_CANFA Uncharacterized protein OS=Canis familiaris GN=OPTN PE=4 SV=2	1	1	106320	1	1	1	NR	NR	NR	NR	1	1
ENSCAFT00000002621	COMM domain containing 5	COMMD5	E2RIV2	224	>tr|E2RIV2|E2RIV2_CANFA Uncharacterized protein OS=Canis familiaris GN=COMMD5 PE=4 SV=1	1	123200	1	1	1	1	NR	NR	1	1	-61600.5	0.0130075
ENSCAFT00000007539	CCR4-NOT transcription complex, subunit 10	CNOT10	E2RBH2	743	>tr|E2RBH2|E2RBH2_CANFA Uncharacterized protein OS=Canis familiaris GN=CNOT10 PE=4 SV=1;>tr|E2R7Y6|E2R7Y6_CANFA Uncharacterized protein OS=Canis familiaris GN=CNOT10 PE=4 SV=1	1	60601	1	1	1	1	NR	NR	1	1	-30301	0.0125075
ENSCAFT00000024019	non-SMC condensin I complex, subunit D2	NCAPD2	E2RHZ0	1400	>tr|E2RHZ0|E2RHZ0_CANFA Condensin complex subunit 1 OS=Canis familiaris GN=NCAPD2 PE=3 SV=2	1	61553	1	1	1	1	NR	NR	1	1	-30777	0.0125231
ENSCAFT00000012551	Canis lupus familiaris translocation associated membrane protein 1 (TRAM1), mRNA.	TRAM1	F1PX23	353	>tr|F1PX23|F1PX23_CANFA Translocating chain-associated membrane protein 1 (Fragment) OS=Canis familiaris GN=TRAM1 PE=4 SV=2;>sp|Q01685|TRAM1_CANFA Translocating chain-associated membrane protein 1 OS=Canis familiaris GN=TRAM1 PE=1 SV=2	115740	1	1	1	1	1	NR	NR	1	1	NR	NR
ENSCAFT00000021385	pyruvate dehydrogenase kinase, isozyme 3	PDK3	E2RFY4	415	>tr|E2RFY4|E2RFY4_CANFA Uncharacterized protein OS=Canis familiaris GN=PDK3 PE=4 SV=1	1	122610	1	1	1	1	NR	NR	1	1	-61305.5	0.0130323
ENSCAFT00000030335	zinc finger protein 622	ZNF622	E2R1D3	458	>tr|E2R1D3|E2R1D3_CANFA Uncharacterized protein OS=Canis familiaris GN=ZNF622 PE=4 SV=2	57993	1	1	1	1	1	NR	NR	1	1	NR	NR
ENSCAFT00000021125	bromodomain adjacent to zinc finger domain, 1A	BAZ1A	E2RE69	1525	>tr|E2RE69|E2RE69_CANFA Uncharacterized protein OS=Canis familiaris GN=BAZ1A PE=4 SV=2;>tr|J9P748|J9P748_CANFA Uncharacterized protein OS=Canis familiaris GN=BAZ1A PE=4 SV=1	1	120300	1	1	1	1	NR	NR	1	1	-60150.5	0.0130395
ENSCAFT00000023132	FK506 binding protein 2, 13kDa	FKBP2	E2R9R5	141	>tr|E2R9R5|E2R9R5_CANFA Peptidyl-prolyl cis-trans isomerase (Fragment) OS=Canis familiaris GN=FKBP2 PE=4 SV=2	101760	1	1	1	1	1	NR	NR	1	1	NR	NR
ENSCAFT00000025282	PDS5, regulator of cohesion maintenance, homolog A (S. cerevisiae)	PDS5A	E2R7R4	1337	>tr|E2R7R4|E2R7R4_CANFA Uncharacterized protein OS=Canis familiaris GN=PDS5A PE=4 SV=1	56663	1	1	1	1	1	NR	NR	1	1	NR	NR
ENSCAFT00000009643	tRNA methyltransferase 6 homolog (S. cerevisiae)	TRMT6	F1P960	497	>tr|F1P960|F1P960_CANFA Uncharacterized protein OS=Canis familiaris GN=TRMT6 PE=4 SV=2	1	113420	1	1	1	1	NR	NR	1	1	-56710.5	0.0131482
ENSCAFT00000018474	ubiquitin specific peptidase 19	USP19	E2R1W4	1315	>tr|E2R1W4|E2R1W4_CANFA Ubiquitin carboxyl-terminal hydrolase (Fragment) OS=Canis familiaris GN=USP19 PE=3 SV=2;>tr|J9NU38|J9NU38_CANFA Ubiquitin carboxyl-terminal hydrolase OS=Canis familiaris GN=USP19 PE=3 SV=1;>tr|F1PF24|F1PF24_CANFA Ubiquitin carboxyl-	56602	1	1	1	1	1	NR	NR	1	1	NR	NR
ENSCAFT00000045332	protein O-glucosyltransferase 1	POGLUT1	J9NY50	317	>tr|J9NY50|J9NY50_CANFA Uncharacterized protein OS=Canis familiaris GN=POGLUT1 PE=4 SV=1;>tr|F6XY06|F6XY06_CANFA Uncharacterized protein OS=Canis familiaris GN=POGLUT1 PE=4 SV=1	1	125980	1	1	1	1	NR	NR	1	1	-62990.5	0.0131586
ENSCAFT00000000173	SWI/SNF related, matrix associated, actin dependent regulator of chromatin, subfamily c, member 2	SMARCC2	F1PVA9	1092	>tr|F1PVA9|F1PVA9_CANFA Uncharacterized protein OS=Canis familiaris GN=SMARCC2 PE=4 SV=2	1	1	1	120030	1	1	NR	NR	NR	NR	1	1
ENSCAFT00000028019	ubiquitin family domain containing 1	UBFD1	F1PHN9	359	>tr|F1PHN9|F1PHN9_CANFA Uncharacterized protein (Fragment) OS=Canis familiaris GN=UBFD1 PE=4 SV=2	1	123210	1	1	1	1	NR	NR	1	1	-61605.5	0.0130037
ENSCAFT00000020742	Canis lupus familiaris fucosidase, alpha-L- 1, tissue (FUCA1), mRNA.	FUCA1	F1PAF0	466	>tr|F1PAF0|F1PAF0_CANFA Tissue alpha-L-fucosidase OS=Canis familiaris GN=FUCA1 PE=4 SV=2;>sp|P48300|FUCO_CANFA Tissue alpha-L-fucosidase OS=Canis familiaris GN=FUCA1 PE=2 SV=1	1	116610	1	1	1	1	NR	NR	1	1	-58305.5	0.0130979
ENSCAFT00000014154	ADP-ribosylation factor GTPase activating protein 2	ARFGAP2	E2QYR7	520	>tr|E2QYR7|E2QYR7_CANFA Uncharacterized protein OS=Canis familiaris GN=ARFGAP2 PE=4 SV=2	106360	1	1	1	1	1	NR	NR	1	1	NR	NR
0	#N/A	ND4	E9NJ02	117	>tr|E9NJ02|E9NJ02_CANFA NADH dehydrogenase subunit 4 (Fragment) OS=Canis familiaris GN=ND4 PE=4 SV=1;>tr|E9NIW0|E9NIW0_CANFA NADH dehydrogenase subunit 4 (Fragment) OS=Canis familiaris GN=ND4 PE=4 SV=1;>tr|E9NIV5|E9NIV5_CANFA NADH dehydrogenase subunit 4 (	1	128880	1	1	1	1	NR	NR	1	1	-64440.5	0.013125
ENSCAFT00000029047	kinesin light chain 1	KLC1	E2RAF2	565	>tr|E2RAF2|E2RAF2_CANFA Uncharacterized protein OS=Canis familiaris GN=KLC1 PE=4 SV=2;>tr|E2RAF0|E2RAF0_CANFA Uncharacterized protein OS=Canis familiaris GN=KLC1 PE=4 SV=2	1	126560	1	1	1	1	NR	NR	1	1	-63280.5	0.0131346
ENSCAFT00000013508	casein kinase 2, alpha prime polypeptide	CSNK2A2	F1P666	353	>tr|F1P666|F1P666_CANFA Uncharacterized protein OS=Canis familiaris GN=CSNK2A2 PE=4 SV=2	1	1	1	122920	1	1	NR	NR	NR	NR	1	1
ENSCAFT00000000051	Uncharacterized protein		J9NY61	153	>tr|J9NY61|J9NY61_CANFA Uncharacterized protein OS=Canis familiaris PE=3 SV=1	1	55862	1	1	1	1	NR	NR	1	1	-27931.5	0.0126261
ENSCAFT00000011342	nucleoporin like 1	NUPL1	F1PKT5	587	>tr|F1PKT5|F1PKT5_CANFA Uncharacterized protein OS=Canis familiaris GN=NUPL1 PE=4 SV=2;>tr|E2RMJ6|E2RMJ6_CANFA Uncharacterized protein OS=Canis familiaris GN=NUPL1 PE=4 SV=2	1	111700	1	1	1	1	NR	NR	1	1	-55850.5	0.013221
ENSCAFT00000014013	N(alpha)-acetyltransferase 25, NatB auxiliary subunit	NAA25	E2RS42	972	>tr|E2RS42|E2RS42_CANFA Uncharacterized protein OS=Canis familiaris GN=NAA25 PE=4 SV=1	1	1	106700	1	1	1	NR	NR	NR	NR	1	1
ENSCAFT00000044958	ankyrin 2, neuronal	ANK2	J9NY57	2988	>tr|J9NY57|J9NY57_CANFA Uncharacterized protein OS=Canis familiaris GN=ANK2 PE=4 SV=1;>tr|F1P6P1|F1P6P1_CANFA Uncharacterized protein (Fragment) OS=Canis familiaris GN=ANK2 PE=4 SV=1;>tr|J9NTH2|J9NTH2_CANFA Uncharacterized protein OS=Canis familiaris GN=AN	117400	1	1	1	1	1	NR	NR	1	1	NR	NR
ENSCAFT00000031075	polymerase (RNA) II (DNA directed) polypeptide E, 25kDa	POLR2E	F6X571	210	>tr|F6X571|F6X571_CANFA Uncharacterized protein OS=Canis familiaris GN=POLR2E PE=3 SV=1	1	127630	1	1	1	1	NR	NR	1	1	-63815.5	0.0130837
ENSCAFT00000025614	Pyrroline-5-carboxylate reductase	PYCR2	E2R5K3	320	>tr|E2R5K3|E2R5K3_CANFA Pyrroline-5-carboxylate reductase OS=Canis familiaris GN=PYCR2 PE=3 SV=1	1	1	1	120100	1	1	NR	NR	NR	NR	1	1
ENSCAFT00000018181	acylaminoacyl-peptide hydrolase	APEH	E2R7E8	734	>tr|E2R7E8|E2R7E8_CANFA Uncharacterized protein OS=Canis familiaris GN=APEH PE=4 SV=1	1	127320	1	1	1	1	NR	NR	1	1	-63660.5	0.0131012
ENSCAFT00000044264	XPA binding protein 2	XAB2	J9PAI6	799	>tr|J9PAI6|J9PAI6_CANFA Uncharacterized protein OS=Canis familiaris GN=XAB2 PE=4 SV=1;>tr|E2RPV4|E2RPV4_CANFA Uncharacterized protein OS=Canis familiaris GN=XAB2 PE=4 SV=1	1	114620	1	1	1	1	NR	NR	1	1	-57310.5	0.0130938
ENSCAFT00000020839	UDP-N-acetylglucosamine pyrophosphorylase 1	UAP1	F1P7W7	522	>tr|F1P7W7|F1P7W7_CANFA Uncharacterized protein OS=Canis familiaris GN=UAP1 PE=4 SV=2	1	1	107680	1	1	1	NR	NR	NR	NR	1	1
ENSCAFT00000018410	methylsterol monooxygenase 1	SC4MOL	E2R6R3	293	>tr|E2R6R3|E2R6R3_CANFA Uncharacterized protein OS=Canis familiaris GN=SC4MOL PE=4 SV=1	1	126690	1	1	1	1	NR	NR	1	1	-63345.5	0.0131267
ENSCAFT00000014840	DnaJ (Hsp40) homolog, subfamily C, member 17	DNAJC17	E2RGH7	304	>tr|E2RGH7|E2RGH7_CANFA Uncharacterized protein OS=Canis familiaris GN=DNAJC17 PE=4 SV=1	107730	1	1	1	1	1	NR	NR	1	1	NR	NR
ENSCAFT00000032314	Uncharacterized protein	CIRH1A	E2RPQ7	514	>tr|E2RPQ7|E2RPQ7_CANFA Uncharacterized protein OS=Canis familiaris GN=CIRH1A PE=4 SV=2	1	148090	1	1	1	1	NR	NR	1	1	-74045.5	0.0133929
ENSCAFT00000029053	Uncharacterized protein	CSNK1A1	F1PUU1	337	>tr|F1PUU1|F1PUU1_CANFA Uncharacterized protein OS=Canis familiaris GN=CSNK1A1 PE=3 SV=2;>tr|F1PUU0|F1PUU0_CANFA Uncharacterized protein OS=Canis familiaris GN=CSNK1A1 PE=3 SV=2	125750	1	1	1	1	1	NR	NR	1	1	NR	NR
ENSCAFT00000011174	achalasia, adrenocortical insufficiency, alacrimia	AAAS	E2RH68	546	>tr|E2RH68|E2RH68_CANFA Uncharacterized protein OS=Canis familiaris GN=AAAS PE=4 SV=2	142210	1	1	1	1	1	NR	NR	1	1	NR	NR
ENSCAFT00000016473	methylmalonyl CoA epimerase	MCEE	E2REA1	189	>tr|E2REA1|E2REA1_CANFA Uncharacterized protein OS=Canis familiaris GN=MCEE PE=4 SV=2	1	113630	1	1	1	1	NR	NR	1	1	-56815.5	0.0131364
ENSCAFT00000039132	mitochondrial ribosomal protein S31	MRPS31	F6XJI8	341	>tr|F6XJI8|F6XJI8_CANFA Uncharacterized protein (Fragment) OS=Canis familiaris GN=MRPS31 PE=4 SV=1;>tr|E2R9J7|E2R9J7_CANFA Uncharacterized protein (Fragment) OS=Canis familiaris GN=MRPS31 PE=4 SV=2;>tr|J9P5D6|J9P5D6_CANFA Uncharacterized protein OS=Canis f	1	130690	1	1	1	1	NR	NR	1	1	-65345.5	0.0132325
ENSCAFT00000009898	exosome component 8	EXOSC8	E2R7U8	276	>tr|E2R7U8|E2R7U8_CANFA Uncharacterized protein OS=Canis familiaris GN=EXOSC8 PE=4 SV=1;>tr|J9P097|J9P097_CANFA Uncharacterized protein OS=Canis familiaris GN=EXOSC8 PE=4 SV=1	123250	1	1	1	1	1	NR	NR	1	1	NR	NR
ENSCAFT00000011832	WD repeat domain 36	WDR36	F1PNT8	891	>tr|F1PNT8|F1PNT8_CANFA Uncharacterized protein OS=Canis familiaris GN=WDR36 PE=4 SV=2	1	144660	1	1	1	1	NR	NR	1	1	-72330.5	0.0134196
ENSCAFT00000043968	calcium modulating ligand	CAMLG	J9NUQ0	296	>tr|J9NUQ0|J9NUQ0_CANFA Uncharacterized protein OS=Canis familiaris GN=CAMLG PE=4 SV=1	52536	1	1	1	1	1	NR	NR	1	1	NR	NR
ENSCAFT00000001885	protein tyrosine kinase 2	PTK2	E2RGQ1	1052	>tr|E2RGQ1|E2RGQ1_CANFA Uncharacterized protein OS=Canis familiaris GN=PTK2 PE=4 SV=2;>tr|E2RGP8|E2RGP8_CANFA Uncharacterized protein (Fragment) OS=Canis familiaris GN=PTK2 PE=4 SV=2	1	1	813590	1	1	1	NR	NR	NR	NR	1	1
ENSCAFT00000014508	Uncharacterized protein	LOC100856585	E2RRQ0	2415	>tr|E2RRQ0|E2RRQ0_CANFA Uncharacterized protein OS=Canis familiaris GN=LOC100856585 PE=4 SV=1;>tr|E2RRP5|E2RRP5_CANFA Uncharacterized protein OS=Canis familiaris GN=LOC100856585 PE=4 SV=2	1	1	1	145410	1	1	NR	NR	NR	NR	1	1
ENSCAFT00000007213	IWS1 homolog (S. cerevisiae)	IWS1	E2RCQ3	822	>tr|E2RCQ3|E2RCQ3_CANFA Uncharacterized protein OS=Canis familiaris GN=IWS1 PE=4 SV=2;>tr|J9PAW4|J9PAW4_CANFA Uncharacterized protein OS=Canis familiaris GN=IWS1 PE=4 SV=1	1	149560	1	1	1	1	NR	NR	1	1	-74780.5	0.0134235
ENSCAFT00000003010	exportin 5	XPO5	F1PEE4	1205	>tr|F1PEE4|F1PEE4_CANFA Uncharacterized protein OS=Canis familiaris GN=XPO5 PE=4 SV=2;>tr|J9P8X1|J9P8X1_CANFA Uncharacterized protein OS=Canis familiaris GN=XPO5 PE=4 SV=1	1	149530	1	1	1	1	NR	NR	1	1	-74765.5	0.0134278
ENSCAFT00000023043	FUN14 domain containing 1	FUNDC1	F1PD16	155	>tr|F1PD16|F1PD16_CANFA Uncharacterized protein OS=Canis familiaris GN=FUNDC1 PE=4 SV=2	110340	1	1	1	1	1	NR	NR	1	1	NR	NR
ENSCAFT00000009182	regulatory associated protein of MTOR, complex 1	RPTOR	F1PRE6	1335	>tr|F1PRE6|F1PRE6_CANFA Uncharacterized protein OS=Canis familiaris GN=RPTOR PE=4 SV=2	1	151180	1	1	1	1	NR	NR	1	1	-75590.5	0.0136037
ENSCAFT00000013988	TP53RK binding protein	TPRKB	E2RSA1	175	>tr|E2RSA1|E2RSA1_CANFA Uncharacterized protein OS=Canis familiaris GN=TPRKB PE=3 SV=1	1	151020	1	1	1	1	NR	NR	1	1	-75510.5	0.0135377
ENSCAFT00000001337	nucleoporin 50kDa	NUP50	E2QT37	460	>tr|E2QT37|E2QT37_CANFA Uncharacterized protein OS=Canis familiaris GN=NUP50 PE=4 SV=1	142850	1	1	1	1	1	NR	NR	1	1	NR	NR
ENSCAFT00000011817	BTAF1 RNA polymerase II, B-TFIID transcription factor-associated, 170kDa	BTAF1	E2QWL4	1879	>tr|E2QWL4|E2QWL4_CANFA Uncharacterized protein OS=Canis familiaris GN=BTAF1 PE=4 SV=2	1	150310	1	1	1	1	NR	NR	1	1	-75155.5	0.0135657
ENSCAFT00000002234	coatomer protein complex, subunit gamma 2	COPG2	F1PHS7	1010	>tr|F1PHS7|F1PHS7_CANFA Coatomer subunit gamma OS=Canis familiaris GN=COPG2 PE=3 SV=2	1	150280	1	1	1	1	NR	NR	1	1	-75140.5	0.013481
ENSCAFT00000014607	exocyst complex component 2	EXOC2	E2RCW3	924	>tr|E2RCW3|E2RCW3_CANFA Uncharacterized protein OS=Canis familiaris GN=EXOC2 PE=4 SV=2	146860	1	1	1	1	1	NR	NR	1	1	NR	NR
ENSCAFT00000048691	RAD50 homolog (S. cerevisiae)	RAD50	J9P3S4	1213	>tr|J9P3S4|J9P3S4_CANFA Uncharacterized protein OS=Canis familiaris GN=RAD50 PE=4 SV=1;>tr|F6UTT0|F6UTT0_CANFA Uncharacterized protein OS=Canis familiaris GN=RAD50 PE=4 SV=1	1	132700	1	1	1	1	NR	NR	1	1	-66350.5	0.0133239
ENSCAFT00000023365	COP9 signalosome subunit 7A	COPS7A	E2RED3	275	>tr|E2RED3|E2RED3_CANFA Uncharacterized protein OS=Canis familiaris GN=COPS7A PE=4 SV=1	127570	1	1	1	1	1	NR	NR	1	1	NR	NR
ENSCAFT00000013849	Uncharacterized protein	MTHFD2	E2RQ65	350	>tr|E2RQ65|E2RQ65_CANFA Uncharacterized protein OS=Canis familiaris GN=MTHFD2 PE=3 SV=2	136960	1	1	1	1	1	NR	NR	1	1	NR	NR
ENSCAFT00000031734	ubiquitin specific peptidase 10	USP10	F1PEV7	799	>tr|F1PEV7|F1PEV7_CANFA Ubiquitin carboxyl-terminal hydrolase (Fragment) OS=Canis familiaris GN=USP10 PE=3 SV=1	1	149880	1	1	1	1	NR	NR	1	1	-74940.5	0.0134077
ENSCAFT00000007449	translocase of outer mitochondrial membrane 40 homolog (yeast)	TOMM40	F1PWL7	361	>tr|F1PWL7|F1PWL7_CANFA Uncharacterized protein OS=Canis familiaris GN=TOMM40 PE=4 SV=2	1	832100	1	1	1321900	1	NR	NR	NR	NR	NR	NR
ENSCAFT00000016622	ArfGAP with FG repeats 1	AGFG1	F1PLH5	528	>tr|F1PLH5|F1PLH5_CANFA Uncharacterized protein (Fragment) OS=Canis familiaris GN=AGFG1 PE=4 SV=2;>tr|E2RNM4|E2RNM4_CANFA Uncharacterized protein OS=Canis familiaris GN=AGFG1 PE=4 SV=2	136490	1	1	1	1	1	NR	NR	1	1	NR	NR
ENSCAFT00000046567	SCO1 cytochrome c oxidase assembly protein	SCO1	J9NS66	304	>tr|J9NS66|J9NS66_CANFA Uncharacterized protein OS=Canis familiaris GN=SCO1 PE=4 SV=1	1	1	137580	1	1	1	NR	NR	NR	NR	1	1
ENSCAFT00000031843	SH3-domain GRB2-like endophilin B2	SH3GLB2	E2RQH8	394	>tr|E2RQH8|E2RQH8_CANFA Uncharacterized protein OS=Canis familiaris GN=SH3GLB2 PE=4 SV=1	1	141340	1	1	1	1	NR	NR	1	1	-70670.5	0.0132827
ENSCAFT00000038908	Uncharacterized protein	NDUFA5	E2RDU5	116	>tr|E2RDU5|E2RDU5_CANFA Uncharacterized protein OS=Canis familiaris GN=NDUFA5 PE=4 SV=1	1	131830	1	1	1	1	NR	NR	1	1	-65915.5	0.013357
ENSCAFT00000022906	lysophosphatidylcholine acyltransferase 3	LPCAT3	E2RKK9	625	>tr|E2RKK9|E2RKK9_CANFA Uncharacterized protein OS=Canis familiaris GN=LPCAT3 PE=4 SV=2	1	1	1	146870	1	1	NR	NR	NR	NR	1	1
ENSCAFT00000002963	glucosamine-6-phosphate deaminase 2	GNPDA2	E2RH59	276	>tr|E2RH59|E2RH59_CANFA Glucosamine-6-phosphate isomerase OS=Canis familiaris GN=GNPDA2 PE=3 SV=2	1	152520	1	1	1	1	NR	NR	1	1	-76260.5	0.0137219
ENSCAFT00000015910	proteasome (prosome, macropain) assembly chaperone 1	PSMG1	F1PF61	288	>tr|F1PF61|F1PF61_CANFA Uncharacterized protein OS=Canis familiaris GN=PSMG1 PE=4 SV=2	1	134810	1	1	1	1	NR	NR	1	1	-67405.5	0.0132463
ENSCAFT00000012362	gamma-glutamyl carboxylase	GGCX	F1Q0T4	781	>tr|F1Q0T4|F1Q0T4_CANFA Uncharacterized protein OS=Canis familiaris GN=GGCX PE=4 SV=2	1	151520	1	1	1	1	NR	NR	1	1	-75760.5	0.0136726
ENSCAFT00000003101	septin 10	sept10	F1PBW1	440	>tr|F1PBW1|F1PBW1_CANFA Uncharacterized protein OS=Canis familiaris GN=SEPT10 PE=3 SV=2;>tr|J9NUL3|J9NUL3_CANFA Uncharacterized protein OS=Canis familiaris GN=SEPT10 PE=3 SV=1	1	151310	1	1	1	1	NR	NR	1	1	-75655.5	0.0135964
ENSCAFT00000005374	prenylcysteine oxidase 1	PCYOX1	E2R1N7	505	>tr|E2R1N7|E2R1N7_CANFA Uncharacterized protein OS=Canis familiaris GN=PCYOX1 PE=4 SV=1	1	1	804440	1	1532500	1622600	NR	NR	NR	NR	1577550	2.0581e-05
ENSCAFT00000002348	ubiquitin-conjugating enzyme E2H	UBE2H	E2RJH3	183	>tr|E2RJH3|E2RJH3_CANFA Uncharacterized protein OS=Canis familiaris GN=UBE2H PE=3 SV=2	1	136930	1	1	1	1	NR	NR	1	1	-68465.5	0.0132579
ENSCAFT00000025088	spectrin repeat containing, nuclear envelope 2	SYNE2	F1Q3V9	6932	>tr|F1Q3V9|F1Q3V9_CANFA Uncharacterized protein OS=Canis familiaris GN=SYNE2 PE=4 SV=2	1	1	149240	1	1	1	NR	NR	NR	NR	1	1
ENSCAFT00000044955	gem (nuclear organelle) associated protein 5	GEMIN5	J9P2W5	1507	>tr|J9P2W5|J9P2W5_CANFA Uncharacterized protein OS=Canis familiaris GN=GEMIN5 PE=4 SV=1;>tr|E2RIE8|E2RIE8_CANFA Uncharacterized protein OS=Canis familiaris GN=GEMIN5 PE=4 SV=2	1	155890	1	1	1	1	NR	NR	1	1	-77945.5	0.0136159
0	#N/A	NFKB1	Q6F3J0	972	>sp|Q6F3J0|NFKB1_CANFA Nuclear factor NF-kappa-B p105 subunit OS=Canis familiaris GN=NFKB1 PE=2 SV=2	130720	1	1	1	1	1	NR	NR	1	1	NR	NR
ENSCAFT00000027907	SWI/SNF related, matrix associated, actin dependent regulator of chromatin, subfamily a, member 4	SMARCA4	E2RJ89	1614	>tr|E2RJ89|E2RJ89_CANFA Uncharacterized protein OS=Canis familiaris GN=SMARCA4 PE=4 SV=2	130630	1	1	1	1	1	NR	NR	1	1	NR	NR
ENSCAFT00000000620	nucleoporin 43kDa	NUP43	F1P643	380	>tr|F1P643|F1P643_CANFA Uncharacterized protein OS=Canis familiaris GN=NUP43 PE=4 SV=2	149090	1	1	1	1	1	NR	NR	1	1	NR	NR
ENSCAFT00000023424	FK506 binding protein 8, 38kDa	FKBP8	E2RNZ0	441	>tr|E2RNZ0|E2RNZ0_CANFA Uncharacterized protein (Fragment) OS=Canis familiaris GN=FKBP8 PE=4 SV=2;>tr|J9NV07|J9NV07_CANFA Uncharacterized protein (Fragment) OS=Canis familiaris GN=FKBP8 PE=4 SV=1;>tr|J9P6P2|J9P6P2_CANFA Uncharacterized protein OS=Canis fam	1	159540	1	1	1	1	NR	NR	1	1	-79770.5	0.013753
ENSCAFT00000012737	mitochondrial ribosomal protein S27	MRPS27	E2R5P9	431	>tr|E2R5P9|E2R5P9_CANFA Uncharacterized protein OS=Canis familiaris GN=MRPS27 PE=4 SV=2	152170	1	1	1	1	1	NR	NR	1	1	NR	NR
ENSCAFT00000007486	transmembrane protein 214	TMEM214	E2RCJ3	687	>tr|E2RCJ3|E2RCJ3_CANFA Uncharacterized protein OS=Canis familiaris GN=TMEM214 PE=4 SV=2	151530	1	1	1	1	1	NR	NR	1	1	NR	NR
ENSCAFT00000011503	mitochondrial calcium uptake 2	MICU2	E2REW0	433	>tr|E2REW0|E2REW0_CANFA Uncharacterized protein OS=Canis familiaris GN=MICU2 PE=4 SV=1	1	159540	1	1	1	1	NR	NR	1	1	-79770.5	0.013829
ENSCAFT00000021409	N-ethylmaleimide-sensitive factor	NSF	F1P6Z3	745	>tr|F1P6Z3|F1P6Z3_CANFA Uncharacterized protein (Fragment) OS=Canis familiaris GN=NSF PE=3 SV=1;>tr|E2RFV4|E2RFV4_CANFA Uncharacterized protein OS=Canis familiaris GN=NSF PE=3 SV=2	1	1	1	169130	1	1	NR	NR	NR	NR	1	1
ENSCAFT00000007782	lethal giant larvae homolog 2 (Drosophila)	LLGL2	E2RM32	1022	>tr|E2RM32|E2RM32_CANFA Uncharacterized protein OS=Canis familiaris GN=LLGL2 PE=4 SV=2	797340	1	1	1	1	1	NR	NR	1	1	NR	NR
ENSCAFT00000028563	THUMP domain containing 1	THUMPD1	E2RBF4	358	>tr|E2RBF4|E2RBF4_CANFA Uncharacterized protein OS=Canis familiaris GN=THUMPD1 PE=4 SV=2	1	173820	1	1	1	1	NR	NR	1	1	-86910.5	0.0139849
ENSCAFT00000048627	family with sequence similarity 91, member A1	FAM91A1	J9JHH0	838	>tr|J9JHH0|J9JHH0_CANFA Uncharacterized protein OS=Canis familiaris GN=FAM91A1 PE=4 SV=1;>tr|E2RRN2|E2RRN2_CANFA Uncharacterized protein OS=Canis familiaris GN=FAM91A1 PE=4 SV=2	169480	1	1	1	1	1	NR	NR	1	1	NR	NR
ENSCAFT00000015818	meningioma expressed antigen 5 (hyaluronidase)	MGEA5	E2RLZ8	916	>tr|E2RLZ8|E2RLZ8_CANFA Uncharacterized protein OS=Canis familiaris GN=MGEA5 PE=4 SV=1	1	173260	1	1	1	1	NR	NR	1	1	-86630.5	0.0140066
ENSCAFT00000015804	RNA binding motif, single stranded interacting protein 1	RBMS1	E2RM13	404	>tr|E2RM13|E2RM13_CANFA Uncharacterized protein OS=Canis familiaris GN=RBMS1 PE=4 SV=2;>tr|E2RMT9|E2RMT9_CANFA Uncharacterized protein (Fragment) OS=Canis familiaris GN=RBMS1 PE=4 SV=2;>tr|E2RA90|E2RA90_CANFA Uncharacterized protein OS=Canis familiaris GN=	1	1	1	156360	1	1	NR	NR	NR	NR	1	1
0	#N/A	ACTC	Q9GKL5	67	>tr|Q9GKL5|Q9GKL5_CANFA Cardiac actin (Fragment) OS=Canis familiaris GN=ACTC PE=4 SV=1	1	814610	1	1	1	1	NR	NR	1	1	-407306	0.011043
ENSCAFT00000016748	Canis lupus familiaris cell division cycle 73, Paf1/RNA polymerase II complex component, homolog (S. cerevisiae) (CDC73), mRNA.	HRPT2	A2SXS7	531	>tr|A2SXS7|A2SXS7_CANFA Hyperparathyroidism 2 with jaw tumor protein OS=Canis familiaris GN=HRPT2 PE=2 SV=1	1	174890	1	1	1	1	NR	NR	1	1	-87445.5	0.01404
ENSCAFT00000011845	COP9 signalosome subunit 5	COPS5	E2QWE0	334	>tr|E2QWE0|E2QWE0_CANFA Uncharacterized protein OS=Canis familiaris GN=COPS5 PE=4 SV=1	1	1	1	169640	1	1	NR	NR	NR	NR	1	1
ENSCAFT00000016235	C2 calcium-dependent domain containing 2	C2CD2	F1PUX1	711	>tr|F1PUX1|F1PUX1_CANFA Uncharacterized protein OS=Canis familiaris GN=C2CD2 PE=4 SV=2	1	160030	1	1	1	1	NR	NR	1	1	-80015.5	0.0139016
ENSCAFT00000045182	SAC1 suppressor of actin mutations 1-like (yeast)	SACM1L	J9P4F0	587	>tr|J9P4F0|J9P4F0_CANFA Uncharacterized protein OS=Canis familiaris GN=SACM1L PE=4 SV=1;>tr|F1PJF2|F1PJF2_CANFA Uncharacterized protein (Fragment) OS=Canis familiaris GN=SACM1L PE=4 SV=2	167950	1	1	1	1	1	NR	NR	1	1	NR	NR
ENSCAFT00000025407	keratin 24	KRT24	E2R150	541	>tr|E2R150|E2R150_CANFA Uncharacterized protein OS=Canis familiaris GN=KRT24 PE=3 SV=2	156330	1	1	1	1	1	NR	NR	1	1	NR	NR
ENSCAFT00000023036	Canis lupus familiaris zinc finger CCCH-type containing 15 (ZC3H15), mRNA.	ZC3H15	F1PEL5	418	>tr|F1PEL5|F1PEL5_CANFA Uncharacterized protein OS=Canis familiaris GN=ZC3H15 PE=4 SV=2	1	161460	1	1	1	1	NR	NR	1	1	-80730.5	0.0138574
ENSCAFT00000027005	Canis lupus familiaris keratinocyte associated protein 2 (KRTCAP2), mRNA.	KRTCAP2	P86229	136	>sp|P86229|KTAP2_CANFA Keratinocyte-associated protein 2 OS=Canis familiaris GN=KRTCAP2 PE=1 SV=1	166170	1	1	1	1	1	NR	NR	1	1	NR	NR
ENSCAFT00000037707	Uncharacterized protein	LOC102151856	J9PBC9	88	>tr|J9PBC9|J9PBC9_CANFA Uncharacterized protein OS=Canis familiaris GN=LOC102151856 PE=4 SV=1;>tr|F1PI65|F1PI65_CANFA Uncharacterized protein OS=Canis familiaris PE=4 SV=2;>tr|F1PVQ7|F1PVQ7_CANFA Uncharacterized protein (Fragment) OS=Canis familiaris GN=PT	1	162710	1	1	1	1	NR	NR	1	1	-81355.5	0.0140623
ENSCAFT00000003079	Canis lupus familiaris thioredoxin reductase 1 (TXNRD1), mRNA.	TXNRD1	F1PBX0	655	>tr|F1PBX0|F1PBX0_CANFA Uncharacterized protein OS=Canis familiaris GN=TXNRD1 PE=3 SV=2	1	806830	1	1	1199700	1087200	NR	NR	1143450	0.000152351	2.83442	0.664353
ENSCAFT00000000889	Uncharacterized protein	SNW1	E2RNF5	536	>tr|E2RNF5|E2RNF5_CANFA Uncharacterized protein OS=Canis familiaris GN=SNW1 PE=4 SV=1;>tr|J9P334|J9P334_CANFA Uncharacterized protein (Fragment) OS=Canis familiaris PE=4 SV=1	1	161950	1	1	1	1	NR	NR	1	1	-80975.5	0.0140073
ENSCAFT00000019791	ribosomal protein S6 kinase, 90kDa, polypeptide 1	RPS6KA1	E2RQU4	744	>tr|E2RQU4|E2RQU4_CANFA Ribosomal protein S6 kinase OS=Canis familiaris GN=RPS6KA1 PE=3 SV=2;>tr|F1PIL4|F1PIL4_CANFA Uncharacterized protein OS=Canis familiaris GN=RPS6KA1 PE=4 SV=2	1	1	1	159820	1	1	NR	NR	NR	NR	1	1
ENSCAFT00000025291	cytochrome P450, family 4, subfamily F, polypeptide 22	CYP4F22	F6Y7H4	531	>tr|F6Y7H4|F6Y7H4_CANFA Uncharacterized protein OS=Canis familiaris GN=CYP4F22 PE=3 SV=1;>tr|Q2VHZ9|Q2VHZ9_CANFA Cytochrome P450 4A37 OS=Canis familiaris GN=CYP4A37 PE=2 SV=1;>tr|Q2VHZ8|Q2VHZ8_CANFA Cytochrome P450 4A38 OS=Canis familiaris GN=CYP4A38 PE=2	1	1	1	157080	1	1	NR	NR	NR	NR	1	1
ENSCAFT00000002535	bystin-like	BYSL	F1PC18	437	>tr|F1PC18|F1PC18_CANFA Uncharacterized protein OS=Canis familiaris GN=BYSL PE=4 SV=2	1	1	170600	1	1	1	NR	NR	NR	NR	1	1
ENSCAFT00000031015	Uncharacterized protein	LOC606974	F1PY44	286	>tr|F1PY44|F1PY44_CANFA Uncharacterized protein (Fragment) OS=Canis familiaris GN=LOC606974 PE=4 SV=2;>tr|H9GWI8|H9GWI8_CANFA Uncharacterized protein OS=Canis familiaris GN=UAP1L1 PE=4 SV=2	1	1	158880	1	1	1	NR	NR	NR	NR	1	1
ENSCAFT00000008460	ELOVL fatty acid elongase 1	ELOVL1	E2RGY9	278	>tr|E2RGY9|E2RGY9_CANFA Elongation of very long chain fatty acids protein OS=Canis familiaris GN=ELOVL1 PE=3 SV=1	1	45244	1	1	1	1	NR	NR	1	1	-22622.5	0.0133821
ENSCAFT00000031808	protein phosphatase 2A activator, regulatory subunit 4	PPP2R4	F1PD37	323	>tr|F1PD37|F1PD37_CANFA Serine/threonine-protein phosphatase 2A activator OS=Canis familiaris GN=PPP2R4 PE=3 SV=2	1	1	1	777630	1	1	NR	NR	NR	NR	1	1
ENSCAFT00000029309	ras homolog family member T1	RHOT1	F1PP14	691	>tr|F1PP14|F1PP14_CANFA Mitochondrial Rho GTPase OS=Canis familiaris GN=RHOT1 PE=3 SV=2;>tr|J9NUJ0|J9NUJ0_CANFA Mitochondrial Rho GTPase OS=Canis familiaris GN=RHOT1 PE=3 SV=1	1	177060	1	1	1	1	NR	NR	1	1	-88530.5	0.0140436
ENSCAFT00000001384	SAMM50 sorting and assembly machinery component	SAMM50	F6UPR4	456	>tr|F6UPR4|F6UPR4_CANFA Uncharacterized protein OS=Canis familiaris GN=SAMM50 PE=4 SV=1;>tr|E2QSZ0|E2QSZ0_CANFA Uncharacterized protein OS=Canis familiaris GN=SAMM50 PE=4 SV=1	159070	1	1	1	1	1	NR	NR	1	1	NR	NR
ENSCAFT00000004197	mutS homolog 6	MSH6	F1PM27	1263	>tr|F1PM27|F1PM27_CANFA DNA mismatch repair protein MSH6 OS=Canis familiaris GN=MSH6 PE=3 SV=2;>tr|J9P5H1|J9P5H1_CANFA Uncharacterized protein (Fragment) OS=Canis familiaris GN=MSH6 PE=3 SV=1	1	176670	1	1	1	1	NR	NR	1	1	-88335.5	0.0139801
ENSCAFT00000011417	BMS1 ribosome biogenesis factor	BMS1	F1PKN2	1287	>tr|F1PKN2|F1PKN2_CANFA Uncharacterized protein OS=Canis familiaris GN=BMS1 PE=4 SV=2	1	1	1	173710	1	1	NR	NR	NR	NR	1	1
ENSCAFT00000023485	clathrin, heavy chain-like 1	CLTCL1	F1PGV0	1640	>tr|F1PGV0|F1PGV0_CANFA Clathrin heavy chain OS=Canis familiaris GN=CLTCL1 PE=3 SV=2	1	1	1	173440	1	1	NR	NR	NR	NR	1	1
ENSCAFT00000015216	RNA polymerase II associated protein 1	RPAP1	F1PHP2	1394	>tr|F1PHP2|F1PHP2_CANFA Uncharacterized protein OS=Canis familiaris GN=RPAP1 PE=4 SV=2	1	45553	1	1	1	1	NR	NR	1	1	-22777	0.0134416
ENSCAFT00000024250	adaptor-related protein complex 1, sigma 1 subunit	AP1S1	E2RLN5	158	>tr|E2RLN5|E2RLN5_CANFA Uncharacterized protein OS=Canis familiaris GN=AP1S1 PE=4 SV=2;>tr|E2RTH1|E2RTH1_CANFA Uncharacterized protein (Fragment) OS=Canis familiaris GN=AP1S1 PE=4 SV=2	1	177460	1	1	1	1	NR	NR	1	1	-88730.5	0.0141082
ENSCAFT00000030965	NADH dehydrogenase (ubiquinone) 1 beta subcomplex, 10, 22kDa	NDUFB10	E2QWY5	176	>tr|E2QWY5|E2QWY5_CANFA Uncharacterized protein OS=Canis familiaris GN=NDUFB10 PE=4 SV=1	1	179200	1	1	1	1	NR	NR	1	1	-89600.5	0.0140536
ENSCAFT00000019530	ceramide synthase 2	CERS2	E2RQ68	380	>tr|E2RQ68|E2RQ68_CANFA Uncharacterized protein OS=Canis familiaris GN=CERS2 PE=4 SV=1	1	192630	1	1	1	1	NR	NR	1	1	-96315.5	0.01458
ENSCAFT00000019945	pleckstrin homology-like domain, family B, member 1	PHLDB1	E2RMC7	1381	>tr|E2RMC7|E2RMC7_CANFA Uncharacterized protein OS=Canis familiaris GN=PHLDB1 PE=4 SV=2;>tr|E2RMC8|E2RMC8_CANFA Uncharacterized protein OS=Canis familiaris GN=PHLDB1 PE=4 SV=2	1	1	1	186930	1	1	NR	NR	NR	NR	1	1
ENSCAFT00000028830	HNF1 homeobox B	HNF1B	E2RAC2	558	>tr|E2RAC2|E2RAC2_CANFA Uncharacterized protein OS=Canis familiaris GN=HNF1B PE=4 SV=1	1	189410	1	1	1	1	NR	NR	1	1	-94705.5	0.0145131
ENSCAFT00000044849	Apoptotic protease-activating factor 1	APAF1	J9JHP3	1215	>tr|J9JHP3|J9JHP3_CANFA Apoptotic protease-activating factor 1 OS=Canis familiaris GN=APAF1 PE=4 SV=1;>tr|J9NS21|J9NS21_CANFA Apoptotic protease-activating factor 1 OS=Canis familiaris GN=APAF1 PE=4 SV=1;>tr|F1Q410|F1Q410_CANFA Apoptotic protease-activatin	1	189330	1	1	1	1	NR	NR	1	1	-94665.5	0.0144308
0	#N/A	CGN	A7YH32	1190	>sp|A7YH32|CING_CANFA Cingulin OS=Canis familiaris GN=CGN PE=2 SV=1;>tr|F1PLU8|F1PLU8_CANFA Cingulin OS=Canis familiaris GN=CGN PE=4 SV=2	1	1	1	184770	1	1	NR	NR	NR	NR	1	1
ENSCAFT00000021049	protein tyrosine phosphatase, non-receptor type 23	PTPN23	E2RJ28	934	>tr|E2RJ28|E2RJ28_CANFA Uncharacterized protein OS=Canis familiaris GN=PTPN23 PE=4 SV=2;>tr|J9P9Q0|J9P9Q0_CANFA Uncharacterized protein OS=Canis familiaris GN=PTPN23 PE=4 SV=1	1	1	181670	1	1	1	NR	NR	NR	NR	1	1
ENSCAFT00000005325	interferon-related developmental regulator 1	IFRD1	E2R3H7	450	>tr|E2R3H7|E2R3H7_CANFA Uncharacterized protein OS=Canis familiaris GN=IFRD1 PE=4 SV=1	1	1	1	187310	1	1	NR	NR	NR	NR	1	1
ENSCAFT00000013349	ancient ubiquitous protein 1	AUP1	F6XB90	410	>tr|F6XB90|F6XB90_CANFA Uncharacterized protein OS=Canis familiaris GN=AUP1 PE=4 SV=1	1	183670	1	1	1	1	NR	NR	1	1	-91835.5	0.0140141
0	#N/A	RALY	M9PM25	277	>tr|M9PM25|M9PM25_CANFA RNA-binding protein Raly short isoform OS=Canis familiaris GN=RALY PE=2 SV=1;>tr|M9PLJ9|M9PLJ9_CANFA RNA-binding protein Raly long isoform (Fragment) OS=Canis familiaris GN=RALY PE=2 SV=1;>tr|E2R552|E2R552_CANFA Uncharacterized prot	1	780200	1	1	1	1	NR	NR	1	1	-390100	0.011678
ENSCAFT00000026091	melanoma antigen family D, 2	MAGED2	E2R3U9	541	>tr|E2R3U9|E2R3U9_CANFA Uncharacterized protein OS=Canis familiaris GN=MAGED2 PE=4 SV=1	187550	1	1	1	1	1	NR	NR	1	1	NR	NR
ENSCAFT00000005189	pre-mRNA processing factor 4	PRPF4	F1PZB0	537	>tr|F1PZB0|F1PZB0_CANFA Uncharacterized protein (Fragment) OS=Canis familiaris GN=PRPF4 PE=4 SV=2	1	194650	1	1	1	1	NR	NR	1	1	-97325.5	0.0146041
ENSCAFT00000007851	negative regulator of ubiquitin-like proteins 1	NUB1	E2RKB0	615	>tr|E2RKB0|E2RKB0_CANFA Uncharacterized protein OS=Canis familiaris GN=NUB1 PE=4 SV=2;>tr|J9NW43|J9NW43_CANFA Uncharacterized protein OS=Canis familiaris GN=NUB1 PE=4 SV=1	1	179610	1	1	1	1	NR	NR	1	1	-89805.5	0.0140397
ENSCAFT00000043203	dystonin	DST	J9P0W8	7767	>tr|J9P0W8|J9P0W8_CANFA Uncharacterized protein OS=Canis familiaris GN=DST PE=4 SV=1;>tr|F1PUS9|F1PUS9_CANFA Uncharacterized protein OS=Canis familiaris GN=DST PE=4 SV=2	175620	1	1	1	1	1	NR	NR	1	1	NR	NR
ENSCAFT00000048878	BCL2-associated athanogene 2	BAG2	J9P4C5	211	>tr|J9P4C5|J9P4C5_CANFA Uncharacterized protein OS=Canis familiaris GN=BAG2 PE=4 SV=1	1	1	1	176660	1	1	NR	NR	NR	NR	1	1
ENSCAFT00000011494	polymerase (RNA) I polypeptide B, 128kDa	POLR1B	E2REX8	1135	>tr|E2REX8|E2REX8_CANFA DNA-directed RNA polymerase OS=Canis familiaris GN=POLR1B PE=3 SV=2	177650	1	1	1	1	1	NR	NR	1	1	NR	NR
ENSCAFT00000004556	branched chain keto acid dehydrogenase E1, beta polypeptide	BCKDHB	E2QYD3	387	>tr|E2QYD3|E2QYD3_CANFA Uncharacterized protein OS=Canis familiaris GN=BCKDHB PE=4 SV=2	1	184060	1	1	1	1	NR	NR	1	1	-92030.5	0.0140809
ENSCAFT00000012909	ERGIC and golgi 3	ERGIC3	E2QW07	383	>tr|E2QW07|E2QW07_CANFA Uncharacterized protein OS=Canis familiaris GN=ERGIC3 PE=4 SV=2;>tr|F1PZP8|F1PZP8_CANFA Uncharacterized protein OS=Canis familiaris GN=ERGIC3 PE=4 SV=2	1	1	1	190780	1	1	NR	NR	NR	NR	1	1
ENSCAFT00000006263	acylglycerol kinase	AGK	E2RRR1	421	>tr|E2RRR1|E2RRR1_CANFA Uncharacterized protein OS=Canis familiaris GN=AGK PE=4 SV=2	1	1	1	754520	1	1	NR	NR	NR	NR	1	1
ENSCAFT00000027293	transportin 2	TNPO2	F1PRW7	1048	>tr|F1PRW7|F1PRW7_CANFA Uncharacterized protein (Fragment) OS=Canis familiaris GN=TNPO2 PE=4 SV=1	190170	1	1	1	1	1	NR	NR	1	1	NR	NR
ENSCAFT00000011570	Ts translation elongation factor, mitochondrial	TSFM	J9JHC7	172	>tr|J9JHC7|J9JHC7_CANFA Uncharacterized protein (Fragment) OS=Canis familiaris GN=TSFM PE=4 SV=1;>tr|F1PBM5|F1PBM5_CANFA Elongation factor Ts (Fragment) OS=Canis familiaris GN=METTL21B PE=3 SV=2	1	197030	1	1	1	1	NR	NR	1	1	-98515.5	0.014622
ENSCAFT00000016672	Proteasome subunit alpha type	LOC610188	J9P9G4	263	>tr|J9P9G4|J9P9G4_CANFA Proteasome subunit alpha type OS=Canis familiaris GN=LOC610188 PE=3 SV=1	1	1	1	751890	1	1	NR	NR	NR	NR	1	1
ENSCAFT00000004456	transformer 2 alpha homolog (Drosophila)	TRA2A	E2R4B2	278	>tr|E2R4B2|E2R4B2_CANFA Uncharacterized protein OS=Canis familiaris GN=TRA2A PE=4 SV=2	193350	1	1	1	1	1	NR	NR	1	1	NR	NR
ENSCAFT00000013598	Uncharacterized protein		F1P604	329	>tr|F1P604|F1P604_CANFA Uncharacterized protein OS=Canis familiaris PE=3 SV=2	1	1	1	191890	1	1	NR	NR	NR	NR	1	1
ENSCAFT00000007800	NADH dehydrogenase	NDUFC2	E2RLB6	120	>tr|E2RLB6|E2RLB6_CANFA NADH dehydrogenase [ubiquinone] 1 subunit C2 OS=Canis familiaris GN=NDUFC2 PE=3 SV=1	1	197190	1	1	1	1	NR	NR	1	1	-98595.5	0.0147858
ENSCAFT00000031052	ATP synthase, H+ transporting, mitochondrial F1 complex, delta subunit	ATP5D	F1PY24	168	>tr|F1PY24|F1PY24_CANFA Uncharacterized protein OS=Canis familiaris GN=ATP5D PE=3 SV=2	1	1	1	748040	1	1	NR	NR	NR	NR	1	1
ENSCAFT00000005051	transforming growth factor beta regulator 4	TBRG4	H9GW76	631	>tr|H9GW76|H9GW76_CANFA Uncharacterized protein OS=Canis familiaris GN=TBRG4 PE=4 SV=2	1	212170	1	1	1	1	NR	NR	1	1	-106086	0.014889
ENSCAFT00000019620	WD repeat domain 11	WDR11	F1PUH1	1224	>tr|F1PUH1|F1PUH1_CANFA Uncharacterized protein OS=Canis familiaris GN=WDR11 PE=4 SV=2	1	205090	1	1	1	1	NR	NR	1	1	-102546	0.0148349
ENSCAFT00000035538	Uncharacterized protein	TMEM256	E2R9L6	113	>tr|E2R9L6|E2R9L6_CANFA Uncharacterized protein OS=Canis familiaris GN=TMEM256 PE=4 SV=2	1	214320	1	1	1	1	NR	NR	1	1	-107160	0.0151681
ENSCAFT00000047922	nuclear RNA export factor 1	NXF1	J9NV67	623	>tr|J9NV67|J9NV67_CANFA Uncharacterized protein OS=Canis familiaris GN=NXF1 PE=4 SV=1;>tr|F6XRT0|F6XRT0_CANFA Uncharacterized protein OS=Canis familiaris GN=NXF1 PE=4 SV=1	1	207430	1	1	1	1	NR	NR	1	1	-103716	0.014771
ENSCAFT00000028364	mitochondrial ribosomal protein L4	MRPL4	F1PB94	294	>tr|F1PB94|F1PB94_CANFA Uncharacterized protein OS=Canis familiaris GN=MRPL4 PE=3 SV=2	1	214230	1	1	1	1	NR	NR	1	1	-107116	0.0151736
ENSCAFT00000023165	phosphorylase, glycogen, liver	PYGL	F1PB77	870	>tr|F1PB77|F1PB77_CANFA Alpha-1,4 glucan phosphorylase OS=Canis familiaris GN=PYGL PE=3 SV=2	1	1	218290	1	236530	1	NR	NR	NR	NR	NR	NR
ENSCAFT00000007283	signal transducing adaptor molecule (SH3 domain and ITAM motif) 1	STAM	E2RN50	538	>tr|E2RN50|E2RN50_CANFA Uncharacterized protein OS=Canis familiaris GN=STAM PE=4 SV=2;>tr|F1PNS4|F1PNS4_CANFA Uncharacterized protein OS=Canis familiaris GN=STAM2 PE=4 SV=2	1	1	1	214660	1	1	NR	NR	NR	NR	1	1
ENSCAFT00000026276	serine/arginine-rich splicing factor 5	SRSF5	E2R8E5	272	>tr|E2R8E5|E2R8E5_CANFA Uncharacterized protein OS=Canis familiaris GN=SRSF5 PE=4 SV=1	1	224360	1	1	1	1	NR	NR	1	1	-112180	0.0151982
ENSCAFT00000015395	Uncharacterized protein	TMEM14C	E2RDP7	114	>tr|E2RDP7|E2RDP7_CANFA Uncharacterized protein OS=Canis familiaris GN=TMEM14C PE=4 SV=1	1	199460	1	1	1	1	NR	NR	1	1	-99730.5	0.0147284
ENSCAFT00000046385	nucleoporin 85kDa	NUP85	J9P8V1	636	>tr|J9P8V1|J9P8V1_CANFA Uncharacterized protein OS=Canis familiaris GN=NUP85 PE=4 SV=1;>tr|F1PFE9|F1PFE9_CANFA Uncharacterized protein OS=Canis familiaris GN=NUP85 PE=4 SV=2	1	206080	1	1	197980	1	NR	NR	NR	NR	NR	NR
ENSCAFT00000047889	nicotinate phosphoribosyltransferase	NAPRT1	J9P3W8	549	>tr|J9P3W8|J9P3W8_CANFA Uncharacterized protein OS=Canis familiaris GN=NAPRT1 PE=4 SV=1	218680	1	1	1	1	1	NR	NR	1	1	NR	NR
ENSCAFT00000023774	chromodomain helicase DNA binding protein 4	CHD4	E2RHA0	1912	>tr|E2RHA0|E2RHA0_CANFA Uncharacterized protein OS=Canis familiaris GN=CHD4 PE=4 SV=2;>tr|J9NW81|J9NW81_CANFA Uncharacterized protein (Fragment) OS=Canis familiaris GN=CHD4 PE=4 SV=1;>tr|E2RTI2|E2RTI2_CANFA Uncharacterized protein OS=Canis familiaris GN=CH	1	202860	1	1	1	1	NR	NR	1	1	-101430	0.0148078
ENSCAFT00000047622	Alstrom syndrome 1	ALMS1	J9NW94	2983	>tr|J9NW94|J9NW94_CANFA Uncharacterized protein OS=Canis familiaris GN=ALMS1 PE=4 SV=1;>tr|E2RS22|E2RS22_CANFA Uncharacterized protein OS=Canis familiaris GN=ALMS1 PE=4 SV=2	1	205640	1	1	1	1	NR	NR	1	1	-102820	0.0148154
ENSCAFT00000030902	transducin (beta)-like 3	TBL3	F1Q065	803	>tr|F1Q065|F1Q065_CANFA Uncharacterized protein OS=Canis familiaris GN=TBL3 PE=4 SV=2	1	226900	1	1	1	1	NR	NR	1	1	-113450	0.0152264
ENSCAFT00000012062	SWI/SNF related, matrix associated, actin dependent regulator of chromatin, subfamily a, member 5	SMARCA5	E2QWV0	1052	>tr|E2QWV0|E2QWV0_CANFA Uncharacterized protein OS=Canis familiaris GN=SMARCA5 PE=4 SV=1	1	205270	1	1	1	1	NR	NR	1	1	-102636	0.0148272
ENSCAFT00000031205	DnaJ (Hsp40) homolog, subfamily C, member 11	DNAJC11	F1PDH1	559	>tr|F1PDH1|F1PDH1_CANFA Uncharacterized protein OS=Canis familiaris GN=DNAJC11 PE=4 SV=2	221530	1	1	1	265480	1	NR	NR	NR	NR	NR	NR
ENSCAFT00000018443	ubiquitin specific peptidase 4 (proto-oncogene)	USP4	E2R6J5	964	>tr|E2R6J5|E2R6J5_CANFA Uncharacterized protein OS=Canis familiaris GN=USP4 PE=4 SV=1	214150	1	1	1	1	1	NR	NR	1	1	NR	NR
ENSCAFT00000025165	ELKS/RAB6-interacting/CAST family member 1	ERC1	F6XUT8	1116	>tr|F6XUT8|F6XUT8_CANFA Uncharacterized protein OS=Canis familiaris GN=ERC1 PE=4 SV=1	1	201530	1	1	1	1	NR	NR	1	1	-100766	0.0148424
ENSCAFT00000000906	BCL2-associated athanogene 6	BAG6	F1PBK9	1135	>tr|F1PBK9|F1PBK9_CANFA Uncharacterized protein OS=Canis familiaris GN=BAG6 PE=4 SV=2;>tr|J9NYU4|J9NYU4_CANFA Uncharacterized protein OS=Canis familiaris GN=BAG6 PE=4 SV=1	1	229590	1	1	1	1	NR	NR	1	1	-114796	0.0151632
ENSCAFT00000025853	EF-hand domain family, member D2	EFHD2	F1PIV8	138	>tr|F1PIV8|F1PIV8_CANFA Uncharacterized protein (Fragment) OS=Canis familiaris GN=EFHD2 PE=4 SV=2	1	1	1	739370	373090	384700	NR	NR	NR	NR	378895	0.00398263
ENSCAFT00000008116	exocyst complex component 7	EXOC7	E2RK45	735	>tr|E2RK45|E2RK45_CANFA Uncharacterized protein OS=Canis familiaris GN=EXOC7 PE=4 SV=1;>tr|F1PGV3|F1PGV3_CANFA Uncharacterized protein OS=Canis familiaris GN=EXOC7 PE=4 SV=2	213320	1	1	1	1	1	NR	NR	1	1	NR	NR
ENSCAFT00000021731	elongation factor Tu GTP binding domain containing 1	EFTUD1	E2R2G9	1128	>tr|E2R2G9|E2R2G9_CANFA Uncharacterized protein OS=Canis familiaris GN=EFTUD1 PE=4 SV=1	1	217980	1	1	1	1	NR	NR	1	1	-108991	0.0151767
ENSCAFT00000048605	transmembrane emp24 protein transport domain containing 4	TMED4	J9P872	177	>tr|J9P872|J9P872_CANFA Uncharacterized protein OS=Canis familiaris GN=TMED4 PE=3 SV=1	1	1	1	226000	1	1	NR	NR	NR	NR	1	1
ENSCAFT00000010062	NADH dehydrogenase (ubiquinone) 1 alpha subcomplex, 12	NDUFA12	F1PWZ9	145	>tr|F1PWZ9|F1PWZ9_CANFA Uncharacterized protein OS=Canis familiaris GN=NDUFA12 PE=4 SV=2	1	231520	1	1	1	1	NR	NR	1	1	-115760	0.0152013
ENSCAFT00000017835	RNA binding motif protein 8A	RBM8A	F6XAE9	174	>tr|F6XAE9|F6XAE9_CANFA Uncharacterized protein OS=Canis familiaris GN=RBM8A PE=4 SV=1	1	233930	1	1	1	1	NR	NR	1	1	-116965	0.0152184
ENSCAFT00000027973	La ribonucleoprotein domain family, member 1	LARP1	F1PHT0	955	>tr|F1PHT0|F1PHT0_CANFA Uncharacterized protein (Fragment) OS=Canis familiaris GN=LARP1 PE=4 SV=2	221670	1	1	1	1	1	NR	NR	1	1	NR	NR
ENSCAFT00000038254	MYC induced nuclear antigen	MINA	E2RD59	578	>tr|E2RD59|E2RD59_CANFA Uncharacterized protein OS=Canis familiaris GN=MINA PE=4 SV=2	1	233870	1	1	1	1	NR	NR	1	1	-116936	0.0151437
ENSCAFT00000011706	RRS1 ribosome biogenesis regulator homolog (S. cerevisiae)	RRS1	F1PRD1	365	>tr|F1PRD1|F1PRD1_CANFA Uncharacterized protein OS=Canis familiaris GN=RRS1 PE=4 SV=2	1	233960	1	1	1	1	NR	NR	1	1	-116980	0.0152143
ENSCAFT00000021287	mitogen-activated protein kinase kinase kinase 11	MAP3K11	F1PAC5	630	>tr|F1PAC5|F1PAC5_CANFA Uncharacterized protein OS=Canis familiaris GN=MAP3K11 PE=3 SV=2	1	749830	1	1	1	1	NR	NR	1	1	-374915	0.0120925
ENSCAFT00000043740	secretion associated, Ras related GTPase 1B	SAR1B	E2RRQ3	198	>tr|E2RRQ3|E2RRQ3_CANFA Uncharacterized protein OS=Canis familiaris GN=SAR1B PE=3 SV=1	228220	1	1	1	1	1	NR	NR	1	1	NR	NR
ENSCAFT00000032294	cysteine-rich, angiogenic inducer, 61	CYR61	E2RAA0	381	>tr|E2RAA0|E2RAA0_CANFA Uncharacterized protein OS=Canis familiaris GN=CYR61 PE=4 SV=1	1	1	1	229650	1	1	NR	NR	NR	NR	1	1
ENSCAFT00000013047	kinesin family member 13B	KIF13B	F1PIS8	1777	>tr|F1PIS8|F1PIS8_CANFA Uncharacterized protein (Fragment) OS=Canis familiaris GN=KIF13B PE=3 SV=2;>tr|F1PIS5|F1PIS5_CANFA Uncharacterized protein OS=Canis familiaris GN=KIF13B PE=3 SV=2	1	240200	1	1	1	1	NR	NR	1	1	-120100	0.0152535
ENSCAFT00000013192	hexokinase 2	HK2	F1PAZ2	889	>tr|F1PAZ2|F1PAZ2_CANFA Uncharacterized protein OS=Canis familiaris GN=HK2 PE=3 SV=2	1	1	1	229040	1	1	NR	NR	NR	NR	1	1
ENSCAFT00000025608	ilvB (bacterial acetolactate synthase)-like	ILVBL	F1Q255	632	>tr|F1Q255|F1Q255_CANFA Uncharacterized protein OS=Canis familiaris GN=ILVBL PE=3 SV=2	730680	1	1	1	1329300	1110600	NR	NR	1219950	8.57381e-05	NR	NR
ENSCAFT00000003862	nuclear cap binding protein subunit 1, 80kDa	NCBP1	F1PUP7	790	>tr|F1PUP7|F1PUP7_CANFA Uncharacterized protein OS=Canis familiaris GN=NCBP1 PE=4 SV=2	1	749470	1	1	1	1	NR	NR	1	1	-374736	0.0121518
ENSCAFT00000048234	IMP (inosine 5'-monophosphate) dehydrogenase 1	IMPDH1	J9P1L9	445	>tr|J9P1L9|J9P1L9_CANFA Inosine-5-monophosphate dehydrogenase OS=Canis familiaris GN=IMPDH1 PE=3 SV=1;>tr|E2RID1|E2RID1_CANFA Inosine-5-monophosphate dehydrogenase (Fragment) OS=Canis familiaris GN=IMPDH1 PE=3 SV=2	1	1	234310	1	1	1	NR	NR	NR	NR	1	1
ENSCAFT00000008080	DIS3 exosome endoribonuclease and 3'-5' exoribonuclease	DIS3	E2RNY6	958	>tr|E2RNY6|E2RNY6_CANFA Uncharacterized protein OS=Canis familiaris GN=DIS3 PE=3 SV=1	233340	1	1	1	1	1	NR	NR	1	1	NR	NR
0	#N/A	RTN3	Q6IG18	108	>tr|Q6IG18|Q6IG18_CANFA Reticulon (Fragment) OS=Canis familiaris GN=RTN3 PE=2 SV=1;>tr|J9P9U4|J9P9U4_CANFA Reticulon OS=Canis familiaris GN=RTN3 PE=4 SV=1;>tr|F1PVP5|F1PVP5_CANFA Reticulon OS=Canis familiaris GN=RTN3 PE=4 SV=2	1	1	1	725470	1	1	NR	NR	NR	NR	1	1
ENSCAFT00000025139	one cut homeobox 1	ONECUT1	E2R096	465	>tr|E2R096|E2R096_CANFA DNA-binding protein SATB OS=Canis familiaris GN=ONECUT1 PE=3 SV=1	1	1	238660	1	1	1	NR	NR	NR	NR	1	1
ENSCAFT00000030839	RNA binding protein S1, serine-rich domain	RNPS1	F6XEW2	305	>tr|F6XEW2|F6XEW2_CANFA Uncharacterized protein OS=Canis familiaris GN=RNPS1 PE=4 SV=1	1	245430	1	1	1	1	NR	NR	1	1	-122716	0.0152988
ENSCAFT00000012451	huntingtin interacting protein 1 related	HIP1R	F1PZG3	1063	>tr|F1PZG3|F1PZG3_CANFA Uncharacterized protein (Fragment) OS=Canis familiaris GN=HIP1R PE=4 SV=1	236290	1	1	1	1	1	NR	NR	1	1	NR	NR
ENSCAFT00000004048	testis expressed 10	TEX10	E2R0D5	929	>tr|E2R0D5|E2R0D5_CANFA Uncharacterized protein OS=Canis familiaris GN=TEX10 PE=4 SV=1	1	1	240890	1	1	1	NR	NR	NR	NR	1	1
ENSCAFT00000003552	family with sequence similarity 120A	FAM120A	F1PP26	897	>tr|F1PP26|F1PP26_CANFA Uncharacterized protein OS=Canis familiaris GN=FAM120A PE=4 SV=2	1	244040	1	1	1	1	NR	NR	1	1	-122021	0.0153293
ENSCAFT00000002086	FK506 binding protein 5	FKBP5	E2RLB3	456	>tr|E2RLB3|E2RLB3_CANFA Uncharacterized protein OS=Canis familiaris GN=FKBP5 PE=4 SV=1	1	1	244230	1	1	1	NR	NR	NR	NR	1	1
ENSCAFT00000020093	sorting nexin 4	SNX4	F1PPA2	403	>tr|F1PPA2|F1PPA2_CANFA Uncharacterized protein OS=Canis familiaris GN=SNX4 PE=4 SV=2	234720	1	1	1	282220	188340	NR	NR	235280	0.00158904	NR	NR
ENSCAFT00000008030	acyl-CoA oxidase 1, palmitoyl	ACOX1	F1P668	661	>tr|F1P668|F1P668_CANFA Acyl-coenzyme A oxidase OS=Canis familiaris GN=ACOX1 PE=3 SV=2;>tr|E2RAF6|E2RAF6_CANFA Acyl-coenzyme A oxidase OS=Canis familiaris GN=ACOX1 PE=3 SV=1	1	250900	1	1	1	1	NR	NR	1	1	-125450	0.0152572
ENSCAFT00000047243	Canis lupus familiaris glutathione peroxidase 8 (putative) (GPX8), mRNA.	GPX8	J9NXG7	209	>tr|J9NXG7|J9NXG7_CANFA Glutathione peroxidase OS=Canis familiaris GN=GPX8 PE=3 SV=1;>tr|E2RC38|E2RC38_CANFA Glutathione peroxidase OS=Canis familiaris PE=3 SV=1	1	250350	1	1	1	1	NR	NR	1	1	-125176	0.0151908
ENSCAFT00000025260	AT hook containing transcription factor 1	AHCTF1	F1Q0P9	2255	>tr|F1Q0P9|F1Q0P9_CANFA Uncharacterized protein OS=Canis familiaris GN=AHCTF1 PE=4 SV=2;>tr|J9JHE2|J9JHE2_CANFA Uncharacterized protein OS=Canis familiaris GN=AHCTF1 PE=4 SV=1	1	254090	1	1	1	1	NR	NR	1	1	-127046	0.0152833
ENSCAFT00000019565	leucine rich repeat (in FLII) interacting protein 1	LRRFIP1	F1PMS0	604	>tr|F1PMS0|F1PMS0_CANFA Uncharacterized protein (Fragment) OS=Canis familiaris GN=LRRFIP1 PE=4 SV=2	1	1	1	722090	1	1	NR	NR	NR	NR	1	1
ENSCAFT00000047884	Uncharacterized protein	U2AF1	J9P492	240	>tr|J9P492|J9P492_CANFA Uncharacterized protein OS=Canis familiaris GN=U2AF1 PE=4 SV=1;>tr|F1PUP0|F1PUP0_CANFA Uncharacterized protein OS=Canis familiaris GN=U2AF1 PE=4 SV=2;>tr|F1PU17|F1PU17_CANFA Uncharacterized protein OS=Canis familiaris GN=U2AF1L4 PE=	1	1	1	713250	1	1	NR	NR	NR	NR	1	1
ENSCAFT00000015202	ATPase, Ca++ transporting, plasma membrane 4	ATP2B4	F1PHQ7	1206	>tr|F1PHQ7|F1PHQ7_CANFA Calcium-transporting ATPase OS=Canis familiaris GN=ATP2B4 PE=3 SV=2	1	1	719580	1	1406200	1339600	NR	NR	NR	NR	1372900	5.0151e-05
ENSCAFT00000007573	heat shock 70kDa protein 14	HSPA14	E2RHI0	509	>tr|E2RHI0|E2RHI0_CANFA Uncharacterized protein OS=Canis familiaris GN=HSPA14 PE=3 SV=2	1	739110	1	1	1	1	NR	NR	1	1	-369556	0.0124374
ENSCAFT00000019138	protein disulfide isomerase family A, member 5	PDIA5	F1PAN3	519	>tr|F1PAN3|F1PAN3_CANFA Uncharacterized protein OS=Canis familiaris GN=PDIA5 PE=4 SV=2	700500	1	1	1	1	1	NR	NR	1	1	NR	NR
ENSCAFT00000005709	Rho-associated, coiled-coil containing protein kinase 2	ROCK2	F1PE53	1306	>tr|F1PE53|F1PE53_CANFA Uncharacterized protein OS=Canis familiaris GN=ROCK2 PE=4 SV=2	1	261870	1	1	1	1	NR	NR	1	1	-130936	0.0152767
ENSCAFT00000016004	nucleolar and coiled-body phosphoprotein 1	NOLC1	E2RBD1	705	>tr|E2RBD1|E2RBD1_CANFA Uncharacterized protein OS=Canis familiaris GN=NOLC1 PE=4 SV=2	707170	1	1	1	1	1	NR	NR	1	1	NR	NR
ENSCAFT00000026901	carbonic anhydrase XII	CA12	F1Q440	309	>tr|F1Q440|F1Q440_CANFA Uncharacterized protein (Fragment) OS=Canis familiaris GN=CA12 PE=4 SV=1;>tr|F1Q441|F1Q441_CANFA Uncharacterized protein OS=Canis familiaris GN=CA12 PE=4 SV=2	1	705900	1	1	1	1	NR	NR	1	1	-352950	0.0127873
0	#N/A	ATP6	A0A060GW50	206	>tr|A0A060GW50|A0A060GW50_CANFA ATP synthase subunit a (Fragment) OS=Canis familiaris GN=ATP6 PE=4 SV=1;>tr|A0A060GW39|A0A060GW39_CANFA ATP synthase subunit a (Fragment) OS=Canis familiaris GN=ATP6 PE=4 SV=1;>tr|A0A060GVT9|A0A060GVT9_CANFA ATP synthase sub	1	259240	1	1	1	1	NR	NR	1	1	-129621	0.0153311
ENSCAFT00000007541	prolactin regulatory element binding	PREB	E2RBH1	418	>tr|E2RBH1|E2RBH1_CANFA Uncharacterized protein OS=Canis familiaris GN=PREB PE=4 SV=1	1	1	1	259410	1	1	NR	NR	NR	NR	1	1
ENSCAFT00000025786	lamin B receptor	LBR	E2QV27	618	>tr|E2QV27|E2QV27_CANFA Uncharacterized protein OS=Canis familiaris GN=LBR PE=4 SV=1	249100	1	1	1	1	1	NR	NR	1	1	NR	NR
ENSCAFT00000002278	glycine C-acetyltransferase	GCAT	F1PH18	430	>tr|F1PH18|F1PH18_CANFA Uncharacterized protein OS=Canis familiaris GN=GCAT PE=3 SV=2	256720	1	1	1	1	1	NR	NR	1	1	NR	NR
ENSCAFT00000026810	death associated protein 3	DAP3	E2RS92	345	>tr|E2RS92|E2RS92_CANFA Uncharacterized protein (Fragment) OS=Canis familiaris GN=DAP3 PE=4 SV=2;>tr|F1P6P0|F1P6P0_CANFA Uncharacterized protein OS=Canis familiaris GN=DAP3 PE=4 SV=2	1	266230	1	1	1	1	NR	NR	1	1	-133116	0.0152706
ENSCAFT00000045054	epidermal growth factor receptor pathway substrate 8	EPS8	J9P1R0	802	>tr|J9P1R0|J9P1R0_CANFA Uncharacterized protein OS=Canis familiaris GN=EPS8 PE=4 SV=1;>tr|F1PLS1|F1PLS1_CANFA Uncharacterized protein OS=Canis familiaris GN=EPS8 PE=4 SV=2	1	1	254430	1	1	1	NR	NR	NR	NR	1	1
ENSCAFT00000048747	far upstream element (FUSE) binding protein 3	FUBP3	J9P1I9	487	>tr|J9P1I9|J9P1I9_CANFA Uncharacterized protein OS=Canis familiaris GN=FUBP3 PE=4 SV=1;>tr|F1PEW1|F1PEW1_CANFA Uncharacterized protein OS=Canis familiaris GN=FUBP3 PE=4 SV=2	1	270360	1	1	1	1	NR	NR	1	1	-135180	0.0151809
ENSCAFT00000050085	DEAD (Asp-Glu-Ala-Asp) box polypeptide 20	DDX20	J9P828	825	>tr|J9P828|J9P828_CANFA Uncharacterized protein (Fragment) OS=Canis familiaris GN=DDX20 PE=3 SV=1;>tr|F1PXG6|F1PXG6_CANFA Uncharacterized protein (Fragment) OS=Canis familiaris GN=DDX20 PE=3 SV=2	1	273110	1	1	1	1	NR	NR	1	1	-136556	0.01513
ENSCAFT00000047597	Uncharacterized protein	STX16	J9P6Z4	273	>tr|J9P6Z4|J9P6Z4_CANFA Uncharacterized protein OS=Canis familiaris GN=STX16 PE=3 SV=1;>tr|E2RR62|E2RR62_CANFA Uncharacterized protein OS=Canis familiaris GN=STX16 PE=3 SV=2;>tr|E2RR72|E2RR72_CANFA Uncharacterized protein OS=Canis familiaris GN=STX16 PE=3	34873	1	1	1	1	1	NR	NR	1	1	NR	NR
ENSCAFT00000042843	glia maturation factor, beta	GMFB	J9NV86	142	>tr|J9NV86|J9NV86_CANFA Uncharacterized protein OS=Canis familiaris GN=GMFB PE=4 SV=1	1	1	656240	1	1	1	NR	NR	NR	NR	1	1
ENSCAFT00000006689	peptidase (mitochondrial processing) beta	PMPCB	F1PUK2	513	>tr|F1PUK2|F1PUK2_CANFA Uncharacterized protein OS=Canis familiaris GN=PMPCB PE=3 SV=2	1	273380	1	1	1	1	NR	NR	1	1	-136690	0.0151223
ENSCAFT00000017410	HEAT repeat containing 1	HEATR1	E2R476	2141	>tr|E2R476|E2R476_CANFA Uncharacterized protein OS=Canis familiaris GN=HEATR1 PE=4 SV=1	263510	1	1	1	1	1	NR	NR	1	1	NR	NR
ENSCAFT00000029080	Canis lupus familiaris syntaxin binding protein 2 (STXBP2), mRNA.	STXBP2	Q28288	593	>sp|Q28288|STXB2_CANFA Syntaxin-binding protein 2 OS=Canis familiaris GN=STXBP2 PE=2 SV=1	268050	1	1	1	1	1	NR	NR	1	1	NR	NR
ENSCAFT00000043593	Canis lupus familiaris toll-like receptor adaptor molecule 2 (TICAM2), mRNA.	TICAM2	J9PB00	190	>tr|J9PB00|J9PB00_CANFA Uncharacterized protein OS=Canis familiaris GN=TICAM2 PE=3 SV=1;>tr|E2R3T9|E2R3T9_CANFA Uncharacterized protein OS=Canis familiaris GN=TICAM2 PE=4 SV=1	1	1	265550	1	1	1	NR	NR	NR	NR	1	1
ENSCAFT00000030278	active BCR-related	ABR	F6XXQ6	822	>tr|F6XXQ6|F6XXQ6_CANFA Uncharacterized protein OS=Canis familiaris GN=ABR PE=4 SV=1;>tr|F6XYC2|F6XYC2_CANFA Uncharacterized protein OS=Canis familiaris GN=ABR PE=4 SV=1;>tr|F6V909|F6V909_CANFA Uncharacterized protein OS=Canis familiaris GN=BCR PE=4 SV=1	1	1	1	632280	1	1	NR	NR	NR	NR	1	1
ENSCAFT00000024087	CD9 molecule	CD9	F1PQM7	207	>tr|F1PQM7|F1PQM7_CANFA Tetraspanin (Fragment) OS=Canis familiaris GN=CD9 PE=3 SV=2	1	626560	1	1	1	1	NR	NR	1	1	-313280	0.0141199
ENSCAFT00000029641	KH-type splicing regulatory protein	KHSRP	F6Y140	602	>tr|F6Y140|F6Y140_CANFA Uncharacterized protein OS=Canis familiaris GN=KHSRP PE=4 SV=1	1	637100	1	1	1	1	NR	NR	1	1	-318550	0.0139415
0	#N/A		E3TH08	325	>tr|E3TH08|E3TH08_CANFA Mitochondrial ribosomal protein S35 OS=Canis familiaris PE=2 SV=1;>tr|E2R2D2|E2R2D2_CANFA Uncharacterized protein OS=Canis familiaris GN=MRPS35 PE=4 SV=1	1	1	1	272890	1	1	NR	NR	NR	NR	1	1
ENSCAFT00000003511	histidine triad nucleotide binding protein 2	HINT2	E2RF32	163	>tr|E2RF32|E2RF32_CANFA Uncharacterized protein OS=Canis familiaris GN=HINT2 PE=4 SV=1	1	293450	1	1	1	1	NR	NR	1	1	-146726	0.0152225
ENSCAFT00000011917	eukaryotic translation initiation factor 2B, subunit 1 alpha, 26kDa	EIF2B1	F1P8M6	305	>tr|F1P8M6|F1P8M6_CANFA Uncharacterized protein OS=Canis familiaris GN=EIF2B1 PE=3 SV=2	273730	1	1	1	1	1	NR	NR	1	1	NR	NR
ENSCAFT00000013108	UTP15, U3 small nucleolar ribonucleoprotein, homolog (S. cerevisiae)	UTP15	F6XII0	517	>tr|F6XII0|F6XII0_CANFA Uncharacterized protein OS=Canis familiaris GN=UTP15 PE=4 SV=1	1	1	1	271970	1	1	NR	NR	NR	NR	1	1
ENSCAFT00000003160	RAN binding protein 2	RANBP2	F1PA81	3047	>tr|F1PA81|F1PA81_CANFA Uncharacterized protein OS=Canis familiaris GN=RANBP2 PE=4 SV=2	1	288550	1	1	1	1	NR	NR	1	1	-144276	0.0152336
ENSCAFT00000001289	prolyl 4-hydroxylase, alpha polypeptide II	P4HA2	F1PTP6	533	>tr|F1PTP6|F1PTP6_CANFA Uncharacterized protein OS=Canis familiaris GN=P4HA2 PE=4 SV=2	1	633570	1	1	1	772610	NR	NR	NR	NR	NR	NR
ENSCAFT00000020116	thiosulfate sulfurtransferase (rhodanese)-like domain containing 1	TSTD1	E2RCN0	115	>tr|E2RCN0|E2RCN0_CANFA Uncharacterized protein (Fragment) OS=Canis familiaris GN=TSTD1 PE=4 SV=2	1	292650	1	1	1	1	NR	NR	1	1	-146326	0.0152386
ENSCAFT00000048061	fructose-1,6-bisphosphatase 2	FBP2	J9P214	339	>tr|J9P214|J9P214_CANFA Uncharacterized protein OS=Canis familiaris GN=FBP2 PE=3 SV=1;>tr|E2RAN3|E2RAN3_CANFA Uncharacterized protein OS=Canis familiaris GN=FBP2 PE=3 SV=1	1	447610	1	1	1	1	NR	NR	1	1	-223806	0.0150092
ENSCAFT00000046424	ER membrane protein complex subunit 3	EMC3	J9P0V4	223	>tr|J9P0V4|J9P0V4_CANFA Uncharacterized protein OS=Canis familiaris GN=EMC3 PE=4 SV=1;>tr|E2RMQ3|E2RMQ3_CANFA Uncharacterized protein OS=Canis familiaris GN=EMC3 PE=4 SV=2	1	1	1	279440	1	1	NR	NR	NR	NR	1	1
ENSCAFT00000006148	laminin, beta 1	LAMB1	F1PCD8	1649	>tr|F1PCD8|F1PCD8_CANFA Uncharacterized protein OS=Canis familiaris GN=LAMB1 PE=4 SV=2	1	1	1	613940	191270	126640	NR	NR	NR	NR	158955	0.00586014
ENSCAFT00000015048	3-hydroxyisobutyryl-CoA hydrolase	HIBCH	F1PLM8	382	>tr|F1PLM8|F1PLM8_CANFA Uncharacterized protein OS=Canis familiaris GN=HIBCH PE=4 SV=2;>tr|E2RL58|E2RL58_CANFA Uncharacterized protein (Fragment) OS=Canis familiaris GN=HIBCH PE=4 SV=2	284930	1	1	1	539660	433560	NR	NR	486610	0.00150681	NR	NR
ENSCAFT00000027863	haloacid dehalogenase-like hydrolase domain containing 2	HDHD2	F1PKZ7	263	>tr|F1PKZ7|F1PKZ7_CANFA Uncharacterized protein OS=Canis familiaris GN=HDHD2 PE=4 SV=2;>tr|F6XJB3|F6XJB3_CANFA Uncharacterized protein OS=Canis familiaris GN=HDHD2 PE=4 SV=1	1	637290	1	1	1	1	NR	NR	1	1	-318646	0.0138793
ENSCAFT00000024171	Signal transducer and activator of transcription	STAT3	E2RB82	770	>tr|E2RB82|E2RB82_CANFA Signal transducer and activator of transcription OS=Canis familiaris GN=STAT3 PE=3 SV=2	1	615730	1	1	1	1	NR	NR	1	1	-307866	0.0142533
ENSCAFT00000022140	transmembrane 7 superfamily member 2	TM7SF2	E2RS95	418	>tr|E2RS95|E2RS95_CANFA Uncharacterized protein OS=Canis familiaris GN=TM7SF2 PE=4 SV=1	1	289560	1	1	1	1	NR	NR	1	1	-144780	0.015214
ENSCAFT00000000455	vesicle (multivesicular body) trafficking 1	VTA1	F1PBM2	306	>tr|F1PBM2|F1PBM2_CANFA Uncharacterized protein OS=Canis familiaris GN=VTA1 PE=4 SV=2	1	1	1	430340	1	1	NR	NR	NR	NR	1	1
ENSCAFT00000035360	isocitrate dehydrogenase 3 (NAD+) gamma	IDH3G	E2R5X2	392	>tr|E2R5X2|E2R5X2_CANFA Uncharacterized protein OS=Canis familiaris GN=IDH3G PE=3 SV=1;>tr|E2QY55|E2QY55_CANFA Uncharacterized protein OS=Canis familiaris GN=IDH3G PE=3 SV=2	1	449460	1	1	1	1	NR	NR	1	1	-224730	0.0149843
ENSCAFT00000001506	derlin 1	DERL1	E2RT23	251	>tr|E2RT23|E2RT23_CANFA Uncharacterized protein OS=Canis familiaris GN=DERL1 PE=4 SV=1	1	297230	1	1	1	1	NR	NR	1	1	-148616	0.0151562
ENSCAFT00000000376	NHP2 ribonucleoprotein	NHP2	E2QYZ9	153	>tr|E2QYZ9|E2QYZ9_CANFA Uncharacterized protein OS=Canis familiaris GN=NHP2 PE=4 SV=1	1	282500	1	1	1	1	NR	NR	1	1	-141250	0.015102
ENSCAFT00000014804	epithelial splicing regulatory protein 1	ESRP1	F1PSN8	634	>tr|F1PSN8|F1PSN8_CANFA Uncharacterized protein (Fragment) OS=Canis familiaris GN=ESRP1 PE=4 SV=2;>tr|F1PQY5|F1PQY5_CANFA Uncharacterized protein OS=Canis familiaris GN=ESRP1 PE=4 SV=2;>tr|F1PA85|F1PA85_CANFA Uncharacterized protein OS=Canis familiaris GN=	1	1	454780	1	1	1	NR	NR	NR	NR	1	1
ENSCAFT00000048094	cleavage and polyadenylation specific factor 6, 68kDa	CPSF6	J9NRP4	549	>tr|J9NRP4|J9NRP4_CANFA Uncharacterized protein OS=Canis familiaris GN=CPSF6 PE=4 SV=1;>tr|F1PGL4|F1PGL4_CANFA Uncharacterized protein (Fragment) OS=Canis familiaris GN=CPSF6 PE=4 SV=1;>tr|J9NXJ8|J9NXJ8_CANFA Uncharacterized protein (Fragment) OS=Canis fam	1	460360	1	1	733880	725870	NR	NR	729875	0.000967853	3.17088	0.672845
ENSCAFT00000031852	dihydrolipoamide branched chain transacylase E2	DBT	E2RQG4	482	>tr|E2RQG4|E2RQG4_CANFA Uncharacterized protein OS=Canis familiaris GN=DBT PE=3 SV=1	1	1	1	389600	1	1	NR	NR	NR	NR	1	1
ENSCAFT00000022028	N-myristoyltransferase 1	NMT1	E2RPZ9	496	>tr|E2RPZ9|E2RPZ9_CANFA Glycylpeptide N-tetradecanoyltransferase OS=Canis familiaris GN=NMT1 PE=3 SV=1	1	429440	1	1	912910	714510	NR	NR	813710	0.000669813	3.78962	0.621046
ENSCAFT00000044824	acyl-CoA synthetase long-chain family member 3	ACSL3	J9P9G0	720	>tr|J9P9G0|J9P9G0_CANFA Uncharacterized protein OS=Canis familiaris GN=ACSL3 PE=4 SV=1	1	608090	1	1	813140	1	NR	NR	NR	NR	NR	NR
ENSCAFT00000045313	signal recognition particle receptor (docking protein)	SRPR	J9NTJ9	637	>tr|J9NTJ9|J9NTJ9_CANFA Signal recognition particle receptor subunit alpha OS=Canis familiaris GN=SRPR PE=4 SV=1;>tr|F1PLH3|F1PLH3_CANFA Signal recognition particle receptor subunit alpha OS=Canis familiaris GN=SRPR PE=4 SV=2;>sp|P06625|SRPR_CANFA Signal r	1	294270	1	1	720260	396880	NR	NR	558570	0.00153385	3.7963	0.64583
ENSCAFT00000027638	RAB3D, member RAS oncogene family	RAB3D	E2RFR4	221	>tr|E2RFR4|E2RFR4_CANFA Uncharacterized protein (Fragment) OS=Canis familiaris GN=RAB3D PE=3 SV=2;>tr|E2RHH4|E2RHH4_CANFA Uncharacterized protein OS=Canis familiaris GN=RAB3D PE=3 SV=2	1	450930	1	1	1	1	NR	NR	1	1	-225466	0.0149665
0	#N/A	RPL19	D0VWQ5	196	>sp|D0VWQ5|RL19_CANFA 60S ribosomal protein L19 OS=Canis familiaris GN=RPL19 PE=1 SV=1	418740	1	1	1	1	1	NR	NR	1	1	NR	NR
ENSCAFT00000023748	N-acetylglucosaminidase, alpha	NAGLU	F1PK32	747	>tr|F1PK32|F1PK32_CANFA Uncharacterized protein OS=Canis familiaris GN=NAGLU PE=4 SV=2	1	1	1	452560	2765100	2191000	NR	NR	NR	NR	2478050	3.2135e-07
ENSCAFT00000030603	nicalin	NCLN	E2QY93	563	>tr|E2QY93|E2QY93_CANFA Nicalin OS=Canis familiaris GN=NCLN PE=3 SV=1	426890	1	1	1	1	1	NR	NR	1	1	NR	NR
ENSCAFT00000002462	diacylglycerol O-acyltransferase 1	DGAT1	E2RDN4	489	>tr|E2RDN4|E2RDN4_CANFA O-acyltransferase OS=Canis familiaris GN=DGAT1 PE=3 SV=2	1	405860	1	1	1	1	NR	NR	1	1	-202930	0.0151685
ENSCAFT00000011286	N-acetyltransferase 10 (GCN5-related)	NAT10	E2RBB4	1025	>tr|E2RBB4|E2RBB4_CANFA Uncharacterized protein OS=Canis familiaris GN=NAT10 PE=4 SV=1	440020	1	1	1	1	1	NR	NR	1	1	NR	NR
ENSCAFT00000019635	SEC24 family member D	SEC24D	E2RSG8	1033	>tr|E2RSG8|E2RSG8_CANFA Uncharacterized protein OS=Canis familiaris GN=SEC24D PE=4 SV=2	1	1	1	437120	383930	475100	NR	NR	NR	NR	429515	0.00323106
ENSCAFT00000031188	Uncharacterized protein	DKC1	F6XRK3	517	>tr|F6XRK3|F6XRK3_CANFA Uncharacterized protein OS=Canis familiaris GN=DKC1 PE=4 SV=1	1	455710	1	1	1	1	NR	NR	1	1	-227855	0.0149857
ENSCAFT00000044569	Canis lupus familiaris cold shock domain protein A (CSDA), mRNA.	CSDA	J9NV99	217	>tr|J9NV99|J9NV99_CANFA Uncharacterized protein (Fragment) OS=Canis familiaris GN=CSDA PE=4 SV=1;>tr|J9NTE1|J9NTE1_CANFA Uncharacterized protein (Fragment) OS=Canis familiaris GN=CSDA PE=4 SV=1;>tr|F1PB10|F1PB10_CANFA Uncharacterized protein (Fragment) OS=	1	1	519420	1	1	1	NR	NR	NR	NR	1	1
ENSCAFT00000026421	Fas associated factor family member 2	FAF2	E2R2I4	445	>tr|E2R2I4|E2R2I4_CANFA Uncharacterized protein OS=Canis familiaris GN=FAF2 PE=4 SV=1	1	297750	1	1	1	1	NR	NR	1	1	-148876	0.0151447
ENSCAFT00000047114	zinc finger protein 326	ZNF326	J9NYM0	507	>tr|J9NYM0|J9NYM0_CANFA Uncharacterized protein OS=Canis familiaris GN=ZNF326 PE=4 SV=1;>tr|F1PIC8|F1PIC8_CANFA Uncharacterized protein (Fragment) OS=Canis familiaris GN=ZNF326 PE=4 SV=2	1	534410	1	1	1	1	NR	NR	1	1	-267206	0.0149749
ENSCAFT00000049541	GRAM domain containing 3	GRAMD3	J9NS40	431	>tr|J9NS40|J9NS40_CANFA Uncharacterized protein OS=Canis familiaris GN=GRAMD3 PE=4 SV=1;>tr|E2RQA1|E2RQA1_CANFA Uncharacterized protein OS=Canis familiaris GN=GRAMD3 PE=4 SV=2	1	1	413890	1	1	1	NR	NR	NR	NR	1	1
ENSCAFT00000009663	tRNA nucleotidyl transferase, CCA-adding, 1	TRNT1	E2R8M0	436	>tr|E2R8M0|E2R8M0_CANFA Uncharacterized protein OS=Canis familiaris GN=TRNT1 PE=3 SV=2	1	1	385930	1	1	1	NR	NR	NR	NR	1	1
ENSCAFT00000008242	SEC13 homolog (S. cerevisiae)	SEC13	F1PDM3	322	>tr|F1PDM3|F1PDM3_CANFA Uncharacterized protein OS=Canis familiaris GN=SEC13 PE=4 SV=2	1	525190	1	1	674130	634940	NR	NR	654535	0.00132359	2.49256	0.739774
ENSCAFT00000026218	prefoldin subunit 4	PFDN4	J9P9H1	134	>tr|J9P9H1|J9P9H1_CANFA Prefoldin subunit 4 OS=Canis familiaris GN=PFDN4 PE=3 SV=1;>tr|F1PHE6|F1PHE6_CANFA Prefoldin subunit 4 OS=Canis familiaris GN=PFDN4 PE=3 SV=2	1	1	1	479240	1	1	NR	NR	NR	NR	1	1
ENSCAFT00000010662	transferrin	TF	F6V1W9	996	>tr|F6V1W9|F6V1W9_CANFA Uncharacterized protein OS=Canis familiaris GN=TF PE=4 SV=1;>tr|J9P430|J9P430_CANFA Uncharacterized protein OS=Canis familiaris GN=TF PE=3 SV=1	1	1	586800	1	978240	880670	NR	NR	NR	NR	929455	0.00050257
0	#N/A	ND1	V5LJS9	318	>tr|V5LJS9|V5LJS9_CANFA NADH-ubiquinone oxidoreductase chain 1 OS=Canis familiaris GN=ND1 PE=3 SV=1;>tr|V5LJC8|V5LJC8_CANFA NADH-ubiquinone oxidoreductase chain 1 OS=Canis familiaris GN=ND1 PE=3 SV=1;>tr|Q49S02|Q49S02_CANFA NADH-ubiquinone oxidoreductase c	1	524290	1	1	453600	424040	NR	NR	438820	0.00152463	1.67396	0.857417
ENSCAFT00000025170	saccharopine dehydrogenase (putative)	SCCPDH	F1Q2B1	385	>tr|F1Q2B1|F1Q2B1_CANFA Uncharacterized protein (Fragment) OS=Canis familiaris GN=SCCPDH PE=4 SV=1	1	507250	1	1	1	1	NR	NR	1	1	-253626	0.0150681
ENSCAFT00000029555	protein kinase, AMP-activated, alpha 1 catalytic subunit	PRKAA1	F1PIY1	545	>tr|F1PIY1|F1PIY1_CANFA Uncharacterized protein OS=Canis familiaris GN=PRKAA1 PE=4 SV=2	1	402270	1	1	1	1	NR	NR	1	1	-201135	0.0149575
ENSCAFT00000001416	translocator protein (18kDa)	TSPO	E2RQH5	169	>tr|E2RQH5|E2RQH5_CANFA Uncharacterized protein OS=Canis familiaris GN=TSPO PE=4 SV=1	1	301360	1	1	1	1	NR	NR	1	1	-150680	0.0151622
ENSCAFT00000007965	nuclear receptor binding protein 1	NRBP1	E2REI7	541	>tr|E2REI7|E2REI7_CANFA Uncharacterized protein (Fragment) OS=Canis familiaris GN=NRBP1 PE=4 SV=1	457380	1	1	1	1	1	NR	NR	1	1	NR	NR
ENSCAFT00000004777	Uncharacterized protein	HIBADH	F1PYB6	336	>tr|F1PYB6|F1PYB6_CANFA 3-hydroxyisobutyrate dehydrogenase OS=Canis familiaris GN=HIBADH PE=3 SV=2	1	1	447550	1	1	1	NR	NR	NR	NR	1	1
ENSCAFT00000023925	atlastin GTPase 2	ATL2	E2RMV0	583	>tr|E2RMV0|E2RMV0_CANFA Uncharacterized protein OS=Canis familiaris GN=ATL2 PE=4 SV=1	1	1	484060	1	1	1	NR	NR	NR	NR	1	1
ENSCAFT00000047481	C-terminal binding protein 1	CTBP1	J9NTH6	369	>tr|J9NTH6|J9NTH6_CANFA Uncharacterized protein OS=Canis familiaris GN=CTBP1 PE=3 SV=1;>tr|F1P620|F1P620_CANFA Uncharacterized protein (Fragment) OS=Canis familiaris GN=CTBP1 PE=3 SV=1	479480	1	1	1	1	1	NR	NR	1	1	NR	NR
ENSCAFT00000000120	SAP domain containing ribonucleoprotein	SARNP	F1PVE3	210	>tr|F1PVE3|F1PVE3_CANFA Uncharacterized protein (Fragment) OS=Canis familiaris GN=SARNP PE=4 SV=1	1	591480	1	1	1	1	NR	NR	1	1	-295740	0.0147851
ENSCAFT00000044749	Uncharacterized protein		J9NS37	62	>tr|J9NS37|J9NS37_CANFA Uncharacterized protein OS=Canis familiaris PE=4 SV=1;>tr|J9P092|J9P092_CANFA Uncharacterized protein (Fragment) OS=Canis familiaris GN=DHFR PE=3 SV=1	587420	1	1	1	1	1	NR	NR	1	1	NR	NR
ENSCAFT00000030436	carnitine palmitoyltransferase 2	CPT2	F1Q154	692	>tr|F1Q154|F1Q154_CANFA Uncharacterized protein OS=Canis familiaris GN=CPT2 PE=3 SV=2	1	1	1	515400	1	1	NR	NR	NR	NR	1	1
ENSCAFT00000047722	Uncharacterized protein	MLLT4	J9NWX6	1774	>tr|J9NWX6|J9NWX6_CANFA Uncharacterized protein OS=Canis familiaris GN=MLLT4 PE=4 SV=1;>tr|F1PSU6|F1PSU6_CANFA Uncharacterized protein (Fragment) OS=Canis familiaris GN=MLLT4 PE=4 SV=2	1	1	1	507540	1	1	NR	NR	NR	NR	1	1
ENSCAFT00000030509	Coronin	CORO7	E2R4Z2	923	>tr|E2R4Z2|E2R4Z2_CANFA Coronin OS=Canis familiaris GN=CORO7 PE=3 SV=2	1	1	1	521630	1	1	NR	NR	NR	NR	1	1
ENSCAFT00000025911	Uncharacterized protein		F6XLB5	461	>tr|F6XLB5|F6XLB5_CANFA Uncharacterized protein OS=Canis familiaris PE=4 SV=1	1	495550	1	1	1	1	NR	NR	1	1	-247775	0.0150246
0	#N/A	BAK	Q52HB2	211	>tr|Q52HB2|Q52HB2_CANFA Bcl-2 antagonist/killer protein OS=Canis familiaris GN=BAK PE=2 SV=1;>tr|F6PMP8|F6PMP8_CANFA Uncharacterized protein OS=Canis familiaris GN=BAK1 PE=4 SV=1	478320	1	1	1	1	1	NR	NR	1	1	NR	NR
ENSCAFT00000038671	progesterone receptor membrane component 2	PGRMC2	F1PN69	223	>tr|F1PN69|F1PN69_CANFA Uncharacterized protein OS=Canis familiaris GN=PGRMC2 PE=4 SV=2	1	535630	1	1	702960	1	NR	NR	NR	NR	NR	NR
ENSCAFT00000031263	SEC16 homolog A (S. cerevisiae)	SEC16A	F1PDB0	767	>tr|F1PDB0|F1PDB0_CANFA Uncharacterized protein (Fragment) OS=Canis familiaris GN=SEC16A PE=4 SV=2;>tr|J9P7N1|J9P7N1_CANFA Uncharacterized protein OS=Canis familiaris GN=SEC16A PE=4 SV=1;>tr|E2R5K7|E2R5K7_CANFA Uncharacterized protein OS=Canis familiaris G	383890	1	1	1	1	1	NR	NR	1	1	NR	NR
ENSCAFT00000031253	chromosome 16 open reading frame 13	C16orf13	E2R5L1	191	>tr|E2R5L1|E2R5L1_CANFA Uncharacterized protein OS=Canis familiaris GN=C16orf13 PE=4 SV=2	1	405880	1	1	1	1	NR	NR	1	1	-202940	0.0151618
ENSCAFT00000045416	actin-like 6A	ACTL6A	J9PAV6	387	>tr|J9PAV6|J9PAV6_CANFA Uncharacterized protein OS=Canis familiaris GN=ACTL6A PE=3 SV=1;>tr|F1Q0F8|F1Q0F8_CANFA Uncharacterized protein (Fragment) OS=Canis familiaris GN=ACTL6A PE=3 SV=1	1	1	1	465650	1	1	NR	NR	NR	NR	1	1
ENSCAFT00000022152	vacuolar protein sorting 51 homolog (S. cerevisiae)	VPS51	F1PLV1	792	>tr|F1PLV1|F1PLV1_CANFA Uncharacterized protein (Fragment) OS=Canis familiaris GN=VPS51 PE=4 SV=2	1	550780	1	1	1	1	NR	NR	1	1	-275390	0.0149158
ENSCAFT00000001037	superoxide dismutase 2, mitochondrial	SOD2	E2RSF2	222	>tr|E2RSF2|E2RSF2_CANFA Superoxide dismutase OS=Canis familiaris GN=SOD2 PE=3 SV=1	1	1	1	340630	1	1	NR	NR	NR	NR	1	1
ENSCAFT00000019769	coiled-coil domain containing 6	CCDC6	E2RQX1	479	>tr|E2RQX1|E2RQX1_CANFA Uncharacterized protein OS=Canis familiaris GN=CCDC6 PE=4 SV=2	1	1	1	294940	1	1	NR	NR	NR	NR	1	1
ENSCAFT00000012691	LPS-responsive vesicle trafficking, beach and anchor containing	LRBA	F1Q2K8	2341	>tr|F1Q2K8|F1Q2K8_CANFA Uncharacterized protein (Fragment) OS=Canis familiaris GN=LRBA PE=4 SV=2;>tr|J9NWL7|J9NWL7_CANFA Uncharacterized protein OS=Canis familiaris GN=LRBA PE=4 SV=1	1	1	1	289540	1	1	NR	NR	NR	NR	1	1
ENSCAFT00000005670	family with sequence similarity 115, member C	FAM115C	F1PEB3	917	>tr|F1PEB3|F1PEB3_CANFA Uncharacterized protein OS=Canis familiaris GN=FAM115C PE=4 SV=2	341650	1	1	1	1	1	NR	NR	1	1	NR	NR
ENSCAFT00000049606	late endosomal/lysosomal adaptor, MAPK and MTOR activator 3	LAMTOR3	J9NY23	124	>tr|J9NY23|J9NY23_CANFA Uncharacterized protein OS=Canis familiaris GN=LAMTOR3 PE=4 SV=1	1	549060	1	1	1	1	NR	NR	1	1	-274530	0.0149327
ENSCAFT00000046646	calponin 3, acidic	CNN3	J9P766	221	>tr|J9P766|J9P766_CANFA Uncharacterized protein OS=Canis familiaris GN=CNN3 PE=4 SV=1;>tr|F1P9W2|F1P9W2_CANFA Uncharacterized protein (Fragment) OS=Canis familiaris GN=CNN3 PE=4 SV=1	382170	1	1	1	702360	561180	NR	NR	631770	0.00144544	NR	NR
ENSCAFT00000016168	DEK proto-oncogene	DEK	F1P9G4	381	>tr|F1P9G4|F1P9G4_CANFA Uncharacterized protein (Fragment) OS=Canis familiaris GN=DEK PE=4 SV=2	458370	1	1	1	1	1	NR	NR	1	1	NR	NR
ENSCAFT00000023180	UPF1 regulator of nonsense transcripts homolog (yeast)	UPF1	E2RL81	1130	>tr|E2RL81|E2RL81_CANFA Uncharacterized protein OS=Canis familiaris GN=UPF1 PE=4 SV=2	488820	1	1	1	1	1	NR	NR	1	1	NR	NR
ENSCAFT00000020004	NADH dehydrogenase (ubiquinone) 1 alpha subcomplex, 10, 42kDa	NDUFA10	E2RIG0	349	>tr|E2RIG0|E2RIG0_CANFA NADH dehydrogenase [ubiquinone] 1 alpha subcomplex subunit 10 OS=Canis familiaris GN=NDUFA10 PE=4 SV=2	1	1	1	525150	1	1	NR	NR	NR	NR	1	1
ENSCAFT00000049098	cytochrome c oxidase subunit VIIa polypeptide 2 (liver)	COX7A2	J9P549	108	>tr|J9P549|J9P549_CANFA Cytochrome c oxidase subunit 7A2, mitochondrial OS=Canis familiaris GN=COX7A2 PE=4 SV=1	1	1	338790	1	1	1	NR	NR	NR	NR	1	1
ENSCAFT00000009048	kinesin family member 5C	KIF5C	E2RDZ9	957	>tr|E2RDZ9|E2RDZ9_CANFA Uncharacterized protein OS=Canis familiaris GN=KIF5C PE=3 SV=2;>tr|J9P5I9|J9P5I9_CANFA Uncharacterized protein OS=Canis familiaris GN=KIF5A PE=3 SV=1;>tr|E2QYY9|E2QYY9_CANFA Uncharacterized protein OS=Canis familiaris GN=KIF5A PE=3	1	389720	1	1	1	1	NR	NR	1	1	-194860	0.0150421
ENSCAFT00000047281	extended synaptotagmin-like protein 2	ESYT2	J9P2V3	721	>tr|J9P2V3|J9P2V3_CANFA Uncharacterized protein OS=Canis familiaris GN=ESYT2 PE=4 SV=1;>tr|F1P8K0|F1P8K0_CANFA Uncharacterized protein (Fragment) OS=Canis familiaris GN=ESYT2 PE=4 SV=2	1	1	343930	1	1	1	NR	NR	NR	NR	1	1
ENSCAFT00000008219	UBX domain protein 4	UBXN4	E2RF27	507	>tr|E2RF27|E2RF27_CANFA Uncharacterized protein OS=Canis familiaris GN=UBXN4 PE=4 SV=2	1	1	373060	1	1	1	NR	NR	NR	NR	1	1
ENSCAFT00000026609	vacuolar protein sorting 13 homolog C (S. cerevisiae)	VPS13C	F6V7F8	3875	>tr|F6V7F8|F6V7F8_CANFA Uncharacterized protein OS=Canis familiaris GN=VPS13C PE=4 SV=1	1	1	1	298010	1	1	NR	NR	NR	NR	1	1
ENSCAFT00000003074	cytochrome P450, family 51, subfamily A, polypeptide 1	CYP51A1	E2RB98	508	>tr|E2RB98|E2RB98_CANFA Uncharacterized protein (Fragment) OS=Canis familiaris GN=CYP51A1 PE=3 SV=2	1	1	364980	1	1	1	NR	NR	NR	NR	1	1
ENSCAFT00000029713	RAN binding protein 3-like	RANBP3L	F1PS79	464	>tr|F1PS79|F1PS79_CANFA Uncharacterized protein OS=Canis familiaris GN=RANBP3L PE=4 SV=2	1	1	1	376740	1	1	NR	NR	NR	NR	1	1
ENSCAFT00000024806	tetratricopeptide repeat domain 9C	TTC9C	F1P8P0	171	>tr|F1P8P0|F1P8P0_CANFA Uncharacterized protein OS=Canis familiaris GN=TTC9C PE=4 SV=2	500590	1	1	1	1	1	NR	NR	1	1	NR	NR
ENSCAFT00000020133	selenium binding protein 1	SELENBP1	F1PNH6	502	>tr|F1PNH6|F1PNH6_CANFA Uncharacterized protein OS=Canis familiaris GN=SELENBP1 PE=4 SV=2	1	577570	1	1	1	1	NR	NR	1	1	-288786	0.014996
ENSCAFT00000023977	Uncharacterized protein	CCDC124	E2RLW5	223	>tr|E2RLW5|E2RLW5_CANFA Uncharacterized protein OS=Canis familiaris GN=CCDC124 PE=4 SV=1	302660	1	1	1	1	1	NR	NR	1	1	NR	NR
ENSCAFT00000032252	NIN1/RPN12 binding protein 1 homolog (S. cerevisiae)	NOB1	E2RBA4	414	>tr|E2RBA4|E2RBA4_CANFA Uncharacterized protein OS=Canis familiaris GN=NOB1 PE=4 SV=1	1	309330	1	1	1	1	NR	NR	1	1	-154666	0.0151942
ENSCAFT00000017298	thyroid hormone receptor interactor 11	TRIP11	E2QUU0	1977	>tr|E2QUU0|E2QUU0_CANFA Uncharacterized protein OS=Canis familiaris GN=TRIP11 PE=4 SV=2	1	1	1	544360	1	1	NR	NR	NR	NR	1	1
ENSCAFT00000017681	NADH dehydrogenase (ubiquinone) flavoprotein 1, 51kDa	NDUFV1	E2R514	464	>tr|E2R514|E2R514_CANFA Uncharacterized protein OS=Canis familiaris GN=NDUFV1 PE=4 SV=1	1	1	1	399420	1	1	NR	NR	NR	NR	1	1
ENSCAFT00000047844	inositol polyphosphate-1-phosphatase	INPP1	J9NSU1	400	>tr|J9NSU1|J9NSU1_CANFA Uncharacterized protein OS=Canis familiaris GN=INPP1 PE=4 SV=1	1	1	1	349810	1	352680	NR	NR	NR	NR	NR	NR
ENSCAFT00000003297	Uncharacterized protein	AK3	F1PUU7	177	>tr|F1PUU7|F1PUU7_CANFA Uncharacterized protein (Fragment) OS=Canis familiaris GN=AK3 PE=3 SV=1;>tr|E2RND9|E2RND9_CANFA Uncharacterized protein (Fragment) OS=Canis familiaris GN=LOC608853 PE=3 SV=2;>tr|E2RH37|E2RH37_CANFA GTP:AMP phosphotransferase AK3, mi	1	1	362270	1	1	1	NR	NR	NR	NR	1	1
ENSCAFT00000017820	NHL repeat containing 2	NHLRC2	F1PXK1	775	>tr|F1PXK1|F1PXK1_CANFA Uncharacterized protein OS=Canis familiaris GN=NHLRC2 PE=4 SV=2	1	1	1	495300	1	1	NR	NR	NR	NR	1	1
ENSCAFT00000006322	component of oligomeric golgi complex 5	COG5	F1P849	629	>tr|F1P849|F1P849_CANFA Uncharacterized protein (Fragment) OS=Canis familiaris GN=COG5 PE=4 SV=1;>tr|F1P834|F1P834_CANFA Uncharacterized protein OS=Canis familiaris GN=COG5 PE=4 SV=2	1	1	1	334560	1	1	NR	NR	NR	NR	1	1
ENSCAFT00000047710	protein kinase, cAMP-dependent, catalytic, beta	PRKACB	J9PAV1	354	>tr|J9PAV1|J9PAV1_CANFA Uncharacterized protein OS=Canis familiaris GN=PRKACB PE=4 SV=1;>tr|F1PA87|F1PA87_CANFA Uncharacterized protein OS=Canis familiaris GN=PRKACB PE=4 SV=2	300950	1	1	1	1	1	NR	NR	1	1	NR	NR
ENSCAFT00000045514	carnitine O-octanoyltransferase	CROT	J9PBM9	612	>tr|J9PBM9|J9PBM9_CANFA Uncharacterized protein OS=Canis familiaris GN=CROT PE=3 SV=1;>tr|E2RLZ3|E2RLZ3_CANFA Uncharacterized protein OS=Canis familiaris GN=CROT PE=3 SV=1	345670	1	1	1	1	1	NR	NR	1	1	NR	NR
ENSCAFT00000017517	T-cell, immune regulator 1, ATPase, H+ transporting, lysosomal V0 subunit A3	TCIRG1	E2QXJ5	830	>tr|E2QXJ5|E2QXJ5_CANFA V-type proton ATPase subunit a OS=Canis familiaris GN=TCIRG1 PE=3 SV=1	1	1	1	360820	420840	540400	NR	NR	NR	NR	480620	0.00279397
0	#N/A	OAS3	Q2KKD1	1087	>tr|Q2KKD1|Q2KKD1_CANFA 2-5 oligoadenylate synthetase 3 OS=Canis familiaris GN=OAS3 PE=2 SV=1;>tr|F1PTR9|F1PTR9_CANFA Uncharacterized protein OS=Canis familiaris GN=OAS3 PE=4 SV=2	335070	1	1	1	422540	1	NR	NR	NR	NR	NR	NR
ENSCAFT00000029872	AFG3-like AAA ATPase 2	AFG3L2	E2QYF3	806	>tr|E2QYF3|E2QYF3_CANFA Uncharacterized protein OS=Canis familiaris GN=AFG3L2 PE=3 SV=2	1	1	1	348150	1	1	NR	NR	NR	NR	1	1
ENSCAFT00000010093	barrier to autointegration factor 1	BANF1	E2RGE0	89	>tr|E2RGE0|E2RGE0_CANFA Uncharacterized protein OS=Canis familiaris GN=BANF1 PE=4 SV=1	560070	1	1	1	1	1	NR	NR	1	1	NR	NR
ENSCAFT00000025714	dihydroxyacetone kinase 2 homolog (S. cerevisiae)	DAK	F1Q0K5	578	>tr|F1Q0K5|F1Q0K5_CANFA Uncharacterized protein OS=Canis familiaris GN=DAK PE=4 SV=2	355350	1	1	1	1	1	NR	NR	1	1	NR	NR
ENSCAFT00000050099	CDP-diacylglycerol--inositol 3-phosphatidyltransferase	CDIPT	J9PAT0	341	>tr|J9PAT0|J9PAT0_CANFA Uncharacterized protein OS=Canis familiaris GN=CDIPT PE=3 SV=1	1	1	1	331340	605280	1	NR	NR	NR	NR	NR	NR
0	#N/A	tcof1	Q95KP7	847	>tr|Q95KP7|Q95KP7_CANFA Treacle (Fragment) OS=Canis familiaris GN=tcof1 PE=4 SV=1;>tr|Q95KU4|Q95KU4_CANFA Treacle OS=Canis familiaris GN=tcof1 PE=2 SV=1;>tr|E2R7J9|E2R7J9_CANFA Uncharacterized protein OS=Canis familiaris GN=TCOF1 PE=4 SV=2	1	340060	1	1	1	1	NR	NR	1	1	-170030	0.0154027
ENSCAFT00000008048	Uncharacterized protein	BCKDHA	F1PI86	480	>tr|F1PI86|F1PI86_CANFA Uncharacterized protein OS=Canis familiaris GN=BCKDHA PE=4 SV=2;>tr|E2RPW4|E2RPW4_CANFA Uncharacterized protein OS=Canis familiaris GN=BCKDHA PE=4 SV=2	1	1	1	345680	1	1	NR	NR	NR	NR	1	1
ENSCAFT00000010386	mitochondrial ribosomal protein S26	MRPS26	E2QW25	206	>tr|E2QW25|E2QW25_CANFA Uncharacterized protein OS=Canis familiaris GN=MRPS26 PE=4 SV=1	1	1	553620	1	1	1	NR	NR	NR	NR	1	1
ENSCAFT00000011964	transmembrane emp24 domain trafficking protein 2	TMED2	E2RGZ5	201	>tr|E2RGZ5|E2RGZ5_CANFA Uncharacterized protein OS=Canis familiaris GN=TMED2 PE=3 SV=1	396300	1	1	1	1	1	NR	NR	1	1	NR	NR
ENSCAFT00000026745	Canis lupus familiaris Rho/Rac guanine nucleotide exchange factor (GEF) 2 (ARHGEF2), transcript variant 1, mRNA.	ARHGEF2	F1PBF2	986	>tr|F1PBF2|F1PBF2_CANFA Rho guanine nucleotide exchange factor 2 (Fragment) OS=Canis familiaris GN=ARHGEF2 PE=4 SV=2;>sp|Q865S3|ARHG2_CANFA Rho guanine nucleotide exchange factor 2 OS=Canis familiaris GN=ARHGEF2 PE=1 SV=1;>tr|J9JHP5|J9JHP5_CANFA Rho guanin	555650	1	1	1	624400	586680	NR	NR	605540	0.00148885	NR	NR
ENSCAFT00000016678	tyrosyl-tRNA synthetase 2, mitochondrial	YARS2	E2RHU6	477	>tr|E2RHU6|E2RHU6_CANFA Uncharacterized protein OS=Canis familiaris GN=YARS2 PE=3 SV=1	1	1	349920	1	1	1	NR	NR	NR	NR	1	1
ENSCAFT00000045179	Uncharacterized protein		J9P862	199	>tr|J9P862|J9P862_CANFA Uncharacterized protein OS=Canis familiaris PE=4 SV=1	1	338750	1	1	1	1	NR	NR	1	1	-169376	0.0152536
ENSCAFT00000035671	BCL2-associated transcription factor 1	BCLAF1	F6XMI1	911	>tr|F6XMI1|F6XMI1_CANFA Uncharacterized protein (Fragment) OS=Canis familiaris GN=BCLAF1 PE=4 SV=1;>tr|F6XCS5|F6XCS5_CANFA Uncharacterized protein OS=Canis familiaris GN=BCLAF1 PE=4 SV=1	1	1	1	328500	1	1	NR	NR	NR	NR	1	1
ENSCAFT00000044940	chromosome 5 open reading frame 51	C5orf51	J9P1L1	294	>tr|J9P1L1|J9P1L1_CANFA Uncharacterized protein OS=Canis familiaris GN=C5orf51 PE=4 SV=1	1	332280	1	1	1	1	NR	NR	1	1	-166141	0.0152009
ENSCAFT00000024637	syntaxin 5	STX5	E2R287	355	>tr|E2R287|E2R287_CANFA Uncharacterized protein OS=Canis familiaris GN=STX5 PE=3 SV=1	1	336990	1	1	1	1	NR	NR	1	1	-168496	0.0152844
ENSCAFT00000003840	anterior gradient 2	AGR2	F1PUR5	175	>tr|F1PUR5|F1PUR5_CANFA Uncharacterized protein OS=Canis familiaris GN=AGR2 PE=4 SV=2	324070	1	1	1	1	1	NR	NR	1	1	NR	NR
ENSCAFT00000018607	La ribonucleoprotein domain family, member 7	LARP7	E2QW27	582	>tr|E2QW27|E2QW27_CANFA Uncharacterized protein OS=Canis familiaris GN=LARP7 PE=4 SV=1	1	335970	1	1	1	1	NR	NR	1	1	-167986	0.0153018
ENSCAFT00000016554	decapping enzyme, scavenger	DCPS	E2RNR3	362	>tr|E2RNR3|E2RNR3_CANFA Uncharacterized protein OS=Canis familiaris GN=DCPS PE=4 SV=2	1	1	1	322090	1	1	NR	NR	NR	NR	1	1
ENSCAFT00000046794	HCLS1 binding protein 3	HS1BP3	J9P5U6	352	>tr|J9P5U6|J9P5U6_CANFA Uncharacterized protein OS=Canis familiaris GN=HS1BP3 PE=4 SV=1;>tr|E2RT33|E2RT33_CANFA Uncharacterized protein OS=Canis familiaris GN=HS1BP3 PE=4 SV=2	303730	1	1	1	1	1	NR	NR	1	1	NR	NR
ENSCAFT00000006233	Uncharacterized protein	NUCB1	E2RSV9	457	>tr|E2RSV9|E2RSV9_CANFA Uncharacterized protein OS=Canis familiaris GN=NUCB1 PE=4 SV=1	1	1	304980	1	1	1	NR	NR	NR	NR	1	1
ENSCAFT00000047216	Uncharacterized protein	GSTK1	J9NRV1	226	>tr|J9NRV1|J9NRV1_CANFA Uncharacterized protein OS=Canis familiaris GN=GSTK1 PE=4 SV=1	325660	1	1	1	1	1	NR	NR	1	1	NR	NR
ENSCAFT00000035715	DNA-damage inducible 1 homolog 2 (S. cerevisiae)	DDI2	E2QUJ5	399	>tr|E2QUJ5|E2QUJ5_CANFA Uncharacterized protein OS=Canis familiaris GN=DDI2 PE=4 SV=1	1	1	1	312930	1	1	NR	NR	NR	NR	1	1
ENSCAFT00000022237	serrate, RNA effector molecule	SRRT	E2RQV6	875	>tr|E2RQV6|E2RQV6_CANFA Uncharacterized protein OS=Canis familiaris GN=SRRT PE=4 SV=1	1	321820	1	1	1	1	NR	NR	1	1	-160910	0.0152183
ENSCAFT00000008675	dynein, cytoplasmic 1, light intermediate chain 1	DYNC1LI1	E2RH71	524	>tr|E2RH71|E2RH71_CANFA Uncharacterized protein OS=Canis familiaris GN=DYNC1LI1 PE=4 SV=1	1	1	306530	1	1	1	NR	NR	NR	NR	1	1
ENSCAFT00000010985	superkiller viralicidic activity 2-like 2 (S. cerevisiae)	SKIV2L2	E2RCI5	1042	>tr|E2RCI5|E2RCI5_CANFA Uncharacterized protein OS=Canis familiaris GN=SKIV2L2 PE=4 SV=2	316490	1	1	1	1	1	NR	NR	1	1	NR	NR
ENSCAFT00000004061	isochorismatase domain containing 2	ISOC2	E2R0A8	204	>tr|E2R0A8|E2R0A8_CANFA Uncharacterized protein OS=Canis familiaris GN=ISOC2 PE=4 SV=2;>tr|E2RRX7|E2RRX7_CANFA Uncharacterized protein OS=Canis familiaris GN=ISOC2 PE=4 SV=2	316100	1	1	1	894700	618470	NR	NR	756585	0.000842115	NR	NR
ENSCAFT00000047458	stromal cell-derived factor 2	SDF2	J9P9R6	211	>tr|J9P9R6|J9P9R6_CANFA Uncharacterized protein OS=Canis familiaris GN=SDF2 PE=4 SV=1	1	317680	1	1	1	1	NR	NR	1	1	-158840	0.0152954
ENSCAFT00000020703	Canis lupus familiaris ribosomal protein S17 (RPS17), mRNA.	RPS17	F1PAJ4	134	>tr|F1PAJ4|F1PAJ4_CANFA 40S ribosomal protein S17 (Fragment) OS=Canis familiaris GN=RPS17 PE=3 SV=2;>sp|P63273|RS17_CANFA 40S ribosomal protein S17 OS=Canis familiaris GN=RPS17 PE=2 SV=2	3492000	3421900	3122000	2790200	2967500	3296600	-1.16943	0.84897	1.05952	0.94997	-1.10373	0.903543
ENSCAFT00000039816	Uncharacterized protein	OAT	F1Q2A2	440	>tr|F1Q2A2|F1Q2A2_CANFA Uncharacterized protein OS=Canis familiaris GN=OAT PE=3 SV=1	8871800	9409500	22980000	22455000	4688300	4372600	2.48533	0.0322323	-5.0144	0.00690864	-2.0176	0.289885
ENSCAFT00000004837	Uncharacterized protein	CAP1	E2QZ50	475	>tr|E2QZ50|E2QZ50_CANFA Uncharacterized protein OS=Canis familiaris GN=CAP1 PE=4 SV=1	17846000	21030000	8676200	5653100	20948000	19673000	-2.71304	0.0324192	2.83482	0.0771353	1.04489	0.933718
0	#N/A	PEBP1	Q3YIX4	187	>sp|Q3YIX4|PEBP1_CANFA Phosphatidylethanolamine-binding protein 1 OS=Canis familiaris GN=PEBP1 PE=1 SV=1;>tr|F1P699|F1P699_CANFA Phosphatidylethanolamine-binding protein 1 OS=Canis familiaris GN=PEBP1 PE=4 SV=2	18650000	13262000	32455000	28983000	1794400	2947000	1.92523	0.0338895	-12.9578	1.37926e-05	-6.7305	0.00133961
ENSCAFT00000046399	Uncharacterized protein	LOC608330	J9NYJ8	208	>tr|J9NYJ8|J9NYJ8_CANFA Uncharacterized protein OS=Canis familiaris GN=LOC608330 PE=3 SV=1	2903900	2802100	1716500	1793900	3855500	1	-1.62546	0.631462	NR	NR	NR	NR
ENSCAFT00000036343	tyrosine 3-monooxygenase/tryptophan 5-monooxygenase activation protein, theta		F6Y478	165	>tr|F6Y478|F6Y478_CANFA Uncharacterized protein OS=Canis familiaris PE=4 SV=1	3492400	3564700	12673000	9816400	5275800	6359300	3.18678	0.0544769	-1.93289	0.329105	1.64871	0.477816
ENSCAFT00000026771	Canis lupus familiaris nucleophosmin (nucleolar phosphoprotein B23, numatrin) (NPM1), mRNA.	LOC608047	E2RTB1	294	>tr|E2RTB1|E2RTB1_CANFA Uncharacterized protein OS=Canis familiaris GN=LOC608047 PE=4 SV=2;>tr|E2R4V7|E2R4V7_CANFA Uncharacterized protein OS=Canis familiaris PE=4 SV=2;>tr|E2REX9|E2REX9_CANFA Uncharacterized protein OS=Canis familiaris PE=4 SV=2	33451000	35080000	19741000	17915000	20765000	18893000	-1.81992	0.0555361	1.05317	0.921908	-1.72805	0.206187
ENSCAFT00000046785	Uncharacterized protein	PHGDH	J9P120	533	>tr|J9P120|J9P120_CANFA Uncharacterized protein OS=Canis familiaris GN=PHGDH PE=3 SV=1;>tr|J9P9I6|J9P9I6_CANFA Uncharacterized protein OS=Canis familiaris GN=PHGDH PE=3 SV=1;>tr|L7N0I9|L7N0I9_CANFA Uncharacterized protein OS=Canis familiaris GN=PHGDH PE=3	6005900	5729200	16290000	15645000	1795800	1186100	2.72132	0.0612389	-10.7096	0.00129371	-3.93544	0.0953343
ENSCAFT00000002468	phosphoserine aminotransferase 1	PSAT1	E2RDN1	411	>tr|E2RDN1|E2RDN1_CANFA Phosphoserine aminotransferase (Fragment) OS=Canis familiaris GN=PSAT1 PE=3 SV=2;>tr|J9JHU3|J9JHU3_CANFA Phosphoserine aminotransferase OS=Canis familiaris GN=PSAT1 PE=3 SV=1	6260700	5697000	14473000	14946000	13335000	13156000	2.46026	0.0998972	-1.11053	0.849406	2.21539	0.140293
0	#N/A		Q9MZD3	156	>tr|Q9MZD3|Q9MZD3_CANFA Peptidyl-prolyl cis-trans isomerase (Fragment) OS=Canis familiaris PE=2 SV=1;>tr|F1PK62|F1PK62_CANFA Peptidyl-prolyl cis-trans isomerase OS=Canis familiaris PE=3 SV=1	34029000	36639000	20434000	21789000	26966000	26735000	-1.67368	0.101184	1.27184	0.652531	-1.31595	0.526816
ENSCAFT00000030426	eukaryotic translation elongation factor 2	EEF2	F6XRY2	858	>tr|F6XRY2|F6XRY2_CANFA Uncharacterized protein OS=Canis familiaris GN=EEF2 PE=4 SV=1	42887000	41256000	25645000	24863000	35416000	34462000	-1.66593	0.104767	1.3835	0.51238	-1.20414	0.67171
ENSCAFT00000011720	Uncharacterized protein	KRT86	F1PRB0	461	>tr|F1PRB0|F1PRB0_CANFA Uncharacterized protein (Fragment) OS=Canis familiaris GN=KRT86 PE=3 SV=2	79171000	69686000	144100000	89729000	1	1	1.57083	0.108298	-116914500	5.91023e-69	-7.44285e+07	5.07114e-69
ENSCAFT00000032043	family with sequence similarity 129, member B	FAM129B	E2RR68	745	>tr|E2RR68|E2RR68_CANFA Uncharacterized protein OS=Canis familiaris GN=FAM129B PE=4 SV=1	4819900	5300900	897750	2157300	14678000	16286000	-3.31281	0.129582	10.1353	0.00206649	3.05944	0.0427877
ENSCAFT00000006369	Canis lupus familiaris ribosomal protein L18 (RPL18), mRNA.	RPL18	D0VWQ3	188	>sp|D0VWQ3|RL18_CANFA Ribosomal protein L18 OS=Canis familiaris GN=RPL18 PE=1 SV=2	3778600	3119800	8916300	8638200	3161900	3554500	2.54472	0.134877	-2.61368	0.213147	-1.0271	0.974333
ENSCAFT00000030948	tubulin, beta 4B class IVb	TUBB4B	L7N0I7	445	>tr|L7N0I7|L7N0I7_CANFA Uncharacterized protein OS=Canis familiaris GN=TUBB4B PE=3 SV=1	139720000	146630000	95719000	98054000	141250000	140910000	-1.47776	0.1619	1.45614	0.331922	-1.01485	0.975252
ENSCAFT00000026321	moesin	MSN	E2R7F1	577	>tr|E2R7F1|E2R7F1_CANFA Uncharacterized protein OS=Canis familiaris GN=MSN PE=4 SV=2	22759000	25608000	19390000	11037000	65120000	58270000	-1.58961	0.164735	4.05528	0.00865953	2.55112	0.0360328
ENSCAFT00000006664	annexin A5	ANXA5	E2RQ14	321	>tr|E2RQ14|E2RQ14_CANFA Annexin OS=Canis familiaris GN=ANXA5 PE=3 SV=2	21640000	21687000	12660000	11742000	55735000	55525000	-1.77555	0.16816	4.55946	0.00341648	2.56791	0.0337639
ENSCAFT00000043229	heterogeneous nuclear ribonucleoprotein U (scaffold attachment factor A)	HNRNPU	J9P6J3	702	>tr|J9P6J3|J9P6J3_CANFA Uncharacterized protein OS=Canis familiaris GN=HNRNPU PE=4 SV=1;>tr|F1Q3W0|F1Q3W0_CANFA Uncharacterized protein (Fragment) OS=Canis familiaris GN=HNRNPU PE=4 SV=2	21241000	17870000	11205000	10356000	15402000	16152000	-1.81397	0.174856	1.46348	0.515882	-1.23949	0.686533
ENSCAFT00000020500	S100 calcium binding protein A11	S100A11	F1PFF2	98	>tr|F1PFF2|F1PFF2_CANFA Protein S100 (Fragment) OS=Canis familiaris GN=S100A11 PE=3 SV=2	12076000	12140000	6540000	4679800	8923800	9402300	-2.15833	0.192427	1.63337	0.4897	-1.32139	0.608334
ENSCAFT00000027074	calreticulin	CALR	F6UYJ9	406	>tr|F6UYJ9|F6UYJ9_CANFA Calreticulin OS=Canis familiaris GN=CALR PE=3 SV=1	7118100	6506900	3676000	1859400	3677700	3385300	-2.46143	0.197244	1.27597	0.793262	-1.92907	0.347283
ENSCAFT00000013882	thrombospondin 1	THBS1	F1PBI6	1170	>tr|F1PBI6|F1PBI6_CANFA Uncharacterized protein OS=Canis familiaris GN=THBS1 PE=4 SV=2	4944100	5560000	2014200	2161400	1	1	-2.51559	0.199378	-2087800	8.14396e-07	-5252050	1.38338e-15
ENSCAFT00000000163	Uncharacterized protein	PA2G4	E2QW49	394	>tr|E2QW49|E2QW49_CANFA Uncharacterized protein OS=Canis familiaris GN=PA2G4 PE=4 SV=1	2296500	3416400	5703000	7372300	2816100	3010200	2.28873	0.210978	-2.24419	0.309311	1.01985	0.981575
ENSCAFT00000017946	CSE1 chromosome segregation 1-like (yeast)	CSE1L	F1Q1V0	973	>tr|F1Q1V0|F1Q1V0_CANFA Uncharacterized protein OS=Canis familiaris GN=CSE1L PE=4 SV=2	8739500	18248000	6301600	6192200	9162000	12101000	-2.16007	0.211334	1.70188	0.427525	-1.26922	0.667863
ENSCAFT00000024251	MYB binding protein (P160) 1a	MYBBP1A	F1PKR9	1259	>tr|F1PKR9|F1PKR9_CANFA Uncharacterized protein OS=Canis familiaris GN=MYBBP1A PE=4 SV=2;>tr|J9NUP0|J9NUP0_CANFA Uncharacterized protein OS=Canis familiaris GN=MYBBP1A PE=4 SV=1;>tr|J9P948|J9P948_CANFA Uncharacterized protein (Fragment) OS=Canis familiaris	9820500	8138600	4068800	4227700	5960000	6450800	-2.16466	0.211569	1.49591	0.612998	-1.44705	0.537327
0	#N/A	mif	Q4GX48	60	>tr|Q4GX48|Q4GX48_CANFA Macrophage migration inhibitory factor (Fragment) OS=Canis familiaris GN=mif PE=2 SV=1	8874900	8801300	6254900	997770	2143500	2437500	-2.4372	0.211947	-1.58321	0.646768	-3.85859	0.0580576
ENSCAFT00000002002	Uncharacterized protein	AKR1B1	F1PNB8	316	>tr|F1PNB8|F1PNB8_CANFA Uncharacterized protein OS=Canis familiaris GN=AKR1B1 PE=4 SV=2;>tr|E2RAU6|E2RAU6_CANFA Uncharacterized protein (Fragment) OS=Canis familiaris GN=AKR1B1 PE=4 SV=2	9951100	7795400	4442800	3793500	1145200	2055900	-2.15467	0.21477	-2.57296	0.330165	-5.54388	0.0213052
ENSCAFT00000014677	L-lactate dehydrogenase	LOC490690	F1PVW0	361	>tr|F1PVW0|F1PVW0_CANFA L-lactate dehydrogenase OS=Canis familiaris GN=LOC490690 PE=3 SV=2;>tr|E2RA64|E2RA64_CANFA L-lactate dehydrogenase OS=Canis familiaris GN=LOC490690 PE=3 SV=2	80175000	76066000	125160000	90820000	45836000	42622000	1.38235	0.22195	-2.44161	0.0234204	-1.76627	0.203028
ENSCAFT00000030351	Proteasome subunit alpha type	PSMA2	E2R1C3	248	>tr|E2R1C3|E2R1C3_CANFA Proteasome subunit alpha type (Fragment) OS=Canis familiaris GN=PSMA2 PE=3 SV=2	4769400	5436500	2452000	1817800	3702100	4152100	-2.39025	0.225626	1.83948	0.511622	-1.29942	0.721075
ENSCAFT00000044584	tyrosine 3-monooxygenase/tryptophan 5-monooxygenase activation protein, epsilon	YWHAE	J9P9V0	124	>tr|J9P9V0|J9P9V0_CANFA Uncharacterized protein OS=Canis familiaris GN=YWHAE PE=4 SV=1	7667500	4838800	14068000	11124000	8596800	8840900	2.01434	0.227937	-1.44469	0.536451	1.39431	0.579742
ENSCAFT00000013737	transketolase	TKT	F1PE28	576	>tr|F1PE28|F1PE28_CANFA Uncharacterized protein OS=Canis familiaris GN=TKT PE=4 SV=2	41409000	46177000	28522000	31173000	18749000	22520000	-1.46723	0.230969	-1.44649	0.492857	-2.12232	0.0870568
ENSCAFT00000046504	Uncharacterized protein	AHNAK2	J9NZV9	1648	>tr|J9NZV9|J9NZV9_CANFA Uncharacterized protein OS=Canis familiaris GN=AHNAK2 PE=4 SV=1;>tr|H9GWI3|H9GWI3_CANFA Uncharacterized protein (Fragment) OS=Canis familiaris PE=4 SV=2	4029300	2709600	7666500	6530500	2432100	1831100	2.10672	0.234614	-3.33013	0.134889	-1.58071	0.619986
ENSCAFT00000010628	heterogeneous nuclear ribonucleoprotein A1	HNRNPA1L2	E2QYP1	373	>tr|E2QYP1|E2QYP1_CANFA Uncharacterized protein OS=Canis familiaris GN=HNRNPA1L2 PE=4 SV=2;>tr|F1Q3G7|F1Q3G7_CANFA Uncharacterized protein (Fragment) OS=Canis familiaris GN=HNRNPA1L2 PE=4 SV=1;>tr|L7N0C2|L7N0C2_CANFA Uncharacterized protein OS=Canis famili	21316000	22067000	13617000	13634000	11956000	15817000	-1.59198	0.237917	1.01916	0.972684	-1.56206	0.404955
ENSCAFT00000037603	Uncharacterized protein	PDIA6	E2RB37	440	>tr|E2RB37|E2RB37_CANFA Uncharacterized protein OS=Canis familiaris GN=PDIA6 PE=3 SV=1	22164000	23228000	14095000	17268000	18263000	19062000	-1.44731	0.238535	1.1901	0.739806	-1.21613	0.703511
ENSCAFT00000030741	agrin	AGRN	F1Q2Z6	2046	>tr|F1Q2Z6|F1Q2Z6_CANFA Uncharacterized protein OS=Canis familiaris GN=AGRN PE=4 SV=2	3043200	4037800	1277100	929340	1	125560	-3.20924	0.250288	NR	NR	NR	NR
0	#N/A	HSPA1	Q7YQC6	641	>sp|Q7YQC6|HSP71_CANFA Heat shock 70 kDa protein 1 OS=Canis familiaris GN=HSPA1 PE=2 SV=1;>tr|G1K268|G1K268_CANFA Uncharacterized protein (Fragment) OS=Canis familiaris GN=LOC102155697 PE=3 SV=1;>tr|G1K267|G1K267_CANFA Uncharacterized protein OS=Canis fami	6179600	6699200	3134800	2904100	14408000	14604000	-2.13264	0.26665	4.80419	0.0217151	2.25269	0.137905
ENSCAFT00000038258	ribophorin II	RPN2	F1PCT7	647	>tr|F1PCT7|F1PCT7_CANFA Uncharacterized protein OS=Canis familiaris GN=RPN2 PE=4 SV=2;>tr|F1PBH2|F1PBH2_CANFA Uncharacterized protein (Fragment) OS=Canis familiaris GN=RPN2 PE=4 SV=2	11777000	10544000	5570100	5936900	15825000	10414000	-1.93978	0.269285	2.28026	0.192623	1.17553	0.762467
ENSCAFT00000029410	heterogeneous nuclear ribonucleoprotein M	HNRNPM	E2RMR3	743	>tr|E2RMR3|E2RMR3_CANFA Uncharacterized protein OS=Canis familiaris GN=HNRNPM PE=4 SV=2	8773700	10906000	4926900	5103000	2397900	3849600	-1.9621	0.271356	-1.60543	0.559107	-3.15001	0.0902521
ENSCAFT00000000898	tyrosine 3-monooxygenase/tryptophan 5-monooxygenase activation protein, zeta	YWHAZ	F1PBL1	245	>tr|F1PBL1|F1PBL1_CANFA Uncharacterized protein OS=Canis familiaris GN=YWHAZ PE=3 SV=2;>tr|J9PAA1|J9PAA1_CANFA Uncharacterized protein (Fragment) OS=Canis familiaris GN=YWHAZ PE=3 SV=1	46790000	48835000	70785000	55624000	56263000	54049000	1.32192	0.274019	-1.14592	0.754518	1.15359	0.744823
ENSCAFT00000019003	proteasome (prosome, macropain) activator subunit 2 (PA28 beta)	PSME2	F1PD77	239	>tr|F1PD77|F1PD77_CANFA Uncharacterized protein OS=Canis familiaris GN=PSME2 PE=4 SV=2	6517700	8086300	3592400	3616300	1501400	1	-2.02589	0.274129	NR	NR	NR	NR
ENSCAFT00000017379	3'(2'), 5'-bisphosphate nucleotidase 1	BPNT1	E2R864	308	>tr|E2R864|E2R864_CANFA Uncharacterized protein OS=Canis familiaris GN=BPNT1 PE=4 SV=1;>tr|J9P1R5|J9P1R5_CANFA Uncharacterized protein OS=Canis familiaris GN=BPNT1 PE=4 SV=1	1	1118500	4186000	3755900	1	1	NR	NR	-3970950	7.38755e-11	-559250	0.00781004
ENSCAFT00000003879	acidic (leucine-rich) nuclear phosphoprotein 32 family, member B	ANP32B	F1PUN9	261	>tr|F1PUN9|F1PUN9_CANFA Uncharacterized protein (Fragment) OS=Canis familiaris GN=ANP32B PE=4 SV=2	3167100	2305900	5209400	6006100	1704600	1892600	2.04924	0.276082	-3.11784	0.174848	-1.52146	0.690822
ENSCAFT00000037494	Histone H4		L7N0L3	96	>tr|L7N0L3|L7N0L3_CANFA Histone H4 (Fragment) OS=Canis familiaris PE=3 SV=1;>tr|J9NRV0|J9NRV0_CANFA Histone H4 (Fragment) OS=Canis familiaris PE=3 SV=1;>tr|F2Z4N2|F2Z4N2_CANFA Histone H4 OS=Canis familiaris GN=HIST4H4 PE=3 SV=1	125380000	85826000	154610000	129880000	66983000	74643000	1.34698	0.278709	-2.00874	0.074644	-1.49129	0.382232
ENSCAFT00000002092	matrin 3	MATR3	F1PLN7	849	>tr|F1PLN7|F1PLN7_CANFA Uncharacterized protein OS=Canis familiaris GN=MATR3 PE=4 SV=2;>tr|E2RL92|E2RL92_CANFA Uncharacterized protein OS=Canis familiaris GN=MATR3 PE=4 SV=2	5264000	4807500	2332300	2298400	5064600	3702600	-2.17494	0.278861	1.89328	0.469853	-1.14877	0.844973
ENSCAFT00000003151	valosin containing protein	VCP	E2RLQ9	822	>tr|E2RLQ9|E2RLQ9_CANFA Uncharacterized protein (Fragment) OS=Canis familiaris GN=VCP PE=3 SV=2	26932000	26940000	20058000	18516000	34433000	40691000	-1.39659	0.288093	1.94753	0.204077	1.39449	0.443613
ENSCAFT00000028644	dynein, cytoplasmic 1, heavy chain 1	DYNC1H1	F1PGY9	4646	>tr|F1PGY9|F1PGY9_CANFA Uncharacterized protein OS=Canis familiaris GN=DYNC1H1 PE=4 SV=2	23699000	25120000	17474000	17709000	22478000	19650000	-1.38757	0.296182	1.1974	0.733002	-1.15883	0.766303
ENSCAFT00000002795	Annexin	ANXA1	F1P6B7	345	>tr|F1P6B7|F1P6B7_CANFA Annexin OS=Canis familiaris GN=ANXA1 PE=3 SV=1	272270000	266390000	207000000	192450000	274540000	259540000	-1.3485	0.296544	1.33704	0.455037	-1.00858	0.986265
ENSCAFT00000002643	Canis lupus familiaris myosin, heavy chain 9, non-muscle (MYH9), mRNA.	MYH9	F1P9J3	1960	>tr|F1P9J3|F1P9J3_CANFA Myosin-9 OS=Canis familiaris GN=MYH9 PE=4 SV=2;>sp|Q258K2|MYH9_CANFA Myosin-9 OS=Canis familiaris GN=MYH9 PE=2 SV=1	96733000	101010000	69511000	78390000	75079000	72265000	-1.337	0.301859	-1.00378	0.992648	-1.34205	0.512996
ENSCAFT00000014379	Uncharacterized protein	EIF4A1	J9NY67	406	>tr|J9NY67|J9NY67_CANFA Uncharacterized protein OS=Canis familiaris GN=EIF4A1 PE=3 SV=1;>tr|F1P895|F1P895_CANFA Uncharacterized protein OS=Canis familiaris GN=EIF4A1 PE=3 SV=2;>tr|J9NU36|J9NU36_CANFA Uncharacterized protein OS=Canis familiaris GN=EIF4A1 PE	25989000	23769000	20485000	15266000	20881000	23136000	-1.39179	0.302584	1.23121	0.696242	-1.13043	0.806146
ENSCAFT00000006178	integrin, beta 1 (fibronectin receptor, beta polypeptide, antigen CD29 includes MDF2, MSK12)	ITGB1	E2RT60	798	>tr|E2RT60|E2RT60_CANFA Integrin beta OS=Canis familiaris GN=ITGB1 PE=3 SV=2	6636500	8079100	3697100	3984300	14229000	12173000	-1.91574	0.316024	3.43713	0.0719951	1.79415	0.283129
0	#N/A		Q6VAH9	299	>tr|Q6VAH9|Q6VAH9_CANFA Plakoglobin (Fragment) OS=Canis familiaris PE=2 SV=1	6112800	6055400	2174700	3957900	1657200	1401800	-1.98418	0.319681	-2.00477	0.525538	-3.97784	0.0863164
ENSCAFT00000008062	ribosomal protein L9	RPL9	E2R149	192	>tr|E2R149|E2R149_CANFA Uncharacterized protein OS=Canis familiaris GN=RPL9 PE=1 SV=1	6338300	4875700	2442100	3241300	3844500	4917800	-1.97311	0.320381	1.54174	0.611171	-1.2798	0.72687
ENSCAFT00000003512	phosphoribosylaminoimidazole carboxylase, phosphoribosylaminoimidazole succinocarboxamide synthetase	PAICS	F1PPT7	450	>tr|F1PPT7|F1PPT7_CANFA Uncharacterized protein OS=Canis familiaris GN=PAICS PE=4 SV=2	4932400	4561400	1934400	2697500	5102700	4509800	-2.04966	0.323313	2.07528	0.398156	1.0125	0.98524
ENSCAFT00000002240	plectin	PLEC	F1PHS5	4691	>tr|F1PHS5|F1PHS5_CANFA Uncharacterized protein OS=Canis familiaris GN=PLEC PE=4 SV=2	135170000	137010000	179990000	169860000	368060000	364420000	1.28536	0.324533	2.0937	0.0598506	2.69116	0.0330089
ENSCAFT00000045808	Uncharacterized protein	LOC100856570	J9P7I4	1011	>tr|J9P7I4|J9P7I4_CANFA Uncharacterized protein OS=Canis familiaris GN=LOC100856570 PE=3 SV=1;>tr|F1PTG8|F1PTG8_CANFA Uncharacterized protein (Fragment) OS=Canis familiaris GN=LOC100856570 PE=3 SV=2;>tr|J9NUS5|J9NUS5_CANFA Uncharacterized protein OS=Canis	7263000	8008300	4194500	3878800	12906000	10455000	-1.89158	0.327397	2.89361	0.137438	1.52973	0.428852
ENSCAFT00000004622	heterogeneous nuclear ribonucleoprotein A2/B1	HNRNPA2B1	F1Q1K6	353	>tr|F1Q1K6|F1Q1K6_CANFA Uncharacterized protein (Fragment) OS=Canis familiaris GN=HNRNPA2B1 PE=4 SV=2;>tr|E2QXH4|E2QXH4_CANFA Uncharacterized protein OS=Canis familiaris GN=HNRNPA2B1 PE=4 SV=2	30793000	27636000	22852000	20001000	16855000	15547000	-1.36348	0.331049	-1.32254	0.596281	-1.80325	0.235381
ENSCAFT00000026695	Uncharacterized protein	LMNA	F1PBJ3	665	>tr|F1PBJ3|F1PBJ3_CANFA Uncharacterized protein OS=Canis familiaris GN=LMNA PE=3 SV=1;>tr|J9NSW5|J9NSW5_CANFA Uncharacterized protein OS=Canis familiaris GN=LMNA PE=3 SV=1	68510000	53940000	67965000	90183000	92644000	86374000	1.29153	0.334694	1.13196	0.748754	1.46197	0.397652
ENSCAFT00000027420	Canis lupus familiaris non-metastatic cells 1, protein (NM23A) expressed in (NME1), mRNA.	NME1	Q50KA9	152	>sp|Q50KA9|NDKA_CANFA Nucleoside diphosphate kinase A OS=Canis familiaris GN=NME1 PE=2 SV=1;>tr|J9P4I5|J9P4I5_CANFA Nucleoside diphosphate kinase (Fragment) OS=Canis familiaris GN=LOC102156116 PE=3 SV=1	1322500	1	4383600	3242800	1664400	2090100	NR	NR	-2.03127	0.463077	NR	NR
ENSCAFT00000004179	ribosomal protein S9	RPS9	E2R8R8	194	>tr|E2R8R8|E2R8R8_CANFA Uncharacterized protein OS=Canis familiaris GN=RPS9 PE=3 SV=1	6921500	6079900	10371000	11579000	4324900	3894500	1.68828	0.347341	-2.67051	0.172016	-1.58179	0.512656
ENSCAFT00000030747	ISG15 ubiquitin-like modifier	ISG15	E2R7R1	174	>tr|E2R7R1|E2R7R1_CANFA Uncharacterized protein OS=Canis familiaris GN=ISG15 PE=4 SV=2	6852100	7717600	2653600	5164200	6979900	13351000	-1.86366	0.347505	2.60059	0.195314	1.39542	0.560683
ENSCAFT00000027749	calmodulin 1 (phosphorylase kinase, delta)	CALM1	E2REK6	149	>tr|E2REK6|E2REK6_CANFA Uncharacterized protein OS=Canis familiaris GN=CALM1 PE=4 SV=1;>tr|E2R8S4|E2R8S4_CANFA Uncharacterized protein (Fragment) OS=Canis familiaris PE=4 SV=2;>tr|J9NWJ7|J9NWJ7_CANFA Uncharacterized protein OS=Canis familiaris GN=CALM2 PE=	27927000	25910000	21187000	18839000	12494000	12152000	-1.34505	0.350054	-1.62404	0.369966	-2.18441	0.148028
ENSCAFT00000023596	Uncharacterized protein	YWHAQ	E2REA4	243	>tr|E2REA4|E2REA4_CANFA Uncharacterized protein OS=Canis familiaris GN=YWHAQ PE=4 SV=2	8537700	7646000	3312400	5702800	5607500	4611100	-1.79516	0.350214	1.13349	0.874568	-1.58375	0.484893
ENSCAFT00000022709	radixin	RDX	E2RRC6	604	>tr|E2RRC6|E2RRC6_CANFA Uncharacterized protein OS=Canis familiaris GN=RDX PE=4 SV=2	4145400	4097800	2061200	1852500	2833300	2971800	-2.10624	0.354771	1.48328	0.702861	-1.41999	0.660224
ENSCAFT00000010639	Canis lupus familiaris high mobility group box 1 (HMGB1), mRNA.	HMGB1	Q6YKA4	215	>sp|Q6YKA4|HMGB1_CANFA High mobility group protein B1 OS=Canis familiaris GN=HMGB1 PE=2 SV=3;>tr|J9P699|J9P699_CANFA High mobility group protein B1 OS=Canis familiaris GN=HMGB1 PE=4 SV=1	15826000	16064000	13102000	7545200	3426600	3404900	-1.54452	0.356838	-3.02235	0.133748	-4.66808	0.00581876
ENSCAFT00000020573	septin 2	sept2	F1PEK5	353	>tr|F1PEK5|F1PEK5_CANFA Uncharacterized protein (Fragment) OS=Canis familiaris GN=SEPT2 PE=3 SV=2	6200900	6661500	3376800	3537900	3782000	4458100	-1.86015	0.357692	1.19168	0.827356	-1.56095	0.524774
ENSCAFT00000005957	DEAD (Asp-Glu-Ala-Asp) box helicase 1	DDX1	F6V659	740	>tr|F6V659|F6V659_CANFA Uncharacterized protein OS=Canis familiaris GN=DDX1 PE=4 SV=1	4344700	4285700	2036600	2224400	3477300	4206300	-2.02544	0.358939	1.80324	0.527597	-1.12322	0.88163
ENSCAFT00000032333	Cadherin-1 E-Cad/CTF1 E-Cad/CTF2 E-Cad/CTF3	CDH1	F1PAA9	885	>sp|F1PAA9|CADH1_CANFA Cadherin-1 OS=Canis familiaris GN=CDH1 PE=1 SV=2	2698600	4438900	1119300	1868200	1	1	-2.38912	0.360809	-1493750	2.11751e-05	-3568750	3.06399e-10
ENSCAFT00000002052	catenin (cadherin-associated protein), alpha 1, 102kDa	CTNNA1	E2R9S7	906	>tr|E2R9S7|E2R9S7_CANFA Uncharacterized protein OS=Canis familiaris GN=CTNNA1 PE=4 SV=1	12736000	12339000	7128000	7713200	1959800	1638700	-1.68955	0.365021	-4.12427	0.0802438	-6.96818	0.00334466
ENSCAFT00000046485	Uncharacterized protein	RPS19	J9P425	153	>tr|J9P425|J9P425_CANFA Uncharacterized protein OS=Canis familiaris GN=RPS19 PE=4 SV=1;>tr|J9P542|J9P542_CANFA Uncharacterized protein OS=Canis familiaris GN=RPS19 PE=4 SV=1	2802400	2917700	4076100	4067100	3221900	2206000	1.42361	0.605387	-1.50025	0.637313	-1.05383	0.954214
ENSCAFT00000007604	programmed cell death 6 interacting protein	PDCD6IP	F1PFG6	869	>tr|F1PFG6|F1PFG6_CANFA Uncharacterized protein OS=Canis familiaris GN=PDCD6IP PE=4 SV=2	2648600	2847200	4402100	5662400	4854600	8112000	1.83131	0.369233	1.28835	0.746911	2.35937	0.252237
ENSCAFT00000030391	Uncharacterized protein	S100A10	J9NYC2	97	>tr|J9NYC2|J9NYC2_CANFA Uncharacterized protein OS=Canis familiaris GN=S100A10 PE=4 SV=1;>tr|E2RGM0|E2RGM0_CANFA Uncharacterized protein (Fragment) OS=Canis familiaris PE=4 SV=2	7253600	7672700	4008400	4327600	5893700	6401200	-1.79058	0.370479	1.47492	0.624938	-1.21402	0.768387
ENSCAFT00000035841	Canis lupus familiaris chloride intracellular channel 1 (CLIC1), mRNA.	CLIC1	F1PKI4	241	>tr|F1PKI4|F1PKI4_CANFA Uncharacterized protein OS=Canis familiaris GN=CLIC1 PE=4 SV=2;>tr|F1PBH0|F1PBH0_CANFA Uncharacterized protein (Fragment) OS=Canis familiaris GN=CLIC1 PE=4 SV=1;>tr|F1PTB9|F1PTB9_CANFA Uncharacterized protein (Fragment) OS=Canis fam	25813000	26924000	18679000	21063000	12036000	13994000	-1.32698	0.373877	-1.52678	0.417814	-2.02601	0.191477
ENSCAFT00000014100	60S ribosomal protein L6	RPL6	F1Q424	288	>tr|F1Q424|F1Q424_CANFA 60S ribosomal protein L6 OS=Canis familiaris GN=RPL6 PE=3 SV=1	9139400	10348000	16648000	12291000	7632400	8920800	1.48501	0.377481	-1.74824	0.352816	-1.17726	0.772039
ENSCAFT00000029280	cysteine-rich protein 2	CRIP2	F1PP40	208	>tr|F1PP40|F1PP40_CANFA Uncharacterized protein OS=Canis familiaris GN=CRIP2 PE=4 SV=2	6054000	4563900	2355100	3364000	1	1	-1.85657	0.379234	-2859550	2.04861e-08	-5308950	9.45824e-16
ENSCAFT00000018245	branched chain amino-acid transaminase 1, cytosolic	BCAT1	F1PY28	385	>tr|F1PY28|F1PY28_CANFA Branched-chain-amino-acid aminotransferase OS=Canis familiaris GN=BCAT1 PE=3 SV=2	7120900	8818500	3442400	5737800	2415400	1260800	-1.73628	0.379486	-2.4972	0.326158	-4.33584	0.0474865
ENSCAFT00000029207	proteasome (prosome, macropain) 26S subunit, non-ATPase, 11	PSMD11	E2RJ26	422	>tr|E2RJ26|E2RJ26_CANFA Uncharacterized protein OS=Canis familiaris GN=PSMD11 PE=4 SV=2	2892100	2845400	4426100	5956000	4969800	6403600	1.80952	0.381502	1.09548	0.908501	1.98229	0.374149
0	#N/A	TPI1	P54714	249	>sp|P54714|TPIS_CANFA Triosephosphate isomerase OS=Canis familiaris GN=TPI1 PE=1 SV=3	46883000	52557000	39385000	35420000	20954000	17713000	-1.32932	0.383536	-1.9346	0.208162	-2.5717	0.0337994
ENSCAFT00000008918	lectin, galactoside-binding, soluble, 3 binding protein	LGALS3BP	E2RKQ6	559	>tr|E2RKQ6|E2RKQ6_CANFA Uncharacterized protein OS=Canis familiaris GN=LGALS3BP PE=4 SV=1	3390900	4000700	1958500	1469200	8337000	8076400	-2.15643	0.383967	4.78846	0.058242	2.22055	0.255453
ENSCAFT00000035630	ribosomal protein S15	RPS15	F1Q1T5	115	>tr|F1Q1T5|F1Q1T5_CANFA Uncharacterized protein (Fragment) OS=Canis familiaris GN=RPS15 PE=3 SV=1	1759400	1977500	1	477060	969660	1001800	NR	NR	NR	NR	-1.8955	0.644639
ENSCAFT00000002687	staphylococcal nuclease and tudor domain containing 1	SND1	E2RH91	910	>tr|E2RH91|E2RH91_CANFA Uncharacterized protein OS=Canis familiaris GN=SND1 PE=4 SV=2	10488000	12114000	5266800	8222500	10205000	10267000	-1.67555	0.388714	1.51765	0.535409	-1.10404	0.856529
ENSCAFT00000035272	epithelial cell adhesion molecule	EPCAM	F1Q1M9	246	>tr|F1Q1M9|F1Q1M9_CANFA Uncharacterized protein OS=Canis familiaris GN=EPCAM PE=4 SV=2;>tr|F1PM51|F1PM51_CANFA Uncharacterized protein (Fragment) OS=Canis familiaris GN=EPCAM PE=4 SV=2	6063100	6170200	3376000	3427900	1	1	-1.79798	0.390853	-3401950	1.18571e-09	-6.11665e+06	1.70476e-18
ENSCAFT00000019330	hypoxia up-regulated 1	HYOU1	E2RB31	996	>tr|E2RB31|E2RB31_CANFA Uncharacterized protein OS=Canis familiaris GN=HYOU1 PE=3 SV=2	3383800	3122800	5519400	5767300	17304000	12856000	1.73465	0.397907	2.67217	0.103323	4.63529	0.00583546
ENSCAFT00000006670	ribophorin I	RPN1	E2RQ08	607	>tr|E2RQ08|E2RQ08_CANFA Dolichyl-diphosphooligosaccharide--protein glycosyltransferase subunit 1 OS=Canis familiaris GN=RPN1 PE=3 SV=1	12807000	13179000	8102600	8278400	16758000	16040000	-1.58635	0.399662	2.0022	0.250918	1.26214	0.663943
0	#N/A	SERPINH1	C7C419	418	>tr|C7C419|C7C419_CANFA Serpin peptidase inhibitor, clade H (Heat shock protein 47), member 1, (Collagen binding protein 1) OS=Canis familiaris GN=SERPINH1 PE=1 SV=1;>tr|E2RHY7|E2RHY7_CANFA Uncharacterized protein OS=Canis familiaris GN=SERPINH1 PE=1 SV=1	21179000	20490000	15211000	14609000	43728000	44291000	-1.39735	0.402176	2.95168	0.0322234	2.11234	0.0876143
ENSCAFT00000002627	ribosomal protein L8	RPL8	E2RIA8	257	>tr|E2RIA8|E2RIA8_CANFA Uncharacterized protein OS=Canis familiaris GN=RPL8 PE=1 SV=1	1	1426800	3049700	3590400	1	1	NR	NR	-3320050	1.89919e-09	-713400	0.005603
ENSCAFT00000005462	Canis lupus familiaris caveolin 1, caveolae protein, 22kDa (CAV1), mRNA.	CAV1	P33724	178	>sp|P33724|CAV1_CANFA Caveolin-1 OS=Canis familiaris GN=CAV1 PE=1 SV=1	6697200	6219100	3239900	4300800	6136500	5419400	-1.71288	0.403321	1.53247	0.58886	-1.11772	0.869139
ENSCAFT00000005233	ribosomal protein S7	RPS7	E2R8A8	180	>tr|E2R8A8|E2R8A8_CANFA Uncharacterized protein OS=Canis familiaris GN=RPS7 PE=4 SV=2	9101200	11177000	7382900	4856600	10181000	10210000	-1.65678	0.407097	1.666	0.456212	1.00556	0.990745
ENSCAFT00000025270	Canis lupus familiaris keratin 19 (KRT19), mRNA.	KRT19	F1Q0N9	399	>tr|F1Q0N9|F1Q0N9_CANFA Uncharacterized protein OS=Canis familiaris GN=KRT19 PE=3 SV=1	242530000	206080000	287110000	268150000	1	1	1.23773	0.411175	-277630000	2.56627e-93	-224305000	6.61127e-69
ENSCAFT00000007940	phospholipase C, delta 1	PLCD1	F1P7Z9	855	>tr|F1P7Z9|F1P7Z9_CANFA Phosphoinositide phospholipase C OS=Canis familiaris GN=PLCD1 PE=4 SV=2;>tr|E2QX57|E2QX57_CANFA Phosphoinositide phospholipase C OS=Canis familiaris GN=PLCD1 PE=4 SV=1	2207900	2343800	565140	809000	4598000	4394000	-3.3124	0.419739	6.54373	0.0717702	1.97553	0.406093
ENSCAFT00000044464	aldehyde dehydrogenase 1 family, member A1	ALDH1A1	J9P9J4	484	>tr|J9P9J4|J9P9J4_CANFA Uncharacterized protein OS=Canis familiaris GN=ALDH1A1 PE=3 SV=1	15406000	14971000	9527200	11412000	982300	957460	-1.45072	0.419776	-10.7947	0.00509668	-15.6602	2.93265e-05
ENSCAFT00000009464	Rho GDP dissociation inhibitor (GDI) alpha	ARHGDIA	F1PL93	204	>tr|F1PL93|F1PL93_CANFA Uncharacterized protein OS=Canis familiaris GN=ARHGDIA PE=4 SV=2	17376000	16097000	14490000	8428200	15680000	14944000	-1.46054	0.426264	1.33623	0.627234	-1.09303	0.866977
ENSCAFT00000004271	collagen, type XII, alpha 1	COL12A1	F6XWS5	3061	>tr|F6XWS5|F6XWS5_CANFA Uncharacterized protein OS=Canis familiaris GN=COL12A1 PE=4 SV=1;>tr|J9P6G0|J9P6G0_CANFA Uncharacterized protein OS=Canis familiaris GN=COL12A1 PE=4 SV=1	1939500	3309500	671270	1180400	1	1	-2.83474	0.42903	-925835	0.000416085	-2624500	1.36255e-07
ENSCAFT00000046278	Canis lupus familiaris cytochrome b5 reductase 3 (CYB5R3), mRNA.	CYB5R3	J9P2E3	297	>tr|J9P2E3|J9P2E3_CANFA NADH-cytochrome b5 reductase 3 OS=Canis familiaris GN=CYB5R3 PE=4 SV=1;>sp|Q0X0E5|NB5R3_CANFA NADH-cytochrome b5 reductase 3 OS=Canis familiaris GN=CYB5R3 PE=1 SV=1;>tr|F1PS26|F1PS26_CANFA NADH-cytochrome b5 reductase 3 (Fragment) O	6779600	6907000	4267700	3941200	11138000	10832000	-1.66729	0.429213	2.67636	0.171193	1.60522	0.396965
ENSCAFT00000000299	ribosomal protein S12	RPS12	E2R4N7	132	>tr|E2R4N7|E2R4N7_CANFA 40S ribosomal protein S12 OS=Canis familiaris GN=RPS12 PE=3 SV=1	7153900	8180200	4969800	4367900	6348900	7128000	-1.64217	0.432129	1.44328	0.636529	-1.13781	0.835988
ENSCAFT00000011732	importin 7	IPO7	F6X4J2	1038	>tr|F6X4J2|F6X4J2_CANFA Uncharacterized protein OS=Canis familiaris GN=IPO7 PE=4 SV=1	2954800	3526900	5254600	5463000	2121700	1889100	1.65352	0.435199	-2.67219	0.242118	-1.61606	0.607478
ENSCAFT00000000912	lamin B1	LMNB1	F1PBK4	454	>tr|F1PBK4|F1PBK4_CANFA Uncharacterized protein OS=Canis familiaris GN=LMNB1 PE=3 SV=2;>tr|J9P3G1|J9P3G1_CANFA Uncharacterized protein (Fragment) OS=Canis familiaris GN=LMNB1 PE=3 SV=1	5631300	5673200	3441000	3182300	2667300	2214300	-1.70678	0.436224	-1.35679	0.74625	-2.31574	0.28481
ENSCAFT00000021164	Protein disulfide-isomerase	PDIA3	E2RD86	505	>tr|E2RD86|E2RD86_CANFA Protein disulfide-isomerase OS=Canis familiaris GN=PDIA3 PE=3 SV=1	25835000	36151000	23100000	24758000	44136000	52253000	-1.29521	0.43637	2.01406	0.164772	1.55501	0.321156
ENSCAFT00000008713	fibrillarin	FBL	F1PQN3	313	>tr|F1PQN3|F1PQN3_CANFA Uncharacterized protein OS=Canis familiaris GN=FBL PE=3 SV=2	2481900	2282100	4757100	3616400	1865700	1939000	1.75766	0.439247	-2.20083	0.398369	-1.25214	0.833703
ENSCAFT00000008400	Canis lupus familiaris catenin (cadherin-associated protein), beta 1, 88kDa (CTNNB1), mRNA.	CTNNB1	B6V8E6	781	>sp|B6V8E6|CTNB1_CANFA Catenin beta-1 OS=Canis familiaris GN=CTNNB1 PE=1 SV=1	4982000	3501000	2295600	2447400	1837500	2104700	-1.78853	0.442636	-1.20314	0.869757	-2.15184	0.369986
ENSCAFT00000000664	A kinase (PRKA) anchor protein 12	AKAP12	F1PGL8	1760	>tr|F1PGL8|F1PGL8_CANFA Uncharacterized protein OS=Canis familiaris GN=AKAP12 PE=4 SV=2	3270800	3489600	5227000	4290600	1	1	1.40785	0.599449	-4.7588e+06	1.38148e-12	-3.3802e+06	7.77481e-10
ENSCAFT00000038979	L-lactate dehydrogenase	LDHB	E2R761	334	>tr|E2R761|E2R761_CANFA L-lactate dehydrogenase OS=Canis familiaris GN=LDHB PE=3 SV=1;>tr|F1PIB3|F1PIB3_CANFA L-lactate dehydrogenase (Fragment) OS=Canis familiaris GN=LDHB PE=3 SV=2;>tr|J9P3N9|J9P3N9_CANFA L-lactate dehydrogenase OS=Canis familiaris PE=3	10203000	8943300	13800000	13303000	7280900	7112800	1.41557	0.450238	-1.88298	0.286891	-1.33019	0.619673
ENSCAFT00000025402	fascin actin-bundling protein 1	FSCN1	F1PYU3	493	>tr|F1PYU3|F1PYU3_CANFA Fascin OS=Canis familiaris GN=FSCN1 PE=3 SV=2	2869600	3509900	1511600	1	5234200	4122000	NR	NR	NR	NR	1.4666	0.620325
ENSCAFT00000049736	Canis lupus familiaris ribosomal protein S15a (RPS15A), mRNA.	LOC102152062	J9P798	130	>tr|J9P798|J9P798_CANFA Uncharacterized protein OS=Canis familiaris GN=LOC102152062 PE=1 SV=1;>tr|J9P7C2|J9P7C2_CANFA Uncharacterized protein OS=Canis familiaris PE=3 SV=1	4340600	3727700	7015400	5763800	2194200	3129700	1.58388	0.450538	-2.40035	0.274934	-1.51549	0.611585
ENSCAFT00000018127	Uncharacterized protein	LOC100856765	J9JHV8	422	>tr|J9JHV8|J9JHV8_CANFA Uncharacterized protein OS=Canis familiaris GN=LOC100856765 PE=4 SV=1;>tr|E2R546|E2R546_CANFA 60S ribosomal protein L4 (Fragment) OS=Canis familiaris GN=RPL4 PE=4 SV=2;>sp|Q28346|RL4_CANFA 60S ribosomal protein L4 OS=Canis familiari	16956000	12047000	13415000	25314000	6565200	3195500	1.33534	0.45856	-3.96785	0.0342264	-2.97141	0.0577208
ENSCAFT00000013956	dihydropyrimidinase-like 2	DPYSL2	F1P9U4	677	>tr|F1P9U4|F1P9U4_CANFA Uncharacterized protein OS=Canis familiaris GN=DPYSL2 PE=4 SV=2	10620000	9884800	5802000	7335700	5115800	4531900	-1.56076	0.461391	-1.36174	0.690861	-2.12536	0.209659
ENSCAFT00000022665	Uncharacterized protein	LOC100856638	H9GWE2	310	>tr|H9GWE2|H9GWE2_CANFA Uncharacterized protein OS=Canis familiaris GN=LOC100856638 PE=4 SV=2	16549000	13319000	10051000	11200000	8705500	6331800	-1.40549	0.461454	-1.41322	0.58627	-1.98626	0.217562
ENSCAFT00000018355	histone cluster 2, H2ac	HIST2H2AC	F1PFZ7	129	>tr|F1PFZ7|F1PFZ7_CANFA Histone H2A OS=Canis familiaris GN=HIST2H2AC PE=3 SV=2;>tr|J9P0L5|J9P0L5_CANFA Histone H2A OS=Canis familiaris GN=HIST2H2AA4 PE=3 SV=1	154780000	140990000	173450000	182190000	106220000	97218000	1.20242	0.464684	-1.74815	0.152336	-1.45386	0.410765
ENSCAFT00000048813	solute carrier family 4, sodium bicarbonate cotransporter, member 7	SLC4A7	J9PAF7	1125	>tr|J9PAF7|J9PAF7_CANFA Uncharacterized protein OS=Canis familiaris GN=SLC4A7 PE=4 SV=1	1376200	1701400	3284800	2893700	3582800	2882400	2.00757	0.468135	1.0464	0.960728	2.10073	0.471169
ENSCAFT00000031071	filamin A, alpha	FLNA	F1PWW0	2646	>tr|F1PWW0|F1PWW0_CANFA Uncharacterized protein OS=Canis familiaris GN=FLNA PE=4 SV=2	33823000	34442000	44101000	39897000	64012000	61465000	1.23047	0.46886	1.49381	0.378673	1.83809	0.168751
ENSCAFT00000004953	glycyl-tRNA synthetase	GARS	F1Q332	797	>tr|F1Q332|F1Q332_CANFA Uncharacterized protein OS=Canis familiaris GN=GARS PE=3 SV=2	16593000	20831000	21798000	23974000	9321400	10543000	1.22307	0.471217	-2.30422	0.112822	-1.88397	0.243299
ENSCAFT00000049162	ATPase, Na+/K+ transporting, alpha 1 polypeptide	ATP1A1	J9NZA9	1021	>tr|J9NZA9|J9NZA9_CANFA Sodium/potassium-transporting ATPase subunit alpha-1 OS=Canis familiaris GN=ATP1A1 PE=3 SV=1;>tr|F1PBA1|F1PBA1_CANFA Sodium/potassium-transporting ATPase subunit alpha-1 (Fragment) OS=Canis familiaris GN=ATP1A1 PE=3 SV=2	9888200	9568300	13958000	13101000	9295000	10875000	1.39074	0.471375	-1.34155	0.622324	1.03667	0.945421
ENSCAFT00000047602	RAP1A, member of RAS oncogene family	RAP1A	E2R2M7	184	>tr|E2R2M7|E2R2M7_CANFA Uncharacterized protein OS=Canis familiaris GN=RAP1A PE=4 SV=1;>tr|F6XEB5|F6XEB5_CANFA Uncharacterized protein OS=Canis familiaris GN=RAP1A PE=4 SV=1	3598100	3541200	2125700	1685900	3175600	3010000	-1.87305	0.47221	1.62284	0.623443	-1.15418	0.860202
ENSCAFT00000045161	ADP-ribosylation factor 4	ARF4	J9P5N6	180	>tr|J9P5N6|J9P5N6_CANFA Uncharacterized protein OS=Canis familiaris GN=ARF4 PE=3 SV=1	10820000	11269000	7896700	6539000	10548000	10374000	-1.53016	0.474229	1.44932	0.564417	-1.05578	0.921263
ENSCAFT00000010726	succinate-CoA ligase, GDP-forming, beta subunit	SUCLG2	F1PTK1	432	>tr|F1PTK1|F1PTK1_CANFA Uncharacterized protein OS=Canis familiaris GN=SUCLG2 PE=3 SV=2;>tr|E2QUC3|E2QUC3_CANFA Uncharacterized protein (Fragment) OS=Canis familiaris GN=SUCLG2 PE=3 SV=2	3282400	3725800	5512500	5516100	1821700	1786000	1.57367	0.476355	-3.05696	0.193367	-1.94257	0.475224
ENSCAFT00000038591	Uncharacterized protein	CFL1	F1PQN5	166	>tr|F1PQN5|F1PQN5_CANFA Uncharacterized protein (Fragment) OS=Canis familiaris GN=CFL1 PE=4 SV=2;>tr|F1Q1C8|F1Q1C8_CANFA Uncharacterized protein OS=Canis familiaris GN=LOC102153978 PE=4 SV=2	73420000	65167000	63873000	48722000	50282000	60951000	-1.23085	0.47667	-1.01224	0.977781	-1.24592	0.623483
ENSCAFT00000005472	Canis lupus familiaris capping protein (actin filament) muscle Z-line, alpha 2 (CAPZA2), mRNA.	CAPZA2	A0M8V0	286	>sp|A0M8V0|CAZA2_CANFA F-actin-capping protein subunit alpha-2 OS=Canis familiaris GN=CAPZA2 PE=3 SV=1	4110800	4741000	6474800	7152100	5401500	3502200	1.53945	0.478666	-1.53048	0.585628	1.00586	0.993134
ENSCAFT00000026503	hepatoma-derived growth factor	HDGF	F1PGI9	230	>tr|F1PGI9|F1PGI9_CANFA Uncharacterized protein (Fragment) OS=Canis familiaris GN=HDGF PE=4 SV=2	3461300	4028700	1562200	2602600	1	1	-1.79841	0.480519	-2.0824e+06	9.2338e-07	-3745000	7.31384e-11
ENSCAFT00000014685	glycerol-3-phosphate dehydrogenase 2 (mitochondrial)	GPD2	E2RAZ8	722	>tr|E2RAZ8|E2RAZ8_CANFA Glycerol-3-phosphate dehydrogenase OS=Canis familiaris GN=GPD2 PE=3 SV=2	6242600	6063600	3559200	4140700	9350700	9615600	-1.59823	0.482679	2.46319	0.219147	1.5412	0.470254
ENSCAFT00000018419	coronin, actin binding protein, 1B	CORO1B	L7N0D0	330	>tr|L7N0D0|L7N0D0_CANFA Serine/threonine-protein phosphatase OS=Canis familiaris GN=CORO1B PE=3 SV=1;>sp|Q8WMS6|PP1A_CANFA Serine/threonine-protein phosphatase PP1-alpha catalytic subunit OS=Canis familiaris GN=PPP1CA PE=2 SV=1;>tr|J9P5A8|J9P5A8_CANFA Seri	4310800	3820600	1897100	2802900	3081400	3488900	-1.73009	0.483416	1.39794	0.728633	-1.2376	0.787885
ENSCAFT00000028998	adaptor-related protein complex 2, beta 1 subunit	AP2B1	E2RIV1	951	>tr|E2RIV1|E2RIV1_CANFA Uncharacterized protein OS=Canis familiaris GN=AP2B1 PE=4 SV=2	6675700	5839900	4348800	3560300	9751100	8353300	-1.58243	0.484736	2.28906	0.271809	1.44655	0.53712
ENSCAFT00000000224	ATP synthase subunit beta	ATP5B	F1PDB4	527	>tr|F1PDB4|F1PDB4_CANFA ATP synthase subunit beta OS=Canis familiaris GN=ATP5B PE=3 SV=1;>tr|Q0QEN2|Q0QEN2_CANFA ATP synthase subunit beta (Fragment) OS=Canis familiaris GN=ATP5B PE=2 SV=1	78823000	76926000	91408000	93141000	85576000	79084000	1.18491	0.487495	-1.12079	0.766319	1.05721	0.899763
ENSCAFT00000002040	eukaryotic translation elongation factor 1 delta (guanine nucleotide exchange protein)	EEF1D	E2R9U8	635	>tr|E2R9U8|E2R9U8_CANFA Uncharacterized protein OS=Canis familiaris GN=EEF1D PE=3 SV=2	7231700	6803200	10401000	10097000	7898000	7670100	1.4605	0.489552	-1.31667	0.662745	1.10924	0.8634
ENSCAFT00000010563	Uncharacterized protein	SLC25A3	F1PXY4	361	>tr|F1PXY4|F1PXY4_CANFA Uncharacterized protein OS=Canis familiaris GN=SLC25A3 PE=3 SV=2	2395000	2530600	4236000	3867800	2893700	3515500	1.64524	0.489994	-1.2644	0.780068	1.3012	0.768056
ENSCAFT00000002969	cytoskeleton-associated protein 4	CKAP4	F1PEI2	596	>tr|F1PEI2|F1PEI2_CANFA Uncharacterized protein OS=Canis familiaris GN=CKAP4 PE=4 SV=2	7311100	5161400	9549200	9113300	45286000	41420000	1.49629	0.490716	4.646	0.00621868	6.95177	7.4179e-05
ENSCAFT00000004823	prostaglandin reductase 1	PTGR1	E2R002	329	>tr|E2R002|E2R002_CANFA Uncharacterized protein OS=Canis familiaris GN=PTGR1 PE=4 SV=2	18345000	22139000	17697000	12825000	37863000	39946000	-1.32639	0.492401	2.54928	0.07729	1.92197	0.133928
ENSCAFT00000036091	Canis lupus familiaris ribosomal protein S27a (RPS27A), mRNA.	RPS27A	F1PEZ4	156	>tr|F1PEZ4|F1PEZ4_CANFA Uncharacterized protein OS=Canis familiaris GN=RPS27A PE=4 SV=2;>sp|P63050|RL40_CANFA Ubiquitin-60S ribosomal protein L40 OS=Canis famil	59487000	57200000	59827000	34575000	47380000	50053000	-1.23606	0.49436	1.03211	0.945932	-1.19761	0.684615
ENSCAFT00000021070	glutaredoxin 3	GLRX3	F1PFB3	333	>tr|F1PFB3|F1PFB3_CANFA Uncharacterized protein OS=Canis familiaris GN=GLRX3 PE=4 SV=2	3612500	4041400	2715700	1692000	2259500	2254000	-1.73648	0.497831	1.024	0.982892	-1.69578	0.53319
ENSCAFT00000004428	reticulon 4	RTN4	E2R925	1186	>tr|E2R925|E2R925_CANFA Reticulon OS=Canis familiaris GN=RTN4 PE=4 SV=2;>tr|J9P0R7|J9P0R7_CANFA Reticulon OS=Canis familiaris GN=RTN4 PE=4 SV=1;>tr|Q6IG20|Q6IG20_CANFA Reticulon (Fragment) OS=Canis familiaris GN=RTN4 PE=2 SV=1	3181900	4194800	5678400	5693900	9971900	8134000	1.54165	0.497963	1.59211	0.510758	2.45447	0.174855
ENSCAFT00000016772	arginyl aminopeptidase (aminopeptidase B)	RNPEP	E2QXP3	650	>tr|E2QXP3|E2QXP3_CANFA Uncharacterized protein OS=Canis familiaris GN=RNPEP PE=4 SV=2	2340900	3116600	959220	1567900	1166400	1	-2.15957	0.499498	NR	NR	NR	NR
ENSCAFT00000038442	Histone H3	H3F3B	E2R6K5	136	>tr|E2R6K5|E2R6K5_CANFA Histone H3 OS=Canis familiaris GN=H3F3B PE=3 SV=1;>tr|F6XQ29|F6XQ29_CANFA Histone H3 OS=Canis familiaris GN=H3F3A PE=3 SV=1;>tr|J9P371|J9P371_CANFA Histone H3 OS=Canis familiaris GN=LOC612779 PE=3 SV=1	22070000	20088000	27657000	23381000	20452000	22570000	1.21064	0.499531	-1.18632	0.74874	1.02049	0.965792
ENSCAFT00000011733	glucose-6-phosphate isomerase	GPI	E2R2C3	558	>tr|E2R2C3|E2R2C3_CANFA Uncharacterized protein OS=Canis familiaris GN=GPI PE=3 SV=1	21353000	19698000	15444000	16389000	25781000	22689000	-1.28957	0.500206	1.52263	0.429015	1.18073	0.734718
ENSCAFT00000013410	coatomer protein complex, subunit beta 1	COPB1	E2R9A2	953	>tr|E2R9A2|E2R9A2_CANFA Coatomer subunit beta OS=Canis familiaris GN=COPB1 PE=4 SV=2	4708200	5498200	3120700	3272200	2510800	3956700	-1.59652	0.501172	1.01167	0.989806	-1.57811	0.561854
ENSCAFT00000010584	heat shock 105kDa/110kDa protein 1	HSPH1	F1Q3Z6	861	>tr|F1Q3Z6|F1Q3Z6_CANFA Uncharacterized protein (Fragment) OS=Canis familiaris GN=HSPH1 PE=3 SV=2;>tr|F1PSZ2|F1PSZ2_CANFA Uncharacterized protein OS=Canis familiaris GN=HSPH1 PE=3 SV=2	9997300	11311000	6807800	7528900	1700000	2756200	-1.48628	0.505275	-3.21725	0.148551	-4.78172	0.0229924
ENSCAFT00000025535	Uncharacterized protein	GLUD1	F1Q2N5	487	>tr|F1Q2N5|F1Q2N5_CANFA Uncharacterized protein (Fragment) OS=Canis familiaris GN=GLUD1 PE=3 SV=1	10422000	7392500	11442000	13638000	16805000	15534000	1.40784	0.510157	1.28943	0.647391	1.81532	0.267603
ENSCAFT00000048803	solute carrier family 25 (mitochondrial carrier; adenine nucleotide translocator), member 4	SLC25A4	E2R685	299	>tr|E2R685|E2R685_CANFA Uncharacterized protein OS=Canis familiaris GN=SLC25A4 PE=3 SV=1;>tr|F6X895|F6X895_CANFA Uncharacterized protein (Fragment) OS=Canis familiaris GN=SLC25A4 PE=3 SV=1	1346700	1207900	2661200	2639700	2340100	2243900	2.07504	0.511444	-1.15639	0.882971	1.79441	0.622464
ENSCAFT00000009737	fatty acid synthase	FASN	F1Q2F6	2518	>tr|F1Q2F6|F1Q2F6_CANFA Uncharacterized protein OS=Canis familiaris GN=FASN PE=4 SV=2	24509000	31189000	21271000	23627000	29967000	31348000	-1.24055	0.514518	1.36565	0.563999	1.10085	0.823246
ENSCAFT00000004561	electron-transfer-flavoprotein, beta polypeptide	ETFB	E2QYD2	380	>tr|E2QYD2|E2QYD2_CANFA Uncharacterized protein OS=Canis familiaris GN=ETFB PE=4 SV=2	1700700	1574300	2036400	4050600	2853700	4029500	1.85863	0.515701	1.1308	0.892669	2.10174	0.448118
ENSCAFT00000011146	Canis lupus familiaris catalase (CAT), mRNA.	CAT	O97492	527	>sp|O97492|CATA_CANFA Catalase OS=Canis familiaris GN=CAT PE=1 SV=3	2840500	2922200	1459200	1468100	777720	1411000	-1.96861	0.518132	-1.33745	0.835995	-2.63291	0.388661
ENSCAFT00000031560	ribosomal protein L13	RPL13	E2R4F5	211	>tr|E2R4F5|E2R4F5_CANFA 60S ribosomal protein L13 OS=Canis familiaris GN=RPL13 PE=3 SV=1	2481700	3640500	5074600	4264000	2893800	2713400	1.52537	0.524059	-1.66547	0.526999	-1.09185	0.920628
ENSCAFT00000043472	Canis lupus familiaris ribosomal protein S24 (RPS24), transcript variant 3, mRNA.	LOC102155068	J9NRJ3	130	>tr|J9NRJ3|J9NRJ3_CANFA 40S ribosomal protein S24 OS=Canis familiaris GN=LOC102155068 PE=3 SV=1;>tr|L7N0B1|L7N0B1_CANFA 40S ribosomal protein S24 OS=Canis familiaris GN=LOC100855842 PE=3 SV=1;>tr|J9PAP2|J9PAP2_CANFA 40S ribosomal protein S24 OS=Canis famil	2634700	3033000	1498000	1410200	2080500	1883800	-1.94887	0.527685	1.36315	0.801262	-1.42968	0.725362
ENSCAFT00000026597	phosphogluconate dehydrogenase	PGD	F1PE09	483	>tr|F1PE09|F1PE09_CANFA 6-phosphogluconate dehydrogenase, decarboxylating OS=Canis familiaris GN=PGD PE=3 SV=2	17160000	17086000	22647000	18938000	9537000	8922600	1.2143	0.528897	-2.25276	0.135778	-1.85519	0.249284
ENSCAFT00000002038	ribosomal protein L10a	RPL10A	E2R9V0	217	>tr|E2R9V0|E2R9V0_CANFA Ribosomal protein (Fragment) OS=Canis familiaris GN=RPL10A PE=3 SV=2	4700800	4117100	7121700	5761200	2167800	1689300	1.46099	0.53206	-3.34005	0.137594	-2.28615	0.329835
ENSCAFT00000022937	phospholipase C, beta 3 (phosphatidylinositol-specific)	PLCB3	F1PFI3	197	>tr|F1PFI3|F1PFI3_CANFA Uncharacterized protein (Fragment) OS=Canis familiaris GN=PLCB3 PE=4 SV=2	3045000	3057500	1815800	1498000	6359700	6424900	-1.84154	0.53441	3.85799	0.102805	2.09498	0.297765
ENSCAFT00000001904	trinucleotide repeat containing 6B	TNRC6B	E2RGK2	490	>tr|E2RGK2|E2RGK2_CANFA Adenylosuccinate lyase OS=Canis familiaris GN=TNRC6B PE=3 SV=1;>tr|J9JHC8|J9JHC8_CANFA Uncharacterized protein OS=Canis familiaris GN=TNRC6B PE=4 SV=1	1632500	1974600	3585800	2717900	1248600	1234400	1.74758	0.534801	-2.53874	0.413585	-1.45272	0.778029
ENSCAFT00000019919	coatomer protein complex, subunit alpha	COPA	F1PU93	1214	>tr|F1PU93|F1PU93_CANFA Coatomer subunit alpha OS=Canis familiaris GN=COPA PE=4 SV=2	5095600	5108100	6186200	8393800	4525400	4250700	1.42889	0.535435	-1.66133	0.505797	-1.16267	0.831427
ENSCAFT00000029904	tubulin, beta 6 class V	TUBB6	E2QYC2	446	>tr|E2QYC2|E2QYC2_CANFA Uncharacterized protein OS=Canis familiaris GN=TUBB6 PE=3 SV=1	5709300	6265200	3587900	4311800	14137000	15022000	-1.51582	0.535547	3.69115	0.0410372	2.43509	0.104327
ENSCAFT00000016832	glutathione S-transferase omega 1	GSTO1	F1PUM3	241	>tr|F1PUM3|F1PUM3_CANFA Uncharacterized protein OS=Canis familiaris GN=GSTO1 PE=3 SV=2	5010700	4862700	6132600	8179100	3811200	3470600	1.44952	0.536585	-1.96541	0.402063	-1.3559	0.690969
ENSCAFT00000048473	Uncharacterized protein	RPS20	J9P9Z7	119	>tr|J9P9Z7|J9P9Z7_CANFA Uncharacterized protein OS=Canis familiaris GN=RPS20 PE=1 SV=1	5161900	4677000	7988100	6234600	3544500	4079700	1.44556	0.539476	-1.86547	0.429513	-1.29048	0.734018
0	#N/A	LGALS3	E5Q8W5	287	>tr|E5Q8W5|E5Q8W5_CANFA Galectin OS=Canis familiaris GN=LGALS3 PE=2 SV=1;>sp|P38486|LEG3_CANFA Galectin-3 OS=Canis familiaris GN=LGALS3 PE=1 SV=3;>tr|F6PME1|F6PME1_CANFA Galectin OS=Canis familiaris GN=LGALS3 PE=4 SV=1	141520000	134340000	127610000	102870000	76955000	91734000	-1.19689	0.545062	-1.3663	0.423062	-1.63532	0.279686
ENSCAFT00000025598	Uncharacterized protein	EIF5A	F1Q264	154	>tr|F1Q264|F1Q264_CANFA Uncharacterized protein OS=Canis familiaris GN=EIF5A PE=4 SV=2	11183000	12550000	8629800	8010600	8360400	7441900	-1.42623	0.546215	-1.05304	0.940126	-1.50187	0.450841
ENSCAFT00000027777	interleukin enhancer binding factor 2	ILF2	E2R9T6	390	>tr|E2R9T6|E2R9T6_CANFA Uncharacterized protein (Fragment) OS=Canis familiaris GN=ILF2 PE=4 SV=2	7677000	7625700	10535000	10746000	4915800	4800900	1.39067	0.547335	-2.19015	0.275058	-1.57489	0.493632
ENSCAFT00000010545	thymopoietin	TMPO	E2R4J2	454	>tr|E2R4J2|E2R4J2_CANFA Uncharacterized protein OS=Canis familiaris GN=TMPO PE=4 SV=1	2179500	2587000	3791100	3681100	1	1	1.56765	0.548877	-3.7361e+06	3.69209e-10	-2.38325e+06	4.16764e-07
ENSCAFT00000009743	proliferating cell nuclear antigen	PCNA	E2R0D6	261	>tr|E2R0D6|E2R0D6_CANFA Proliferating cell nuclear antigen OS=Canis familiaris GN=PCNA PE=3 SV=1	2913400	2886000	1822100	1	2549600	2622700	NR	NR	NR	NR	-1.12124	0.90095
ENSCAFT00000017829	hydroxyacyl-CoA dehydrogenase	HADH	F6XHT8	287	>tr|F6XHT8|F6XHT8_CANFA Uncharacterized protein (Fragment) OS=Canis familiaris GN=HADH PE=4 SV=1	6788800	7407900	5744700	3873700	3711000	3818700	-1.47599	0.549692	-1.27739	0.755584	-1.88543	0.360207
ENSCAFT00000044805	eukaryotic translation initiation factor 3, subunit L	EIF3L	J9P3X7	516	>tr|J9P3X7|J9P3X7_CANFA Eukaryotic translation initiation factor 3 subunit L OS=Canis familiaris GN=EIF3L PE=3 SV=1;>tr|J9P0W2|J9P0W2_CANFA Eukaryotic translation initiation factor 3 subunit L OS=Canis familiaris GN=EIF3L PE=3 SV=1;>tr|F1PHR6|F1PHR6_CANFA	2871000	2272000	1305700	1227400	4148300	2356100	-2.03032	0.550665	2.56776	0.399985	1.26471	0.790959
ENSCAFT00000023939	Canis lupus familiaris glyceraldehyde-3-phosphate dehydrogenase (GAPDH), mRNA.	GAPDH	F1PTZ9	330	>tr|F1PTZ9|F1PTZ9_CANFA Glyceraldehyde-3-phosphate dehydrogenase (Fragment) OS=Canis familiaris GN=GAPDH PE=3 SV=2	132930000	130600000	121380000	99571000	67385000	66106000	-1.19271	0.551633	-1.65518	0.193757	-1.97414	0.134544
ENSCAFT00000018356	Histone H2A	LOC488254	F1PFZ6	128	>tr|F1PFZ6|F1PFZ6_CANFA Histone H2A (Fragment) OS=Canis familiaris GN=LOC488254 PE=3 SV=2;>tr|J9P664|J9P664_CANFA Histone H2A OS=Canis familiaris GN=HIST1H2AC PE=3 SV=1;>tr|J9P5B1|J9P5B1_CANFA Histone H2A OS=Canis familiaris GN=HIST1H2AE PE=3 SV=1;>tr|J9NR	14139000	12270000	10050000	9344600	18649000	18408000	-1.36167	0.553297	1.91069	0.245774	1.4032	0.519867
ENSCAFT00000003710	ribosomal protein S5	RPS5	E2RIQ8	204	>tr|E2RIQ8|E2RIQ8_CANFA Uncharacterized protein OS=Canis familiaris GN=RPS5 PE=1 SV=1	1031100	1261700	2614800	2159200	1453300	1189600	2.08217	0.553395	-1.80635	0.624282	1.1527	0.92368
ENSCAFT00000031130	plexin A3	PLXNA3	F1PWQ0	447	>tr|F1PWQ0|F1PWQ0_CANFA Uncharacterized protein OS=Canis familiaris GN=PLXNA3 PE=4 SV=2;>sp|O97555|GDIA_CANFA Rab GDP dissociation inhibitor alpha OS=Canis familiaris GN=GDI1 PE=2 SV=1;>tr|J9P1V4|J9P1V4_CANFA Uncharacterized protein OS=Canis familiaris GN=	3377300	3106600	1745600	2012800	6665500	5916100	-1.72518	0.555884	3.34759	0.143253	1.94044	0.351071
ENSCAFT00000023784	ubiquitin-like modifier activating enzyme 1	UBA1	E2RGH5	1057	>tr|E2RGH5|E2RGH5_CANFA Uncharacterized protein OS=Canis familiaris GN=UBA1 PE=3 SV=2;>tr|J9P920|J9P920_CANFA Uncharacterized protein OS=Canis familiaris GN=UBA1 PE=3 SV=1	19300000	18090000	14836000	13883000	13730000	12890000	-1.30193	0.558866	-1.07885	0.890629	-1.40458	0.520385
ENSCAFT00000019237	VAMP (vesicle-associated membrane protein)-associated protein B and C	VAPB	E2RRB7	243	>tr|E2RRB7|E2RRB7_CANFA Uncharacterized protein OS=Canis familiaris GN=VAPB PE=4 SV=1	1856300	1704600	3303700	2792500	1331400	1438200	1.71198	0.559153	-2.20111	0.484099	-1.28571	0.843977
ENSCAFT00000013153	Canis lupus familiaris copine I (CPNE1), mRNA.	CPNE1	E2R9N5	537	>tr|E2R9N5|E2R9N5_CANFA Uncharacterized protein OS=Canis familiaris GN=CPNE1 PE=4 SV=1	3968500	3606500	2627600	2159500	9365300	8782200	-1.58238	0.563172	3.79092	0.0966144	2.39571	0.184878
ENSCAFT00000019888	claudin 4	CLDN4	E2RNC2	210	>tr|E2RNC2|E2RNC2_CANFA Claudin OS=Canis familiaris GN=CLDN4 PE=3 SV=1	2205500	2325200	1	1325300	1	1	NR	NR	NR	NR	-2265350	7.0893e-07
ENSCAFT00000015251	ribosomal protein L24	RPL24	F1PGD7	156	>tr|F1PGD7|F1PGD7_CANFA Uncharacterized protein (Fragment) OS=Canis familiaris GN=RPL24 PE=1 SV=2	3147200	2903900	4100400	4779900	2215800	2271300	1.46755	0.565	-1.97907	0.44614	-1.34855	0.748254
ENSCAFT00000018871	phosphoenolpyruvate carboxykinase 2 (mitochondrial)	PCK2	F6V2H2	716	>tr|F6V2H2|F6V2H2_CANFA Uncharacterized protein OS=Canis familiaris GN=PCK2 PE=3 SV=1	6378700	5951600	7953000	9153300	3625200	3974400	1.38734	0.565031	-2.25095	0.291638	-1.62249	0.491159
ENSCAFT00000011702	Canis lupus familiaris microtubule-associated protein, RP/EB family, member 1 (MAPRE1), mRNA.	LOC102152698	F6Y5Z5	290	>tr|F6Y5Z5|F6Y5Z5_CANFA Uncharacterized protein (Fragment) OS=Canis familiaris GN=LOC102152698 PE=4 SV=1;>tr|J9PAU3|J9PAU3_CANFA Uncharacterized protein (Fragment) OS=Canis familiaris PE=4 SV=1	1	1882000	1819100	3750700	1830100	2428900	NR	NR	-1.30777	0.789565	2.26302	0.683379
ENSCAFT00000047956	histone cluster 1, H1e	HIST1H1E	J9P9U7	219	>tr|J9P9U7|J9P9U7_CANFA Uncharacterized protein OS=Canis familiaris GN=HIST1H1E PE=3 SV=1	10091000	11725000	13954000	14023000	4527300	1	1.28241	0.566561	NR	NR	NR	NR
ENSCAFT00000002068	tissue specific transplantation antigen P35B	TSTA3	E2RM30	321	>tr|E2RM30|E2RM30_CANFA Uncharacterized protein OS=Canis familiaris GN=TSTA3 PE=3 SV=1	3715300	5370900	2994700	3051900	1	952250	-1.5027	0.569282	NR	NR	NR	NR
ENSCAFT00000025659	Annexin	ANXA8L1	E2R0S6	386	>tr|E2R0S6|E2R0S6_CANFA Annexin OS=Canis familiaris GN=ANXA8L1 PE=3 SV=2	38334000	35841000	30349000	31154000	30421000	29745000	-1.20604	0.569755	-1.02222	0.96459	-1.23284	0.631679
ENSCAFT00000009457	prolyl 4-hydroxylase, beta polypeptide	P4HB	F1PL97	510	>tr|F1PL97|F1PL97_CANFA Protein disulfide-isomerase OS=Canis familiaris GN=P4HB PE=3 SV=2	9124700	9803100	7581900	5674400	30058000	30138000	-1.42783	0.57014	4.54094	0.00606104	3.1803	0.034758
ENSCAFT00000035107	voltage-dependent anion channel 2	VDAC2	E2R948	294	>tr|E2R948|E2R948_CANFA Uncharacterized protein OS=Canis familiaris GN=VDAC2 PE=4 SV=2	17718000	14794000	22811000	17196000	13482000	14529000	1.23053	0.570176	-1.42826	0.49819	-1.16069	0.777518
ENSCAFT00000004019	Uncharacterized protein	LOC102154624	J9PAG2	156	>tr|J9PAG2|J9PAG2_CANFA Uncharacterized protein OS=Canis familiaris GN=LOC102154624 PE=3 SV=1;>tr|J9P168|J9P168_CANFA Uncharacterized protein OS=Canis familiaris GN=LOC102154624 PE=3 SV=1;>tr|J9NZX1|J9NZX1_CANFA Uncharacterized protein OS=Canis familiaris	3117200	3143700	2216700	1	1737100	1971500	NR	NR	NR	NR	-1.68821	0.598358
ENSCAFT00000036140	peroxiredoxin 2	PRDX2	F1PCG4	198	>tr|F1PCG4|F1PCG4_CANFA Uncharacterized protein OS=Canis familiaris GN=PRDX2 PE=4 SV=2	11259000	12952000	14079000	16438000	4400900	4660000	1.26046	0.578427	-3.36799	0.0445308	-2.67203	0.0921016
ENSCAFT00000044644	malic enzyme 1, NADP(+)-dependent, cytosolic	ME1	J9NZX7	497	>tr|J9NZX7|J9NZX7_CANFA Malic enzyme OS=Canis familiaris GN=ME1 PE=3 SV=1	3286900	3647800	2443600	1876700	1909800	1759600	-1.60514	0.579976	-1.17739	0.886686	-1.88987	0.493488
0	#N/A	RAN	P62825	216	>sp|P62825|RAN_CANFA GTP-binding nuclear protein Ran OS=Canis familiaris GN=RAN PE=1 SV=3;>tr|F1PR82|F1PR82_CANFA GTP-binding nuclear protein Ran (Fragment) OS=Canis familiaris GN=RAN PE=4 SV=2	11387000	13334000	8326700	9811700	6376800	6809100	-1.36291	0.580338	-1.37559	0.64879	-1.87481	0.241391
ENSCAFT00000029089	ubiquitin specific peptidase 14 (tRNA-guanine transglycosylase)	USP14	E2RPS0	545	>tr|E2RPS0|E2RPS0_CANFA Ubiquitin carboxyl-terminal hydrolase OS=Canis familiaris GN=USP14 PE=3 SV=2	2801200	2687000	4714600	3395900	1789600	3506500	1.47781	0.580362	-1.53141	0.629178	-1.03627	0.970237
ENSCAFT00000003969	metastasis associated in colon cancer 1	MACC1	F6X7M2	851	>tr|F6X7M2|F6X7M2_CANFA Uncharacterized protein OS=Canis familiaris GN=MACC1 PE=4 SV=1	4113900	4403700	2352100	3394800	1	1	-1.48212	0.588228	-2873450	1.82457e-08	-4258800	2.67315e-12
ENSCAFT00000000684	chaperonin containing TCP1, subunit 2 (beta)	CCT2	F6V0D8	535	>tr|F6V0D8|F6V0D8_CANFA Uncharacterized protein (Fragment) OS=Canis familiaris GN=CCT2 PE=3 SV=1	19399000	21082000	16009000	16878000	14514000	16837000	-1.23091	0.589383	-1.04899	0.929176	-1.29122	0.631687
ENSCAFT00000031335	enolase 1, (alpha)		F1PCH3	429	>tr|F1PCH3|F1PCH3_CANFA Uncharacterized protein OS=Canis familiaris PE=3 SV=2	76553000	99321000	98202000	102070000	76082000	72604000	1.13872	0.589856	-1.34695	0.43778	-1.18286	0.710525
ENSCAFT00000042991	poly(A) binding protein, cytoplasmic 1	PABPC1	J9P326	636	>tr|J9P326|J9P326_CANFA Uncharacterized protein OS=Canis familiaris GN=PABPC1 PE=4 SV=1;>tr|E2RQC8|E2RQC8_CANFA Uncharacterized protein OS=Canis familiaris GN=PABPC1 PE=4 SV=2	10220000	9802900	6957500	7585200	7749200	8052500	-1.37684	0.59039	1.08657	0.906733	-1.26714	0.672291
ENSCAFT00000025178	FK506 binding protein 10, 65 kDa	FKBP10	E2QZA8	582	>tr|E2QZA8|E2QZA8_CANFA Uncharacterized protein OS=Canis familiaris GN=FKBP10 PE=4 SV=1	1032800	906270	2199200	1915600	1735200	1473600	2.12205	0.590774	-1.28235	0.836666	1.65481	0.732544
ENSCAFT00000032194	ribosomal protein L35	RPL35	E2RPE5	123	>tr|E2RPE5|E2RPE5_CANFA Uncharacterized protein (Fragment) OS=Canis familiaris GN=RPL35 PE=1 SV=2	1	2499200	2873000	3487200	1328900	1353100	NR	NR	-2.37144	0.435332	1.07314	0.97293
ENSCAFT00000005941	vacuolar protein sorting 35 homolog (S. cerevisiae)	VPS35	E2QRX1	796	>tr|E2QRX1|E2QRX1_CANFA Vacuolar protein sorting-associated protein 35 OS=Canis familiaris GN=VPS35 PE=3 SV=1	4873800	6601600	3721500	4177200	4452600	4056000	-1.45282	0.593211	1.07722	0.925467	-1.34868	0.671659
ENSCAFT00000021224	peroxiredoxin 4	PRDX4	E2RNL3	272	>tr|E2RNL3|E2RNL3_CANFA Uncharacterized protein OS=Canis familiaris GN=PRDX4 PE=4 SV=1	1	469810	976050	928900	1243900	1125100	NR	NR	1.2436	0.886743	5.04245	0.51349
ENSCAFT00000000520	heterogeneous nuclear ribonucleoprotein H1 (H)	HNRNPH1	E2R8D6	439	>tr|E2R8D6|E2R8D6_CANFA Uncharacterized protein OS=Canis familiaris GN=HNRNPH1 PE=4 SV=2	12694000	13216000	9635500	9785500	8073100	8265000	-1.33412	0.594934	-1.18869	0.783663	-1.58586	0.396718
ENSCAFT00000024156	Uncharacterized protein	TUBA1A	L7N0G4	451	>tr|L7N0G4|L7N0G4_CANFA Uncharacterized protein (Fragment) OS=Canis familiaris GN=TUBA1A PE=3 SV=1	177540000	185000000	162720000	146680000	173280000	169490000	-1.17175	0.595962	1.10785	0.79222	-1.05768	0.9031
ENSCAFT00000021478	Canis lupus familiaris heat shock 27kDa protein 1 (HSPB1), mRNA.	HSPB1	F1PYE3	206	>tr|F1PYE3|F1PYE3_CANFA Heat shock protein 27 kDa beta-1 OS=Canis familiaris GN=HSPB1 PE=3 SV=1;>sp|P42929|HSPB1_CANFA Heat shock protein beta-1 OS=Canis familiaris GN=HSPB1 PE=2 SV=1	7907600	7947000	4138800	4852100	20451000	19539000	-1.76341	0.367263	4.44783	0.0168779	2.5223	0.0882937
ENSCAFT00000028303	GTPase activating protein (SH3 domain) binding protein 1	G3BP1	E2RN45	441	>tr|E2RN45|E2RN45_CANFA Uncharacterized protein OS=Canis familiaris GN=G3BP1 PE=4 SV=2	4705300	4451700	3090900	3213300	2366700	2497000	-1.45252	0.599757	-1.29617	0.787337	-1.88272	0.429449
ENSCAFT00000015991	Canis lupus familiaris cathepsin D (CTSD), mRNA.	CTSD	Q4LAL9	410	>sp|Q4LAL9|CATD_CANFA Cathepsin D OS=Canis familiaris GN=CTSD PE=2 SV=1	7482700	8983000	6737300	5135500	9212600	10224000	-1.38684	0.599903	1.63707	0.491306	1.18043	0.766037
ENSCAFT00000048108	Canis lupus familiaris ribosomal protein SA (RPSA), mRNA.	RPSA	J9JHJ2	295	>tr|J9JHJ2|J9JHJ2_CANFA 40S ribosomal protein SA OS=Canis familiaris GN=RPSA PE=1 SV=1;>tr|E2RJ06|E2RJ06_CANFA 40S ribosomal protein SA OS=Canis familiaris GN=RPSA PE=3 SV=2	18553000	18941000	20862000	22282000	13889000	17144000	1.15069	0.603016	-1.39026	0.532969	-1.2082	0.722369
ENSCAFT00000003418	talin 1	TLN1	F1PSC2	2541	>tr|F1PSC2|F1PSC2_CANFA Uncharacterized protein OS=Canis familiaris GN=TLN1 PE=4 SV=2;>tr|J9P5V6|J9P5V6_CANFA Uncharacterized protein OS=Canis familiaris GN=TLN1 PE=4 SV=1	12636000	12686000	8750000	10362000	48607000	44888000	-1.32493	0.604428	4.89195	0.00349048	3.69224	0.00338365
ENSCAFT00000009417	actinin, alpha 4	ACTN4	E2R5T9	911	>tr|E2R5T9|E2R5T9_CANFA Uncharacterized protein OS=Canis familiaris GN=ACTN4 PE=4 SV=1;>tr|L7N071|L7N071_CANFA Uncharacterized protein OS=Canis familiaris GN=ACTN4 PE=4 SV=1	38137000	38806000	32576000	32167000	39220000	40415000	-1.18844	0.604741	1.23002	0.677844	1.03499	0.936042
ENSCAFT00000003349	paraoxonase 2	PON2	F1PSG5	354	>tr|F1PSG5|F1PSG5_CANFA Serum paraoxonase/arylesterase 2 OS=Canis familiaris GN=PON2 PE=4 SV=2;>sp|P54832|PON2_CANFA Serum paraoxonase/arylesterase 2 OS=Canis familiaris GN=PON2 PE=2 SV=1	2091400	2270700	1040100	1091800	1616700	1413900	-2.04611	0.605337	1.42155	0.801686	-1.43935	0.752214
ENSCAFT00000007396	Ras suppressor protein 1	RSU1	E2R9R1	277	>tr|E2R9R1|E2R9R1_CANFA Uncharacterized protein OS=Canis familiaris GN=RSU1 PE=4 SV=1	730170	818350	362100	1	1057000	935170	NR	NR	NR	NR	1.2865	0.882282
ENSCAFT00000010796	hydroxysteroid (17-beta) dehydrogenase 12	HSD17B12	E2RJ79	312	>tr|E2RJ79|E2RJ79_CANFA Uncharacterized protein OS=Canis familiaris GN=HSD17B12 PE=3 SV=1	2414100	2474200	1170000	1398700	2680500	2659400	-1.90302	0.606598	2.07883	0.533106	1.09238	0.925635
ENSCAFT00000026155	DEAH (Asp-Glu-Ala-His) box helicase 15	DHX15	E2R2U3	795	>tr|E2R2U3|E2R2U3_CANFA Uncharacterized protein OS=Canis familiaris GN=DHX15 PE=4 SV=1	1942200	1184100	2727700	2544700	1162100	1043400	1.68647	0.607224	-2.39057	0.473162	-1.4175	0.807517
ENSCAFT00000045177	DEAD (Asp-Glu-Ala-Asp) box helicase 3, X-linked	DDX3X	J9P0V9	662	>tr|J9P0V9|J9P0V9_CANFA Uncharacterized protein OS=Canis familiaris GN=DDX3X PE=3 SV=1;>tr|S5THQ6|S5THQ6_CANFA DDX3Y OS=Canis familiaris PE=2 SV=1;>tr|E2RRQ7|E2RRQ7_CANFA Uncharacterized protein OS=Canis familiaris GN=DDX3X PE=3 SV=2	4514800	5120500	3253700	3402100	4209800	4916100	-1.44765	0.607296	1.37112	0.69635	-1.05582	0.939238
ENSCAFT00000012780	40S ribosomal protein S3a	RPS3A	F2Z4Q5	264	>tr|F2Z4Q5|F2Z4Q5_CANFA 40S ribosomal protein S3a OS=Canis familiaris GN=RPS3A PE=3 SV=1;>tr|J9P1R9|J9P1R9_CANFA 40S ribosomal protein S3a OS=Canis familiaris GN=RPS3A PE=3 SV=1;>tr|J9P8N5|J9P8N5_CANFA 40S ribosomal protein S3a OS=Canis familiaris GN=RPS3A	8105400	6922200	4707100	6173800	5899900	4984000	-1.3811	0.607578	1.00028	0.999719	-1.38072	0.622403
ENSCAFT00000022283	pyrophosphatase (inorganic) 1	PPA1	F1PIJ6	284	>tr|F1PIJ6|F1PIJ6_CANFA Uncharacterized protein (Fragment) OS=Canis familiaris GN=PPA1 PE=4 SV=2;>tr|J9P5Y0|J9P5Y0_CANFA Uncharacterized protein OS=Canis familiaris GN=PPA1 PE=4 SV=1	2497900	3200800	1536500	1848200	2848800	1930300	-1.68366	0.610871	1.41197	0.764052	-1.19242	0.851842
ENSCAFT00000007295	nuclear autoantigenic sperm protein (histone-binding)	NASP	F1PLT4	450	>tr|F1PLT4|F1PLT4_CANFA Uncharacterized protein OS=Canis familiaris GN=NASP PE=4 SV=2;>tr|E2RN30|E2RN30_CANFA Uncharacterized protein OS=Canis familiaris GN=NASP PE=4 SV=1	2130100	2230200	1480400	1	1	1	NR	NR	NR	NR	-2180150	1.08776e-06
ENSCAFT00000048184	RAB11B, member RAS oncogene family	RAB11B	J9JHN1	218	>tr|J9JHN1|J9JHN1_CANFA Uncharacterized protein OS=Canis familiaris GN=RAB11B PE=3 SV=1	4522400	4906500	3241200	3328700	3045700	3285500	-1.43517	0.614276	-1.0377	0.967106	-1.48928	0.607065
ENSCAFT00000013841	chaperonin containing TCP1, subunit 8 (theta)	CCT8	E2RQ81	548	>tr|E2RQ81|E2RQ81_CANFA Uncharacterized protein OS=Canis familiaris GN=CCT8 PE=3 SV=1;>tr|J9NRN0|J9NRN0_CANFA Uncharacterized protein OS=Canis familiaris GN=CCT8 PE=3 SV=1	12132000	10393000	13479000	14288000	10965000	9783000	1.23272	0.614374	-1.3383	0.626632	-1.08565	0.881022
ENSCAFT00000021310	Uncharacterized protein	EIF2S3	E2RMK6	472	>tr|E2RMK6|E2RMK6_CANFA Uncharacterized protein OS=Canis familiaris GN=EIF2S3 PE=4 SV=1	4366700	4389700	6439800	5352000	3818100	4487200	1.34665	0.616512	-1.41979	0.659052	-1.05431	0.945463
ENSCAFT00000028987	small nuclear ribonucleoprotein D1 polypeptide 16kDa	SNRPD1	E2RIW7	119	>tr|E2RIW7|E2RIW7_CANFA Uncharacterized protein OS=Canis familiaris GN=SNRPD1 PE=4 SV=1	2519100	2494300	1707000	1093700	4005900	2548700	-1.79005	0.61905	2.34034	0.439766	1.30742	0.761383
ENSCAFT00000006605	RuvB-like AAA ATPase 1	RUVBL1	E2RQC9	456	>tr|E2RQC9|E2RQC9_CANFA Uncharacterized protein OS=Canis familiaris GN=RUVBL1 PE=4 SV=2	5663500	5291900	4142800	3639300	4634100	4570700	-1.40777	0.619393	1.18282	0.829715	-1.19018	0.804923
0	#N/A		A8W340	272	>tr|A8W340|A8W340_CANFA Prohibitin OS=Canis familiaris PE=2 SV=1;>tr|F1PAR8|F1PAR8_CANFA Uncharacterized protein OS=Canis familiaris GN=PHB PE=4 SV=1	8386300	10829000	10461000	14221000	4038500	4520300	1.2845	0.620653	-2.88382	0.127816	-2.24509	0.206025
ENSCAFT00000008422	Canis lupus familiaris GDP dissociation inhibitor 2 (GDI2), mRNA.	GDI2	F1P8L7	430	>tr|F1P8L7|F1P8L7_CANFA Rab GDP dissociation inhibitor beta (Fragment) OS=Canis familiaris GN=GDI2 PE=4 SV=1;>sp|O97556|GDIB_CANFA Rab GDP dissociation inhibitor beta OS=Canis familiaris GN=GDI2 PE=2 SV=1	19492000	19953000	16509000	15665000	27477000	25635000	-1.22599	0.620785	1.65077	0.346428	1.34648	0.546405
ENSCAFT00000022261	Peptidyl-prolyl cis-trans isomerase	FKBP3	E2RQS7	224	>tr|E2RQS7|E2RQS7_CANFA Peptidyl-prolyl cis-trans isomerase OS=Canis familiaris GN=FKBP3 PE=4 SV=1;>tr|E2RQC6|E2RQC6_CANFA Peptidyl-prolyl cis-trans isomerase OS=Canis familiaris GN=LOC607841 PE=4 SV=1	2886000	3296300	2504100	1	1	1	NR	NR	NR	NR	-3.09115e+06	6.93348e-09
ENSCAFT00000004380	myosin VI	MYO6	E2QUR8	1253	>tr|E2QUR8|E2QUR8_CANFA Uncharacterized protein OS=Canis familiaris GN=MYO6 PE=4 SV=2	1346400	1320300	1858200	2917400	1	1	1.79083	0.62229	-2387800	2.30005e-07	-1333350	6.05789e-05
ENSCAFT00000045410	Uncharacterized protein	HADHB	J9NZC6	478	>tr|J9NZC6|J9NZC6_CANFA Uncharacterized protein OS=Canis familiaris GN=HADHB PE=3 SV=1	6487500	7171000	5530900	4383800	5473700	5737700	-1.3776	0.623222	1.13079	0.877395	-1.21827	0.765686
ENSCAFT00000013049	basic transcription factor 3	BTF3	F1PIS7	139	>tr|F1PIS7|F1PIS7_CANFA Uncharacterized protein (Fragment) OS=Canis familiaris GN=BTF3 PE=4 SV=1	2394900	2709000	1367400	1566000	1846500	1508500	-1.73993	0.624426	1.14372	0.917783	-1.52128	0.701912
ENSCAFT00000009437	Malate dehydrogenase	LOC102152275	J9NY79	338	>tr|J9NY79|J9NY79_CANFA Malate dehydrogenase (Fragment) OS=Canis familiaris GN=LOC102152275 PE=3 SV=1;>tr|F1PYG8|F1PYG8_CANFA Malate dehydrogenase OS=Canis familiaris GN=MDH2 PE=3 SV=1;>tr|Q0QF34|Q0QF34_CANFA Malate dehydrogenase (Fragment) OS=Canis famili	24390000	23092000	30564000	23807000	19828000	22731000	1.14509	0.626013	-1.27754	0.649165	-1.11567	0.825333
ENSCAFT00000023491	GULP, engulfment adaptor PTB domain containing 1	GULP1	E2RK11	304	>tr|E2RK11|E2RK11_CANFA Uncharacterized protein OS=Canis familiaris GN=GULP1 PE=4 SV=1	21161000	19824000	18392000	1	1	1	NR	NR	NR	NR	-20492500	2.9938e-43
ENSCAFT00000017502	succinate dehydrogenase complex, subunit A, flavoprotein (Fp)	SDHA	F1Q1X9	722	>tr|F1Q1X9|F1Q1X9_CANFA Uncharacterized protein OS=Canis familiaris GN=SDHA PE=4 SV=2;>tr|Q0QF09|Q0QF09_CANFA Succinate dehydrogenase complex subunit A (Fragment) OS=Canis familiaris GN=SDHA PE=2 SV=1	1762200	1623600	1128500	1	3136000	2786700	NR	NR	NR	NR	1.74928	0.591165
ENSCAFT00000027027	arginyl-tRNA synthetase	RARS	E2QRR5	660	>tr|E2QRR5|E2QRR5_CANFA Uncharacterized protein OS=Canis familiaris GN=RARS PE=3 SV=1;>tr|J9P440|J9P440_CANFA Uncharacterized protein OS=Canis familiaris GN=RARS PE=3 SV=1	3827800	3817200	4067900	6314200	2585900	2303000	1.35802	0.62828	-2.12361	0.356896	-1.56375	0.594189
ENSCAFT00000025533	synuclein, gamma (breast cancer-specific protein 1)	SNCG	F1Q2N7	136	>tr|F1Q2N7|F1Q2N7_CANFA Uncharacterized protein (Fragment) OS=Canis familiaris GN=SNCG PE=4 SV=2	3758000	4073600	2580300	2803900	8787200	7430100	-1.45455	0.628307	3.01202	0.177086	2.07075	0.291516
ENSCAFT00000027452	tropomyosin 3	TPM3	E2RB38	248	>tr|E2RB38|E2RB38_CANFA Uncharacterized protein OS=Canis familiaris GN=TPM3 PE=3 SV=2	15714000	17912000	20280000	19063000	13117000	11035000	1.17002	0.628309	-1.62897	0.366611	-1.39227	0.540189
ENSCAFT00000021280	enoyl CoA hydratase, short chain, 1, mitochondrial	ECHS1	F1PAZ6	225	>tr|F1PAZ6|F1PAZ6_CANFA Uncharacterized protein OS=Canis familiaris GN=ECHS1 PE=3 SV=2	1725900	1693000	1	1150000	1800200	1720800	NR	NR	NR	NR	1.02986	0.980201
ENSCAFT00000038656	chaperonin containing TCP1, subunit 3 (gamma)	CCT3	E2RB79	549	>tr|E2RB79|E2RB79_CANFA T-complex protein 1 subunit gamma OS=Canis familiaris GN=CCT3 PE=3 SV=2;>tr|F1PDX9|F1PDX9_CANFA T-complex protein 1 subunit gamma OS=Canis familiaris GN=CCT3 PE=3 SV=2	8547800	8075600	10513000	11127000	7304200	7695800	1.30178	0.629259	-1.44267	0.553081	-1.10823	0.864777
ENSCAFT00000001022	ezrin	EZR	E2RSI6	586	>tr|E2RSI6|E2RSI6_CANFA Uncharacterized protein OS=Canis familiaris GN=EZR PE=4 SV=1	18195000	20776000	13182000	18661000	46607000	45130000	-1.22385	0.630662	2.88092	0.0389001	2.35398	0.0520239
ENSCAFT00000018144	prostaglandin I2 (prostacyclin) synthase	PTGIS	F1PZ83	444	>tr|F1PZ83|F1PZ83_CANFA Uncharacterized protein OS=Canis familiaris GN=PTGIS PE=4 SV=2	2824900	2951900	1595400	1963000	10546000	11602000	-1.62343	0.630897	6.22415	0.021831	3.83396	0.0388281
ENSCAFT00000049414	Canis lupus familiaris RAB1A, member RAS oncogene family (RAB1A), mRNA.	RAB1A	P62822	205	>sp|P62822|RAB1A_CANFA Ras-related protein Rab-1A OS=Canis familiaris GN=RAB1A PE=1 SV=3;>tr|F1Q0H3|F1Q0H3_CANFA Ras-related protein Rab-1A (Fragment) OS=Canis familiaris GN=RAB1A PE=3 SV=2	4224600	4382800	3104200	2991100	3650700	2843400	-1.41214	0.631458	1.06543	0.945459	-1.32542	0.720887
ENSCAFT00000006754	proteasome (prosome, macropain) 26S subunit, ATPase, 2	PSMC2	F1PPH7	433	>tr|F1PPH7|F1PPH7_CANFA Uncharacterized protein OS=Canis familiaris GN=PSMC2 PE=3 SV=2	1306500	1281600	1727500	2316100	895420	1400400	1.56238	0.726983	-1.76129	0.662254	-1.12731	0.936596
ENSCAFT00000014810	serpin peptidase inhibitor, clade B (ovalbumin), member 6	SERPINB6	E2RGP2	380	>tr|E2RGP2|E2RGP2_CANFA Uncharacterized protein OS=Canis familiaris GN=SERPINB6 PE=3 SV=2	3604000	3787100	4184200	5835500	6934500	7113400	1.35564	0.631621	1.40203	0.65725	1.90065	0.35268
ENSCAFT00000049973	aconitase 1, soluble	ACO1	J9P5F3	901	>tr|J9P5F3|J9P5F3_CANFA Uncharacterized protein OS=Canis familiaris GN=ACO1 PE=4 SV=1;>tr|E2RMX9|E2RMX9_CANFA Uncharacterized protein (Fragment) OS=Canis familiaris GN=ACO1 PE=4 SV=2;>tr|J9NVL3|J9NVL3_CANFA Uncharacterized protein (Fragment) OS=Canis famil	3953300	3453400	2608800	2480400	6098900	6446700	-1.45538	0.634703	2.46514	0.257076	1.69382	0.453075
ENSCAFT00000045763	hexokinase 1	HK1	J9PBL1	917	>tr|J9PBL1|J9PBL1_CANFA Uncharacterized protein OS=Canis familiaris GN=HK1 PE=3 SV=1;>tr|F1PPF7|F1PPF7_CANFA Uncharacterized protein (Fragment) OS=Canis familiaris GN=HK1 PE=3 SV=2	2740200	3087200	1956400	1705800	2973000	2718300	-1.59123	0.636337	1.55407	0.684044	-1.02391	0.979162
ENSCAFT00000045588	Canis lupus familiaris 60S ribosomal protein L37 (RPL37), mRNA.	RPL37	J9P3D2	128	>tr|J9P3D2|J9P3D2_CANFA Histone H2A OS=Canis familiaris GN=RPL37 PE=3 SV=1;>tr|F6X834|F6X834_CANFA Histone H2A (Fragment) OS=Canis familiaris GN=H2AFZ PE=3 SV=1	3733200	2338900	1	2561500	2103300	1901900	NR	NR	NR	NR	-1.51605	0.672364
ENSCAFT00000010521	echinoderm microtubule associated protein like 4	EML4	F1PY01	981	>tr|F1PY01|F1PY01_CANFA Uncharacterized protein OS=Canis familiaris GN=EML4 PE=4 SV=2	1184500	1257300	2481100	1899900	1	1	1.79417	0.641064	-2190500	4.87758e-07	-1220900	0.000105934
ENSCAFT00000045030	Uncharacterized protein	LOC100855541	J9P621	213	>tr|J9P621|J9P621_CANFA Uncharacterized protein OS=Canis familiaris GN=LOC100855541 PE=3 SV=1;>tr|E2RPE8|E2RPE8_CANFA Uncharacterized protein (Fragment) OS=Canis familiaris GN=LOC100855541 PE=3 SV=2;>tr|J9NSX8|J9NSX8_CANFA Uncharacterized protein (Fragment	4147500	4244400	6445900	4780900	4470800	4105400	1.33781	0.641329	-1.30906	0.733688	1.02196	0.976801
ENSCAFT00000001657	aconitase 2, mitochondrial	ACO2	E2RCY8	781	>tr|E2RCY8|E2RCY8_CANFA Uncharacterized protein OS=Canis familiaris GN=ACO2 PE=4 SV=1	3539100	3041800	4212600	4701400	5498900	5195200	1.35453	0.643981	1.1997	0.817178	1.62502	0.526998
ENSCAFT00000011155	ATPase, H+ transporting, lysosomal 50/57kDa, V1 subunit H	ATP6V1H	E2RHZ8	483	>tr|E2RHZ8|E2RHZ8_CANFA Uncharacterized protein OS=Canis familiaris GN=ATP6V1H PE=4 SV=1	374300	369410	1	171900	1	1	NR	NR	NR	NR	-371855	0.00424475
ENSCAFT00000020231	proteasome (prosome, macropain) 26S subunit, ATPase, 5	PSMC5	E2RM61	251	>tr|E2RM61|E2RM61_CANFA Uncharacterized protein OS=Canis familiaris GN=PSMC5 PE=4 SV=2	2186500	1705400	1065800	908130	1502700	1297400	-1.97165	0.645064	1.41854	0.811067	-1.38991	0.789005
ENSCAFT00000001648	H2A histone family, member Y	H2AFY	E2RCZ6	362	>tr|E2RCZ6|E2RCZ6_CANFA Histone H2A OS=Canis familiaris GN=H2AFY PE=4 SV=2;>tr|E2RCZ7|E2RCZ7_CANFA Histone H2A OS=Canis familiaris GN=H2AFY PE=4 SV=1	8568100	6862500	8825900	10991000	2149400	2922800	1.28426	0.645856	-3.90696	0.0849711	-3.04219	0.124479
ENSCAFT00000031607	adenine phosphoribosyltransferase	APRT	E2QYQ0	180	>tr|E2QYQ0|E2QYQ0_CANFA Uncharacterized protein OS=Canis familiaris GN=APRT PE=3 SV=1	2839000	2597100	3730200	3801900	3069900	2733900	1.38557	0.64605	-1.29779	0.769037	1.06764	0.941035
ENSCAFT00000018980	IMP (inosine 5'-monophosphate) dehydrogenase 2	IMPDH2	F6UXI8	490	>tr|F6UXI8|F6UXI8_CANFA Inosine-5-monophosphate dehydrogenase (Fragment) OS=Canis familiaris GN=IMPDH2 PE=3 SV=1	1528200	1838400	2441700	2841100	1	1	1.56918	0.648017	-2641400	3.41966e-08	-1.6833e+06	1.25226e-05
ENSCAFT00000012629	plastin 1	PLS1	E2QWB2	629	>tr|E2QWB2|E2QWB2_CANFA Uncharacterized protein OS=Canis familiaris GN=PLS1 PE=4 SV=2	931070	986810	566900	1	1	1	NR	NR	NR	NR	-958940	0.000447457
ENSCAFT00000004182	Canis lupus familiaris eukaryotic translation elongation factor 1 alpha 1 (EEF1A1), mRNA.	LOC102156596	F2Z4P4	462	>tr|F2Z4P4|F2Z4P4_CANFA Elongation factor 1-alpha OS=Canis familiaris GN=LOC102156596 PE=3 SV=1;>tr|J9P9I7|J9P9I7_CANFA Elongation factor 1-alpha OS=Canis familiaris GN=LOC100685794 PE=3 SV=1;>tr|E2QW85|E2QW85_CANFA Elongation factor 1-alpha OS=Canis famil	168750000	171170000	204340000	174800000	123120000	155420000	1.11538	0.648991	-1.36117	0.43316	-1.22036	0.663825
ENSCAFT00000000982	valyl-tRNA synthetase	VARS	E2RTJ7	1264	>tr|E2RTJ7|E2RTJ7_CANFA Uncharacterized protein OS=Canis familiaris GN=VARS PE=3 SV=2	2201100	2192200	2421100	3962900	1350800	1146200	1.45312	0.649193	-2.55667	0.406407	-1.75943	0.644021
ENSCAFT00000024347	ubiquitin protein ligase E3 component n-recognin 4	UBR4	E2RF02	5181	>tr|E2RF02|E2RF02_CANFA Uncharacterized protein OS=Canis familiaris GN=UBR4 PE=4 SV=1	1397900	1372900	706790	540810	1	546720	-2.2209	0.652474	NR	NR	NR	NR
ENSCAFT00000016692	ribosomal protein L23	RPL23	J9P897	140	>tr|J9P897|J9P897_CANFA 60S ribosomal protein L23 OS=Canis familiaris GN=RPL23 PE=3 SV=1;>tr|F2Z4P3|F2Z4P3_CANFA 60S ribosomal protein L23 OS=Canis familiaris GN=RPL23 PE=1 SV=1;>sp|Q9XSU3|RL23_CANFA 60S ribosomal protein L23 OS=Canis familiaris GN=RPL23 P	1388600	1460100	1	973260	1488400	1278300	NR	NR	NR	NR	-1.02964	0.98376
ENSCAFT00000005303	Canis lupus familiaris annexin A4 (ANXA4), mRNA.	ANXA4	F1PXG4	319	>tr|F1PXG4|F1PXG4_CANFA Annexin OS=Canis familiaris GN=ANXA4 PE=3 SV=2;>sp|P50994|ANXA4_CANFA Annexin A4 OS=Canis familiaris GN=ANXA4 PE=1 SV=2	8041400	8742600	10519000	10870000	2811100	2264600	1.27437	0.653915	-4.214	0.0552209	-3.30674	0.0912068
ENSCAFT00000013284	aldehyde dehydrogenase 18 family, member A1	ALDH18A1	E2R3N2	747	>tr|E2R3N2|E2R3N2_CANFA Uncharacterized protein (Fragment) OS=Canis familiaris GN=ALDH18A1 PE=4 SV=2;>tr|E2QYZ0|E2QYZ0_CANFA Uncharacterized protein OS=Canis familiaris GN=ALDH18A1 PE=4 SV=1	4091600	3791800	2882200	2716800	3263900	3886000	-1.408	0.655748	1.277	0.789769	-1.10259	0.901531
ENSCAFT00000012414	Canis lupus familiaris zinc finger, DHHC-type containing 5 (ZDHHC5), mRNA.	ZDHHC5	E2R434	964	>tr|E2R434|E2R434_CANFA Palmitoyltransferase ZDHHC5 OS=Canis familiaris GN=ZDHHC5 PE=4 SV=2;>tr|J9P7H5|J9P7H5_CANFA Palmitoyltransferase ZDHHC5 OS=Canis familiaris GN=ZDHHC5 PE=4 SV=1	5245500	7513800	4172700	5288700	1	708700	-1.34856	0.655781	NR	NR	NR	NR
ENSCAFT00000022952	prohibitin 2	PHB2	E2RGN6	299	>tr|E2RGN6|E2RGN6_CANFA Uncharacterized protein OS=Canis familiaris GN=PHB2 PE=4 SV=2	11281000	11708000	8919900	8843600	6732500	5693400	-1.29417	0.655955	-1.42955	0.614276	-1.85009	0.273968
ENSCAFT00000006109	aldehyde dehydrogenase 1 family, member L1	ALDH1L1	F1PD65	488	>tr|F1PD65|F1PD65_CANFA Uncharacterized protein OS=Canis familiaris GN=ALDH1L1 PE=3 SV=2	2019800	2117400	1105600	1091700	1	1	-1.88286	0.65645	-1098650	0.000185856	-2.0686e+06	1.47764e-06
ENSCAFT00000012114	inner membrane protein, mitochondrial	IMMT	F6Y8P9	787	>tr|F6Y8P9|F6Y8P9_CANFA Uncharacterized protein OS=Canis familiaris GN=IMMT PE=4 SV=1	9200900	9970800	7634800	6943200	5991500	5139700	-1.31511	0.656792	-1.30965	0.716138	-1.72234	0.363976
ENSCAFT00000018035	Canis lupus familiaris glutathione S-transferase pi 1 (GSTP1), mRNA.	GSTP1	F1Q0J0	210	>tr|F1Q0J0|F1Q0J0_CANFA Uncharacterized protein OS=Canis familiaris GN=GSTP1 PE=3 SV=2;>tr|J9P1Q9|J9P1Q9_CANFA Uncharacterized protein (Fragment) OS=Canis familiaris GN=LOC611366 PE=3 SV=1;>tr|J9NYL8|J9NYL8_CANFA Uncharacterized protein OS=Canis familiaris	11833000	12629000	9236700	9790300	11652000	11557000	-1.28565	0.656836	1.21979	0.736841	-1.05399	0.924536
ENSCAFT00000001412	tubulin tyrosine ligase-like family, member 12	TTLL12	F1PQD3	682	>tr|F1PQD3|F1PQD3_CANFA Uncharacterized protein OS=Canis familiaris GN=TTLL12 PE=4 SV=2	14876000	12601000	13767000	19037000	4987800	5020900	1.19387	0.657962	-3.27755	0.0524818	-2.74531	0.0624656
ENSCAFT00000020249	retinoblastoma binding protein 7	RBBP7	E2RM49	425	>tr|E2RM49|E2RM49_CANFA Uncharacterized protein OS=Canis familiaris GN=RBBP7 PE=4 SV=1;>tr|E2RM67|E2RM67_CANFA Uncharacterized protein OS=Canis familiaris GN=RBBP7 PE=4 SV=1	1986800	2116800	1598000	1	1112300	1195000	NR	NR	NR	NR	-1.77853	0.651858
ENSCAFT00000035670	coronin, actin binding protein, 1C	CORO1C	F1Q1F6	474	>tr|F1Q1F6|F1Q1F6_CANFA Coronin OS=Canis familiaris GN=CORO1C PE=3 SV=2;>tr|F1Q1Q0|F1Q1Q0_CANFA Coronin (Fragment) OS=Canis familiaris GN=CORO1C PE=3 SV=2	1	1894800	1996500	2528000	2955000	2331000	NR	NR	1.16831	0.875833	2.78974	0.591881
ENSCAFT00000016755	retinoblastoma binding protein 4	RBBP4	E2QXR8	425	>tr|E2QXR8|E2QXR8_CANFA Uncharacterized protein OS=Canis familiaris GN=RBBP4 PE=4 SV=1	2250700	2110900	1272800	1154800	1	1	-1.79667	0.661407	-1213800	9.05494e-05	-2180800	1.08581e-06
ENSCAFT00000003186	phosphatidylinositol glycan anchor biosynthesis, class O	PIGO	E2RKS8	356	>tr|E2RKS8|E2RKS8_CANFA Uncharacterized protein OS=Canis familiaris GN=PIGO PE=4 SV=1	2146300	2618700	1527400	1272300	2958000	2707200	-1.70197	0.662501	2.0235	0.537841	1.18892	0.852761
ENSCAFT00000012019	adenosylhomocysteinase	AHCY	E2QXS7	433	>tr|E2QXS7|E2QXS7_CANFA Adenosylhomocysteinase OS=Canis familiaris GN=AHCY PE=3 SV=2	3202800	3511300	4319200	4591000	6612800	5750000	1.32709	0.663418	1.38749	0.681454	1.84132	0.390689
ENSCAFT00000008079	Uncharacterized protein		E2RNY7	168	>tr|E2RNY7|E2RNY7_CANFA Uncharacterized protein OS=Canis familiaris PE=4 SV=2	1	1986900	2673000	1950000	2139500	1594000	NR	NR	-1.23825	0.851699	1.87906	0.757044
ENSCAFT00000001987	Uncharacterized protein	ETF1	E2RBM3	437	>tr|E2RBM3|E2RBM3_CANFA Uncharacterized protein OS=Canis familiaris GN=ETF1 PE=4 SV=1;>tr|J9NWT8|J9NWT8_CANFA Uncharacterized protein OS=Canis familiaris GN=ETF1 PE=4 SV=1	1541400	1387000	2094100	2663100	1509100	1423700	1.6245	0.664224	-1.62207	0.680357	1.0015	0.998692
ENSCAFT00000017296	60 kDa heat shock protein, mitochondrial	HSPD1	E2QUU5	573	>tr|E2QUU5|E2QUU5_CANFA 60 kDa heat shock protein, mitochondrial OS=Canis familiaris GN=HSPD1 PE=3 SV=2	67875000	64050000	58178000	57860000	120080000	125530000	-1.13691	0.665413	2.11663	0.0538676	1.86174	0.169105
ENSCAFT00000017014	eukaryotic translation initiation factor 3, subunit I	EIF3I	F1PPR0	325	>tr|F1PPR0|F1PPR0_CANFA Uncharacterized protein (Fragment) OS=Canis familiaris GN=EIF3I PE=3 SV=1	1	1	1	1	1484900	1493600	1	1	1489250	2.13825e-05	1489250	3.09784e-05
ENSCAFT00000011516	N-acylsphingosine amidohydrolase (acid ceramidase) 1	ASAH1	F1PWA9	369	>tr|F1PWA9|F1PWA9_CANFA Uncharacterized protein (Fragment) OS=Canis familiaris GN=ASAH1 PE=4 SV=2	3850800	4303600	2460400	3461400	1120400	893020	-1.37701	0.666421	-2.94116	0.364512	-4.05002	0.163501
ENSCAFT00000004430	Uncharacterized protein	LOC484335	F1PX75	589	>tr|F1PX75|F1PX75_CANFA Uncharacterized protein OS=Canis familiaris GN=LOC484335 PE=4 SV=2	8220700	7347200	5427500	6404500	7936400	8499000	-1.31575	0.666514	1.38906	0.640399	1.05572	0.925156
ENSCAFT00000023271	Uncharacterized protein	C8H14orf166	E2RFC7	244	>tr|E2RFC7|E2RFC7_CANFA Uncharacterized protein OS=Canis familiaris GN=C8H14orf166 PE=4 SV=1;>tr|J9P858|J9P858_CANFA Uncharacterized protein (Fragment) OS=Canis familiaris GN=LOC479969 PE=4 SV=1	2085500	2044800	1072900	1176000	1489900	1312700	-1.83659	0.667838	1.24621	0.87579	-1.47374	0.750404
ENSCAFT00000023769	leucine zipper-EF-hand containing transmembrane protein 1	LETM1	E2RHA5	741	>tr|E2RHA5|E2RHA5_CANFA Uncharacterized protein OS=Canis familiaris GN=LETM1 PE=4 SV=2	570250	816260	1524800	1294200	2908900	2750600	2.03316	0.668307	2.00763	0.540401	4.08183	0.259169
ENSCAFT00000010097	glucosamine-6-phosphate deaminase 1	GNPDA1	E2QX53	289	>tr|E2QX53|E2QX53_CANFA Glucosamine-6-phosphate isomerase OS=Canis familiaris GN=GNPDA1 PE=3 SV=1	1317300	1223700	882820	1	989690	1	NR	NR	NR	NR	NR	NR
ENSCAFT00000044671	endoplasmic reticulum protein 29	ERP29	J9P4L2	382	>tr|J9P4L2|J9P4L2_CANFA Uncharacterized protein (Fragment) OS=Canis familiaris GN=ERP29 PE=4 SV=1	811010	1	1400900	936070	1071500	981370	NR	NR	-1.13839	0.931144	NR	NR
ENSCAFT00000020996	DEAD (Asp-Glu-Ala-Asp) box polypeptide 47	DDX47	E2RN03	482	>tr|E2RN03|E2RN03_CANFA Uncharacterized protein OS=Canis familiaris GN=DDX47 PE=3 SV=2	493160	486000	1	270390	1	1	NR	NR	NR	NR	-489580	0.00264289
ENSCAFT00000013799	Canis lupus familiaris carbonic anhydrase II (CA2), mRNA.	CA2	F1PDY8	260	>tr|F1PDY8|F1PDY8_CANFA Uncharacterized protein OS=Canis familiaris GN=CA2 PE=4 SV=2	2495000	2404000	3474200	3286300	5240000	6417400	1.37998	0.670792	1.72434	0.487496	2.37955	0.270652
ENSCAFT00000020334	IQ motif containing GTPase activating protein 1	IQGAP1	F1PJ65	1657	>tr|F1PJ65|F1PJ65_CANFA Uncharacterized protein OS=Canis familiaris GN=IQGAP1 PE=4 SV=2	16977000	15381000	19287000	18202000	28854000	27981000	1.15857	0.672219	1.51604	0.436006	1.75644	0.253681
ENSCAFT00000022349	crystallin, alpha B	CRYAB	E2RNB6	175	>tr|E2RNB6|E2RNB6_CANFA Uncharacterized protein OS=Canis familiaris GN=CRYAB PE=3 SV=1	1322900	1814800	962290	624530	11976000	11317000	-1.97735	0.674322	14.679	0.00167919	7.42359	0.00443455
ENSCAFT00000027989	ATP synthase subunit alpha	ATP5A1	E2RNG2	553	>tr|E2RNG2|E2RNG2_CANFA ATP synthase subunit alpha OS=Canis familiaris GN=ATP5A1 PE=3 SV=1	58442000	57654000	51995000	50480000	72242000	68214000	-1.13292	0.674706	1.37064	0.439966	1.20983	0.667215
ENSCAFT00000027992	Pyruvate kinase	PKM	F1PHR2	547	>tr|F1PHR2|F1PHR2_CANFA Pyruvate kinase OS=Canis familiaris GN=PKM PE=3 SV=2	103440000	91753000	79905000	92043000	96908000	89123000	-1.13519	0.675146	1.0819	0.838165	-1.04925	0.916145
ENSCAFT00000026472	sideroflexin 1	SFXN1	F1PI25	322	>tr|F1PI25|F1PI25_CANFA Uncharacterized protein OS=Canis familiaris GN=SFXN1 PE=4 SV=2	1498400	1509700	752730	745140	871410	840160	-2.00825	0.675367	1.14267	0.939707	-1.75751	0.711033
ENSCAFT00000001128	acetyl-CoA acetyltransferase 2	ACAT2	F1Q466	406	>tr|F1Q466|F1Q466_CANFA Uncharacterized protein (Fragment) OS=Canis familiaris GN=ACAT2 PE=3 SV=1	7376700	6589400	5714100	4894900	4536600	5178600	-1.31644	0.675721	-1.092	0.9116	-1.43755	0.601802
ENSCAFT00000025193	RNA binding motif protein 47	RBM47	F1Q212	592	>tr|F1Q212|F1Q212_CANFA RNA-binding protein 47 OS=Canis familiaris GN=RBM47 PE=4 SV=2;>sp|Q9XSR3|RBM47_CANFA RNA-binding protein 47 OS=Canis familiaris GN=RBM47 PE=2 SV=1	881870	1014400	1602800	1878800	1	1	1.83603	0.677026	-1.7408e+06	6.76744e-06	-948135	0.000458683
ENSCAFT00000044545	periplakin	PPL	J9NU37	1754	>tr|J9NU37|J9NU37_CANFA Uncharacterized protein OS=Canis familiaris GN=PPL PE=4 SV=1;>tr|F1Q1I3|F1Q1I3_CANFA Uncharacterized protein (Fragment) OS=Canis familiaris GN=PPL PE=4 SV=2	2465700	2634700	1457300	1783900	965070	998320	-1.57361	0.678136	-1.65082	0.716428	-2.59775	0.43527
ENSCAFT00000016257	ADP-ribosylation factor-like 3	ARL3	E2RAG8	182	>tr|E2RAG8|E2RAG8_CANFA Uncharacterized protein (Fragment) OS=Canis familiaris GN=ARL3 PE=3 SV=2;>tr|J9NTN4|J9NTN4_CANFA Uncharacterized protein OS=Canis familiaris GN=ARL3 PE=3 SV=1	1	1445200	1625900	1820500	1	726070	NR	NR	NR	NR	NR	NR
ENSCAFT00000010731	NOP56 ribonucleoprotein	NOP56	E2QU53	597	>tr|E2QU53|E2QU53_CANFA Uncharacterized protein OS=Canis familiaris GN=NOP56 PE=4 SV=1	1450700	1402900	2059800	2553400	823370	1153500	1.61662	0.679299	-2.33359	0.506388	-1.44349	0.806854
0	#N/A	Oas2	Q2KM16	685	>tr|Q2KM16|Q2KM16_CANFA 2-5 oligoadenylate synthetase 2 OS=Canis familiaris GN=Oas2 PE=2 SV=1;>tr|F1PTR7|F1PTR7_CANFA Uncharacterized protein OS=Canis familiaris GN=OAS2 PE=4 SV=2	2904300	2962000	3769400	4012200	1	1	1.32649	0.679368	-3.8908e+06	1.14208e-10	-2.93315e+06	1.47552e-08
0	#N/A	DDOST	Q05052	445	>sp|Q05052|OST48_CANFA Dolichyl-diphosphooligosaccharide--protein glycosyltransferase 48 kDa subunit OS=Canis familiaris GN=DDOST PE=1 SV=1;>tr|F1PVU1|F1PVU1_CANFA Dolichyl-diphosphooligosaccharide--protein glycosyltransferase 48 kDa subunit (Fragment) OS=	5369400	5827700	4686800	3696100	6086900	6220800	-1.33571	0.680786	1.46819	0.629747	1.09919	0.890261
ENSCAFT00000007895	Integrin beta	ITGB4	E2RFE1	1009	>tr|E2RFE1|E2RFE1_CANFA Integrin beta OS=Canis familiaris GN=ITGB4 PE=3 SV=2	658730	614030	394140	1	1	1	NR	NR	NR	NR	-636380	0.0015426
ENSCAFT00000003137	heat shock protein 90kDa alpha (cytosolic), class B member 1	HSP90AB1	E2RLS3	724	>tr|E2RLS3|E2RLS3_CANFA Uncharacterized protein OS=Canis familiaris GN=HSP90AB1 PE=3 SV=2	169450000	151460000	141760000	141640000	160130000	154950000	-1.13236	0.683093	1.11179	0.784675	-1.0185	0.96905
ENSCAFT00000000207	asparaginyl-tRNA synthetase	NARS	E2QV97	559	>tr|E2QV97|E2QV97_CANFA Uncharacterized protein OS=Canis familiaris GN=NARS PE=3 SV=1	1355000	1272700	978800	1	1436900	1757900	NR	NR	NR	NR	1.21582	0.883727
ENSCAFT00000018637	general transcription factor IIi	GTF2I	F6Y258	999	>tr|F6Y258|F6Y258_CANFA Uncharacterized protein OS=Canis familiaris GN=GTF2I PE=4 SV=1	1200800	1361500	1	952980	695680	1	NR	NR	NR	NR	NR	NR
ENSCAFT00000017306	Uncharacterized protein	HSPE1	E2QUS9	102	>tr|E2QUS9|E2QUS9_CANFA Uncharacterized protein (Fragment) OS=Canis familiaris GN=HSPE1 PE=3 SV=2;>tr|J9P3C8|J9P3C8_CANFA Uncharacterized protein OS=Canis familiaris GN=LOC100687092 PE=3 SV=1	7651400	7550700	5929100	5837500	7411800	7925200	-1.29197	0.687528	1.30344	0.709672	1.00887	0.98719
ENSCAFT00000016127	chaperonin containing TCP1, subunit 6A (zeta 1)	CCT6A	E2RLL6	530	>tr|E2RLL6|E2RLL6_CANFA Uncharacterized protein OS=Canis familiaris GN=CCT6A PE=3 SV=2	10522000	11314000	13163000	12860000	11959000	11649000	1.19175	0.689924	-1.1023	0.87105	1.08115	0.885415
ENSCAFT00000011536	Uncharacterized protein	KRT8	F1PW98	493	>tr|F1PW98|F1PW98_CANFA Uncharacterized protein OS=Canis familiaris GN=KRT8 PE=3 SV=2	208480000	188030000	220750000	215000000	7586100	12417000	1.09896	0.690633	-21.7841	1.77966e-11	-19.8224	1.50949e-08
ENSCAFT00000022032	calpain 2, (m/II) large subunit	CAPN2	F1PMS4	636	>tr|F1PMS4|F1PMS4_CANFA Uncharacterized protein (Fragment) OS=Canis familiaris GN=CAPN2 PE=4 SV=2;>tr|F1P975|F1P975_CANFA Uncharacterized protein OS=Canis familiaris GN=CAPN2 PE=4 SV=2	1006900	758740	1393000	1805200	5669200	6491500	1.81135	0.691855	3.80236	0.109339	6.88742	0.0228726
ENSCAFT00000029708	phosphatidylinositol glycan anchor biosynthesis, class S	PIGS	F6X735	555	>tr|F6X735|F6X735_CANFA Uncharacterized protein OS=Canis familiaris GN=PIGS PE=4 SV=1	595470	526690	355300	1	1981100	2091400	NR	NR	NR	NR	3.62916	0.387463
ENSCAFT00000011299	heterogeneous nuclear ribonucleoprotein F	HNRNPF	E2RB90	414	>tr|E2RB90|E2RB90_CANFA Uncharacterized protein OS=Canis familiaris GN=HNRNPF PE=4 SV=1	4440200	4299300	3504300	3088800	2221900	2154900	-1.32555	0.695398	-1.50637	0.672805	-1.99678	0.405518
ENSCAFT00000038526	eukaryotic translation initiation factor 2, subunit 1 alpha, 35kDa	EIF2S1	E2RL17	315	>tr|E2RL17|E2RL17_CANFA Uncharacterized protein OS=Canis familiaris GN=EIF2S1 PE=4 SV=1	3772800	3212900	2576300	2497800	3599700	2732200	-1.37674	0.695755	1.24789	0.815594	-1.10325	0.904291
ENSCAFT00000019227	Canis lupus familiaris peroxiredoxin 3 (PRDX3), mRNA.	PRDX3	E2RRD4	257	>tr|E2RRD4|E2RRD4_CANFA Uncharacterized protein OS=Canis familiaris GN=PRDX3 PE=4 SV=1	1270000	1	1417200	1664400	1988300	1632900	NR	NR	1.1751	0.89703	NR	NR
ENSCAFT00000008977	importin 5	IPO5	E2RF06	1089	>tr|E2RF06|E2RF06_CANFA Uncharacterized protein (Fragment) OS=Canis familiaris GN=IPO5 PE=4 SV=2	11619000	12680000	13426000	15019000	4072200	4165400	1.17062	0.696064	-3.45307	0.0511037	-2.94977	0.0635201
ENSCAFT00000028776	CD74 molecule, major histocompatibility complex, class II invariant chain	CD74	E2RF90	297	>tr|F1PPR0|F1PPR0_CANFA Uncharacterized protein (Fragment) OS=Canis familiaris GN=EIF3I PE=3 SV=1	1772900	1731800	1	1	1	1	-1.75235e+06	2.63793e-05	1	1	-1.75235e+06	9.08621e-06
ENSCAFT00000045165	60S ribosomal protein L12	RPL12	E2RR58	165	>sp|E2RR58|RL12_CANFA 60S ribosomal protein L12 OS=Canis familiaris GN=RPL12 PE=1 SV=1	9874500	8546000	6790900	7736800	6144600	6112200	-1.26796	0.700505	-1.18528	0.811045	-1.50288	0.497433
ENSCAFT00000043084	polymerase I and transcript release factor	PTRF	J9P923	390	>tr|J9P923|J9P923_CANFA Uncharacterized protein OS=Canis familiaris GN=PTRF PE=4 SV=1	8705500	8592700	10812000	10446000	9320500	9367000	1.22891	0.701448	-1.13755	0.826526	1.08031	0.888986
ENSCAFT00000027728	Canis lupus familiaris acidic (leucine-rich) nuclear phosphoprotein 32 family, member A (ANP32A), mRNA.	ANP32A	F1PQ43	231	>tr|F1PQ43|F1PQ43_CANFA Acidic leucine-rich nuclear phosphoprotein 32 family member A (Fragment) OS=Canis familiaris GN=ANP32A PE=4 SV=2;>sp|Q8HY67|AN32A_CANFA Acidic leucine-rich nuclear phosphoprotein 32 family member A OS=Canis familiaris GN=ANP32A PE=2	1	2649100	3830100	1426200	1	1	NR	NR	-2628150	5.432e-08	-1.32455e+06	0.00138996
ENSCAFT00000004940	exportin 1	XPO1	E2R9K4	1071	>tr|E2R9K4|E2R9K4_CANFA Uncharacterized protein OS=Canis familiaris GN=XPO1 PE=4 SV=2	4860800	5328800	3604800	4190800	5269600	4966300	-1.3071	0.704859	1.31304	0.729354	1.00454	0.994079
ENSCAFT00000048382	Canis lupus familiaris APEX nuclease (multifunctional DNA repair enzyme) 1 (APEX1), mRNA.	APEX1	J9PA46	318	>tr|J9PA46|J9PA46_CANFA Uncharacterized protein OS=Canis familiaris GN=APEX1 PE=4 SV=1	1537700	1759800	3251400	1634000	1	1	1.48155	0.705416	-2442700	1.75625e-07	-1.64875e+06	1.48244e-05
ENSCAFT00000025087	Uncharacterized protein	EEF1G	E2R574	437	>tr|E2R574|E2R574_CANFA Uncharacterized protein OS=Canis familiaris GN=EEF1G PE=4 SV=1;>tr|J9PAV3|J9PAV3_CANFA Uncharacterized protein OS=Canis familiaris PE=4 SV=1;>tr|J9NZS4|J9NZS4_CANFA Uncharacterized protein (Fragment) OS=Canis familiaris PE=4 SV=1	18201000	11474000	15170000	19452000	14616000	15768000	1.16671	0.706253	-1.13948	0.809386	1.02389	0.964512
ENSCAFT00000001065	Uncharacterized protein	SF3A3	E2QXU5	501	>tr|E2QXU5|E2QXU5_CANFA Uncharacterized protein OS=Canis familiaris GN=SF3A3 PE=4 SV=1	659590	1	940130	835200	1	1	NR	NR	-887665	0.000490475	NR	NR
ENSCAFT00000019899	proteasome (prosome, macropain) subunit, alpha type, 7	PSMA7	F1PUB5	219	>tr|F1PUB5|F1PUB5_CANFA Uncharacterized protein (Fragment) OS=Canis familiaris GN=PSMA7 PE=4 SV=2;>tr|Q6QT48|Q6QT48_CANFA Proteasome alpha subunit type 7 (Fragment) OS=Canis familiaris PE=2 SV=1	3573700	3064400	3707600	4755200	2730500	2230400	1.27488	0.707754	-1.7059	0.541543	-1.33808	0.741664
ENSCAFT00000007121	Canis lupus familiaris vasodilator-stimulated phosphoprotein (VASP), mRNA.	VASP	F1PRR4	385	>tr|F1PRR4|F1PRR4_CANFA Vasodilator-stimulated phosphoprotein OS=Canis familiaris GN=VASP PE=4 SV=1;>sp|P50551|VASP_CANFA Vasodilator-stimulated phosphoprotein OS=Canis familiaris GN=VASP PE=1 SV=3	1942900	1959100	1754300	1	3860600	2887800	NR	NR	NR	NR	1.72947	0.554492
ENSCAFT00000045100	ATP citrate lyase	ACLY	J9NST7	1091	>tr|J9NST7|J9NST7_CANFA Uncharacterized protein OS=Canis familiaris GN=ACLY PE=4 SV=1;>tr|F1Q3V2|F1Q3V2_CANFA Uncharacterized protein (Fragment) OS=Canis familiaris GN=ACLY PE=4 SV=2	15731000	17382000	18998000	18588000	6278500	6049200	1.13508	0.708995	-3.04891	0.0616485	-2.68606	0.0759005
ENSCAFT00000003524	Canis lupus familiaris signal recognition particle 72kDa (SRP72), mRNA.	SRP72	P33731	671	>sp|P33731|SRP72_CANFA Signal recognition particle subunit SRP72 OS=Canis familiaris GN=SRP72 PE=1 SV=3	1047100	1168000	858340	1	1	1	NR	NR	NR	NR	-1107550	0.000191407
ENSCAFT00000044408	drebrin 1	DBN1	J9NXT9	654	>tr|J9NXT9|J9NXT9_CANFA Uncharacterized protein OS=Canis familiaris GN=DBN1 PE=4 SV=1;>tr|F1PW97|F1PW97_CANFA Uncharacterized protein OS=Canis familiaris GN=DBN1 PE=4 SV=2	1322600	950920	1	893380	979040	1029400	NR	NR	NR	NR	-1.13198	0.937426
ENSCAFT00000016817	ubiquitin carboxyl-terminal hydrolase L5	UCHL5	E2QWM9	329	>tr|E2QWM9|E2QWM9_CANFA Ubiquitin carboxyl-terminal hydrolase OS=Canis familiaris GN=UCHL5 PE=3 SV=1	1	761300	1063800	866640	1	1	NR	NR	-965220	0.000342572	-380650	0.0117988
ENSCAFT00000032522	cystathionine gamma-lyase	CTH	E2RDY8	405	>tr|E2RDY8|E2RDY8_CANFA Uncharacterized protein OS=Canis familiaris GN=CTH PE=3 SV=1	3265000	1965700	1	2584900	1380100	1544600	NR	NR	NR	NR	-1.78846	0.60023
ENSCAFT00000019956	SH3 domain binding glutamate-rich protein like 3	SH3BGRL3	F1PSK3	162	>tr|F1PSK3|F1PSK3_CANFA Uncharacterized protein (Fragment) OS=Canis familiaris GN=SH3BGRL3 PE=4 SV=2	3232900	3943100	2429100	2902800	2813500	1	-1.34586	0.711864	NR	NR	NR	NR
ENSCAFT00000017399	phosphofructokinase, liver	PFKL	F1Q3S9	780	>tr|F1Q3S9|F1Q3S9_CANFA 6-phosphofructokinase OS=Canis familiaris GN=PFKL PE=3 SV=2	2669300	3406900	2297800	2016600	1543800	1742400	-1.40835	0.712788	-1.31288	0.816971	-1.849	0.554554
ENSCAFT00000032259	NAD(P)H dehydrogenase, quinone 1	NQO1	F1PBZ4	275	>tr|F1PBZ4|F1PBZ4_CANFA Uncharacterized protein (Fragment) OS=Canis familiaris GN=NQO1 PE=4 SV=1	2415400	3531700	4546500	3111700	39729000	41633000	1.28772	0.713012	10.6242	5.80287e-05	13.681	2.2623e-06
ENSCAFT00000028163	ubiquinol-cytochrome c reductase core protein II	UQCRC2	E2RHL0	382	>tr|E2RHL0|E2RHL0_CANFA Uncharacterized protein OS=Canis familiaris GN=UQCRC2 PE=3 SV=2	2406600	2643800	1	2484600	1547200	1647500	NR	NR	NR	NR	-1.58087	0.676328
ENSCAFT00000030803	thimet oligopeptidase 1	THOP1	E2R2V4	687	>tr|E2R2V4|E2R2V4_CANFA Uncharacterized protein OS=Canis familiaris GN=THOP1 PE=3 SV=1	1838200	1118500	1	1280500	1293400	1414300	NR	NR	NR	NR	-1.09196	0.949889
ENSCAFT00000036859	parkinson protein 7	PARK7	E2QS13	189	>tr|E2QS13|E2QS13_CANFA Uncharacterized protein OS=Canis familiaris GN=PARK7 PE=4 SV=1	1597100	1991600	2698000	2405000	3817800	4167400	1.42196	0.718118	1.56481	0.619971	2.2251	0.368899
ENSCAFT00000042854	Uncharacterized protein	SET	J9P048	291	>tr|J9P048|J9P048_CANFA Uncharacterized protein OS=Canis familiaris GN=SET PE=3 SV=1;>tr|J9P7Y8|J9P7Y8_CANFA Uncharacterized protein OS=Canis familiaris PE=3 SV=1;>tr|F1PH52|F1PH52_CANFA Uncharacterized protein (Fragment) OS=Canis familiaris PE=3 SV=2	5734900	5313400	4228900	4378200	1	3403600	-1.28363	0.718633	NR	NR	NR	NR
ENSCAFT00000019502	proteasome (prosome, macropain) 26S subunit, ATPase, 6	PSMC6	J9P1N0	395	>tr|J9P1N0|J9P1N0_CANFA Uncharacterized protein (Fragment) OS=Canis familiaris GN=PSMC6 PE=3 SV=1	2720700	2491300	1663400	1899300	1502400	1381600	-1.46294	0.719301	-1.23533	0.867192	-1.80721	0.592317
ENSCAFT00000022878	prosaposin	PSAP	E2RLF1	524	>tr|E2RLF1|E2RLF1_CANFA Uncharacterized protein OS=Canis familiaris GN=PSAP PE=4 SV=1	495230	415000	307500	1	1	1	NR	NR	NR	NR	-455115	0.00304908
ENSCAFT00000028750	Uncharacterized protein	LOC102155634	F2Z4N1	162	>tr|F2Z4N1|F2Z4N1_CANFA Uncharacterized protein (Fragment) OS=Canis familiaris GN=LOC102155634 PE=1 SV=2;>tr|J9NVG6|J9NVG6_CANFA Uncharacterized protein OS=Canis familiaris GN=LOC102155634 PE=3 SV=1;>tr|Q9XSU9|Q9XSU9_CANFA Ribosomal protein S14 (Fragment)	3732200	3760800	4857700	4491400	2064000	2219900	1.24771	0.720898	-2.18238	0.367429	-1.74911	0.520872
ENSCAFT00000029576	tubulin, beta 4A class IVa	TUBB4A	E2RFV2	444	>tr|E2RFV2|E2RFV2_CANFA Uncharacterized protein OS=Canis familiaris GN=TUBB4A PE=3 SV=2	5078000	5400600	2713300	2009200	8931900	9608300	-2.21887	0.258169	3.92593	0.0857837	1.76934	0.359625
ENSCAFT00000003813	basic leucine zipper and W2 domains 2	BZW2	F1PUT4	419	>tr|F1PUT4|F1PUT4_CANFA Uncharacterized protein OS=Canis familiaris GN=BZW2 PE=4 SV=2	1956700	2105300	1243800	1260300	891700	710820	-1.62214	0.725321	-1.5626	0.777023	-2.53476	0.508781
ENSCAFT00000001730	heterogeneous nuclear ribonucleoprotein A0	HNRNPA0	E2RBV8	310	>tr|E2RBV8|E2RBV8_CANFA Uncharacterized protein OS=Canis familiaris GN=HNRNPA0 PE=4 SV=1	2585400	2463100	1580400	1890800	1	749340	-1.4544	0.725568	NR	NR	NR	NR
ENSCAFT00000008873	Uncharacterized protein	LOC475399	E2RLQ4	334	>tr|E2RLQ4|E2RLQ4_CANFA Uncharacterized protein OS=Canis familiaris GN=LOC475399 PE=4 SV=2;>tr|J9NYT3|J9NYT3_CANFA Uncharacterized protein OS=Canis familiaris GN=HNRNPCL1 PE=4 SV=1	13272000	13087000	9549500	12389000	5761200	6020200	-1.2015	0.725706	-1.86213	0.364833	-2.23734	0.135318
ENSCAFT00000001742	suppression of tumorigenicity 13 (colon carcinoma) (Hsp70 interacting protein)	LOC100855528	E2RMC1	393	>tr|E2RMC1|E2RMC1_CANFA Uncharacterized protein (Fragment) OS=Canis familiaris GN=LOC100855528 PE=4 SV=2	3804700	3272000	4522100	4353200	4055900	2421900	1.25416	0.726958	-1.37011	0.698205	-1.09245	0.914696
ENSCAFT00000036202	Fructose-bisphosphate aldolase	ALDOA	F1PBT3	701	>tr|F1PBT3|F1PBT3_CANFA Fructose-bisphosphate aldolase (Fragment) OS=Canis familiaris GN=ALDOA PE=3 SV=2	35771000	36276000	34289000	29514000	36915000	43052000	-1.12921	0.727049	1.25334	0.651249	1.10993	0.810108
ENSCAFT00000017086	SEC22 vesicle trafficking protein homolog B (S. cerevisiae) (gene/pseudogene)	SEC22B	E2R8Y3	247	>tr|E2R8Y3|E2R8Y3_CANFA Uncharacterized protein OS=Canis familiaris GN=SEC22B PE=4 SV=2	1232500	1270400	1	1077100	2545600	2059100	NR	NR	NR	NR	1.83975	0.611259
ENSCAFT00000001485	heat shock 70kDa protein 4	HSPA4	E2RT63	840	>tr|E2RT63|E2RT63_CANFA Heat shock 70 kDa protein 4 OS=Canis familiaris GN=HSPA4 PE=3 SV=2;>sp|Q2TFN9|HSP74_CANFA Heat shock 70 kDa protein 4 OS=Canis familiaris GN=HSPA4 PE=1 SV=1	14180000	13479000	16758000	14812000	10879000	9874000	1.1414	0.729976	-1.52123	0.474431	-1.33277	0.588459
ENSCAFT00000012622	methylcrotonoyl-CoA carboxylase 2 (beta)	MCCC2	E2QWC9	563	>tr|E2QWC9|E2QWC9_CANFA Uncharacterized protein OS=Canis familiaris GN=MCCC2 PE=4 SV=2	505030	452070	342600	1	506330	1	NR	NR	NR	NR	NR	NR
ENSCAFT00000020131	serine/threonine kinase receptor associated protein	STRAP	E2RBU1	350	>tr|E2RBU1|E2RBU1_CANFA Uncharacterized protein OS=Canis familiaris GN=STRAP PE=4 SV=2	1383200	1324100	1196400	1	1	1081800	NR	NR	NR	NR	NR	NR
ENSCAFT00000026979	transmembrane emp24-like trafficking protein 10 (yeast)	TMED10	E2QYL0	224	>tr|E2QYL0|E2QYL0_CANFA Uncharacterized protein (Fragment) OS=Canis familiaris GN=TMED10 PE=3 SV=2	2064500	2041400	1100300	1478900	2102400	2272900	-1.59193	0.731805	1.69638	0.668928	1.06561	0.952969
ENSCAFT00000002504	filamin C, gamma	FLNC	E2RP26	2720	>tr|E2RP26|E2RP26_CANFA Uncharacterized protein OS=Canis familiaris GN=FLNC PE=4 SV=1;>tr|J9P5S3|J9P5S3_CANFA Uncharacterized protein OS=Canis familiaris GN=FLNC PE=4 SV=1	10679000	9372000	11905000	11830000	20828000	21889000	1.18373	0.732465	1.79975	0.262397	2.13042	0.154466
ENSCAFT00000019518	stratifin	SFN	F1PQ93	248	>tr|F1PQ93|F1PQ93_CANFA Uncharacterized protein OS=Canis familiaris GN=SFN PE=3 SV=2	12021000	11785000	11390000	8169300	1	1	-1.21712	0.733846	-9779650	2.89904e-21	-1.1903e+07	6.22046e-27
ENSCAFT00000010410	leukotriene A4 hydrolase	LTA4H	F6Y290	701	>tr|F6Y290|F6Y290_CANFA Leukotriene A(4) hydrolase OS=Canis familiaris GN=LTA4H PE=3 SV=1	4529900	3718700	2857100	3563700	1765100	1580900	-1.28467	0.734362	-1.91895	0.525577	-2.46521	0.313015
ENSCAFT00000046304	developmentally regulated GTP binding protein 1	DRG1	J9JHE3	359	>tr|J9JHE3|J9JHE3_CANFA Uncharacterized protein OS=Canis familiaris GN=DRG1 PE=4 SV=1;>tr|J9P0A6|J9P0A6_CANFA Uncharacterized protein OS=Canis familiaris GN=DRG1 PE=4 SV=1	1	633750	736940	800200	1	1	NR	NR	-768570	0.000819027	-316876	0.0139478
ENSCAFT00000027131	flavin adenine dinucleotide synthetase 1	FLAD1	F6ULB4	518	>tr|F6ULB4|F6ULB4_CANFA Cyclin-dependent kinases regulatory subunit OS=Canis familiaris GN=FLAD1 PE=3 SV=1;>tr|F1PSQ8|F1PSQ8_CANFA Uncharacterized protein (Fragment) OS=Canis familiaris GN=FLAD1 PE=4 SV=1	1679500	1160400	801490	803350	1	1	-1.76958	0.735186	-802420	0.000722566	-1419950	4.26439e-05
ENSCAFT00000002210	Uncharacterized protein		J9P2T7	461	>tr|J9P2T7|J9P2T7_CANFA Uncharacterized protein OS=Canis familiaris PE=4 SV=1	2527300	2311000	2953500	3349600	2860900	2481200	1.30275	0.735433	-1.17989	0.860528	1.10413	0.917955
ENSCAFT00000014229	sepiapterin reductase (7,8-dihydrobiopterin:NADP+ oxidoreductase)	SPR	F1PTP2	267	>tr|F1PTP2|F1PTP2_CANFA Uncharacterized protein OS=Canis familiaris GN=SPR PE=4 SV=2	346480	305010	560910	790030	1194700	1183400	2.07362	0.736926	1.76033	0.730894	3.65025	0.487912
ENSCAFT00000024636	Canis lupus familiaris WD repeat domain 1 (WDR1), mRNA.	WDR1	F1PR93	606	>tr|F1PR93|F1PR93_CANFA Uncharacterized protein OS=Canis familiaris GN=WDR1 PE=2 SV=2	6018600	6959400	8183500	7391800	12222000	11287000	1.20013	0.737588	1.50938	0.507691	1.81145	0.291986
ENSCAFT00000001095	eukaryotic translation initiation factor 3, subunit E	EIF3E	E2R1J6	445	>tr|E2R1J6|E2R1J6_CANFA Eukaryotic translation initiation factor 3 subunit E OS=Canis familiaris GN=EIF3E PE=3 SV=1	499040	603400	1	415160	534340	613460	NR	NR	NR	NR	1.04115	0.983972
ENSCAFT00000011760	Uncharacterized protein	PDHB	E2R268	359	>tr|E2R268|E2R268_CANFA Uncharacterized protein OS=Canis familiaris GN=PDHB PE=4 SV=1	1864300	2182700	1328100	1225100	1129400	1424500	-1.58507	0.737767	1.00027	0.999844	-1.58464	0.712346
ENSCAFT00000049689	cofilin 2 (muscle)	CFL2	J9P2G7	166	>tr|J9P2G7|J9P2G7_CANFA Uncharacterized protein OS=Canis familiaris GN=CFL2 PE=4 SV=1	1126600	1118800	1	976750	1	1752700	NR	NR	NR	NR	NR	NR
ENSCAFT00000007712	carbamoyl-phosphate synthetase 2, aspartate transcarbamylase, and dihydroorotase	CAD	E2RAV2	2228	>tr|E2RAV2|E2RAV2_CANFA Uncharacterized protein OS=Canis familiaris GN=CAD PE=3 SV=2;>tr|J9P266|J9P266_CANFA Uncharacterized protein OS=Canis familiaris GN=CAD PE=4 SV=1	6301000	4211400	5699100	7099500	1044100	1266300	1.21748	0.739032	-5.53956	0.0433348	-4.55003	0.0813959
ENSCAFT00000027424	Canis lupus familiaris non-metastatic cells 1, protein (NM23A) expressed in (NME1), mRNA.	LOC102154109	E2RC20	292	>tr|E2RC20|E2RC20_CANFA Nucleoside diphosphate kinase (Fragment) OS=Canis familiaris GN=LOC102154109 PE=3 SV=2;>sp|Q50KA8|NDKB_CANFA Nucleoside diphosphate kinase B OS=Canis familiaris GN=NME2 PE=2 SV=1	18684000	16979000	23445000	15929000	18876000	17417000	1.10406	0.739277	-1.08489	0.878523	1.01767	0.972683
ENSCAFT00000029840	BRX1, biogenesis of ribosomes, homolog (S. cerevisiae)	BRIX1	E2QZ99	347	>tr|E2QZ99|E2QZ99_CANFA Uncharacterized protein OS=Canis familiaris GN=BRIX1 PE=4 SV=1	1	281340	301540	454490	1	163790	NR	NR	NR	NR	NR	NR
ENSCAFT00000018533	Uncharacterized protein	HSPA8	E2R0T6	646	>tr|E2R0T6|E2R0T6_CANFA Uncharacterized protein OS=Canis familiaris GN=HSPA8 PE=3 SV=1;>tr|H9GW49|H9GW49_CANFA Uncharacterized protein OS=Canis familiaris GN=LOC607182 PE=3 SV=1	232740000	225410000	213040000	200090000	156070000	162670000	-1.10897	0.743028	-1.29613	0.505712	-1.43738	0.427868
ENSCAFT00000027362	Phosphoglycerate kinase	PGK1	E2RRC9	417	>tr|E2RRC9|E2RRC9_CANFA Phosphoglycerate kinase OS=Canis familiaris GN=PGK1 PE=3 SV=1	51929000	45269000	41369000	45260000	38092000	37467000	-1.122	0.743511	-1.14651	0.776012	-1.28639	0.568221
ENSCAFT00000044502	Obg-like ATPase 1	OLA1	J9NT20	395	>tr|J9NT20|J9NT20_CANFA Obg-like ATPase 1 OS=Canis familiaris GN=OLA1 PE=3 SV=1;>tr|F1PI87|F1PI87_CANFA Obg-like ATPase 1 OS=Canis familiaris GN=OLA1 PE=3 SV=2	2683500	2950600	3585600	3505800	3376800	3204100	1.25866	0.744445	-1.07757	0.930457	1.16805	0.85303
ENSCAFT00000020153	proteasome (prosome, macropain) subunit, beta type, 4	PSMB4	E2RBR6	264	>tr|E2RBR6|E2RBR6_CANFA Proteasome subunit beta type OS=Canis familiaris GN=PSMB4 PE=3 SV=1	1347600	1140100	688770	698950	818380	821360	-1.79265	0.745454	1.18161	0.925609	-1.51713	0.793122
ENSCAFT00000004444	ubiquitin-like modifier activating enzyme 6	UBA6	E2R529	1052	>tr|E2R529|E2R529_CANFA Uncharacterized protein OS=Canis familiaris GN=UBA6 PE=4 SV=2	675770	687310	892780	1497700	1169000	1086900	1.75373	0.746548	-1.05966	0.968614	1.655	0.764301
ENSCAFT00000038482	Canis lupus familiaris RAB7A, member RAS oncogene family (RAB7A), mRNA.	RAB7A	P18067	207	>sp|P18067|RAB7A_CANFA Ras-related protein Rab-7a OS=Canis familiaris GN=RAB7A PE=2 SV=1	2796100	2698900	981120	2978000	1643700	1942400	-1.38793	0.746811	-1.10402	0.934023	-1.53231	0.68545
ENSCAFT00000012437	capping protein (actin filament), gelsolin-like	CAPG	E2R413	349	>tr|E2R413|E2R413_CANFA Uncharacterized protein OS=Canis familiaris GN=CAPG PE=4 SV=2	23093000	21214000	24192000	23953000	25443000	27650000	1.08662	0.747264	1.10277	0.855214	1.1983	0.688363
ENSCAFT00000019230	protein kinase, cAMP-dependent, regulatory, type II, alpha	PRKAR2A	E2RRD1	401	>tr|E2RRD1|E2RRD1_CANFA Uncharacterized protein OS=Canis familiaris GN=PRKAR2A PE=4 SV=2	880660	698840	896310	927550	896120	800320	1.15471	0.932592	-1.07511	0.965612	1.07404	0.967568
ENSCAFT00000043497	tyrosine 3-monooxygenase/tryptophan 5-monooxygenase activation protein, gamma	YWHAG	J9NRH5	224	>tr|J9NRH5|J9NRH5_CANFA Uncharacterized protein (Fragment) OS=Canis familiaris GN=YWHAG PE=3 SV=1	6436800	7420300	5536800	11055000	8410800	6828200	1.19735	0.748974	-1.08877	0.903531	1.09973	0.874976
ENSCAFT00000000078	serpin peptidase inhibitor, clade B (ovalbumin), member 8	SERPINB8	F1PIV3	374	>tr|F1PIV3|F1PIV3_CANFA Uncharacterized protein OS=Canis familiaris GN=SERPINB8 PE=3 SV=2	929780	1035400	856720	1	908810	1150500	NR	NR	NR	NR	1.0479	0.976348
ENSCAFT00000025807	proteasome (prosome, macropain) 26S subunit, non-ATPase, 3	PSMD3	E2QUY7	534	>tr|E2QUY7|E2QUY7_CANFA Uncharacterized protein OS=Canis familiaris GN=PSMD3 PE=4 SV=2	2295200	2396200	3050600	3011400	3313500	3434000	1.29215	0.750767	1.11308	0.906898	1.43827	0.684214
ENSCAFT00000007082	Canis lupus familiaris small nuclear ribonucleoprotein D2 polypeptide 16.5kDa (SNRPD2), mRNA.	SNRPD2	F1PSI7	118	>tr|F1PSI7|F1PSI7_CANFA Uncharacterized protein OS=Canis familiaris GN=SNRPD2 PE=4 SV=2;>tr|E2RTK0|E2RTK0_CANFA Uncharacterized protein OS=Canis familiaris PE=4 SV=1	1	927150	933840	1072200	1	1	NR	NR	-1003020	0.00030073	-463576	0.00988775
ENSCAFT00000038320	ribonuclease/angiogenin inhibitor 1	RNH1	F1PK29	456	>tr|F1PK29|F1PK29_CANFA Uncharacterized protein OS=Canis familiaris GN=RNH1 PE=4 SV=2	1899700	1844500	1234400	1132700	1	1	-1.58177	0.751048	-1183550	0.00011293	-1872100	4.40479e-06
ENSCAFT00000037927	Canis lupus familiaris guanine nucleotide binding protein (G protein), alpha inhibiting activity polypeptide 2 (GNAI2), mRNA.	GNAI2	P38400	355	>sp|P38400|GNAI2_CANFA Guanine nucleotide-binding protein G(i) subunit alpha-2 OS=Canis familiaris GN=GNAI2 PE=2 SV=2	3585800	3003700	2704400	2358400	2399700	2110300	-1.30155	0.752038	-1.12257	0.911789	-1.46109	0.675331
ENSCAFT00000030964	Uncharacterized protein	RPS2	E2QWY6	293	>tr|E2QWY6|E2QWY6_CANFA Uncharacterized protein OS=Canis familiaris GN=RPS2 PE=3 SV=2	7338000	8365500	10815000	7690700	4818600	5319700	1.17844	0.752749	-1.82533	0.396985	-1.54893	0.503987
ENSCAFT00000012314	acyl-CoA synthetase long-chain family member 1	ACSL1	E2QUL3	698	>tr|E2QUL3|E2QUL3_CANFA Uncharacterized protein OS=Canis familiaris GN=ACSL1 PE=4 SV=1	3239900	1333400	2440800	1	1	1	NR	NR	NR	NR	-2286650	7.58478e-07
ENSCAFT00000009576	dicarbonyl/L-xylulose reductase	DCXR	E2QY46	244	>tr|E2QY46|E2QY46_CANFA Uncharacterized protein OS=Canis familiaris GN=DCXR PE=4 SV=1;>tr|J9P4U9|J9P4U9_CANFA Uncharacterized protein OS=Canis familiaris GN=DCXR PE=3 SV=1	1533300	1517200	2269200	2115700	1778000	1622300	1.43744	0.754928	-1.28956	0.827058	1.11467	0.930739
ENSCAFT00000023219	Canis lupus familiaris ribosomal protein L27 (RPL27), mRNA.	RPL27	F2Z4N3	136	>tr|F2Z4N3|F2Z4N3_CANFA 60S ribosomal protein L27 OS=Canis familiaris GN=RPL27 PE=3 SV=1;>sp|Q9XSU7|RL27_CANFA 60S ribosomal protein L27 OS=Canis familiaris GN=RPL27 PE=2 SV=3;>tr|E2QVG7|E2QVG7_CANFA Uncharacterized protein OS=Canis familiaris GN=RPL27 PE=	5774200	6418200	8267800	6207400	4004000	3884600	1.18723	0.756472	-1.83495	0.436306	-1.54557	0.53692
ENSCAFT00000043838	Uncharacterized protein	LOC477558	J9NUJ7	242	>tr|J9NUJ7|J9NUJ7_CANFA Uncharacterized protein OS=Canis familiaris GN=LOC477558 PE=3 SV=1	1523500	1498900	1869800	2477100	1	1	1.43823	0.756981	-2173450	5.65982e-07	-1511200	2.77771e-05
ENSCAFT00000007999	oxidative stress responsive 1	OXSR1	E2RAI8	527	>tr|E2RAI8|E2RAI8_CANFA Uncharacterized protein OS=Canis familiaris GN=OXSR1 PE=4 SV=2	1357700	1308300	1279900	1	927990	1198300	NR	NR	NR	NR	-1.25383	0.880172
ENSCAFT00000005324	poly(rC) binding protein 1	PCBP1	J9P7Y9	356	>tr|J9P7Y9|J9P7Y9_CANFA Uncharacterized protein OS=Canis familiaris GN=PCBP1 PE=4 SV=1	4496400	5630000	4227100	3914400	5477700	5212300	-1.2438	0.759044	1.31303	0.728302	1.05566	0.937076
ENSCAFT00000044228	Canis lupus familiaris utrophin (UTRN), mRNA.	UTRN	J9P1H1	3432	>tr|J9P1H1|J9P1H1_CANFA Uncharacterized protein OS=Canis familiaris GN=UTRN PE=4 SV=1;>tr|Q5JCF5|Q5JCF5_CANFA Utrophin OS=Canis familiaris PE=2 SV=1	1964900	2600600	2069500	1079200	3067000	3168000	-1.44996	0.759432	1.98018	0.532855	1.36568	0.735323
ENSCAFT00000028003	clathrin, heavy chain (Hc)	CLTC	F1PHQ0	1675	>tr|F1PHQ0|F1PHQ0_CANFA Clathrin heavy chain OS=Canis familiaris GN=CLTC PE=3 SV=2	43401000	44976000	43312000	35938000	56961000	52996000	-1.11517	0.760943	1.38747	0.471245	1.24418	0.619318
ENSCAFT00000026366	aminopeptidase puromycin sensitive	NPEPPS	F1P7M0	860	>tr|F1P7M0|F1P7M0_CANFA Uncharacterized protein OS=Canis familiaris GN=NPEPPS PE=4 SV=2	4242700	3937000	4754800	5085000	9282100	10835000	1.20295	0.761539	2.04446	0.315266	2.45939	0.150905
ENSCAFT00000026763	insulin-like growth factor 2 mRNA binding protein 1	IGF2BP1	E2RTC5	577	>tr|E2RTC5|E2RTC5_CANFA Uncharacterized protein OS=Canis familiaris GN=IGF2BP1 PE=4 SV=2	3110000	3312700	2249300	2706400	2862300	3197200	-1.29602	0.762304	1.22273	0.83547	-1.05994	0.945537
ENSCAFT00000007041	phosphorylase, glycogen; brain	PYGB	F1PSM2	1066	>tr|F1PSM2|F1PSM2_CANFA Alpha-1,4 glucan phosphorylase OS=Canis familiaris GN=PYGB PE=3 SV=2	1633900	1495000	1957800	2448100	1889600	1688000	1.40813	0.762451	-1.23152	0.856571	1.14341	0.912439
ENSCAFT00000019136	importin 4	IPO4	E2RSV0	1079	>tr|E2RSV0|E2RSV0_CANFA Uncharacterized protein OS=Canis familiaris GN=IPO4 PE=4 SV=2	1530100	956630	746380	706540	727790	499350	-1.71154	0.762729	-1.18399	0.927822	-2.02644	0.675456
ENSCAFT00000004373	spectrin, beta, non-erythrocytic 1	SPTBN1	F1PXT8	2351	>tr|F1PXT8|F1PXT8_CANFA Uncharacterized protein OS=Canis familiaris GN=SPTBN1 PE=4 SV=2;>tr|F1PXU1|F1PXU1_CANFA Uncharacterized protein OS=Canis familiaris GN=SPTBN1 PE=4 SV=2	12828000	9498100	13893000	11625000	9127300	9525200	1.14297	0.762753	-1.36807	0.598432	-1.19695	0.741087
ENSCAFT00000029737	VAMP (vesicle-associated membrane protein)-associated protein A, 33kDa	VAPA	E2R580	249	>tr|E2R580|E2R580_CANFA Uncharacterized protein OS=Canis familiaris GN=VAPA PE=4 SV=1	2038100	1224800	1	1681900	709250	725420	NR	NR	NR	NR	-2.27432	0.593492
ENSCAFT00000005592	biliverdin reductase A	BLVRA	F1PCM1	296	>tr|F1PCM1|F1PCM1_CANFA Uncharacterized protein OS=Canis familiaris GN=BLVRA PE=4 SV=2	637200	500770	975020	1027100	662090	552850	1.75938	0.76293	-1.64792	0.777374	1.06764	0.973713
ENSCAFT00000023565	fermitin family member 2	FERMT2	F1PFB4	630	>tr|F1PFB4|F1PFB4_CANFA Uncharacterized protein (Fragment) OS=Canis familiaris GN=FERMT2 PE=4 SV=2	2165100	2233800	2732700	2970500	2382000	2851600	1.29651	0.763312	-1.08973	0.929236	1.18975	0.863316
ENSCAFT00000030490	heme oxygenase (decycling) 2	HMOX2	E2R513	316	>tr|E2R513|E2R513_CANFA Uncharacterized protein OS=Canis familiaris GN=HMOX2 PE=4 SV=1	1	653570	809790	624080	1	1	NR	NR	-716935	0.0010304	-326786	0.0137364
ENSCAFT00000029383	myosin, light chain 12B, regulatory	MYL12B	L7N0I1	172	>tr|L7N0I1|L7N0I1_CANFA Uncharacterized protein OS=Canis familiaris GN=MYL12B PE=4 SV=1;>tr|E2QY85|E2QY85_CANFA Uncharacterized protein OS=Canis familiaris GN=MYL12A PE=4 SV=2;>tr|F1P634|F1P634_CANFA Uncharacterized protein OS=Canis familiaris GN=MYL9 PE=4	4757600	5008100	4052300	3835900	2744500	2736800	-1.23801	0.764692	-1.43911	0.68024	-1.78164	0.460615
ENSCAFT00000043147	PRP40 pre-mRNA processing factor 40 homolog A (S. cerevisiae)	PRPF40A	J9P1Z6	860	>tr|J9P1Z6|J9P1Z6_CANFA Uncharacterized protein OS=Canis familiaris GN=PRPF40A PE=4 SV=1;>tr|J9P4S4|J9P4S4_CANFA Uncharacterized protein OS=Canis familiaris GN=PRPF40A PE=4 SV=1;>tr|E2R5V6|E2R5V6_CANFA Uncharacterized protein (Fragment) OS=Canis familiaris	494190	1	626720	520730	1	1	NR	NR	-573725	0.00152358	NR	NR
ENSCAFT00000025010	glucosidase, alpha; neutral AB	GANAB	F1Q4J0	944	>tr|F1Q4J0|F1Q4J0_CANFA Uncharacterized protein OS=Canis familiaris GN=GANAB PE=3 SV=2;>tr|E2R729|E2R729_CANFA Uncharacterized protein OS=Canis familiaris GN=GANAB PE=3 SV=1	6199000	6281200	7103800	7612300	13050000	14694000	1.17916	0.765451	1.88528	0.28762	2.22304	0.141633
ENSCAFT00000039667	secreted phosphoprotein 1	SPP1	E2R161	299	>tr|E2R161|E2R161_CANFA Uncharacterized protein OS=Canis familiaris GN=SPP1 PE=4 SV=1;>tr|E2R1Y6|E2R1Y6_CANFA Uncharacterized protein OS=Canis familiaris GN=SPP1 PE=4 SV=2	3008200	2892300	2120800	2350500	1	1	-1.31964	0.766071	-2235650	3.56782e-07	-2950250	1.45531e-08
ENSCAFT00000020233	guanine nucleotide binding protein (G protein), beta polypeptide 2-like 1	GNB2L1	F1PLR0	317	>tr|F1PLR0|F1PLR0_CANFA Uncharacterized protein OS=Canis familiaris GN=GNB2L1 PE=1 SV=2	7472500	10794000	9038900	12310000	4593000	5744500	1.16875	0.766854	-2.06519	0.307512	-1.76701	0.365498
ENSCAFT00000023144	peroxiredoxin 6	PRDX6	F1PC59	221	>tr|F1PC59|F1PC59_CANFA Uncharacterized protein (Fragment) OS=Canis familiaris GN=PRDX6 PE=4 SV=1	10113000	8361100	10980000	10557000	6659700	7446400	1.16579	0.76711	-1.52679	0.502274	-1.30965	0.638327
ENSCAFT00000005292	glutamine--fructose-6-phosphate transaminase 1	GFPT1	F1PY49	710	>tr|F1PY49|F1PY49_CANFA Uncharacterized protein OS=Canis familiaris GN=GFPT1 PE=4 SV=2;>tr|J9P432|J9P432_CANFA Uncharacterized protein OS=Canis familiaris GN=GFPT1 PE=4 SV=1	1	616870	666810	675230	1192000	711420	NR	NR	1.4183	0.842054	3.0856	0.654781
ENSCAFT00000019627	ubiquinol-cytochrome c reductase core protein I	UQCRC1	E2RSI5	489	>tr|E2RSI5|E2RSI5_CANFA Uncharacterized protein OS=Canis familiaris GN=UQCRC1 PE=3 SV=2	1	1229200	1387600	1016200	1	1	NR	NR	-1.2019e+06	0.000101942	-614600	0.00703614
ENSCAFT00000023056	mitochondrial calcium uniporter	MCU	F1PD15	301	>tr|F1PD15|F1PD15_CANFA Uncharacterized protein (Fragment) OS=Canis familiaris GN=MCU PE=4 SV=1;>tr|J9P8J2|J9P8J2_CANFA Uncharacterized protein (Fragment) OS=Canis familiaris GN=MCU PE=4 SV=1;>tr|E2RAW0|E2RAW0_CANFA Uncharacterized protein OS=Canis familia	2229000	1643400	2928400	2203800	1	1	1.32533	0.767973	-2566100	6.99101e-08	-1936200	2.91625e-06
ENSCAFT00000029662	NADH dehydrogenase (ubiquinone) flavoprotein 2, 24kDa	NDUFV2	E2QVP4	249	>tr|E2QVP4|E2QVP4_CANFA Uncharacterized protein OS=Canis familiaris GN=NDUFV2 PE=4 SV=1	533700	612790	492090	1	1	1	NR	NR	NR	NR	-573245	0.00179771
ENSCAFT00000010893	apoptosis inhibitor 5	API5	E2RHB3	524	>tr|E2RHB3|E2RHB3_CANFA Uncharacterized protein OS=Canis familiaris GN=API5 PE=4 SV=1	1684900	1750100	1131900	1078000	1095500	1	-1.55437	0.770044	NR	NR	NR	NR
ENSCAFT00000002162	DEAD (Asp-Glu-Ala-Asp) box helicase 17	DDX17	F1PID8	736	>tr|F1PID8|F1PID8_CANFA Uncharacterized protein (Fragment) OS=Canis familiaris GN=DDX17 PE=3 SV=2;>tr|E2RJ60|E2RJ60_CANFA Uncharacterized protein OS=Canis familiaris GN=DDX17 PE=3 SV=2	4288300	2927100	4459100	4255600	1831800	2422400	1.20779	0.771254	-2.04849	0.429899	-1.69607	0.555893
ENSCAFT00000029209	solute carrier family 25 (mitochondrial carrier; adenine nucleotide translocator), member 5	SLC25A5	F1PRL5	298	>tr|F1PRL5|F1PRL5_CANFA Uncharacterized protein OS=Canis familiaris GN=SLC25A5 PE=3 SV=2	15222000	13235000	13346000	11328000	15866000	15684000	-1.15332	0.771668	1.27867	0.657327	1.10869	0.846976
ENSCAFT00000044047	v-ral simian leukemia viral oncogene homolog A (ras related)	RALA	J9NX28	206	>tr|J9NX28|J9NX28_CANFA Uncharacterized protein OS=Canis familiaris GN=RALA PE=4 SV=1	623840	880610	1	676560	639120	1	NR	NR	NR	NR	NR	NR
ENSCAFT00000007012	acyl-CoA synthetase short-chain family member 1	ACSS1	F1PUA2	862	>tr|F1PUA2|F1PUA2_CANFA Acetyl-coenzyme A synthetase OS=Canis familiaris GN=ACSS1 PE=3 SV=2	1917700	1938200	1210900	1340700	1	1	-1.51117	0.772541	-1275800	5.95757e-05	-1927950	3.36209e-06
ENSCAFT00000020959	heme binding protein 1	HEBP1	E2RNV4	189	>tr|E2RNV4|E2RNV4_CANFA Uncharacterized protein OS=Canis familiaris GN=HEBP1 PE=4 SV=1	440320	416070	358040	1	1	1	NR	NR	NR	NR	-428195	0.0032612
ENSCAFT00000010996	poly(rC) binding protein 2	PCBP2	E2RCF9	331	>tr|E2RCF9|E2RCF9_CANFA Uncharacterized protein OS=Canis familiaris GN=PCBP2 PE=4 SV=2;>tr|J9P8W8|J9P8W8_CANFA Uncharacterized protein OS=Canis familiaris GN=PCBP2 PE=4 SV=1	2561000	2574700	1	2995200	2871400	2033200	NR	NR	NR	NR	-1.04712	0.962886
ENSCAFT00000001879	Canis lupus familiaris ribosomal protein S10 (RPS10), mRNA.	RPS10	E2RGQ5	165	>tr|E2RGQ5|E2RGQ5_CANFA Uncharacterized protein OS=Canis familiaris GN=RPS10 PE=4 SV=1;>tr|F1PZ77|F1PZ77_CANFA Uncharacterized protein OS=Canis familiaris PE=4 SV=2;>tr|J9NVU2|J9NVU2_CANFA Uncharacterized protein OS=Canis familiaris GN=RPS10 PE=4 SV=1	4537700	4505900	5313400	5380200	3122900	2519000	1.18245	0.776735	-1.89539	0.429467	-1.60294	0.556002
ENSCAFT00000006920	coatomer protein complex, subunit gamma 1	COPG1	E2RPG9	874	>tr|E2RPG9|E2RPG9_CANFA Coatomer subunit gamma OS=Canis familiaris GN=COPG1 PE=3 SV=2	3065300	3773100	4007200	4142500	3859700	4209200	1.19176	0.778237	-1.01001	0.990067	1.17994	0.833781
ENSCAFT00000044469	PDZ and LIM domain 1	PDLIM1	J9NXY7	269	>tr|J9NXY7|J9NXY7_CANFA Uncharacterized protein OS=Canis familiaris GN=PDLIM1 PE=4 SV=1	1650200	2005600	2704100	2103800	1	1403100	1.31514	0.778778	NR	NR	NR	NR
ENSCAFT00000026380	mannose-P-dolichol utilization defect 1	MPDU1	E2R6F8	246	>tr|E2R6F8|E2R6F8_CANFA Uncharacterized protein OS=Canis familiaris GN=MPDU1 PE=4 SV=1	298340	315790	251000	1	1	1	NR	NR	NR	NR	-307065	0.00534693
ENSCAFT00000028157	adaptor-related protein complex 1, mu 2 subunit	AP1M2	F1PFJ0	423	>tr|F1PFJ0|F1PFJ0_CANFA Uncharacterized protein (Fragment) OS=Canis familiaris GN=AP1M2 PE=4 SV=2;>tr|J9NX84|J9NX84_CANFA Uncharacterized protein OS=Canis familiaris GN=AP1M2 PE=4 SV=1	679980	696990	635530	1	1	1	NR	NR	NR	NR	-688485	0.00130432
ENSCAFT00000036723	dihydrolipoamide S-succinyltransferase (E2 component of 2-oxo-glutarate complex)	DLST	E2R0H0	455	>tr|E2R0H0|E2R0H0_CANFA Uncharacterized protein OS=Canis familiaris GN=DLST PE=4 SV=1	1330300	1276500	1749000	2024300	1702600	1909200	1.44748	0.780376	-1.04471	0.970899	1.38553	0.800135
ENSCAFT00000016906	cystatin B (stefin B)	CSTB	F1PS73	77	>tr|F1PS73|F1PS73_CANFA Uncharacterized protein (Fragment) OS=Canis familiaris GN=CSTB PE=4 SV=2	14642000	15244000	15293000	10699000	1	1	-1.14982	0.781108	-12996000	7.11501e-24	-14943000	2.77817e-34
ENSCAFT00000025350	UDP-glucose 6-dehydrogenase	UGDH	E2R311	494	>tr|E2R311|E2R311_CANFA UDP-glucose 6-dehydrogenase OS=Canis familiaris GN=UGDH PE=3 SV=1	1193000	1695700	1464100	1	4283600	4713100	NR	NR	NR	NR	3.11445	0.197041
ENSCAFT00000048116	Canis lupus familiaris voltage-dependent anion channel 3 (VDAC3), transcript variant 2, mRNA.	VDAC3	J9PAN9	283	>tr|J9PAN9|J9PAN9_CANFA Uncharacterized protein OS=Canis familiaris GN=VDAC3 PE=4 SV=1;>tr|J9NSF3|J9NSF3_CANFA Uncharacterized protein OS=Canis familiaris GN=VDAC3 PE=4 SV=1;>tr|E2RLQ2|E2RLQ2_CANFA Uncharacterized protein (Fragment) OS=Canis familiaris GN=	2010300	2071500	2363500	2893500	2064200	2149800	1.28791	0.78188	-1.24751	0.836011	1.03239	0.976163
ENSCAFT00000023821	Canis lupus familiaris solute carrier family 2 (facilitated glucose transporter), member 1 (SLC2A1), mRNA.	SLC2A1	F1PWN2	492	>tr|F1PWN2|F1PWN2_CANFA Uncharacterized protein OS=Canis familiaris GN=SLC2A1 PE=3 SV=2;>tr|F6X8D7|F6X8D7_CANFA Uncharacterized protein (Fragment) OS=Canis familiaris GN=SLC2A1 PE=3 SV=1	3827200	3299300	2936100	2784100	1	1	-1.24585	0.782507	-2.8601e+06	1.76956e-08	-3563250	2.77481e-10
ENSCAFT00000010409	leucyl-tRNA synthetase	LARS	F1PZP6	1176	>tr|F1PZP6|F1PZP6_CANFA Uncharacterized protein OS=Canis familiaris GN=LARS PE=3 SV=2	1400400	1675500	1045500	951850	1557300	1608000	-1.53999	0.784197	1.58475	0.741043	1.02906	0.98182
ENSCAFT00000004031	U2 small nuclear RNA auxiliary factor 2	U2AF2	E2R0G3	471	>tr|E2R0G3|E2R0G3_CANFA Uncharacterized protein OS=Canis familiaris GN=U2AF2 PE=4 SV=2	2240800	2268600	2491100	3203000	1574600	1839500	1.26272	0.784277	-1.66782	0.639367	-1.32082	0.801676
ENSCAFT00000005800	related RAS viral (r-ras) oncogene homolog	RRAS	E2R5G6	218	>tr|E2R5G6|E2R5G6_CANFA Uncharacterized protein OS=Canis familiaris GN=RRAS PE=4 SV=1	2014200	1620700	1127100	1309700	519170	1247700	-1.49167	0.784418	-1.37916	0.834932	-2.05725	0.617435
ENSCAFT00000007346	aldo-keto reductase family 1, member A1 (aldehyde reductase)	AKR1A1	F1PK43	325	>tr|F1PK43|F1PK43_CANFA Uncharacterized protein OS=Canis familiaris GN=AKR1A1 PE=4 SV=2	2808300	2583200	3596900	2985900	2947700	3150400	1.22096	0.784925	-1.07948	0.933876	1.13106	0.88885
ENSCAFT00000017219	splicing factor 3b, subunit 1, 155kDa	SF3B1	F1PKF6	1304	>tr|F1PKF6|F1PKF6_CANFA Uncharacterized protein OS=Canis familiaris GN=SF3B1 PE=4 SV=2	1694300	2093000	1438600	1118000	1233700	1005600	-1.48138	0.785454	-1.1417	0.92769	-1.69129	0.693404
ENSCAFT00000023439	ERO1-like (S. cerevisiae)	ERO1L	E2RNW5	468	>tr|E2RNW5|E2RNW5_CANFA Uncharacterized protein OS=Canis familiaris GN=ERO1L PE=4 SV=1	3843900	4474100	4813600	4968200	4996600	5059300	1.17598	0.786554	1.02802	0.972043	1.20893	0.794988
ENSCAFT00000020406	Uncharacterized protein	RAB1B	F1PVP9	203	>tr|F1PVP9|F1PVP9_CANFA Uncharacterized protein (Fragment) OS=Canis familiaris GN=RAB1B PE=3 SV=2	1682100	1	718030	1	2315600	620460	NR	NR	NR	NR	NR	NR
ENSCAFT00000001061	oxidation resistance 1	OXR1	E2RSB5	872	>tr|E2RSB5|E2RSB5_CANFA Uncharacterized protein OS=Canis familiaris GN=OXR1 PE=4 SV=2	535240	581270	1	510580	1	1	NR	NR	NR	NR	-558255	0.00202026
ENSCAFT00000011134	Canis lupus familiaris ribosomal protein L27a (RPL27A), mRNA.	LOC102157274	E2RI34	148	>tr|E2RI34|E2RI34_CANFA Uncharacterized protein OS=Canis familiaris GN=LOC102157274 PE=1 SV=1;>tr|F1Q0S5|F1Q0S5_CANFA Uncharacterized protein (Fragment) OS=Canis familiaris GN=LOC102157274 PE=3 SV=2;>tr|F1PWI8|F1PWI8_CANFA Uncharacterized protein OS=Canis	2879500	3701900	1	4100500	1	1	NR	NR	NR	NR	-3290700	1.51033e-09
ENSCAFT00000023250	ubiquitin specific peptidase 5 (isopeptidase T)	USP5	F1P9P5	868	>tr|F1P9P5|F1P9P5_CANFA Ubiquitin carboxyl-terminal hydrolase OS=Canis familiaris GN=USP5 PE=3 SV=2	2923900	2175900	2118200	1738400	790010	927200	-1.32236	0.789973	-2.24585	0.554543	-2.96982	0.381063
ENSCAFT00000036209	malate dehydrogenase 1, NAD (soluble)	MDH1	E2QV08	348	>tr|E2QV08|E2QV08_CANFA Malate dehydrogenase (Fragment) OS=Canis familiaris GN=MDH1 PE=3 SV=2;>tr|F1Q1R1|F1Q1R1_CANFA Malate dehydrogenase OS=Canis familiaris GN=MDH1 PE=3 SV=2	5371300	5995000	4846100	4639200	3948000	3881700	-1.19831	0.790279	-1.21145	0.806501	-1.45169	0.594486
ENSCAFT00000002361	mercaptopyruvate sulfurtransferase	MPST	E2RJF7	298	>tr|E2RJF7|E2RJF7_CANFA Sulfurtransferase OS=Canis familiaris GN=MPST PE=4 SV=1	1540800	1690500	1094900	1048100	1558600	1550600	-1.50784	0.791351	1.45086	0.786849	-1.03927	0.976286
ENSCAFT00000038078	glycerol kinase	GK	E2RNT9	524	>tr|E2RNT9|E2RNT9_CANFA Uncharacterized protein OS=Canis familiaris GN=GK PE=3 SV=2;>tr|F6UV44|F6UV44_CANFA Uncharacterized protein OS=Canis familiaris GN=GK PE=3 SV=1	918850	801710	1180600	1453300	1	1	1.53084	0.79182	-1316950	4.89841e-05	-860280	0.00066134
ENSCAFT00000016155	Canis lupus familiaris myxovirus (influenza virus) resistance 1, interferon-inducible protein p78 (mouse) (MX1), mRNA.	MX1	Q9N0Y3	657	>sp|Q9N0Y3|MX1_CANFA Interferon-induced GTP-binding protein Mx1 OS=Canis familiaris GN=MX1 PE=2 SV=1	3787800	3270800	2741900	2966900	40688000	45545000	-1.23644	0.792081	15.1053	5.25871e-06	12.2167	5.1073e-06
ENSCAFT00000017685	fatty acid binding protein 3, muscle and heart (mammary-derived growth inhibitor)	FABP3	E2R507	133	>tr|E2R507|E2R507_CANFA Uncharacterized protein OS=Canis familiaris GN=FABP3 PE=3 SV=1	5940000	5544700	4988400	4619600	1412800	1426700	-1.19533	0.792312	-3.38369	0.199139	-4.04462	0.0899979
ENSCAFT00000028809	proteasome (prosome, macropain) subunit, alpha type, 8	PSMA8	E2RF52	250	>tr|E2RF52|E2RF52_CANFA Proteasome subunit alpha type OS=Canis familiaris GN=PSMA8 PE=3 SV=2	2526600	2061700	1442700	1945600	1792000	1559900	-1.35416	0.792495	-1.01086	0.993088	-1.36887	0.776915
ENSCAFT00000029331	COP9 signalosome subunit 3	COPS3	E2RD70	423	>tr|E2RD70|E2RD70_CANFA Uncharacterized protein OS=Canis familiaris GN=COPS3 PE=4 SV=1	958080	854800	1	911910	819920	1	NR	NR	NR	NR	NR	NR
ENSCAFT00000003424	solute carrier family 25 (aspartate/glutamate carrier), member 13	SLC25A13	F1PSC0	675	>tr|F1PSC0|F1PSC0_CANFA Uncharacterized protein OS=Canis familiaris GN=SLC25A13 PE=3 SV=2	4986300	5300600	3588500	4939400	2849700	2125900	-1.20626	0.794707	-1.71394	0.539112	-2.06747	0.356823
ENSCAFT00000006177	Canis lupus familiaris dihydrolipoamide dehydrogenase (DLD), mRNA.	DLD	F1PAR0	509	>tr|F1PAR0|F1PAR0_CANFA Dihydrolipoyl dehydrogenase OS=Canis familiaris GN=DLD PE=3 SV=2;>sp|P49819|DLDH_CANFA Dihydrolipoyl dehydrogenase, mitochondrial OS=Canis familiaris GN=DLD PE=1 SV=1	1574100	1607000	1027000	1101000	1833900	1560200	-1.49488	0.795543	1.59497	0.731094	1.06696	0.957938
ENSCAFT00000027010	acyl-CoA synthetase family member 2	ACSF2	F1PTR3	612	>tr|F1PTR3|F1PTR3_CANFA Uncharacterized protein OS=Canis familiaris GN=ACSF2 PE=4 SV=2	2246500	2147400	2358000	3141500	1	1	1.25162	0.796737	-2749750	2.9481e-08	-2196950	9.53976e-07
ENSCAFT00000008717	purine nucleoside phosphorylase	PNP	F1PQM1	289	>tr|F1PQM1|F1PQM1_CANFA Purine nucleoside phosphorylase OS=Canis familiaris GN=PNP PE=3 SV=2	4094300	4567600	5169400	4920900	2400200	2417200	1.16491	0.798648	-2.09455	0.366229	-1.79804	0.473456
ENSCAFT00000027267	Tu translation elongation factor, mitochondrial	TUFM	E2RSU3	452	>tr|E2RSU3|E2RSU3_CANFA Elongation factor Tu OS=Canis familiaris GN=TUFM PE=3 SV=1	7092800	7074000	8215800	8028600	5021100	4652100	1.14665	0.79876	-1.67932	0.48634	-1.46454	0.577668
ENSCAFT00000012170	ATP-binding cassette, sub-family E (OABP), member 1	ABCE1	F6X725	600	>tr|F6X725|F6X725_CANFA Uncharacterized protein OS=Canis familiaris GN=ABCE1 PE=3 SV=1;>tr|J9P7P7|J9P7P7_CANFA Uncharacterized protein OS=Canis familiaris GN=ABCE1 PE=4 SV=1	2084200	2319500	1713400	1525300	2042900	2026300	-1.35971	0.801462	1.25643	0.849866	-1.0822	0.942737
ENSCAFT00000028424	tryptophanyl-tRNA synthetase	WARS	E2RGG9	476	>tr|E2RGG9|E2RGG9_CANFA Uncharacterized protein OS=Canis familiaris GN=WARS PE=3 SV=1	12957000	12045000	9487800	12363000	11532000	7390700	-1.14421	0.801718	-1.15474	0.809971	-1.32127	0.615318
ENSCAFT00000020920	UDP-galactose-4-epimerase	GALE	F1PI88	348	>tr|F1PI88|F1PI88_CANFA Uncharacterized protein OS=Canis familiaris GN=GALE PE=3 SV=2	1359500	1430800	830200	1020200	1	1023500	-1.50794	0.803283	NR	NR	NR	NR
ENSCAFT00000039282	family with sequence similarity 98, member B	FAM98B	E2QXN0	312	>tr|E2QXN0|E2QXN0_CANFA Uncharacterized protein OS=Canis familiaris GN=FAM98B PE=4 SV=2;>tr|E2QS21|E2QS21_CANFA Uncharacterized protein OS=Canis familiaris GN=FAM98B PE=4 SV=1;>tr|J9NUM2|J9NUM2_CANFA Uncharacterized protein OS=Canis familiaris GN=FAM98B PE	1045900	1019600	1	1104100	1	1	NR	NR	NR	NR	-1032750	0.000305937
ENSCAFT00000028006	peptidyl-tRNA hydrolase 2	PTRH2	E2RND8	179	>tr|E2RND8|E2RND8_CANFA Uncharacterized protein OS=Canis familiaris GN=PTRH2 PE=4 SV=1	1	676720	675580	615050	883850	1	NR	NR	NR	NR	NR	NR
ENSCAFT00000021965	calpain 1, (mu/I) large subunit	CAPN1	F6UZV8	719	>tr|F6UZV8|F6UZV8_CANFA Uncharacterized protein OS=Canis familiaris GN=CAPN1 PE=4 SV=1	911860	705930	1	834620	914310	909480	NR	NR	NR	NR	1.12733	0.944674
ENSCAFT00000045142	ubiquitin-like modifier activating enzyme 7	UBA7	J9NXM5	1008	>tr|J9NXM5|J9NXM5_CANFA Uncharacterized protein OS=Canis familiaris GN=UBA7 PE=3 SV=1;>tr|E2QYA0|E2QYA0_CANFA Uncharacterized protein OS=Canis familiaris GN=UBA7 PE=3 SV=1	931880	838710	1	925900	1	1	NR	NR	NR	NR	-885295	0.000592517
ENSCAFT00000016316	cysteinyl-tRNA synthetase	CARS	F1PU34	831	>tr|F1PU34|F1PU34_CANFA Uncharacterized protein OS=Canis familiaris GN=CARS PE=3 SV=2	1912800	1897800	1349500	1358400	1431800	1473900	-1.40722	0.806721	1.07305	0.958406	-1.31142	0.82469
ENSCAFT00000028828	electron-transfer-flavoprotein, alpha polypeptide	ETFA	E2RAE2	333	>tr|E2RAE2|E2RAE2_CANFA Uncharacterized protein OS=Canis familiaris GN=ETFA PE=4 SV=2	3536900	3589900	3902500	4388900	5128100	4769400	1.16341	0.807774	1.19371	0.820086	1.38877	0.669942
ENSCAFT00000021901	DEAD (Asp-Glu-Ala-Asp) box helicase 21	DDX21	F6V8G4	786	>tr|F6V8G4|F6V8G4_CANFA Uncharacterized protein OS=Canis familiaris GN=DDX21 PE=4 SV=1	1293400	1386500	1831700	1858200	566330	714130	1.37688	0.807775	-2.8817	0.465429	-2.09292	0.651386
ENSCAFT00000013451	USO1 vesicle transport factor	USO1	E2R8C6	963	>tr|E2R8C6|E2R8C6_CANFA Uncharacterized protein OS=Canis familiaris GN=USO1 PE=4 SV=2;>tr|J9P5F1|J9P5F1_CANFA Uncharacterized protein OS=Canis familiaris GN=USO1 PE=4 SV=1	1441000	1070600	1497200	2010400	915770	1047800	1.39656	0.807825	-1.78634	0.672402	-1.2791	0.874374
ENSCAFT00000017529	Uncharacterized protein	AIMP1	E2QXI3	321	>tr|E2QXI3|E2QXI3_CANFA Uncharacterized protein OS=Canis familiaris GN=AIMP1 PE=4 SV=2	1563100	1679500	2421900	1841700	1041200	1029000	1.31487	0.807898	-2.05951	0.577627	-1.56632	0.753658
ENSCAFT00000023725	CoA synthase	COASY	E2RIA4	564	>tr|E2RIA4|E2RIA4_CANFA Uncharacterized protein OS=Canis familiaris GN=COASY PE=3 SV=2;>tr|E2QU79|E2QU79_CANFA Uncharacterized protein OS=Canis familiaris GN=COASY PE=3 SV=2	1	570330	511880	581620	1	631620	NR	NR	NR	NR	NR	NR
ENSCAFT00000031161	glucose-6-phosphate dehydrogenase	G6PD	E2R0I9	518	>tr|E2R0I9|E2R0I9_CANFA Glucose-6-phosphate 1-dehydrogenase (Fragment) OS=Canis familiaris GN=G6PD PE=3 SV=2;>tr|J9P9E9|J9P9E9_CANFA Glucose-6-phosphate 1-dehydrogenase OS=Canis familiaris GN=G6PD PE=3 SV=1	12085000	10115000	10293000	8886400	8060600	8033100	-1.15749	0.80836	-1.19173	0.784538	-1.37942	0.548374
ENSCAFT00000019245	Uncharacterized protein	CAMK2D	E2RR97	512	>tr|E2RR97|E2RR97_CANFA Uncharacterized protein OS=Canis familiaris GN=CAMK2D PE=4 SV=2;>tr|E2RR74|E2RR74_CANFA Uncharacterized protein OS=Canis familiaris GN=CAMK2D PE=4 SV=2	1237300	1395800	1736400	1891900	3647700	4013500	1.37796	0.808635	2.11151	0.438274	2.90957	0.266531
ENSCAFT00000000705	tubulin, beta class I	TUBB	E2QSF4	444	>tr|E2QSF4|E2QSF4_CANFA Uncharacterized protein OS=Canis familiaris GN=TUBB PE=3 SV=1	29891000	30024000	27591000	27281000	23854000	23504000	-1.0919	0.809056	-1.15866	0.783761	-1.26515	0.605592
ENSCAFT00000000364	Uncharacterized protein	LOC481444	F6XD36	241	>tr|F6XD36|F6XD36_CANFA Uncharacterized protein (Fragment) OS=Canis familiaris GN=LOC481444 PE=3 SV=1	1	1051500	1028200	849690	1085700	1154900	NR	NR	1.19315	0.910006	2.13086	0.74766
ENSCAFT00000000040	CNDP dipeptidase 2 (metallopeptidase M20 family)	CNDP2	E2R134	473	>tr|E2R134|E2R134_CANFA Uncharacterized protein OS=Canis familiaris GN=CNDP2 PE=4 SV=2	1594500	1514000	1960200	2173500	2251800	2118200	1.32981	0.809505	1.05716	0.96068	1.40582	0.766725
ENSCAFT00000020184	sec1 family domain containing 1	SCFD1	E2RN28	617	>tr|E2RN28|E2RN28_CANFA Uncharacterized protein OS=Canis familiaris GN=SCFD1 PE=4 SV=2;>tr|F1PLS0|F1PLS0_CANFA Uncharacterized protein (Fragment) OS=Canis familiaris GN=SCFD1 PE=4 SV=2;>tr|J9P968|J9P968_CANFA Uncharacterized protein OS=Canis familiaris GN=	2318000	2205000	1603500	1809000	1718700	1331700	-1.32542	0.809822	-1.11871	0.929273	-1.48276	0.730481
ENSCAFT00000005632	Rho guanine nucleotide exchange factor (GEF) 5	ARHGEF5	F1PGP2	1604	>tr|F1PGP2|F1PGP2_CANFA Uncharacterized protein OS=Canis familiaris GN=ARHGEF5 PE=4 SV=2	198520	253730	1	206750	1	1	NR	NR	NR	NR	-226125	0.00573187
ENSCAFT00000020001	archain 1	ARCN1	F1PRT4	511	>tr|F1PRT4|F1PRT4_CANFA Uncharacterized protein OS=Canis familiaris GN=ARCN1 PE=4 SV=2	1431800	1466000	1505500	2386700	1137700	1370500	1.34316	0.811362	-1.55179	0.733771	-1.15533	0.919344
ENSCAFT00000024768	Canis lupus familiaris RAB5C, member RAS oncogene family (RAB5C), mRNA.	RAB5C	P51147	216	>sp|P51147|RAB5C_CANFA Ras-related protein Rab-5C OS=Canis familiaris GN=RAB5C PE=2 SV=1	3237200	3103300	3265500	4140100	4862000	4807900	1.16798	0.811535	1.30576	0.733318	1.5251	0.584756
ENSCAFT00000003688	Uncharacterized protein	TRIM28	F1PJT2	834	>tr|F1PJT2|F1PJT2_CANFA Uncharacterized protein OS=Canis familiaris GN=TRIM28 PE=4 SV=2	1183300	1223100	1754600	1588300	1129200	743590	1.38917	0.812209	-1.78498	0.675492	-1.28493	0.87359
ENSCAFT00000024096	Uncharacterized protein	AKR7A2	F1PPZ7	371	>tr|F1PPZ7|F1PPZ7_CANFA Uncharacterized protein OS=Canis familiaris GN=AKR7A2 PE=4 SV=2	534640	809210	694170	1	547320	1	NR	NR	NR	NR	NR	NR
ENSCAFT00000003882	B-cell receptor-associated protein 31	BCAP31	E2R5S2	246	>tr|E2R5S2|E2R5S2_CANFA Uncharacterized protein OS=Canis familiaris GN=BCAP31 PE=4 SV=1;>tr|E2R4U9|E2R4U9_CANFA Uncharacterized protein (Fragment) OS=Canis familiaris GN=BCAP31 PE=4 SV=2	2526000	2184900	1522200	2113100	5289000	5045300	-1.29588	0.813867	2.84276	0.234102	2.1937	0.321544
ENSCAFT00000016647	cortactin	CTTN	E2RIQ2	541	>tr|E2RIQ2|E2RIQ2_CANFA Uncharacterized protein OS=Canis familiaris GN=CTTN PE=4 SV=2	1441800	1350300	1266600	1352400	1257600	1707800	-1.06609	0.972809	1.13226	0.926882	1.06207	0.964238
ENSCAFT00000012569	calpastatin	CAST	E2QXA6	781	>tr|E2QXA6|E2QXA6_CANFA Uncharacterized protein OS=Canis familiaris GN=CAST PE=4 SV=2;>tr|F1PX12|F1PX12_CANFA Uncharacterized protein (Fragment) OS=Canis familiaris GN=CAST PE=4 SV=2	4218100	4072200	4630400	4896500	1	1	1.14916	0.817176	-4763450	1.3321e-12	-4.14515e+06	7.53588e-12
ENSCAFT00000048689	Uncharacterized protein	LOC610164	J9P7P2	277	>tr|J9P7P2|J9P7P2_CANFA Uncharacterized protein OS=Canis familiaris GN=LOC610164 PE=3 SV=1	1613200	1561100	1227300	989450	1780900	2266900	-1.43196	0.817545	1.82601	0.645815	1.27518	0.834439
ENSCAFT00000031547	proteasome (prosome, macropain) subunit, alpha type, 5	PSMA5	E2R4H4	183	>tr|E2R4H4|E2R4H4_CANFA Uncharacterized protein OS=Canis familiaris GN=PSMA5 PE=4 SV=2	1782300	1575400	2148700	2169900	1	1	1.28618	0.818321	-2.1593e+06	6.44777e-07	-1678850	1.30186e-05
ENSCAFT00000044914	nucleolar protein interacting with the FHA domain of MKI67	NIFK	J9NXM6	297	>tr|J9NXM6|J9NXM6_CANFA Uncharacterized protein OS=Canis familiaris GN=NIFK PE=4 SV=1;>tr|E2RHG8|E2RHG8_CANFA Uncharacterized protein OS=Canis familiaris GN=NIFK PE=4 SV=2	527660	640380	981240	817300	619120	711490	1.53979	0.818907	-1.35167	0.864835	1.13918	0.946561
ENSCAFT00000021410	heterogeneous nuclear ribonucleoprotein A3	HNRNPA3	E2RFV7	378	>tr|E2RFV7|E2RFV7_CANFA Uncharacterized protein OS=Canis familiaris GN=HNRNPA3 PE=4 SV=2	6914400	8337900	6143400	6972200	5824900	5362600	-1.16291	0.819428	-1.17234	0.834138	-1.36333	0.63803
ENSCAFT00000036133	protein kinase, cAMP-dependent, regulatory, type I, alpha	PRKAR1A	E2QZV5	515	>tr|E2QZV5|E2QZV5_CANFA Uncharacterized protein OS=Canis familiaris GN=PRKAR1A PE=4 SV=1	1	1	1	1	705630	594150	1	1	649890	0.00134487	649890	0.00146064
ENSCAFT00000005849	RAB14, member RAS oncogene family	RAB14	E2R0K4	215	>tr|E2R0K4|E2R0K4_CANFA Uncharacterized protein OS=Canis familiaris GN=RAB14 PE=3 SV=1	2554100	3046000	3231700	3332800	2006400	2125900	1.17221	0.821007	-1.58858	0.635784	-1.3552	0.762265
ENSCAFT00000014870	tubulin, beta 2B class IIb	TUBB2B	F1PQ68	445	>tr|F1PQ68|F1PQ68_CANFA Uncharacterized protein OS=Canis familiaris GN=TUBB2B PE=3 SV=2	8752700	8248900	7550800	7111300	12196000	12451000	-1.15956	0.822336	1.681	0.391352	1.44969	0.492056
ENSCAFT00000021194	transformer 2 beta homolog (Drosophila)	TRA2B	E2RD37	288	>tr|E2RD37|E2RD37_CANFA Uncharacterized protein OS=Canis familiaris GN=TRA2B PE=4 SV=2	1169300	1014300	722410	720170	1	1	-1.51368	0.822951	-721290	0.000998953	-1091800	0.000210393
ENSCAFT00000000259	hydroxysteroid (17-beta) dehydrogenase 4	HSD17B4	E2R4T7	737	>tr|E2R4T7|E2R4T7_CANFA Uncharacterized protein OS=Canis familiaris GN=HSD17B4 PE=3 SV=2;>tr|E2R4T5|E2R4T5_CANFA Uncharacterized protein OS=Canis familiaris GN=HSD17B4 PE=3 SV=2	2182100	2513700	1937400	1716700	2739100	2415800	-1.28508	0.823263	1.41072	0.758081	1.09777	0.9252
ENSCAFT00000004954	chaperonin containing TCP1, subunit 4 (delta)	CCT4	F1Q331	539	>tr|F1Q331|F1Q331_CANFA T-complex protein 1 subunit delta OS=Canis familiaris GN=CCT4 PE=3 SV=2	12385000	12084000	13184000	8365000	13509000	13147000	-1.13551	0.823504	1.23699	0.724759	1.08938	0.870764
ENSCAFT00000047308	proteasome (prosome, macropain) subunit, alpha type, 3	PSMA3	J9P849	246	>tr|J9P849|J9P849_CANFA Proteasome subunit alpha type OS=Canis familiaris GN=PSMA3 PE=3 SV=1;>tr|E2RKR4|E2RKR4_CANFA Proteasome subunit alpha type OS=Canis familiaris GN=PSMA3 PE=3 SV=1	2531000	1578600	2716200	2346100	1857300	1652300	1.23182	0.824545	-1.44242	0.745945	-1.17096	0.88998
ENSCAFT00000021158	Canis lupus familiaris signal recognition particle 54kDa (SRP54), mRNA.	SRP54	P61010	504	>sp|P61010|SRP54_CANFA Signal recognition particle 54 kDa protein OS=Canis familiaris GN=SRP54 PE=1 SV=1	581900	589570	1	625540	1	450790	NR	NR	NR	NR	NR	NR
ENSCAFT00000049054	polypyrimidine tract binding protein 1	PTBP1	J9P5T5	557	>tr|J9P5T5|J9P5T5_CANFA Uncharacterized protein OS=Canis familiaris GN=PTBP1 PE=4 SV=1;>tr|F1PCJ7|F1PCJ7_CANFA Uncharacterized protein (Fragment) OS=Canis familiaris GN=PTBP1 PE=4 SV=1	17757000	16609000	14652000	16180000	14314000	13101000	-1.11462	0.824871	-1.12464	0.832399	-1.25355	0.667919
ENSCAFT00000038741	sorting nexin 2	SNX2	F1PMB5	402	>tr|F1PMB5|F1PMB5_CANFA Uncharacterized protein OS=Canis familiaris GN=SNX2 PE=4 SV=2	1095200	959120	981170	1130700	1074500	980560	1.02801	0.980547	-1.02764	0.985832	1.00036	0.999482
ENSCAFT00000014601	coproporphyrinogen oxidase	CPOX	F1PW12	280	>tr|F1PW12|F1PW12_CANFA Uncharacterized protein OS=Canis familiaris GN=CPOX PE=4 SV=2	697960	863040	496930	475610	1	454260	-1.60508	0.826082	NR	NR	NR	NR
ENSCAFT00000006932	adipocyte plasma membrane associated protein	APMAP	E2RPE9	415	>tr|E2RPE9|E2RPE9_CANFA Uncharacterized protein OS=Canis familiaris GN=APMAP PE=4 SV=1	1096100	1045200	1475500	1466500	1938800	1657800	1.37393	0.826203	1.2225	0.873657	1.67963	0.704937
ENSCAFT00000045470	heparan sulfate proteoglycan 2	HSPG2	J9NRJ0	4387	>tr|J9NRJ0|J9NRJ0_CANFA Uncharacterized protein (Fragment) OS=Canis familiaris GN=HSPG2 PE=4 SV=1;>tr|F1PHM5|F1PHM5_CANFA Uncharacterized protein (Fragment) OS=Canis familiaris GN=HSPG2 PE=4 SV=2	4997000	3602800	4862400	4955800	126700	1	1.14168	0.82685	NR	NR	NR	NR
ENSCAFT00000002802	RNA 2',3'-cyclic phosphate and 5'-OH ligase	RTCB	E2RCD6	505	>tr|E2RCD6|E2RCD6_CANFA tRNA-splicing ligase RtcB homolog OS=Canis familiaris GN=RTCB PE=3 SV=1;>tr|J9NZZ4|J9NZZ4_CANFA tRNA-splicing ligase RtcB homolog OS=Canis familiaris GN=RTCB PE=3 SV=1	1544500	1319700	1893600	1873100	1900400	1880000	1.3151	0.827777	1.00364	0.997533	1.31988	0.821267
ENSCAFT00000017833	Uncharacterized protein	LOC102155463	J9PAP6	177	>tr|J9PAP6|J9PAP6_CANFA Uncharacterized protein OS=Canis familiaris GN=LOC102155463 PE=4 SV=1;>tr|F6Y3Y5|F6Y3Y5_CANFA Uncharacterized protein (Fragment) OS=Canis familiaris GN=COPZ1 PE=4 SV=1	1743300	1517800	1038600	1303000	1183600	1287200	-1.39268	0.827941	1.05518	0.970444	-1.31986	0.839477
ENSCAFT00000019980	Canis lupus familiaris proteasome (prosome, macropain) 26S subunit, non-ATPase, 4 (PSMD4), mRNA.	PSMD4	F1PRW0	377	>tr|F1PRW0|F1PRW0_CANFA Uncharacterized protein OS=Canis familiaris GN=PSMD4 PE=4 SV=2	1387200	1349800	1805600	1829300	1721600	1545200	1.32806	0.828468	-1.11268	0.930742	1.19357	0.893315
ENSCAFT00000021278	proteasome (prosome, macropain) subunit, alpha type, 6	PSMA6	E2RMN2	246	>tr|E2RMN2|E2RMN2_CANFA Proteasome subunit alpha type OS=Canis familiaris GN=PSMA6 PE=3 SV=1	4038300	3679500	3828000	4974000	2386800	2422400	1.14048	0.828507	-1.83024	0.48347	-1.6048	0.576379
ENSCAFT00000019160	eukaryotic translation initiation factor 3, subunit A	EIF3A	E2RSR5	1350	>tr|E2RSR5|E2RSR5_CANFA Eukaryotic translation initiation factor 3 subunit A OS=Canis familiaris GN=EIF3A PE=3 SV=2	4568500	4708800	4346200	6166400	4031600	4789000	1.13315	0.828764	-1.19182	0.824171	-1.05178	0.945782
ENSCAFT00000022501	RAN binding protein 1	RANBP1	E2RHK9	209	>tr|E2RHK9|E2RHK9_CANFA Uncharacterized protein OS=Canis familiaris GN=RANBP1 PE=4 SV=2;>tr|J9P3T9|J9P3T9_CANFA Uncharacterized protein OS=Canis familiaris GN=RANBP1 PE=4 SV=1	2526800	2886500	2815700	3494900	1712600	1	1.16576	0.830927	NR	NR	NR	NR
0	#N/A		Q8WN16	309	>tr|Q8WN16|Q8WN16_CANFA Serine/threonine-protein phosphatase OS=Canis familiaris PE=2 SV=1;>tr|F6X958|F6X958_CANFA Serine/threonine-protein phosphatase OS=Canis familiaris GN=PPP2CB PE=3 SV=1;>tr|F1P7I7|F1P7I7_CANFA Serine/threonine-protein phosphatase OS=	2272300	2540200	1780200	2041900	1767100	1094900	-1.25912	0.832833	-1.33546	0.817172	-1.68152	0.647711
ENSCAFT00000016659	plakophilin 2	PKP2	E2RHY0	836	>tr|E2RHY0|E2RHY0_CANFA Uncharacterized protein OS=Canis familiaris GN=PKP2 PE=4 SV=1	987530	986170	1	1159300	1	1	NR	NR	NR	NR	-986850	0.000368923
ENSCAFT00000013125	Uncharacterized protein		J9P1D0	184	>tr|J9P1D0|J9P1D0_CANFA Uncharacterized protein OS=Canis familiaris PE=3 SV=1;>tr|E2R3D3|E2R3D3_CANFA Uncharacterized protein OS=Canis familiaris GN=RPL17 PE=1 SV=1;>tr|F1Q444|F1Q444_CANFA Uncharacterized protein OS=Canis familiaris PE=3 SV=2;>tr|J9P4F7|J9	6009000	6012100	5492800	4897300	3300300	3756600	-1.15698	0.834502	-1.47233	0.622691	-1.70345	0.453648
ENSCAFT00000005169	septin 7	sept7	F1Q067	384	>tr|F1Q067|F1Q067_CANFA Uncharacterized protein OS=Canis familiaris GN=SEPT7 PE=3 SV=2	2474100	2348100	3071100	2634400	2421400	2593400	1.18317	0.835138	-1.13773	0.893917	1.03994	0.968183
ENSCAFT00000027254	Uncharacterized protein		E2RSX0	225	>tr|E2RSX0|E2RSX0_CANFA Uncharacterized protein OS=Canis familiaris PE=4 SV=2	635330	729140	1	770990	1	513660	NR	NR	NR	NR	NR	NR
ENSCAFT00000032170	heat shock 70kDa protein 5 (glucose-regulated protein, 78kDa)	HSPA5	F1PIC7	654	>tr|F1PIC7|F1PIC7_CANFA Uncharacterized protein OS=Canis familiaris GN=HSPA5 PE=3 SV=2	39571000	32771000	32898000	34155000	102420000	96422000	-1.07888	0.838838	2.96545	0.00922342	2.74864	0.0263152
ENSCAFT00000024167	ER membrane protein complex subunit 1	EMC1	F1PN78	996	>tr|F1PN78|F1PN78_CANFA Uncharacterized protein (Fragment) OS=Canis familiaris GN=EMC1 PE=4 SV=2;>tr|J9P2M7|J9P2M7_CANFA Uncharacterized protein OS=Canis familiaris GN=EMC1 PE=4 SV=1	341370	365070	1	376700	902210	714780	NR	NR	NR	NR	2.28893	0.683796
ENSCAFT00000024892	fumarate hydratase	FH	E2RGR9	508	>tr|E2RGR9|E2RGR9_CANFA Uncharacterized protein OS=Canis familiaris GN=FH PE=3 SV=1	2481200	2953700	2011600	2426000	4273600	5073800	-1.22474	0.840082	2.10641	0.39069	1.71988	0.495015
ENSCAFT00000044692	myosin, heavy chain 14, non-muscle	MYH14	J9NU82	2003	>tr|J9NU82|J9NU82_CANFA Uncharacterized protein OS=Canis familiaris GN=MYH14 PE=4 SV=1;>tr|F1PYS6|F1PYS6_CANFA Uncharacterized protein OS=Canis familiaris GN=MYH14 PE=4 SV=2	7421900	4501100	6102000	7228800	3088900	3626100	1.11807	0.840175	-1.98523	0.390765	-1.77558	0.428227
ENSCAFT00000002307	Canis lupus familiaris lectin, galactoside-binding, soluble, 1 (LGALS1), mRNA.	LGALS1	E2RJL1	135	>tr|E2RJL1|E2RJL1_CANFA Galectin OS=Canis familiaris GN=LGALS1 PE=2 SV=1;>tr|J9P859|J9P859_CANFA Galectin OS=Canis familiaris PE=4 SV=1;>tr|J9P5U3|J9P5U3_CANFA Galectin OS=Canis familiaris GN=LGALS1 PE=4 SV=1	3186800	2713200	2123100	4672600	18504000	8008200	1.15181	0.840451	3.90132	0.0662815	4.49359	0.0183679
ENSCAFT00000036393	plastin 3	PLS3	F6V234	630	>tr|F6V234|F6V234_CANFA Uncharacterized protein OS=Canis familiaris GN=PLS3 PE=4 SV=1	2959100	2680400	2127100	2521700	2753300	2617700	-1.21311	0.840517	1.15535	0.883012	-1.04999	0.958023
ENSCAFT00000011822	eukaryotic translation initiation factor 3, subunit M	EIF3M	E2QWG8	374	>tr|E2QWG8|E2QWG8_CANFA Eukaryotic translation initiation factor 3 subunit M OS=Canis familiaris GN=EIF3M PE=3 SV=1	1867900	1693200	1437500	1214100	2137500	1620100	-1.343	0.84061	1.41711	0.78574	1.05518	0.962324
ENSCAFT00000045201	spermidine synthase	SRM	J9P2P6	247	>tr|J9P2P6|J9P2P6_CANFA Uncharacterized protein (Fragment) OS=Canis familiaris GN=SRM PE=3 SV=1	975480	916330	1209300	1377100	844240	1	1.36716	0.840942	NR	NR	NR	NR
ENSCAFT00000000142	RAB5B, member RAS oncogene family	RAB5B	E2QW69	215	>tr|E2QW69|E2QW69_CANFA Uncharacterized protein OS=Canis familiaris GN=RAB5B PE=3 SV=1	3150200	3478900	3745000	3771500	1227200	1400600	1.13386	0.841031	-2.86038	0.293677	-2.52268	0.382525
ENSCAFT00000024628	complement component 1, q subcomponent binding protein	C1QBP	F1PR95	272	>tr|F1PR95|F1PR95_CANFA Uncharacterized protein OS=Canis familiaris GN=C1QBP PE=4 SV=2	3405300	3578200	2786100	3148600	3246900	3033900	-1.17672	0.841477	1.05832	0.950996	-1.11188	0.896342
ENSCAFT00000048075	Canis lupus familiaris nascent polypeptide-associated complex alpha subunit (NACA), transcript variant 1, mRNA.	NACA	J9P8V7	205	>tr|J9P8V7|J9P8V7_CANFA Uncharacterized protein (Fragment) OS=Canis familiaris GN=NACA PE=4 SV=1;>tr|E2R5M5|E2R5M5_CANFA Uncharacterized protein OS=Canis familiaris GN=NACA PE=4 SV=1	3196600	3115900	3345600	3839100	1581800	1453500	1.13817	0.843083	-2.36705	0.386186	-2.0797	0.484415
ENSCAFT00000015450	cytoplasmic FMR1 interacting protein 1	CYFIP1	F1PDQ4	1260	>tr|F1PDQ4|F1PDQ4_CANFA Uncharacterized protein OS=Canis familiaris GN=CYFIP1 PE=4 SV=2	1485900	1995000	1542000	1045100	1833900	1830400	-1.34548	0.843633	1.41637	0.789704	1.05269	0.96489
ENSCAFT00000028681	desmoglein 2	DSG2	F1PGX2	1119	>tr|F1PGX2|F1PGX2_CANFA Uncharacterized protein OS=Canis familiaris GN=DSG2 PE=4 SV=2;>tr|F1PGX1|F1PGX1_CANFA Uncharacterized protein (Fragment) OS=Canis familiaris GN=DSG2 PE=4 SV=1	2062000	1810400	1191000	1780200	1	1	-1.30331	0.844474	-1485600	2.23863e-05	-1936200	3.034e-06
ENSCAFT00000003361	endoplasmic reticulum metallopeptidase 1	ERMP1	F1PSG1	896	>tr|F1PSG1|F1PSG1_CANFA Uncharacterized protein OS=Canis familiaris GN=ERMP1 PE=4 SV=2	1155200	1324100	1551800	1	1987200	1930600	NR	NR	NR	NR	1.5802	0.718696
ENSCAFT00000003738	ARP1 actin-related protein 1 homolog B, centractin beta (yeast)	ACTR1B	E2RHX6	376	>tr|E2RHX6|E2RHX6_CANFA Uncharacterized protein OS=Canis familiaris GN=ACTR1B PE=3 SV=1	1	585110	439280	550030	1	1	NR	NR	-494655	0.00152775	-292556	0.0150048
ENSCAFT00000015122	tyrosine 3-monooxygenase/tryptophan 5-monooxygenase activation protein, beta	YWHAB	F1PKW7	244	>tr|F1PKW7|F1PKW7_CANFA Uncharacterized protein OS=Canis familiaris GN=YWHAB PE=3 SV=2	3048000	2390500	3010100	3256300	4096400	2777500	1.15223	0.845275	1.09695	0.917705	1.26393	0.781612
ENSCAFT00000024558	Canis lupus familiaris taste receptor, type 1, member 2 (TAS1R2), mRNA.	IFFO2	F1PT06	1459	>tr|F1PT06|F1PT06_CANFA Uncharacterized protein (Fragment) OS=Canis familiaris GN=IFFO2 PE=3 SV=2;>tr|J9P2L3|J9P2L3_CANFA Uncharacterized protein OS=Canis familiaris GN=IFFO2 PE=3 SV=1	2074900	1940200	1331400	1772800	1169600	1225400	-1.29344	0.846138	-1.29612	0.849281	-1.67645	0.685285
ENSCAFT00000046181	protoporphyrinogen oxidase	PPOX	J9NSM4	369	>tr|J9NSM4|J9NSM4_CANFA Orexin OS=Canis familiaris GN=PPOX PE=4 SV=1	1	384540	332590	338320	1	1	NR	NR	-335455	0.00152566	-192270	0.015114
ENSCAFT00000022723	DnaJ (Hsp40) homolog, subfamily C, member 10	DNAJC10	E2RCY4	794	>tr|E2RCY4|E2RCY4_CANFA Uncharacterized protein OS=Canis familiaris GN=DNAJC10 PE=4 SV=1	321150	1	295210	287520	1	1	NR	NR	-291365	0.00158055	NR	NR
ENSCAFT00000012015	eukaryotic translation initiation factor 2, subunit 2 beta, 38kDa	EIF2S2	F1PZ47	333	>tr|F1PZ47|F1PZ47_CANFA Uncharacterized protein (Fragment) OS=Canis familiaris GN=EIF2S2 PE=4 SV=2	1203200	1262600	1349300	1860600	1130200	1403200	1.30177	0.847741	-1.26703	0.859796	1.02742	0.984946
ENSCAFT00000016205	Canis lupus familiaris ARP1 actin-related protein 1 homolog A, centractin alpha (yeast) (ACTR1A), mRNA.	ACTR1A	P61162	376	>sp|P61162|ACTZ_CANFA Alpha-centractin OS=Canis familiaris GN=ACTR1A PE=2 SV=1	2911700	2965900	2393600	2522900	1262200	1758500	-1.19548	0.847752	-1.6276	0.676882	-1.94577	0.530247
ENSCAFT00000001241	Uncharacterized protein	MGST3	F1PCR0	152	>tr|F1PCR0|F1PCR0_CANFA Uncharacterized protein OS=Canis familiaris GN=MGST3 PE=4 SV=2;>tr|E2RP74|E2RP74_CANFA Uncharacterized protein OS=Canis familiaris GN=MGST3 PE=4 SV=2	2533300	1878600	1940600	1587500	4029800	4719500	-1.2505	0.848068	2.47989	0.333356	1.98311	0.406575
ENSCAFT00000043762	chaperonin containing TCP1, subunit 5 (epsilon)	CCT5	J9PAI4	532	>tr|J9PAI4|J9PAI4_CANFA Uncharacterized protein OS=Canis familiaris GN=CCT5 PE=3 SV=1;>tr|E2RB81|E2RB81_CANFA Uncharacterized protein OS=Canis familiaris GN=CCT5 PE=3 SV=2	5846600	5195400	6675500	5616900	6347700	6206000	1.11324	0.848237	1.02126	0.977924	1.1369	0.852
ENSCAFT00000024344	adenosine kinase	ADK	F1PJV5	362	>tr|F1PJV5|F1PJV5_CANFA Uncharacterized protein OS=Canis familiaris GN=ADK PE=4 SV=2	1020900	1015100	1258200	1	1	1	NR	NR	NR	NR	-1018000	0.000319998
0	#N/A	COX2	H8Y2X7	193	>tr|H8Y2X7|H8Y2X7_CANFA Cytochrome c oxidase subunit 2 (Fragment) OS=Canis familiaris GN=COX2 PE=3 SV=1;>tr|V5LKV5|V5LKV5_CANFA Cytochrome c oxidase subunit 2 OS=Canis familiaris GN=COX2 PE=3 SV=1;>tr|V5LKB8|V5LKB8_CANFA Cytochrome c oxidase subunit 2 OS=C	1202700	1352800	903030	930620	978950	840640	-1.39367	0.84855	-1.00773	0.996261	-1.40444	0.827673
ENSCAFT00000016779	Uncharacterized protein	CBS	E2QXN9	545	>tr|E2QXN9|E2QXN9_CANFA Cystathionine beta-synthase OS=Canis familiaris GN=CBS PE=3 SV=2;>tr|J9P469|J9P469_CANFA Uncharacterized protein OS=Canis familiaris GN=CBS PE=4 SV=1	1366200	1397700	1018200	1009800	1045300	941370	-1.36287	0.849415	-1.0208	0.989619	-1.39122	0.826253
ENSCAFT00000012955	transportin 1	TNPO1	F1PZL7	857	>tr|F1PZL7|F1PZL7_CANFA Uncharacterized protein (Fragment) OS=Canis familiaris GN=TNPO1 PE=4 SV=2	1375300	1442400	1353800	2237800	1	1	1.27466	0.849694	-1.7958e+06	4.98074e-06	-1408850	4.50397e-05
ENSCAFT00000012160	coatomer protein complex, subunit beta 2 (beta prime)	COPB2	E2R667	906	>tr|E2R667|E2R667_CANFA Uncharacterized protein OS=Canis familiaris GN=COPB2 PE=4 SV=1	2441800	2624300	1973800	2169000	4005600	4702800	-1.22287	0.85029	2.10206	0.419326	1.71896	0.496421
ENSCAFT00000027737	Canis lupus familiaris proteasome (prosome, macropain) 26S subunit, ATPase, 1 (PSMC1), mRNA.	PSMC1	F1PQ40	440	>tr|F1PQ40|F1PQ40_CANFA Uncharacterized protein OS=Canis familiaris GN=PSMC1 PE=3 SV=2	1969400	1940600	1319900	1713100	1621100	1630100	-1.28915	0.850825	1.07194	0.957409	-1.20263	0.876354
ENSCAFT00000003663	isoleucyl-tRNA synthetase	IARS	F1PLJ9	1262	>tr|F1PLJ9|F1PLJ9_CANFA Uncharacterized protein OS=Canis familiaris GN=IARS PE=3 SV=2	2559600	2924700	2205300	2342000	3382300	3916800	-1.20606	0.851541	1.60515	0.613968	1.33091	0.73007
ENSCAFT00000005907	gelsolin	GSN	F6Y3P9	783	>tr|F6Y3P9|F6Y3P9_CANFA Uncharacterized protein OS=Canis familiaris GN=GSN PE=4 SV=1	8658800	7846000	7528700	7041400	7761200	7867400	-1.13279	0.85237	1.07265	0.921016	-1.05606	0.926692
ENSCAFT00000029763	apoptosis-inducing factor, mitochondrion-associated, 1	AIFM1	E2R541	613	>tr|E2R541|E2R541_CANFA Uncharacterized protein OS=Canis familiaris GN=AIFM1 PE=4 SV=1	2227400	2313800	1639400	2026400	2710000	2640700	-1.2388	0.852407	1.45963	0.731073	1.17826	0.86753
ENSCAFT00000043570	guanine monphosphate synthase	GMPS	J9NTM1	674	>tr|J9NTM1|J9NTM1_CANFA Uncharacterized protein OS=Canis familiaris GN=GMPS PE=4 SV=1;>tr|F1P9U2|F1P9U2_CANFA Uncharacterized protein (Fragment) OS=Canis familiaris GN=GMPS PE=4 SV=2	1331400	1408100	1844000	1649400	840000	945990	1.2752	0.852814	-1.956	0.627864	-1.53388	0.782216
ENSCAFT00000024107	kinectin 1 (kinesin receptor)	KTN1	E2RG27	1357	>tr|E2RG27|E2RG27_CANFA Uncharacterized protein OS=Canis familiaris GN=KTN1 PE=4 SV=2;>tr|E2RG59|E2RG59_CANFA Uncharacterized protein OS=Canis familiaris GN=KTN1 PE=4 SV=2	14735000	17372000	14475000	14743000	12599000	10217000	-1.09888	0.853624	-1.28059	0.672615	-1.40721	0.525462
ENSCAFT00000029455	nicotinamide nucleotide transhydrogenase	NNT	F1PLG2	1088	>tr|F1PLG2|F1PLG2_CANFA Uncharacterized protein OS=Canis familiaris GN=NNT PE=4 SV=2	2046400	2058500	2248400	2614800	2429200	2639400	1.18473	0.853777	1.04224	0.966375	1.23477	0.839186
ENSCAFT00000044406	phosphatidylinositol binding clathrin assembly protein	PICALM	J9NZJ6	636	>tr|J9NZJ6|J9NZJ6_CANFA Uncharacterized protein OS=Canis familiaris GN=PICALM PE=4 SV=1;>tr|E2RCL7|E2RCL7_CANFA Uncharacterized protein (Fragment) OS=Canis familiaris GN=PICALM PE=4 SV=2	3934000	2946000	2944500	2967000	1543900	1291500	-1.16383	0.853917	-2.08489	0.518659	-2.42647	0.383859
ENSCAFT00000030178	myosin VB		F1PX71	1823	>tr|F1PX71|F1PX71_CANFA Uncharacterized protein OS=Canis familiaris PE=4 SV=2;>tr|F1PX69|F1PX69_CANFA Uncharacterized protein (Fragment) OS=Canis familiaris PE=4 SV=2	1089700	762720	678180	611210	1	1	-1.43666	0.854748	-644695	0.00140911	-926210	0.00051531
ENSCAFT00000023336	stress-induced phosphoprotein 1	STIP1	F1P7V6	545	>tr|F1P7V6|F1P7V6_CANFA Uncharacterized protein (Fragment) OS=Canis familiaris GN=STIP1 PE=4 SV=2	3424900	3498300	2689200	3276000	4388400	4384900	-1.1606	0.855936	1.47075	0.641499	1.26723	0.757629
ENSCAFT00000037820	Uncharacterized protein		J9P4T5	160	>tr|J9P4T5|J9P4T5_CANFA Uncharacterized protein OS=Canis familiaris PE=4 SV=1;>tr|J9NXT7|J9NXT7_CANFA Uncharacterized protein OS=Canis familiaris GN=RPL21 PE=4 SV=1;>tr|J9NVK8|J9NVK8_CANFA Uncharacterized protein OS=Canis familiaris GN=LOC102156777 PE=4 SV	5470300	3368900	4348600	3394100	3859000	4635600	-1.14162	0.855965	1.09711	0.908139	-1.04057	0.959227
ENSCAFT00000027155	Eukaryotic translation initiation factor 3 subunit C	EIF3C	E2RQP6	913	>tr|E2RQP6|E2RQP6_CANFA Eukaryotic translation initiation factor 3 subunit C OS=Canis familiaris GN=EIF3C PE=3 SV=1	1664200	1517700	1815600	2117500	1321900	1322100	1.23609	0.85683	-1.48756	0.752679	-1.20344	0.890112
ENSCAFT00000015201	desmoplakin	DSP	E2RNG4	2878	>tr|E2RNG4|E2RNG4_CANFA Uncharacterized protein OS=Canis familiaris GN=DSP PE=4 SV=2;>tr|J9P8T8|J9P8T8_CANFA Uncharacterized protein OS=Canis familiaris GN=DSP PE=4 SV=1	6613100	6704200	5504700	6286500	1	1	-1.12943	0.857694	-5895600	2.20462e-15	-6658650	7.59528e-20
ENSCAFT00000004799	KIAA0368	KIAA0368	F1PYA6	1833	>tr|F1PYA6|F1PYA6_CANFA Uncharacterized protein (Fragment) OS=Canis familiaris GN=KIAA0368 PE=4 SV=2	302420	415150	414330	1	320440	280370	NR	NR	NR	NR	-1.19434	0.941727
ENSCAFT00000031117	acyl-CoA thioesterase 7	ACOT7	F1PWR0	432	>tr|F1PWR0|F1PWR0_CANFA Uncharacterized protein (Fragment) OS=Canis familiaris GN=ACOT7 PE=4 SV=2	1249800	1336900	962310	948940	824010	865480	-1.35341	0.859066	-1.13126	0.940732	-1.53105	0.786968
ENSCAFT00000008564	actin related protein 2/3 complex, subunit 4, 20kDa	ARPC4	E2QWU0	167	>tr|E2QWU0|E2QWU0_CANFA Uncharacterized protein (Fragment) OS=Canis familiaris GN=ARPC4 PE=4 SV=2	4527700	3980000	5246200	4202800	3124900	3576400	1.11064	0.85908	-1.41002	0.668819	-1.26956	0.76234
ENSCAFT00000032047	alanyl-tRNA synthetase	AARS	F1P7C2	968	>tr|F1P7C2|F1P7C2_CANFA Alanine--tRNA ligase, cytoplasmic OS=Canis familiaris GN=AARS PE=3 SV=2;>tr|J9P755|J9P755_CANFA Alanine--tRNA ligase, cytoplasmic OS=Canis familiaris GN=AARS PE=3 SV=1	872260	789960	1172200	1060600	2713600	2991100	1.34326	0.85923	2.55495	0.42254	3.43198	0.295909
ENSCAFT00000016538	Canis lupus familiaris tight junction protein 1 (zona occludens 1) (TJP1), mRNA.	TJP1	F1PMA1	1739	>tr|F1PMA1|F1PMA1_CANFA Tight junction protein ZO-1 (Fragment) OS=Canis familiaris GN=TJP1 PE=4 SV=2;>tr|J9PAE7|J9PAE7_CANFA Tight junction protein ZO-1 OS=Canis familiaris GN=TJP1 PE=4 SV=1;>sp|O97758|ZO1_CANFA Tight junction protein ZO-1 OS=Canis familia	659880	862640	1018700	1045400	929310	659690	1.35571	0.859285	-1.29899	0.873642	1.04366	0.980936
ENSCAFT00000019083	eukaryotic translation initiation factor 4H	EIF4H	E2RQG8	251	>tr|E2RQG8|E2RQG8_CANFA Uncharacterized protein OS=Canis familiaris GN=EIF4H PE=4 SV=2	2555100	1	1756700	1914600	1	1	NR	NR	-1835650	3.71923e-06	NR	NR
0	#N/A	STOM	B6F250	284	>tr|B6F250|B6F250_CANFA Erythrocyte band 7 integral membrane protein stomatin OS=Canis familiaris GN=STOM PE=2 SV=1;>tr|F1PFS1|F1PFS1_CANFA Uncharacterized protein OS=Canis familiaris GN=STOM PE=4 SV=2	1093100	1592900	903620	1095600	1	1	-1.34352	0.860279	-999610	0.000306369	-1343000	5.93098e-05
ENSCAFT00000017603	acid phosphatase 6, lysophosphatidic	ACP6	E2QVK0	427	>tr|E2QVK0|E2QVK0_CANFA Uncharacterized protein OS=Canis familiaris GN=ACP6 PE=4 SV=1	1	326710	1	592050	1	1	NR	NR	NR	NR	-163356	0.0151351
ENSCAFT00000019720	uridine monophosphate synthetase	UMPS	E2RRY7	480	>tr|E2RRY7|E2RRY7_CANFA Uncharacterized protein OS=Canis familiaris GN=UMPS PE=3 SV=1	1454700	1397300	1105600	1048500	1655100	1218400	-1.32399	0.860933	1.33397	0.839652	1.00754	0.995282
ENSCAFT00000025813	hydroxysteroid (17-beta) dehydrogenase 10	HSD17B10	E2R9F5	261	>tr|E2R9F5|E2R9F5_CANFA Uncharacterized protein OS=Canis familiaris GN=HSD17B10 PE=3 SV=1	2749900	3208200	2693200	2371600	2840100	3365900	-1.17637	0.862401	1.22532	0.831574	1.04161	0.960712
ENSCAFT00000012803	Canis lupus familiaris ribosomal protein L7 (RPL7), mRNA.	RPL7	F1Q0Z2	248	>tr|F1Q0Z2|F1Q0Z2_CANFA Uncharacterized protein OS=Canis familiaris GN=RPL7 PE=1 SV=2;>tr|J9P4G8|J9P4G8_CANFA Uncharacterized protein OS=Canis familiaris PE=4 SV=1	12107000	10563000	9237100	11164000	7899100	7421500	-1.11121	0.863091	-1.33161	0.649904	-1.47971	0.463688
ENSCAFT00000030886	adaptor-related protein complex 3, delta 1 subunit	AP3D1	E2QXV5	1216	>tr|E2QXV5|E2QXV5_CANFA AP-3 complex subunit delta OS=Canis familiaris GN=AP3D1 PE=3 SV=2	553140	638980	1	734040	611950	1	NR	NR	NR	NR	NR	NR
ENSCAFT00000024444	aspartyl aminopeptidase	DNPEP	F1PVI2	471	>tr|F1PVI2|F1PVI2_CANFA Uncharacterized protein OS=Canis familiaris GN=DNPEP PE=3 SV=2	1930300	2540000	1897200	1745500	1448700	1295400	-1.22719	0.863592	-1.32747	0.82563	-1.62906	0.680107
ENSCAFT00000029161	ELAV like RNA binding protein 1	ELAVL1	F1PSC4	334	>tr|F1PSC4|F1PSC4_CANFA Uncharacterized protein (Fragment) OS=Canis familiaris GN=ELAVL1 PE=4 SV=2	2508200	2220800	2571900	2881300	1845000	1823900	1.15314	0.863901	-1.48633	0.714284	-1.28894	0.816631
ENSCAFT00000048754	Canis lupus familiaris annexin A13 (ANXA13), mRNA.	ANXA13	J9P497	316	>tr|J9P497|J9P497_CANFA Annexin (Fragment) OS=Canis familiaris GN=ANXA13 PE=3 SV=1;>sp|Q29471|ANX13_CANFA Annexin A13 OS=Canis familiaris GN=ANXA13 PE=1 SV=2	4840400	3499700	4573600	4658200	1	1	1.10692	0.86422	-4615900	3.89532e-12	-4170050	7.8708e-12
ENSCAFT00000020107	dipeptidyl-peptidase 3	DPP3	F1PP87	647	>tr|F1PP87|F1PP87_CANFA Uncharacterized protein (Fragment) OS=Canis familiaris GN=DPP3 PE=4 SV=1;>tr|J9P4M5|J9P4M5_CANFA Uncharacterized protein OS=Canis familiaris GN=DPP3 PE=4 SV=1	2861300	2385400	2200200	2210700	2376200	2641400	-1.18949	0.864553	1.13755	0.904913	-1.04566	0.963066
ENSCAFT00000025069	dihydropyrimidinase-like 3	DPYSL3	F1Q3Y2	570	>tr|F1Q3Y2|F1Q3Y2_CANFA Uncharacterized protein OS=Canis familiaris GN=DPYSL3 PE=4 SV=2	3055000	3289700	3737400	3344000	13198000	13185000	1.11611	0.864703	3.72568	0.0606321	4.15827	0.0161036
ENSCAFT00000013842	Uncharacterized protein	PSMC3	F1PBK7	439	>tr|F1PBK7|F1PBK7_CANFA Uncharacterized protein (Fragment) OS=Canis familiaris GN=PSMC3 PE=3 SV=2;>tr|J9NWA6|J9NWA6_CANFA Uncharacterized protein (Fragment) OS=Canis familiaris GN=LOC100687152 PE=3 SV=1	4341700	4210900	3517100	3983200	3463300	3521500	-1.1403	0.864823	-1.0738	0.932922	-1.22446	0.795444
ENSCAFT00000008685	proteasome (prosome, macropain) 26S subunit, ATPase, 4	PSMC4	E2RH48	418	>tr|E2RH48|E2RH48_CANFA Uncharacterized protein OS=Canis familiaris GN=PSMC4 PE=3 SV=1	1929300	1759500	1489800	1413700	3625300	3168900	-1.27047	0.864873	2.34	0.41584	1.84185	0.513313
ENSCAFT00000003988	leucine-rich pentatricopeptide repeat containing	LRPPRC	F6X6K8	1394	>tr|F6X6K8|F6X6K8_CANFA Uncharacterized protein OS=Canis familiaris GN=LRPPRC PE=4 SV=1	6738800	6272800	5401400	6148800	4331600	4075100	-1.12653	0.865972	-1.37393	0.688248	-1.54777	0.526318
ENSCAFT00000014418	COP9 signalosome subunit 4	COPS4	E2RT55	406	>tr|E2RT55|E2RT55_CANFA Uncharacterized protein OS=Canis familiaris GN=COPS4 PE=4 SV=1	789490	966600	935050	1371600	666420	964420	1.31351	0.866428	-1.41439	0.829112	-1.0768	0.966581
ENSCAFT00000030519	pre-mRNA processing factor 8	PRPF8	E2R4X9	2335	>tr|E2R4X9|E2R4X9_CANFA Uncharacterized protein OS=Canis familiaris GN=PRPF8 PE=4 SV=2	1317100	1173200	1365100	1769900	1	1052700	1.25888	0.866923	NR	NR	NR	NR
ENSCAFT00000045759	Canis lupus familiaris hypoxanthine phosphoribosyltransferase 1 (HPRT1), mRNA.	LOC102156635	J9NVT2	218	>tr|J9NVT2|J9NVT2_CANFA Uncharacterized protein OS=Canis familiaris GN=LOC102156635 PE=4 SV=1;>sp|Q6WIT9|HPRT_CANFA Hypoxanthine-guanine phosphoribosyltransferase OS=Canis familiaris GN=HPRT1 PE=2 SV=3;>tr|F1PLF4|F1PLF4_CANFA Uncharacterized protein (Fragm	1369700	1628700	1656600	2017100	2256400	1673500	1.22522	0.867717	1.06974	0.954299	1.31067	0.823714
ENSCAFT00000023604	SEC24 family member C	SEC24C	E2RE90	1096	>tr|E2RE90|E2RE90_CANFA Uncharacterized protein OS=Canis familiaris GN=SEC24C PE=4 SV=1;>tr|J9JHK6|J9JHK6_CANFA Uncharacterized protein OS=Canis familiaris GN=SEC24C PE=4 SV=1	386880	508010	1	544890	611040	417080	NR	NR	NR	NR	1.14888	0.949311
ENSCAFT00000014559	Canis lupus familiaris Rho GTPase activating protein 1 (ARHGAP1), mRNA.	ARHGAP1	A4GT58	439	>tr|A4GT58|A4GT58_CANFA Cdc42 GTPase-activating protein OS=Canis familiaris GN=ARHGAP1 PE=2 SV=1	1565400	1044600	1123600	852410	5854800	5382400	-1.32084	0.867775	5.68681	0.065279	4.30544	0.0779911
ENSCAFT00000022733	5-aminoimidazole-4-carboxamide ribonucleotide formyltransferase/IMP cyclohydrolase	ATIC	F1P797	592	>tr|F1P797|F1P797_CANFA Uncharacterized protein OS=Canis familiaris GN=ATIC PE=4 SV=2	11813000	12588000	13002000	12849000	11773000	11182000	1.05942	0.868447	-1.12616	0.84258	-1.06299	0.912122
ENSCAFT00000038801	heterogeneous nuclear ribonucleoprotein D (AU-rich element RNA binding protein 1, 37kDa)	HNRNPD	E2RIX2	355	>tr|E2RIX2|E2RIX2_CANFA Uncharacterized protein OS=Canis familiaris GN=HNRNPD PE=4 SV=2	5557900	5493500	6191400	5894800	3496400	3420600	1.09364	0.868658	-1.74732	0.479224	-1.59772	0.522908
ENSCAFT00000004839	polypyrimidine tract binding protein 3	PTBP3	F1PXP9	521	>tr|F1PXP9|F1PXP9_CANFA Uncharacterized protein (Fragment) OS=Canis familiaris GN=PTBP3 PE=4 SV=2	1468200	1473400	1021800	1244100	1	1	-1.2982	0.869704	-1.13295e+06	0.000160652	-1470800	3.43137e-05
ENSCAFT00000014778	serpin peptidase inhibitor, clade B (ovalbumin), member 1	SERPINB1	E2RKJ6	378	>tr|E2RKJ6|E2RKJ6_CANFA Uncharacterized protein OS=Canis familiaris GN=SERPINB1 PE=3 SV=1	3437000	2929100	3743300	3341500	3271500	3199200	1.11289	0.869894	-1.0949	0.91625	1.01643	0.98367
ENSCAFT00000037104	aldolase C, fructose-bisphosphate	ALDOC	F1PL63	364	>tr|F1PL63|F1PL63_CANFA Fructose-bisphosphate aldolase OS=Canis familiaris GN=ALDOC PE=3 SV=1;>tr|F1PS82|F1PS82_CANFA Fructose-bisphosphate aldolase (Fragment) OS=Canis familiaris GN=ALDOC PE=3 SV=2	4098800	4624700	4089800	3613900	4404900	4623600	-1.13238	0.870647	1.17197	0.842179	1.03496	0.962059
ENSCAFT00000003163	cell division cycle 5-like	CDC5L	E2RLP4	802	>tr|E2RLP4|E2RLP4_CANFA Uncharacterized protein OS=Canis familiaris GN=CDC5L PE=4 SV=1	1	330120	229480	303080	1	1	NR	NR	-266280	0.00163153	-165060	0.0152377
ENSCAFT00000010553	ADP-ribosylation factor-like 6 interacting protein 5	ARL6IP5	E2R4I1	190	>tr|E2R4I1|E2R4I1_CANFA Uncharacterized protein (Fragment) OS=Canis familiaris GN=ARL6IP5 PE=4 SV=2	2970100	3576700	2844800	2838100	5534300	4139800	-1.15202	0.870979	1.70232	0.511811	1.47768	0.615645
ENSCAFT00000011515	Uncharacterized protein	KRT18	E2REU6	447	>tr|E2REU6|E2REU6_CANFA Uncharacterized protein (Fragment) OS=Canis familiaris GN=KRT18 PE=3 SV=2	87911000	84086000	89049000	87983000	1075300	1991200	1.02927	0.871136	-57.731	3.49213e-11	-56.089	6.27353e-13
ENSCAFT00000031386	ATP synthase, H+ transporting, mitochondrial Fo complex, subunit B1	ATP5F1	E2QW06	256	>tr|E2QW06|E2QW06_CANFA Uncharacterized protein OS=Canis familiaris GN=ATP5F1 PE=4 SV=1	3789700	3884200	3719000	3039000	3708700	3304400	-1.13553	0.871664	1.03775	0.965546	-1.09422	0.910663
ENSCAFT00000021588	isocitrate dehydrogenase 1 (NADP+), soluble	IDH1	F1PZA1	414	>tr|F1PZA1|F1PZA1_CANFA Isocitrate dehydrogenase [NADP] OS=Canis familiaris GN=IDH1 PE=3 SV=1;>tr|Q0QEQ8|Q0QEQ8_CANFA Isocitrate dehydrogenase 1 (Fragment) OS=Canis familiaris GN=IDH1 PE=2 SV=1	1577200	1768100	1910600	2099600	1447000	1731900	1.19876	0.871673	-1.26151	0.848032	-1.05235	0.967964
ENSCAFT00000014578	MMS19 nucleotide excision repair homolog (S. cerevisiae)	MMS19	E2RRC2	1029	>tr|E2RRC2|E2RRC2_CANFA Uncharacterized protein OS=Canis familiaris GN=MMS19 PE=4 SV=2	718280	816940	541630	544830	1	1	-1.41305	0.871958	-543230	0.00152335	-767610	0.000968884
ENSCAFT00000019805	phosphoprotein enriched in astrocytes 15	PEA15	F1PIK5	151	>tr|F1PIK5|F1PIK5_CANFA Uncharacterized protein (Fragment) OS=Canis familiaris GN=PEA15 PE=4 SV=1	1	290710	215850	254280	1	1	NR	NR	-235065	0.00158167	-145356	0.0151927
ENSCAFT00000023221	thioredoxin-related transmembrane protein 1	TMX1	E2RK67	278	>tr|E2RK67|E2RK67_CANFA Uncharacterized protein OS=Canis familiaris GN=TMX1 PE=4 SV=2	1073400	1368400	1661900	1	1	1	NR	NR	NR	NR	-1220900	0.00010378
ENSCAFT00000011910	Canis lupus familiaris heat shock protein 90kDa beta (Grp94), member 1 (HSP90B1), mRNA.	HSP90B1	F1P8N6	803	>tr|F1P8N6|F1P8N6_CANFA Endoplasmin OS=Canis familiaris GN=HSP90B1 PE=3 SV=1;>sp|P41148|ENPL_CANFA Endoplasmin OS=Canis familiaris GN=HSP90B1 PE=1 SV=1;>tr|A0A077KFB1|A0A077KFB1_CANFA Heat shock protein 90 kDa beta member 1 (Fragment) OS=Canis familiaris G	54375000	51646000	49455000	50063000	54908000	60693000	-1.06534	0.873593	1.16161	0.728772	1.09036	0.843957
ENSCAFT00000029512	3-oxoacid CoA transferase 1	OXCT1	F1PJ13	520	>tr|F1PJ13|F1PJ13_CANFA Uncharacterized protein (Fragment) OS=Canis familiaris GN=OXCT1 PE=4 SV=2	1445100	1743100	1488700	1002000	1622300	1800600	-1.28004	0.873658	1.37427	0.8092	1.07362	0.953883
ENSCAFT00000002114	SRSF protein kinase 1	SRPK1	E2RL63	909	>tr|E2RL63|E2RL63_CANFA Uncharacterized protein OS=Canis familiaris GN=SRPK1 PE=3 SV=2	1	695610	528020	520940	1	1	NR	NR	-524480	0.00154506	-347806	0.012854
ENSCAFT00000015199	chloride intracellular channel 4	CLIC4	L7N0B7	253	>tr|L7N0B7|L7N0B7_CANFA Uncharacterized protein OS=Canis familiaris GN=CLIC4 PE=4 SV=1;>tr|E2RGI4|E2RGI4_CANFA Uncharacterized protein OS=Canis familiaris GN=CLIC4 PE=4 SV=1	1	1304000	1	2019100	2587400	2662700	NR	NR	NR	NR	4.02615	0.480395
ENSCAFT00000024662	GDP-mannose pyrophosphorylase A	GMPPA	E2R1D1	420	>tr|E2R1D1|E2R1D1_CANFA Uncharacterized protein OS=Canis familiaris GN=GMPPA PE=4 SV=1	278340	240280	1	312980	1	1	NR	NR	NR	NR	-259310	0.00579753
ENSCAFT00000004566	oxysterol binding protein-like 3	OSBPL3	E2QYC5	851	>tr|E2QYC5|E2QYC5_CANFA Oxysterol-binding protein OS=Canis familiaris GN=OSBPL3 PE=3 SV=2;>tr|E2QYC7|E2QYC7_CANFA Oxysterol-binding protein (Fragment) OS=Canis familiaris GN=OSBPL3 PE=3 SV=2	779870	867490	566420	620640	1	424620	-1.38776	0.875841	NR	NR	NR	NR
ENSCAFT00000005784	splicing factor proline/glutamine-rich	SFPQ	F1P7J0	659	>tr|F1P7J0|F1P7J0_CANFA Uncharacterized protein OS=Canis familiaris GN=SFPQ PE=4 SV=2	8161900	4755700	6854800	4716500	3229300	4937300	-1.11635	0.875873	-1.41691	0.662119	-1.58176	0.520005
ENSCAFT00000007311	tumor protein, translationally-controlled 1	TPT1	E2RMA1	172	>tr|E2RMA1|E2RMA1_CANFA Uncharacterized protein OS=Canis familiaris GN=TPT1 PE=4 SV=1	3902300	3114300	2979700	4741100	1	1	1.10036	0.875976	-3.8604e+06	1.54423e-10	-3.5083e+06	5.45823e-10
ENSCAFT00000014412	phosphoglycerate mutase family member 4	PGAM1	E2RT65	254	>tr|E2RT65|E2RT65_CANFA Uncharacterized protein OS=Canis familiaris GN=PGAM1 PE=3 SV=2	26966000	22049000	25639000	25094000	20508000	23099000	1.03505	0.875999	-1.16341	0.776619	-1.12402	0.81494
ENSCAFT00000009041	ADP-ribosylation factor-like 8B	ARL8B	E2RE13	186	>tr|E2RE13|E2RE13_CANFA Uncharacterized protein OS=Canis familiaris GN=ARL8B PE=3 SV=1	884130	677750	981380	1057500	1	678960	1.3054	0.876611	NR	NR	NR	NR
ENSCAFT00000036880	prostaglandin F2 receptor inhibitor	PTGFRN	F1PR26	869	>tr|F1PR26|F1PR26_CANFA Uncharacterized protein (Fragment) OS=Canis familiaris GN=PTGFRN PE=4 SV=2;>tr|J9NW82|J9NW82_CANFA Uncharacterized protein OS=Canis familiaris GN=PTGFRN PE=4 SV=1	887390	841100	670180	593460	1	1	-1.36787	0.877746	-631820	0.00144203	-864245	0.000629399
ENSCAFT00000038474	ubiquitin-conjugating enzyme E2L 6	UBE2L6	E2RAL7	153	>tr|E2RAL7|E2RAL7_CANFA Uncharacterized protein OS=Canis familiaris GN=UBE2L6 PE=3 SV=1	1220600	1247500	887850	999550	1	1	-1.30767	0.878674	-943700	0.000359386	-1234050	9.51812e-05
ENSCAFT00000023080	enolase 2 (gamma, neuronal)	ENO2	E2RAS8	472	>tr|E2RAS8|E2RAS8_CANFA Uncharacterized protein OS=Canis familiaris GN=ENO2 PE=3 SV=2	796270	862630	975630	1158300	1261400	1298100	1.28635	0.87922	1.19943	0.901534	1.54289	0.782557
ENSCAFT00000024935	annexin A11	ANXA11	E2QXN8	505	>tr|E2QXN8|E2QXN8_CANFA Annexin OS=Canis familiaris GN=ANXA11 PE=3 SV=1	4993900	3599800	3883500	3762100	5289200	4352000	-1.12401	0.879592	1.26101	0.767306	1.12189	0.875078
ENSCAFT00000018963	proteasome (prosome, macropain) activator subunit 1 (PA28 alpha)	PSME1	F6UY11	233	>tr|F6UY11|F6UY11_CANFA Uncharacterized protein OS=Canis familiaris GN=PSME1 PE=4 SV=1	2628900	2577100	3104900	2717400	856150	1	1.11838	0.880237	NR	NR	NR	NR
ENSCAFT00000020181	prefoldin subunit 2	PFDN2	F1PLU5	154	>tr|F1PLU5|F1PLU5_CANFA Uncharacterized protein OS=Canis familiaris GN=PFDN2 PE=4 SV=2	840570	734990	1100800	933440	774090	685790	1.29112	0.880727	-1.39343	0.844803	-1.07924	0.966769
ENSCAFT00000006549	kinesin family member 5B	KIF5B	E2QTN0	963	>tr|E2QTN0|E2QTN0_CANFA Uncharacterized protein OS=Canis familiaris GN=KIF5B PE=3 SV=1	2036700	2114500	2348600	2406700	3816500	3442100	1.14552	0.880737	1.52642	0.646739	1.74855	0.533651
ENSCAFT00000029393	lysosomal-associated membrane protein 2	LAMP2	E2RNJ1	411	>tr|E2RNJ1|E2RNJ1_CANFA Uncharacterized protein OS=Canis familiaris GN=LAMP2 PE=4 SV=2;>tr|E2RNJ3|E2RNJ3_CANFA Uncharacterized protein OS=Canis familiaris GN=LAMP2 PE=4 SV=1	1319600	1230200	880450	1097400	1542900	1402400	-1.28918	0.88192	1.48914	0.782167	1.15511	0.91811
ENSCAFT00000009993	Uncharacterized protein	LOC100856713	F1PYX5	153	>tr|F1PYX5|F1PYX5_CANFA Uncharacterized protein OS=Canis familiaris GN=LOC100856713 PE=3 SV=2;>tr|J9P3Q3|J9P3Q3_CANFA Uncharacterized protein OS=Canis familiaris GN=UBE2N PE=3 SV=1;>tr|J9P4S8|J9P4S8_CANFA Uncharacterized protein OS=Canis familiaris GN=UBE2	3628000	3528700	3108900	4701400	1	1	1.09133	0.883302	-3905150	1.23499e-10	-3578350	2.28227e-10
ENSCAFT00000023652	galactokinase 2	GALK2	E2RDA6	458	>tr|E2RDA6|E2RDA6_CANFA Uncharacterized protein OS=Canis familiaris GN=GALK2 PE=3 SV=1	517970	458830	659820	658050	475630	542450	1.34917	0.883555	-1.29447	0.897607	1.04226	0.984402
ENSCAFT00000026423	Canis lupus familiaris annexin A2 (ANXA2), mRNA.	ANXA2	Q6TEQ7	339	>sp|Q6TEQ7|ANXA2_CANFA Annexin A2 OS=Canis familiaris GN=ANXA2 PE=1 SV=1	254740000	239280000	243370000	224620000	439550000	472140000	-1.05562	0.883639	1.9481	0.0895373	1.84545	0.18306
ENSCAFT00000024148	tubulin, alpha 4a	TUBA4A	E2RBC3	448	>tr|E2RBC3|E2RBC3_CANFA Uncharacterized protein OS=Canis familiaris GN=TUBA4A PE=3 SV=1	3649900	1	1529600	1174500	1994400	2597000	NR	NR	1.69794	0.663911	NR	NR
ENSCAFT00000019325	pyruvate carboxylase	PC	F1P6G9	1178	>tr|F1P6G9|F1P6G9_CANFA Pyruvate carboxylase OS=Canis familiaris GN=PC PE=4 SV=2	2184800	2425700	1632200	2281000	1	1	-1.17819	0.884812	-1.9566e+06	2.11567e-06	-2305250	6.52337e-07
ENSCAFT00000048034	torsin A interacting protein 1	TOR1AIP1	J9P4M1	501	>tr|J9P4M1|J9P4M1_CANFA Uncharacterized protein OS=Canis familiaris GN=TOR1AIP1 PE=4 SV=1;>tr|E2RCN4|E2RCN4_CANFA Uncharacterized protein (Fragment) OS=Canis familiaris GN=TOR1AIP1 PE=4 SV=2	767530	1	1217100	1	596590	625740	NR	NR	NR	NR	NR	NR
ENSCAFT00000031721	solute carrier family 25 (mitochondrial carrier; phosphate carrier), member 24	SLC25A24	F1PEX8	397	>tr|F1PEX8|F1PEX8_CANFA Uncharacterized protein OS=Canis familiaris GN=SLC25A24 PE=3 SV=2	2696600	3207200	2669300	2484600	5367200	6000000	-1.1455	0.886252	2.20555	0.325942	1.9254	0.395166
ENSCAFT00000049310	N(alpha)-acetyltransferase 15, NatA auxiliary subunit	NAA15	J9NZT4	816	>tr|J9NZT4|J9NZT4_CANFA Uncharacterized protein OS=Canis familiaris GN=NAA15 PE=4 SV=1;>tr|F1PFN4|F1PFN4_CANFA Uncharacterized protein (Fragment) OS=Canis familiaris GN=NAA15 PE=4 SV=2	955090	1001800	722460	762270	1	1	-1.31801	0.887287	-742365	0.000912659	-978445	0.000398572
ENSCAFT00000015816	abhydrolase domain containing 14B	ABHD14B	E2RLZ9	210	>tr|E2RLZ9|E2RLZ9_CANFA Uncharacterized protein OS=Canis familiaris GN=ABHD14B PE=4 SV=1	1419900	1553100	1739500	1796700	768050	1	1.18944	0.887558	NR	NR	NR	NR
ENSCAFT00000035716	Uncharacterized protein	NUDT21	E2QUJ4	227	>tr|E2QUJ4|E2QUJ4_CANFA Uncharacterized protein OS=Canis familiaris GN=NUDT21 PE=4 SV=1;>tr|E2R7S0|E2R7S0_CANFA Uncharacterized protein OS=Canis familiaris GN=LOC100684233 PE=4 SV=2	1218100	1422700	1527500	1658000	1	1	1.20626	0.887662	-1.59275e+06	1.50854e-05	-1.3204e+06	6.66741e-05
ENSCAFT00000006748	solute carrier family 1 (neutral amino acid transporter), member 5	SLC1A5	F1PPI5	548	>tr|F1PPI5|F1PPI5_CANFA Amino acid transporter (Fragment) OS=Canis familiaris GN=SLC1A5 PE=3 SV=1;>tr|K7ZSN9|K7ZSN9_CANFA Amino acid transporter OS=Canis familiaris GN=SLC1A5 PE=2 SV=1	1732900	2753400	1716700	2077300	765300	640530	-1.18247	0.887875	-2.69876	0.47934	-3.19121	0.395464
ENSCAFT00000028009	dynamin 2	DNM2	E2RNC3	870	>tr|E2RNC3|E2RNC3_CANFA Uncharacterized protein OS=Canis familiaris GN=DNM2 PE=3 SV=2	1521700	2188300	1748900	1286800	927320	819810	-1.22212	0.888391	-1.73754	0.70666	-2.12348	0.597483
ENSCAFT00000019193	adaptor-related protein complex 1, beta 1 subunit	AP1B1	E2RRJ6	939	>tr|E2RRJ6|E2RRJ6_CANFA Uncharacterized protein OS=Canis familiaris GN=AP1B1 PE=4 SV=2	1330800	1464600	1206900	691710	1505900	1233700	-1.47234	0.814396	1.44295	0.80398	-1.02037	0.988937
ENSCAFT00000023078	coatomer protein complex, subunit epsilon	COPE	E2RAT6	308	>tr|E2RAT6|E2RAT6_CANFA Uncharacterized protein OS=Canis familiaris GN=COPE PE=4 SV=1	1488600	1526600	993080	1429700	1030000	1139100	-1.24452	0.888958	-1.11695	0.940652	-1.39007	0.821128
ENSCAFT00000023277	integrin, alpha V	ITGAV	F1P8Q0	1014	>tr|F1P8Q0|F1P8Q0_CANFA Uncharacterized protein OS=Canis familiaris GN=ITGAV PE=3 SV=2	1872100	2240000	1671200	1762300	2812900	3310900	-1.19764	0.889254	1.78354	0.583941	1.48921	0.675043
ENSCAFT00000024736	FK506 binding protein 4, 59kDa	FKBP4	E2QWF5	459	>tr|E2QWF5|E2QWF5_CANFA Uncharacterized protein OS=Canis familiaris GN=FKBP4 PE=4 SV=2	4101800	4749200	3853300	4098500	3206200	4437700	-1.11308	0.889768	-1.04028	0.961052	-1.15792	0.851398
ENSCAFT00000047087	TNF receptor-associated protein 1	TRAP1	J9NSW0	702	>tr|J9NSW0|J9NSW0_CANFA Uncharacterized protein OS=Canis familiaris GN=TRAP1 PE=3 SV=1;>tr|F1PXQ9|F1PXQ9_CANFA Uncharacterized protein (Fragment) OS=Canis familiaris GN=TRAP1 PE=3 SV=2	1832600	1899100	2194100	2082900	1578100	1790600	1.14613	0.889986	-1.26963	0.838311	-1.10776	0.932409
ENSCAFT00000043657	spectrin, alpha, non-erythrocytic 1	SPTAN1	J9P2H0	2452	>tr|J9P2H0|J9P2H0_CANFA Uncharacterized protein OS=Canis familiaris GN=SPTAN1 PE=4 SV=1	19934000	20095000	17356000	20496000	9830000	11072000	-1.05751	0.890382	-1.81093	0.272164	-1.91508	0.21952
ENSCAFT00000025632	Uncharacterized protein	ATP6V1E1	E2R1R4	226	>tr|E2R1R4|E2R1R4_CANFA Uncharacterized protein OS=Canis familiaris GN=ATP6V1E1 PE=3 SV=1	636170	507660	393130	440950	550830	477670	-1.37137	0.890924	1.2331	0.923076	-1.11213	0.959498
ENSCAFT00000023450	minichromosome maintenance complex component 7	MCM7	E2RNU4	719	>tr|E2RNU4|E2RNU4_CANFA Uncharacterized protein OS=Canis familiaris GN=MCM7 PE=3 SV=1	1270200	1263500	1023700	980800	1	1	-1.26401	0.891151	-1.00225e+06	0.000299482	-1266850	8.00736e-05
ENSCAFT00000019145	isocitrate dehydrogenase 2 (NADP+), mitochondrial	IDH2	F1PAM3	422	>tr|F1PAM3|F1PAM3_CANFA Isocitrate dehydrogenase [NADP] OS=Canis familiaris GN=IDH2 PE=3 SV=2	5220500	5339100	5508300	5822700	4327700	6191700	1.07305	0.89152	-1.07715	0.924579	-1.00382	0.996581
ENSCAFT00000012921	Uncharacterized protein	CTNNA2	F1PZQ3	360	>tr|F1PZQ3|F1PZQ3_CANFA Uncharacterized protein OS=Canis familiaris GN=CTNNA2 PE=4 SV=2	1	1	1	1	681340	1	1	1	NR	NR	NR	NR
ENSCAFT00000010930	NSFL1 (p97) cofactor (p47)	NSFL1C	F1PWN6	370	>tr|F1PWN6|F1PWN6_CANFA Uncharacterized protein OS=Canis familiaris GN=NSFL1C PE=4 SV=2;>tr|F1PQK4|F1PQK4_CANFA Uncharacterized protein OS=Canis familiaris GN=NSFL1C PE=4 SV=2	1077500	1168600	1227200	1491000	1	1573600	1.21019	0.892217	NR	NR	NR	NR
ENSCAFT00000049290	twinfilin actin-binding protein 1	TWF1	J9NRP8	350	>tr|J9NRP8|J9NRP8_CANFA Uncharacterized protein OS=Canis familiaris GN=TWF1 PE=4 SV=1;>tr|F1PFK0|F1PFK0_CANFA Uncharacterized protein OS=Canis familiaris GN=TWF1 PE=4 SV=2	2091300	2266800	2253600	2637000	2528500	2025900	1.12219	0.893343	-1.07382	0.94712	1.04504	0.966036
ENSCAFT00000044081	myosin IB	MYO1B	J9NW77	1107	>tr|J9NW77|J9NW77_CANFA Uncharacterized protein OS=Canis familiaris GN=MYO1B PE=4 SV=1;>tr|E2RB62|E2RB62_CANFA Uncharacterized protein OS=Canis familiaris GN=MYO1B PE=4 SV=2	1	571180	279410	536910	1176200	1101600	NR	NR	2.79033	0.570951	3.98788	0.573613
ENSCAFT00000045195	GCN1 general control of amino-acid synthesis 1-like 1 (yeast)	GCN1L1	J9NXV2	2671	>tr|J9NXV2|J9NXV2_CANFA Uncharacterized protein OS=Canis familiaris GN=GCN1L1 PE=4 SV=1;>tr|F1PUY0|F1PUY0_CANFA Uncharacterized protein (Fragment) OS=Canis familiaris GN=GCN1L1 PE=4 SV=2	2222600	2500700	2472100	1589800	1062000	1762000	-1.16283	0.894459	-1.43835	0.769182	-1.67256	0.655989
ENSCAFT00000029889	flotillin 2	FLOT2	F1PPL5	428	>tr|F1PPL5|F1PPL5_CANFA Uncharacterized protein (Fragment) OS=Canis familiaris GN=FLOT2 PE=4 SV=1	1624100	1901100	1121700	1770700	693680	759110	-1.21878	0.894478	-1.99093	0.652039	-2.4265	0.554782
ENSCAFT00000044367	Uncharacterized protein		J9P5Z8	86	>tr|J9P5Z8|J9P5Z8_CANFA Uncharacterized protein OS=Canis familiaris PE=4 SV=1;>tr|E2QZ56|E2QZ56_CANFA Uncharacterized protein OS=Canis familiaris GN=LSM5 PE=4 SV=1	355290	412890	520430	499900	1	1	1.32824	0.89472	-510165	0.00157288	-384090	0.00390341
ENSCAFT00000015219	Uncharacterized protein	TXNDC5	F1PHP1	323	>tr|F1PHP1|F1PHP1_CANFA Uncharacterized protein OS=Canis familiaris GN=TXNDC5 PE=3 SV=2	1527500	1422400	1986200	1493100	3516500	3200200	1.17946	0.894904	1.93047	0.506423	2.27692	0.416456
ENSCAFT00000028952	eukaryotic translation initiation factor 5	EIF5	E2RJU3	430	>tr|E2RJU3|E2RJU3_CANFA Uncharacterized protein OS=Canis familiaris GN=EIF5 PE=4 SV=1	687280	727910	696410	1091900	1	853850	1.26365	0.894936	NR	NR	NR	NR
ENSCAFT00000014468	cytoskeleton associated protein 5	CKAP5	E2RSW0	2033	>tr|E2RSW0|E2RSW0_CANFA Uncharacterized protein OS=Canis familiaris GN=CKAP5 PE=4 SV=2	422220	1	1	666090	639950	727890	NR	NR	NR	NR	NR	NR
ENSCAFT00000008769	ATP-binding cassette, sub-family C (CFTR/MRP), member 4	ABCC4	F1PNA2	1326	>tr|F1PNA2|F1PNA2_CANFA Uncharacterized protein OS=Canis familiaris GN=ABCC4 PE=3 SV=2;>tr|B8K1W7|B8K1W7_CANFA ATP-binding cassette protein C4 OS=Canis familiaris GN=Abcc4 PE=2 SV=1	744660	1333900	889100	725170	1	1	-1.28762	0.895679	-807135	0.000701105	-1.03928e+06	0.000294
ENSCAFT00000017958	proteasome (prosome, macropain) subunit, beta type, 5	PSMB5	E2R3R2	263	>tr|E2R3R2|E2R3R2_CANFA Proteasome subunit beta type OS=Canis familiaris GN=PSMB5 PE=3 SV=1	2992700	2713400	2913100	2118000	1	1	-1.13417	0.895856	-2.51555e+06	1.10225e-07	-2853050	3.92079e-08
ENSCAFT00000027630	serine/arginine-rich splicing factor 1	SRSF1	E2RJL3	253	>tr|E2RJL3|E2RJL3_CANFA Uncharacterized protein OS=Canis familiaris GN=SRSF1 PE=4 SV=2	2052500	2097200	2522800	2146600	1274300	1563100	1.12524	0.896139	-1.64566	0.676363	-1.4625	0.755224
ENSCAFT00000021777	translocated promoter region, nuclear basket protein	TPR	F6UV28	2127	>tr|F6UV28|F6UV28_CANFA Uncharacterized protein OS=Canis familiaris GN=TPR PE=4 SV=1	1	1084300	683040	795200	1	1	NR	NR	-739120	0.000937462	-542150	0.00816919
ENSCAFT00000005153	ARP2 actin-related protein 2 homolog (yeast)	ACTR2	E2QXY7	399	>tr|E2QXY7|E2QXY7_CANFA Uncharacterized protein OS=Canis familiaris GN=ACTR2 PE=3 SV=2	2516400	3110700	3516200	2614100	2415200	2831100	1.08942	0.896722	-1.1685	0.870635	-1.07258	0.940079
ENSCAFT00000043402	actin related protein 2/3 complex, subunit 5-like	ARPC5L	J9NTI3	153	>tr|J9NTI3|J9NTI3_CANFA Actin-related protein 2/3 complex subunit 5 OS=Canis familiaris GN=ARPC5L PE=3 SV=1	1569600	1510700	1504200	2092700	1001200	1	1.16771	0.896723	NR	NR	NR	NR
ENSCAFT00000023930	atlastin GTPase 3	ATL3	F1PU09	523	>tr|F1PU09|F1PU09_CANFA Uncharacterized protein OS=Canis familiaris GN=ATL3 PE=4 SV=2	2429800	2099800	1913200	1999600	2915800	2857800	-1.15764	0.897387	1.47557	0.706603	1.27464	0.796264
ENSCAFT00000009794	Canis lupus familiaris eukaryotic translation initiation factor 2-alpha kinase 2 (EIF2AK2), mRNA.	EIF2AK2	Q2KM13	532	>tr|Q2KM13|Q2KM13_CANFA Eukaryotic translation initiation factor 2-alpha kinase 2 OS=Canis familiaris GN=EIF2AK2 PE=2 SV=1	1856600	1749400	1334700	1667000	1753000	1310600	-1.20132	0.897984	1.02062	0.987499	-1.17705	0.894632
ENSCAFT00000000131	diacylglycerol kinase, alpha 80kDa	DGKA	E2QW80	734	>tr|E2QW80|E2QW80_CANFA Diacylglycerol kinase OS=Canis familiaris GN=DGKA PE=3 SV=2	632710	631640	690210	917900	425300	456620	1.27189	0.898244	-1.82342	0.755735	-1.43363	0.864596
ENSCAFT00000015648	twinfilin actin-binding protein 2	TWF2	E2RGD3	349	>tr|E2RGD3|E2RGD3_CANFA Uncharacterized protein OS=Canis familiaris GN=TWF2 PE=4 SV=2	2057400	1779900	2182300	2161500	1	1	1.13199	0.898338	-2171900	5.59559e-07	-1.91865e+06	3.74685e-06
ENSCAFT00000021145	heterogeneous nuclear ribonucleoprotein R	HNRNPR	E2RE36	633	>tr|E2RE36|E2RE36_CANFA Uncharacterized protein OS=Canis familiaris GN=HNRNPR PE=4 SV=2	2207200	2793300	1956900	2391200	1657500	1	-1.15004	0.898443	NR	NR	NR	NR
ENSCAFT00000019687	Uncharacterized protein	RPS25	E2RS49	125	>tr|E2RS49|E2RS49_CANFA Uncharacterized protein (Fragment) OS=Canis familiaris GN=RPS25 PE=4 SV=2	6965700	6890900	7281900	7443100	4782400	3702100	1.06267	0.898526	-1.73552	0.481539	-1.63317	0.479935
ENSCAFT00000007975	acetyl-CoA acyltransferase 1	ACAA1	E2REH5	426	>tr|E2REH5|E2REH5_CANFA Uncharacterized protein OS=Canis familiaris GN=ACAA1 PE=3 SV=1;>tr|J9NTM3|J9NTM3_CANFA Uncharacterized protein OS=Canis familiaris GN=ACAA1 PE=4 SV=1	419240	544440	271260	436490	590630	1	-1.36161	0.899039	NR	NR	NR	NR
ENSCAFT00000046744	sterol carrier protein 2	SCP2	J9P746	540	>tr|J9P746|J9P746_CANFA Uncharacterized protein OS=Canis familiaris GN=SCP2 PE=4 SV=1	660310	757020	968460	803590	879330	834560	1.25027	0.899255	-1.03393	0.984262	1.20924	0.91586
ENSCAFT00000021148	insulin-like growth factor 2 mRNA binding protein 2	IGF2BP2	F1PDI8	531	>tr|F1PDI8|F1PDI8_CANFA Uncharacterized protein OS=Canis familiaris GN=IGF2BP2 PE=4 SV=2	440000	566790	535460	761630	435810	521040	1.28834	0.899468	-1.35558	0.881638	-1.05219	0.9816
ENSCAFT00000028710	acyl-CoA synthetase long-chain family member 4	ACSL4	F1PEH9	670	>tr|F1PEH9|F1PEH9_CANFA Uncharacterized protein OS=Canis familiaris GN=ACSL4 PE=4 SV=2	858030	1097300	1158400	1213500	1	872740	1.21304	0.899597	NR	NR	NR	NR
ENSCAFT00000007612	cyclin-dependent kinase 5	CDK5	E2RGN2	295	>tr|E2RGN2|E2RGN2_CANFA Uncharacterized protein OS=Canis familiaris GN=CDK5 PE=4 SV=2;>tr|J9NWG1|J9NWG1_CANFA Uncharacterized protein (Fragment) OS=Canis familiaris GN=CDK5 PE=4 SV=1	265420	221290	323060	1	1	1	NR	NR	NR	NR	-243355	0.00569543
ENSCAFT00000016429	NOP2/Sun RNA methyltransferase family, member 2	NSUN2	F1PRL0	780	>tr|F1PRL0|F1PRL0_CANFA Uncharacterized protein OS=Canis familiaris GN=NSUN2 PE=4 SV=2	1144300	1265100	1387000	1472100	893610	977650	1.18664	0.900513	-1.5279	0.772844	-1.28758	0.872473
ENSCAFT00000020976	DEAH (Asp-Glu-Ala-His) box helicase 9	DHX9	E2RNT3	1276	>tr|E2RNT3|E2RNT3_CANFA Uncharacterized protein OS=Canis familiaris GN=DHX9 PE=4 SV=1	1149400	1307100	1132400	839130	866140	756450	-1.24599	0.901307	-1.21505	0.906648	-1.51394	0.795249
ENSCAFT00000024053	capping protein (actin filament) muscle Z-line, beta	CAPZB	F1PQS3	371	>tr|F1PQS3|F1PQS3_CANFA Uncharacterized protein OS=Canis familiaris GN=CAPZB PE=4 SV=2	4155800	3437500	3894900	2984400	2324400	2299800	-1.10379	0.902464	-1.48767	0.676211	-1.64208	0.558399
ENSCAFT00000009190	nucleosome assembly protein 1-like 1	NAP1L1	F1PRE1	391	>tr|F1PRE1|F1PRE1_CANFA Uncharacterized protein OS=Canis familiaris GN=NAP1L1 PE=3 SV=2	4039600	5374600	3228400	5300200	3762300	4611600	-1.10384	0.903079	-1.01847	0.981442	-1.12423	0.875353
ENSCAFT00000025366	methylenetetrahydrofolate dehydrogenase (NADP+ dependent) 1, methenyltetrahydrofolate cyclohydrolase, formyltetrahydrofolate synthetase	MTHFD1	F6XNH4	974	>tr|F6XNH4|F6XNH4_CANFA Uncharacterized protein (Fragment) OS=Canis familiaris GN=MTHFD1 PE=3 SV=1;>tr|F1PYV1|F1PYV1_CANFA Uncharacterized protein (Fragment) OS=Canis familiaris GN=MTHFD1 PE=3 SV=2	41174000	41248000	37572000	40686000	13427000	14264000	-1.05321	0.903368	-2.82612	0.0587903	-2.97649	0.013193
ENSCAFT00000030413	v-crk avian sarcoma virus CT10 oncogene homolog	CRK	E2QWD3	385	>tr|E2QWD3|E2QWD3_CANFA Uncharacterized protein OS=Canis familiaris GN=CRK PE=4 SV=2	1069500	1025700	857360	810940	1131600	1149600	-1.25589	0.903865	1.36738	0.844388	1.08877	0.955857
ENSCAFT00000007575	translin	TSN	F1PFI5	242	>tr|F1PFI5|F1PFI5_CANFA Uncharacterized protein (Fragment) OS=Canis familiaris GN=TSN PE=4 SV=2	1006500	787430	995810	1185000	1	1	1.21566	0.904068	-1090405	0.000203773	-896965	0.000575215
ENSCAFT00000027456	fibronectin leucine rich transmembrane protein 2	FLRT2	E2RB35	660	>tr|E2RB35|E2RB35_CANFA Uncharacterized protein OS=Canis familiaris GN=FLRT2 PE=4 SV=1	383630	457970	538180	543070	1	1	1.28476	0.904312	-540625	0.00152921	-420800	0.00334901
ENSCAFT00000011058	eukaryotic translation initiation factor 3, subunit F	EIF3F	F1PU02	324	>tr|F1PU02|F1PU02_CANFA Uncharacterized protein (Fragment) OS=Canis familiaris GN=EIF3F PE=3 SV=2	2343400	2061600	2321800	2552400	2220700	2373800	1.10652	0.906036	-1.06088	0.955828	1.04302	0.967405
ENSCAFT00000030625	signal sequence receptor, delta	SSR4	E2QY54	173	>tr|E2QY54|E2QY54_CANFA Uncharacterized protein OS=Canis familiaris GN=SSR4 PE=4 SV=1	1315100	1326000	1029300	1141000	1522100	1597500	-1.21693	0.906501	1.4374	0.790574	1.18117	0.901812
ENSCAFT00000031942	lysyl-tRNA synthetase	KARS	E2RSP4	625	>tr|E2RSP4|E2RSP4_CANFA Lysine--tRNA ligase OS=Canis familiaris GN=KARS PE=3 SV=1	3633500	2400600	3354300	3163600	3038800	3008400	1.08018	0.906599	-1.07784	0.935397	1.00217	0.997298
ENSCAFT00000000377	heterogeneous nuclear ribonucleoprotein A/B	HNRNPAB	F1PA19	264	>tr|F1PA19|F1PA19_CANFA Uncharacterized protein (Fragment) OS=Canis familiaris GN=HNRNPAB PE=4 SV=2	5803700	6074600	6956600	5625600	3387900	4794800	1.05926	0.907088	-1.53766	0.591133	-1.45164	0.598412
ENSCAFT00000002165	Uncharacterized protein		E2RA50	439	>tr|E2RA50|E2RA50_CANFA Uncharacterized protein OS=Canis familiaris PE=4 SV=2;>tr|J9P8J3|J9P8J3_CANFA Uncharacterized protein OS=Canis familiaris PE=4 SV=1;>tr|E2RJ54|E2RJ54_CANFA Uncharacterized protein OS=Canis familiaris PE=4 SV=2	29906000	30131000	30455000	30840000	22601000	23699000	1.02095	0.907136	-1.32387	0.603515	-1.2967	0.568087
ENSCAFT00000024598	solute carrier family 3 (amino acid transporter heavy chain), member 2	SLC3A2	F1PRC5	533	>tr|F1PRC5|F1PRC5_CANFA Uncharacterized protein OS=Canis familiaris GN=SLC3A2 PE=4 SV=2	7514900	7182400	4596300	8908200	4317300	3986600	-1.08833	0.907205	-1.62628	0.541015	-1.76993	0.411228
ENSCAFT00000019743	DEAD (Asp-Glu-Ala-Asp) box helicase 6	DDX6	E2RR01	483	>tr|E2RR01|E2RR01_CANFA Uncharacterized protein OS=Canis familiaris GN=DDX6 PE=3 SV=1	1208200	1126000	1232000	1510900	1057300	1169500	1.17509	0.907526	-1.23177	0.883538	-1.04823	0.97576
ENSCAFT00000046158	tyrosine 3-monooxygenase/tryptophan 5-monooxygenase activation protein, eta	YWHAH	J9P6N4	246	>tr|J9P6N4|J9P6N4_CANFA Uncharacterized protein OS=Canis familiaris GN=YWHAH PE=3 SV=1	2628800	3420100	3398700	3093700	6216200	3815100	1.07332	0.907602	1.54508	0.588797	1.65837	0.518071
ENSCAFT00000026432	C-terminal binding protein 2	CTBP2	F6X5G9	445	>tr|F6X5G9|F6X5G9_CANFA Uncharacterized protein OS=Canis familiaris GN=CTBP2 PE=3 SV=1	534650	616760	692670	744290	1	1	1.248	0.908067	-718480	0.00101355	-575705	0.00177808
ENSCAFT00000011009	proteasome (prosome, macropain) 26S subunit, non-ATPase, 6	PSMD6	E2RN00	516	>tr|E2RN00|E2RN00_CANFA Uncharacterized protein OS=Canis familiaris GN=PSMD6 PE=4 SV=2	1820900	1690500	1159100	1806100	1846700	1270300	-1.1842	0.908747	1.05119	0.969502	-1.12653	0.923673
ENSCAFT00000032011	ATP-binding cassette, sub-family D (ALD), member 3	ABCD3	F1P843	646	>tr|F1P843|F1P843_CANFA Uncharacterized protein (Fragment) OS=Canis familiaris GN=ABCD3 PE=3 SV=2;>tr|J9P7K3|J9P7K3_CANFA Uncharacterized protein OS=Canis familiaris GN=ABCD3 PE=3 SV=1	1850200	2308500	2268600	2327300	1	1	1.10513	0.909073	-2297950	3.17371e-07	-2079350	1.39802e-06
0	#N/A	RAB2A	P61105	212	>sp|P61105|RAB2A_CANFA Ras-related protein Rab-2A OS=Canis familiaris GN=RAB2A PE=1 SV=1;>tr|G1K288|G1K288_CANFA Uncharacterized protein OS=Canis familiaris GN=LOC100683203 PE=3 SV=2;>tr|J9NWA7|J9NWA7_CANFA Uncharacterized protein (Fragment) OS=Canis famil	1963800	1972000	1713800	1661700	1112100	1511600	-1.16599	0.909975	-1.28654	0.847321	-1.5001	0.746308
ENSCAFT00000001141	t-complex 1	TCP1	E2R0L9	556	>tr|E2R0L9|E2R0L9_CANFA T-complex protein 1 subunit alpha OS=Canis familiaris GN=TCP1 PE=3 SV=1	12438000	11122000	8688100	13278000	12326000	7884300	-1.07256	0.911032	-1.08688	0.89024	-1.16574	0.782098
0	#N/A	CANX	P24643	593	>sp|P24643|CALX_CANFA Calnexin OS=Canis familiaris GN=CANX PE=1 SV=3	11683000	10585000	11392000	11812000	12585000	11367000	1.04203	0.911472	1.03224	0.957426	1.07562	0.893076
ENSCAFT00000024775	Uncharacterized protein	AIMP2	E2QVF9	320	>tr|E2QVF9|E2QVF9_CANFA Uncharacterized protein OS=Canis familiaris GN=AIMP2 PE=4 SV=1	878740	752890	975120	991030	1	1	1.20502	0.911544	-983075	0.000326487	-815815	0.000774905
ENSCAFT00000009466	Aly/REF export factor	ALYREF	F1PL92	257	>tr|F1PL92|F1PL92_CANFA Uncharacterized protein OS=Canis familiaris GN=ALYREF PE=4 SV=2	2297100	2766000	2857700	2629600	1892000	1	1.08378	0.911616	NR	NR	NR	NR
ENSCAFT00000001635	enoyl CoA hydratase domain containing 1	ECHDC1	F1PW22	301	>tr|F1PW22|F1PW22_CANFA Uncharacterized protein OS=Canis familiaris GN=ECHDC1 PE=3 SV=2	1	163940	1	109590	1	1	NR	NR	NR	NR	-81970.5	0.0140974
ENSCAFT00000045269	protein phosphatase 2, regulatory subunit B, alpha	PPP2R2A	J9P0L7	447	>tr|J9P0L7|J9P0L7_CANFA Serine/threonine-protein phosphatase 2A 55 kDa regulatory subunit B OS=Canis familiaris GN=PPP2R2A PE=3 SV=1;>tr|E2R0J6|E2R0J6_CANFA Serine/threonine-protein phosphatase 2A 55 kDa regulatory subunit B OS=Canis familiaris GN=PPP2R2A	1	1332500	1	914270	974400	1068500	NR	NR	NR	NR	1.53313	0.854369
ENSCAFT00000002412	eukaryotic translation initiation factor 3, subunit D	EIF3D	E2REK3	548	>tr|E2REK3|E2REK3_CANFA Eukaryotic translation initiation factor 3 subunit D OS=Canis familiaris GN=EIF3D PE=3 SV=2	986950	1013700	666280	954070	1	1	-1.2347	0.912963	-810175	0.000683729	-1000325	0.000348416
ENSCAFT00000008383	septin 9	sept9	F1PB08	579	>tr|F1PB08|F1PB08_CANFA Uncharacterized protein (Fragment) OS=Canis familiaris GN=SEPT9 PE=3 SV=2;>tr|J9NSL6|J9NSL6_CANFA Uncharacterized protein OS=Canis familiaris GN=SEPT9 PE=3 SV=1	1614100	1437800	1716700	1762100	2424000	2696500	1.13988	0.913322	1.47192	0.732378	1.67781	0.63821
ENSCAFT00000049978	eukaryotic translation initiation factor 5B	EIF5B	J9P504	1219	>tr|J9P504|J9P504_CANFA Uncharacterized protein OS=Canis familiaris GN=EIF5B PE=4 SV=1;>tr|F1PMA6|F1PMA6_CANFA Uncharacterized protein (Fragment) OS=Canis familiaris GN=EIF5B PE=4 SV=2	1629800	1550300	2137500	1472300	1930800	1653500	1.13512	0.913326	-1.00711	0.995337	1.1271	0.921108
ENSCAFT00000027164	Canis lupus familiaris ribosomal protein S4, X-linked (RPS4X), mRNA.	RPS4X	F2Z4Q1	263	>tr|F2Z4Q1|F2Z4Q1_CANFA 40S ribosomal protein S4 OS=Canis familiaris GN=RPS4X PE=3 SV=1;>tr|J9P5V0|J9P5V0_CANFA 40S ribosomal protein S4 OS=Canis familiaris PE=3 SV=1;>tr|Q6LEP2|Q6LEP2_CANFA Ribosomal protein S4 (Fragment) OS=Canis familiaris GN=Rps4 PE=2	7951200	6836700	6981700	8582200	5795800	4829300	1.05248	0.91361	-1.46482	0.609204	-1.39179	0.61921
ENSCAFT00000007632	selenophosphate synthetase 1	SEPHS1	F1PFD8	392	>tr|F1PFD8|F1PFD8_CANFA Uncharacterized protein OS=Canis familiaris GN=SEPHS1 PE=4 SV=2	657970	596580	492530	487890	1	1	-1.2796	0.913988	-490210	0.00151525	-627275	0.0015823
ENSCAFT00000050185	vinculin	VCL	J9P4F3	1074	>tr|J9P4F3|J9P4F3_CANFA Uncharacterized protein OS=Canis familiaris GN=VCL PE=4 SV=1;>tr|F1PKR3|F1PKR3_CANFA Uncharacterized protein (Fragment) OS=Canis familiaris GN=VCL PE=4 SV=2;>tr|G8C7I1|G8C7I1_CANFA Metavinculin variant (Fragment) OS=Canis familiaris	9709500	9524900	9595600	8229400	19611000	16526000	-1.07907	0.914316	2.02732	0.234333	1.87877	0.241468
ENSCAFT00000007105	echinoderm microtubule associated protein like 2	EML2	F1PRU1	649	>tr|F1PRU1|F1PRU1_CANFA Uncharacterized protein OS=Canis familiaris GN=EML2 PE=4 SV=2;>tr|E2RII4|E2RII4_CANFA Uncharacterized protein OS=Canis familiaris GN=EML2 PE=4 SV=2	1364400	1140700	1442600	1451700	1340200	1979700	1.15536	0.914727	1.14705	0.91615	1.32526	0.832366
ENSCAFT00000017622	nucleolin	NCL	F1Q0B0	715	>tr|F1Q0B0|F1Q0B0_CANFA Uncharacterized protein OS=Canis familiaris GN=NCL PE=4 SV=2	41283000	38495000	42382000	38906000	16034000	14849000	1.01893	0.914964	-2.63213	0.066213	-2.58323	0.0304494
ENSCAFT00000022358	elongation factor Tu GTP binding domain containing 2	EFTUD2	F1PUB9	972	>tr|F1PUB9|F1PUB9_CANFA Uncharacterized protein OS=Canis familiaris GN=EFTUD2 PE=4 SV=2	895460	1153000	904250	762040	838990	731170	-1.22935	0.915012	-1.06122	0.972996	-1.30462	0.874409
ENSCAFT00000015689	EH-domain containing 4	EHD4	F1P719	541	>tr|F1P719|F1P719_CANFA Uncharacterized protein OS=Canis familiaris GN=EHD4 PE=4 SV=2	824600	875360	1227200	788050	1328300	1461600	1.18547	0.917046	1.38439	0.823029	1.64116	0.74981
ENSCAFT00000045762	extended synaptotagmin-like protein 1	ESYT1	J9NRF6	1082	>tr|J9NRF6|J9NRF6_CANFA Uncharacterized protein (Fragment) OS=Canis familiaris GN=ESYT1 PE=4 SV=1;>tr|F1PVB6|F1PVB6_CANFA Uncharacterized protein OS=Canis familiaris GN=ESYT1 PE=4 SV=2	2381300	2375300	2258600	1967100	3928400	2231600	-1.12564	0.917264	1.45775	0.703171	1.29504	0.780189
ENSCAFT00000004392	CTP synthase 1	CTPS1	E2QUQ3	591	>tr|E2QUQ3|E2QUQ3_CANFA CTP synthase OS=Canis familiaris GN=CTPS1 PE=3 SV=1	884560	691710	1	1194200	994330	1001400	NR	NR	NR	NR	1.26611	0.888103
ENSCAFT00000029972	pipecolic acid oxidase	PIPOX	E2R6W0	392	>tr|E2R6W0|E2R6W0_CANFA Uncharacterized protein OS=Canis familiaris GN=PIPOX PE=4 SV=1	1596200	1835300	1211700	1720100	1372800	1352900	-1.17044	0.917988	-1.07561	0.956888	-1.25894	0.860908
ENSCAFT00000009515	histidyl-tRNA synthetase	HARS	E2QZ69	509	>tr|E2QZ69|E2QZ69_CANFA Uncharacterized protein OS=Canis familiaris GN=HARS PE=3 SV=1	1806200	1868700	1842500	2225000	2525900	1	1.10683	0.918953	NR	NR	NR	NR
ENSCAFT00000028947	proteasome (prosome, macropain) subunit, beta type, 1	PSMB1	F1PF02	189	>tr|F1PF02|F1PF02_CANFA Proteasome subunit beta type OS=Canis familiaris GN=PSMB1 PE=3 SV=2	2332800	2272100	2669100	2321300	1990600	1740900	1.08372	0.920151	-1.33737	0.796786	-1.23406	0.847701
ENSCAFT00000016229	Canis lupus familiaris ribosomal protein, large, P0 (RPLP0), mRNA.	RPLP0	F1PUX4	317	>tr|F1PUX4|F1PUX4_CANFA Uncharacterized protein OS=Canis familiaris GN=RPLP0 PE=1 SV=1;>tr|Q9TTI6|Q9TTI6_CANFA Acidic ribosomal phosphoprotein P0 (Fragment) OS=Canis familiaris PE=2 SV=1	21388000	20113000	17615000	24554000	14932000	15686000	1.0161	0.921875	-1.37726	0.545601	-1.35544	0.568617
ENSCAFT00000032187	adaptor-related protein complex 1, gamma 1 subunit	AP1G1	E2RPG3	822	>tr|E2RPG3|E2RPG3_CANFA Uncharacterized protein OS=Canis familiaris GN=AP1G1 PE=4 SV=2	1451000	1358600	963460	1430300	1384300	1044400	-1.17372	0.922567	1.0146	0.992036	-1.15683	0.919436
ENSCAFT00000024242	6-phosphogluconolactonase	PGLS	E2RLQ6	258	>tr|E2RLQ6|E2RLQ6_CANFA Uncharacterized protein OS=Canis familiaris GN=PGLS PE=4 SV=1	1853300	2501500	1714900	2147900	1480500	1760000	-1.12737	0.922933	-1.19204	0.884812	-1.34387	0.795202
ENSCAFT00000002175	chromosome 9 open reading frame 64	C9orf64	E2RA30	341	>tr|E2RA30|E2RA30_CANFA Uncharacterized protein OS=Canis familiaris GN=C9orf64 PE=4 SV=1	1	379110	1	518050	601120	370620	NR	NR	NR	NR	2.56321	0.745833
ENSCAFT00000020772	p21 protein (Cdc42/Rac)-activated kinase 2	PAK2	E2RJA0	524	>tr|E2RJA0|E2RJA0_CANFA Uncharacterized protein OS=Canis familiaris GN=PAK2 PE=4 SV=1	1317000	1454900	1136600	1225700	1351300	1303600	-1.17339	0.923486	1.12386	0.934515	-1.04407	0.976113
ENSCAFT00000006448	cytidine monophosphate (UMP-CMP) kinase 1, cytosolic	CMPK1	F1PIG2	228	>tr|F1PIG2|F1PIG2_CANFA UMP-CMP kinase OS=Canis familiaris GN=CMPK1 PE=3 SV=2	1474800	1665600	1590500	1906300	1068400	1328600	1.11349	0.92572	-1.45882	0.775012	-1.31014	0.848568
ENSCAFT00000006890	hydroxyacyl-CoA dehydrogenase/3-ketoacyl-CoA thiolase/enoyl-CoA hydratase (trifunctional protein), alpha subunit	HADHA	F1PIP0	747	>tr|F1PIP0|F1PIP0_CANFA Uncharacterized protein (Fragment) OS=Canis familiaris GN=HADHA PE=3 SV=2	19224000	17012000	17188000	19756000	15451000	13810000	1.01954	0.926475	-1.26257	0.655109	-1.23837	0.686921
ENSCAFT00000036511	Canis lupus familiaris DEAD (Asp-Glu-Ala-Asp) box polypeptide 39B (DDX39B), mRNA.	DDX39B	Q5WR10	428	>sp|Q5WR10|DX39B_CANFA Spliceosome RNA helicase DDX39B OS=Canis familiaris GN=DDX39B PE=3 SV=1;>tr|K9J6N8|K9J6N8_CANFA Spliceosome RNA helicase DDX39B OS=Canis familiaris GN=DDX39B PE=4 SV=1	8881100	9474000	9771000	9284200	7145300	6142300	1.03814	0.926903	-1.43406	0.601083	-1.38137	0.59204
ENSCAFT00000017088	calcium binding protein 39	CAB39	E2R8W7	341	>tr|E2R8W7|E2R8W7_CANFA Uncharacterized protein OS=Canis familiaris GN=CAB39 PE=4 SV=1	1120300	1333700	1306800	1463600	561710	442130	1.12893	0.926966	-2.7598	0.538491	-2.44461	0.611064
ENSCAFT00000042754	proteasome (prosome, macropain) 26S subunit, non-ATPase, 14	PSMD14	J9NRI0	289	>tr|J9NRI0|J9NRI0_CANFA Uncharacterized protein OS=Canis familiaris GN=PSMD14 PE=4 SV=1;>tr|F1PGY4|F1PGY4_CANFA Uncharacterized protein OS=Canis familiaris GN=PSMD14 PE=4 SV=2	1	1411400	1022300	695450	1998700	1558600	NR	NR	2.07091	0.600175	2.5204	0.663772
ENSCAFT00000028996	serine hydroxymethyltransferase 1 (soluble)	SHMT1	E2RIV3	484	>tr|E2RIV3|E2RIV3_CANFA Serine hydroxymethyltransferase OS=Canis familiaris GN=SHMT1 PE=3 SV=2	2344600	1	1374100	1469000	1	1	NR	NR	-1.42155e+06	3.09396e-05	NR	NR
ENSCAFT00000026208	actinin, alpha 1	ACTN1	E2QY07	892	>tr|E2QY07|E2QY07_CANFA Uncharacterized protein OS=Canis familiaris GN=ACTN1 PE=4 SV=1;>tr|E2QY08|E2QY08_CANFA Uncharacterized protein OS=Canis familiaris GN=ACTN1 PE=4 SV=2	20099000	22450000	22638000	20411000	26961000	26619000	1.01175	0.928119	1.24463	0.682353	1.25925	0.625609
ENSCAFT00000008866	phosphofructokinase, platelet	PFKP	F1PKS3	777	>tr|F1PKS3|F1PKS3_CANFA 6-phosphofructokinase OS=Canis familiaris GN=PFKP PE=3 SV=2;>tr|F1PKS1|F1PKS1_CANFA Uncharacterized protein (Fragment) OS=Canis familiaris GN=PFKP PE=3 SV=2	2783600	3073200	3007400	2349500	5287400	5715300	-1.09332	0.928534	2.05393	0.37574	1.87862	0.415121
ENSCAFT00000012800	succinate-CoA ligase, alpha subunit	SUCLG1	E2R0Y5	346	>tr|E2R0Y5|E2R0Y5_CANFA Uncharacterized protein OS=Canis familiaris GN=SUCLG1 PE=3 SV=1	1600100	1450200	1924600	1470700	1	1257400	1.1131	0.92858	NR	NR	NR	NR
ENSCAFT00000032381	proteasome (prosome, macropain) subunit, beta type, 10	PSMB10	E2RKR9	275	>tr|E2RKR9|E2RKR9_CANFA Proteasome subunit beta type (Fragment) OS=Canis familiaris GN=PSMB10 PE=3 SV=2	762740	515020	702050	809500	1	1	1.18297	0.928709	-755775	0.00084922	-638880	0.00155121
ENSCAFT00000001747	N-Myc downstream regulated gene 1	NDRG1	E2RMB9	384	>tr|E2RMB9|E2RMB9_CANFA N-Myc downstream regulated gene 1 OS=Canis familiaris GN=NDRG1 PE=2 SV=1	9637900	11280000	10518000	9092200	2238600	2362900	-1.06668	0.928768	-4.2617	0.0657153	-4.54589	0.0254956
ENSCAFT00000049039	Uncharacterized protein	TMEM43	J9PA19	400	>tr|J9PA19|J9PA19_CANFA Uncharacterized protein OS=Canis familiaris GN=TMEM43 PE=4 SV=1;>tr|F1PPC9|F1PPC9_CANFA Uncharacterized protein (Fragment) OS=Canis familiaris GN=TMEM43 PE=4 SV=1	1824200	2253000	1649300	1978100	2511100	3645600	-1.124	0.930167	1.69728	0.604035	1.51003	0.665314
ENSCAFT00000007636	ribosomal protein S8	RPS8	E2RFR0	208	>tr|E2RFR0|E2RFR0_CANFA 40S ribosomal protein S8 OS=Canis familiaris GN=RPS8 PE=3 SV=1	10907000	9667400	10867000	10423000	7073800	7247900	1.03478	0.930248	-1.48656	0.537959	-1.43659	0.529135
ENSCAFT00000000904	aldehyde dehydrogenase 7 family, member A1	ALDH7A1	E2RQ99	539	>tr|E2RQ99|E2RQ99_CANFA Uncharacterized protein OS=Canis familiaris GN=ALDH7A1 PE=3 SV=1;>tr|J9NVL7|J9NVL7_CANFA Uncharacterized protein OS=Canis familiaris GN=ALDH7A1 PE=3 SV=1	1145400	1174700	1276100	1334300	1	1	1.12512	0.930789	-1305200	5.06138e-05	-1160050	0.000138953
ENSCAFT00000032087	ribosomal protein L5	RPL5	F1P7B0	297	>tr|F1P7B0|F1P7B0_CANFA Uncharacterized protein (Fragment) OS=Canis familiaris GN=RPL5 PE=1 SV=2	2960400	2940100	3102400	3115800	2028500	2430100	1.05384	0.931616	-1.39465	0.733239	-1.3234	0.767012
ENSCAFT00000047470	myoferlin	MYOF	J9P3K0	2061	>tr|J9P3K0|J9P3K0_CANFA Uncharacterized protein OS=Canis familiaris GN=MYOF PE=4 SV=1;>tr|F1PZD5|F1PZD5_CANFA Uncharacterized protein (Fragment) OS=Canis familiaris GN=MYOF PE=4 SV=2;>tr|J9NXQ1|J9NXQ1_CANFA Uncharacterized protein (Fragment) OS=Canis famil	826620	1	483000	561290	11754000	8060700	NR	NR	18.9743	0.00118202	NR	NR
ENSCAFT00000029820	lon peptidase 1, mitochondrial	LONP1	F6XV93	763	>tr|F6XV93|F6XV93_CANFA Lon protease homolog, mitochondrial OS=Canis familiaris GN=LONP1 PE=3 SV=1	2665200	2762900	2385300	2577600	1315400	1250900	-1.09374	0.932531	-1.93387	0.579531	-2.11515	0.499436
ENSCAFT00000022063	VGF nerve growth factor inducible	VGF	E2RTG4	612	>tr|E2RTG4|E2RTG4_CANFA Uncharacterized protein OS=Canis familiaris GN=VGF PE=4 SV=2	1	1	1	1	2369300	3065100	1	1	2717200	3.29903e-08	2717200	8.71269e-08
ENSCAFT00000022426	EH-domain containing 1	EHD1	F1PSK6	471	>tr|F1PSK6|F1PSK6_CANFA Uncharacterized protein OS=Canis familiaris GN=EHD1 PE=4 SV=2	899510	1070400	1146700	523490	1025200	1786500	-1.17945	0.933619	1.68346	0.729026	1.42732	0.812775
ENSCAFT00000011161	Uncharacterized protein	CSNK2A1	E2RHZ1	391	>tr|E2RHZ1|E2RHZ1_CANFA Uncharacterized protein OS=Canis familiaris GN=CSNK2A1 PE=4 SV=1	2120500	2027500	1870700	1856200	1836600	1692100	-1.11299	0.934059	-1.05617	0.963981	-1.1755	0.886375
ENSCAFT00000030124	Uncharacterized protein	RBMX	E2R068	392	>tr|E2R068|E2R068_CANFA Uncharacterized protein (Fragment) OS=Canis familiaris GN=RBMX PE=4 SV=2	2967400	2189900	2904600	2568700	1673900	1652500	1.06127	0.934222	-1.64541	0.658137	-1.55041	0.687898
ENSCAFT00000020076	splicing factor 3a, subunit 1, 120kDa	SF3A1	E2RDL8	793	>tr|E2RDL8|E2RDL8_CANFA Uncharacterized protein OS=Canis familiaris GN=SF3A1 PE=4 SV=1	1	2058900	1131300	1269400	1	1	NR	NR	-1200350	0.000101145	-1.02945e+06	0.00285762
ENSCAFT00000027006	peptidylprolyl isomerase B (cyclophilin B)	PPIB	F1PLV2	216	>tr|F1PLV2|F1PLV2_CANFA Peptidyl-prolyl cis-trans isomerase OS=Canis familiaris GN=PPIB PE=3 SV=2;>tr|J9NVL9|J9NVL9_CANFA Peptidyl-prolyl cis-trans isomerase OS=Canis familiaris GN=PPIB PE=3 SV=1	8559500	11081000	10526000	9691800	19246000	18797000	1.02939	0.935465	1.88166	0.258437	1.93697	0.223105
ENSCAFT00000043212	Uncharacterized protein	ERP44	J9P5H8	333	>tr|J9P5H8|J9P5H8_CANFA Uncharacterized protein OS=Canis familiaris GN=ERP44 PE=4 SV=1;>tr|F1PQG3|F1PQG3_CANFA Uncharacterized protein (Fragment) OS=Canis familiaris GN=ERP44 PE=4 SV=2	1177100	1323700	593940	1573600	2140300	2446000	-1.15375	0.936134	2.1159	0.55433	1.83393	0.616116
ENSCAFT00000049425	nicotinamide phosphoribosyltransferase	NAMPT	J9NWT2	472	>tr|J9NWT2|J9NWT2_CANFA Uncharacterized protein (Fragment) OS=Canis familiaris GN=NAMPT PE=4 SV=1;>tr|F1P6K2|F1P6K2_CANFA Uncharacterized protein (Fragment) OS=Canis familiaris GN=NAMPT PE=4 SV=1	1578700	2291800	1615200	1834300	1	1	-1.12205	0.936645	-1724750	8.3734e-06	-1935250	3.25237e-06
ENSCAFT00000018868	glutaminyl-tRNA synthetase	QARS	E2QRQ8	775	>tr|E2QRQ8|E2QRQ8_CANFA Uncharacterized protein OS=Canis familiaris GN=QARS PE=3 SV=1	1788700	2310600	1375400	1455800	2454600	2401800	-1.4479	0.781512	1.71532	0.645931	1.18469	0.871242
ENSCAFT00000001666	family with sequence similarity 49, member B	FAM49B	E2RCY1	324	>tr|E2RCY1|E2RCY1_CANFA Uncharacterized protein OS=Canis familiaris GN=FAM49B PE=4 SV=1;>tr|E2RCX9|E2RCX9_CANFA Uncharacterized protein OS=Canis familiaris GN=FAM49B PE=4 SV=2	1457300	1526600	1251300	1371500	2543100	2953000	-1.13768	0.937481	2.09551	0.522194	1.84192	0.577537
ENSCAFT00000007179	succinate-CoA ligase, ADP-forming, beta subunit	SUCLA2	F1PPC7	405	>tr|F1PPC7|F1PPC7_CANFA Succinyl-CoA ligase [ADP-forming] subunit beta, mitochondrial OS=Canis familiaris GN=SUCLA2 PE=3 SV=2	1532700	1604900	1794900	1629300	1183800	1305400	1.09134	0.938375	-1.37562	0.808315	-1.26049	0.869055
ENSCAFT00000028988	phosphoribosyl pyrophosphate synthetase-associated protein 2	PRPSAP2	E2RIW6	359	>tr|E2RIW6|E2RIW6_CANFA Uncharacterized protein OS=Canis familiaris GN=PRPSAP2 PE=4 SV=2	650680	832420	679580	569000	522050	376950	-1.18783	0.938615	-1.38885	0.875054	-1.64972	0.802929
ENSCAFT00000028239	cell division cycle 37	CDC37	E2RCN3	380	>tr|E2RCN3|E2RCN3_CANFA Uncharacterized protein OS=Canis familiaris GN=CDC37 PE=4 SV=1	1604800	1963200	2405700	1445500	1164100	926640	1.07937	0.939395	-1.84203	0.643463	-1.70657	0.702434
ENSCAFT00000025570	phenylalanyl-tRNA synthetase, beta subunit	FARSB	F6XQ20	589	>tr|F6XQ20|F6XQ20_CANFA Uncharacterized protein OS=Canis familiaris GN=FARSB PE=4 SV=1	1304400	1224000	1205800	1586400	889780	937080	1.10433	0.939415	-1.52841	0.774329	-1.38401	0.835485
ENSCAFT00000023395	Canis lupus familiaris OTU domain, ubiquitin aldehyde binding 1 (OTUB1), mRNA.	LOC100855636	F1PIA2	271	>tr|F1PIA2|F1PIA2_CANFA Uncharacterized protein (Fragment) OS=Canis familiaris GN=LOC100855636 PE=4 SV=2	3140900	2572100	3256400	2720800	1333600	1467500	1.04625	0.941241	-2.13388	0.505809	-2.03956	0.513325
ENSCAFT00000046003	calpain, small subunit 1	CAPNS1	J9NT23	271	>tr|J9NT23|J9NT23_CANFA Uncharacterized protein OS=Canis familiaris GN=CAPNS1 PE=4 SV=1	1611500	1520400	1803300	1595000	3747400	2354900	1.08506	0.942527	1.79569	0.584979	1.94843	0.526663
ENSCAFT00000023520	glucosamine-phosphate N-acetyltransferase 1	GNPNAT1	E2RJW4	184	>tr|E2RJW4|E2RJW4_CANFA Uncharacterized protein OS=Canis familiaris GN=GNPNAT1 PE=4 SV=1	1	954250	733850	1	1359000	1	NR	NR	NR	NR	NR	NR
ENSCAFT00000015781	Uncharacterized protein	ACY1	F1PHI4	408	>tr|F1PHI4|F1PHI4_CANFA Aminoacylase-1 OS=Canis familiaris GN=ACY1 PE=3 SV=2	6174400	7138800	6738100	6941500	1	419470	1.02752	0.943199	NR	NR	NR	NR
0	#N/A		B2KN54	871	>tr|B2KN54|B2KN54_CANFA TRPV4 OS=Canis familiaris PE=2 SV=1;>tr|F6PLL5|F6PLL5_CANFA Uncharacterized protein OS=Canis familiaris GN=GLTP PE=4 SV=1	1124900	1005200	862000	997350	1	1	-1.14562	0.943413	-929675	0.000387514	-1065050	0.000267662
ENSCAFT00000008010	Uncharacterized protein	ACTR3B	F1P679	419	>tr|F1P679|F1P679_CANFA Uncharacterized protein (Fragment) OS=Canis familiaris GN=ACTR3B PE=3 SV=1;>tr|J9PAK3|J9PAK3_CANFA Uncharacterized protein OS=Canis familiaris GN=ACTR3B PE=3 SV=1	6068000	7990000	7429500	5821100	9190500	8131100	-1.06093	0.944057	1.30723	0.70652	1.23215	0.727976
ENSCAFT00000012278	ubiquitin specific peptidase 39	USP39	E2QZF6	561	>tr|E2QZF6|E2QZF6_CANFA Uncharacterized protein OS=Canis familiaris GN=USP39 PE=4 SV=1	474720	609080	516920	720900	1	1	1.14211	0.944137	-618910	0.00147258	-541900	0.00218611
ENSCAFT00000048763	Canis lupus familiaris tight junction protein 2 (zona occludens 2) (TJP2), mRNA.	TJP2	J9P749	1174	>tr|J9P749|J9P749_CANFA Tight junction protein ZO-2 OS=Canis familiaris GN=TJP2 PE=4 SV=1;>sp|Q95168|ZO2_CANFA Tight junction protein ZO-2 OS=Canis familiaris GN=TJP2 PE=1 SV=1;>tr|F1PEE3|F1PEE3_CANFA Tight junction protein ZO-2 OS=Canis familiaris GN=TJP2	824100	969500	989660	1004200	1231900	1178600	1.11165	0.944869	1.20896	0.898905	1.34395	0.850851
ENSCAFT00000030441	myosin IC	MYO1C	F1Q147	1063	>tr|F1Q147|F1Q147_CANFA Uncharacterized protein OS=Canis familiaris GN=MYO1C PE=4 SV=2	2605400	1798500	1911700	2142200	4093900	3875100	-1.08634	0.944948	1.96576	0.466351	1.80953	0.484897
ENSCAFT00000022258	dihydrolipoamide S-acetyltransferase	DLAT	E2RQS9	647	>tr|E2RQS9|E2RQS9_CANFA Acetyltransferase component of pyruvate dehydrogenase complex OS=Canis familiaris GN=DLAT PE=3 SV=1	1246900	1200600	1441200	1233800	1363000	1128200	1.09295	0.945328	-1.07378	0.958969	1.01785	0.990175
ENSCAFT00000018895	basic leucine zipper and W2 domains 1	BZW1	F6V4W0	451	>tr|F6V4W0|F6V4W0_CANFA Uncharacterized protein OS=Canis familiaris GN=BZW1 PE=4 SV=1	1562700	1092300	1259300	1106700	1	1117600	-1.12215	0.945873	NR	NR	NR	NR
ENSCAFT00000019778	NOP58 ribonucleoprotein	NOP58	E2RQV7	540	>tr|E2RQV7|E2RQV7_CANFA Uncharacterized protein OS=Canis familiaris GN=NOP58 PE=4 SV=2	1998200	1719500	1787500	1582900	1483700	1067800	-1.10304	0.946125	-1.32095	0.832398	-1.45706	0.769553
ENSCAFT00000021769	myosin, light chain 4, alkali; atrial, embryonic	MYL4	F1Q3E5	299	>tr|F1Q3E5|F1Q3E5_CANFA Uncharacterized protein OS=Canis familiaris GN=MYL4 PE=4 SV=2;>tr|O97575|O97575_CANFA Atrial myosin light chain homolog (Fragment) OS=Canis familiaris PE=4 SV=1;>tr|D1MG95|D1MG95_CANFA Embryonic/atrial myosin light chain 1 (Fragment	1	927620	532870	548060	1	1	NR	NR	-540465	0.00153089	-463810	0.00983168
ENSCAFT00000046043	Uncharacterized protein	IGF2BP3	J9P8W9	579	>tr|J9P8W9|J9P8W9_CANFA Uncharacterized protein OS=Canis familiaris GN=IGF2BP3 PE=4 SV=1	1074200	1139900	962730	984360	1	1	-1.13713	0.946673	-973545	0.000333735	-1.10705e+06	0.000195362
ENSCAFT00000043032	RAB3 GTPase activating protein subunit 1 (catalytic)	RAB3GAP1	J9NVN6	878	>tr|J9NVN6|J9NVN6_CANFA Uncharacterized protein OS=Canis familiaris GN=RAB3GAP1 PE=4 SV=1;>tr|E2RK37|E2RK37_CANFA Uncharacterized protein (Fragment) OS=Canis familiaris GN=RAB3GAP1 PE=4 SV=2	383520	1	301810	1	1	1	NR	NR	NR	NR	NR	NR
ENSCAFT00000027411	Canis lupus familiaris mitogen-activated protein kinase kinase 1 (MAP2K1), mRNA.	MAP2K1	F1PJI7	380	>tr|F1PJI7|F1PJI7_CANFA Uncharacterized protein OS=Canis familiaris GN=MAP2K1 PE=4 SV=2;>tr|Q1HG71|Q1HG71_CANFA Dual specificity mitogen activated protein kinase kinase 1 OS=Canis familiaris PE=2 SV=1;>tr|J9P5W6|J9P5W6_CANFA Uncharacterized protein OS=Cani	1366500	1433600	1545000	1485500	1379800	1166400	1.08228	0.947845	-1.19021	0.897605	-1.09972	0.946922
ENSCAFT00000026049	arginase 2	ARG2	E2R8N6	374	>tr|E2R8N6|E2R8N6_CANFA Arginase OS=Canis familiaris GN=ARG2 PE=3 SV=2;>tr|J9P3P1|J9P3P1_CANFA Arginase OS=Canis familiaris GN=ARG2 PE=3 SV=1	601440	504310	502040	447330	1	1	-1.16472	0.949231	-474685	0.00148812	-552875	0.00209629
ENSCAFT00000023387	proteasome (prosome, macropain) activator subunit 3 (PA28 gamma; Ki)	PSME3	E2RPY9	267	>tr|E2RPY9|E2RPY9_CANFA Uncharacterized protein OS=Canis familiaris GN=PSME3 PE=4 SV=2	763990	1220800	756590	985080	1	1	-1.13959	0.949476	-870835	0.00052064	-992395	0.000373193
ENSCAFT00000023970	leucine aminopeptidase 3	LAP3	E2RLY5	519	>tr|E2RLY5|E2RLY5_CANFA Uncharacterized protein OS=Canis familiaris GN=LAP3 PE=3 SV=2	2840200	2904300	2518900	2853900	1844500	1653800	-1.06918	0.949479	-1.53583	0.699615	-1.64208	0.636037
ENSCAFT00000020544	transferrin receptor	TFRC	F1PEN6	770	>tr|F1PEN6|F1PEN6_CANFA Transferrin receptor protein 1 OS=Canis familiaris GN=TFRC PE=4 SV=1;>sp|Q9GLD3|TFR1_CANFA Transferrin receptor protein 1 OS=Canis familiaris GN=TFRC PE=1 SV=1	2960200	2957600	2811000	2731400	1738300	2830500	-1.06773	0.949587	-1.2131	0.844591	-1.29526	0.782542
ENSCAFT00000006844	UDP-glucose glycoprotein glucosyltransferase 1	UGGT1	E2RR16	1541	>tr|E2RR16|E2RR16_CANFA Uncharacterized protein (Fragment) OS=Canis familiaris GN=UGGT1 PE=4 SV=2	1541100	1306800	1624200	1450300	2132500	2204800	1.07957	0.949819	1.41073	0.774503	1.52298	0.720962
ENSCAFT00000019379	Uncharacterized protein	ACTA1	F2Z4N7	377	>tr|F2Z4N7|F2Z4N7_CANFA Uncharacterized protein OS=Canis familiaris GN=ACTA1 PE=3 SV=1;>tr|F2Z4N8|F2Z4N8_CANFA Uncharacterized protein OS=Canis familiaris GN=ACTG2 PE=3 SV=1;>tr|F2Z4N0|F2Z4N0_CANFA Uncharacterized protein OS=Canis familiaris GN=ACTA2 PE=3	22074000	28400000	26450000	22253000	11948000	12078000	-1.03636	0.949906	-2.0271	0.182176	-2.10081	0.170305
ENSCAFT00000012236	filamin B, beta	FLNB	E2R0F2	2633	>tr|E2R0F2|E2R0F2_CANFA Uncharacterized protein OS=Canis familiaris GN=FLNB PE=4 SV=2	26997000	26948000	27519000	26652000	25480000	25833000	1.00419	0.950488	-1.0557	0.919678	-1.05129	0.913272
ENSCAFT00000047573	dolichyl-phosphate mannosyltransferase polypeptide 1, catalytic subunit	DPM1	J9NZX5	260	>tr|J9NZX5|J9NZX5_CANFA Uncharacterized protein OS=Canis familiaris GN=DPM1 PE=4 SV=1	491150	678870	518260	487950	763300	672650	-1.1628	0.95073	1.42709	0.854651	1.22729	0.915312
ENSCAFT00000013355	NADH dehydrogenase (ubiquinone) Fe-S protein 3, 30kDa (NADH-coenzyme Q reductase)	NDUFS3	F1P9Y3	266	>tr|F1P9Y3|F1P9Y3_CANFA Uncharacterized protein (Fragment) OS=Canis familiaris GN=NDUFS3 PE=3 SV=1	1144100	1226300	1203700	1362200	782950	805250	1.08248	0.950739	-1.6156	0.757053	-1.49251	0.805759
0	#N/A		B6CAN1	997	>tr|B6CAN1|B6CAN1_CANFA Calcium-transporting ATPase OS=Canis familiaris PE=2 SV=1;>sp|O46674|AT2A2_CANFA Sarcoplasmic/endoplasmic reticulum calcium ATPase 2 OS=Canis familiaris GN=ATP2A2 PE=2 SV=1	2038200	2040300	1503600	2246200	4970400	3930500	-1.08766	0.95098	2.3737	0.356777	2.1824	0.348657
ENSCAFT00000000188	Citrate synthase	CS	F1PV92	468	>tr|F1PV92|F1PV92_CANFA Citrate synthase (Fragment) OS=Canis familiaris GN=CS PE=3 SV=2	3361200	3766000	6103600	5543600	4698300	5127700	1.63419	0.445238	-1.18535	0.831079	1.37866	0.676538
ENSCAFT00000031692	cytochrome c oxidase subunit IV isoform 1	COX4I1	E2QUA8	169	>tr|E2QUA8|E2QUA8_CANFA Uncharacterized protein OS=Canis familiaris GN=COX4I1 PE=4 SV=1	1872400	1673300	1984200	1781900	1	1	1.06216	0.951702	-1883050	2.96724e-06	-1.77285e+06	6.66678e-06
ENSCAFT00000026929	eukaryotic translation initiation factor 2B, subunit 2 beta, 39kDa	EIF2B2	E2QZN3	351	>tr|E2QZN3|E2QZN3_CANFA Uncharacterized protein OS=Canis familiaris GN=EIF2B2 PE=4 SV=1	325640	342770	371450	389960	1	1	1.13914	0.951749	-380705	0.00149806	-334205	0.00483335
ENSCAFT00000043265	osteoclast stimulating factor 1	OSTF1	J9NSM8	207	>tr|J9NSM8|J9NSM8_CANFA Uncharacterized protein (Fragment) OS=Canis familiaris GN=OSTF1 PE=4 SV=1;>tr|F1P8W3|F1P8W3_CANFA Uncharacterized protein OS=Canis familiaris GN=OSTF1 PE=4 SV=2	1037900	1	1	1255300	1132500	1924400	NR	NR	NR	NR	NR	NR
ENSCAFT00000008318	aspartyl-tRNA synthetase	DARS	E2RNQ8	501	>tr|E2RNQ8|E2RNQ8_CANFA Uncharacterized protein OS=Canis familiaris GN=DARS PE=3 SV=1	2639900	2447600	3487000	1805700	2088100	2060400	1.04033	0.952092	-1.27581	0.821785	-1.22635	0.845355
ENSCAFT00000044653	Uncharacterized protein	HRSP12	E2QS94	137	>tr|E2QS94|E2QS94_CANFA Uncharacterized protein OS=Canis familiaris GN=HRSP12 PE=4 SV=1	2389100	2180500	2582700	1658800	2040100	1825500	-1.07735	0.952663	-1.09724	0.935547	-1.18212	0.878577
ENSCAFT00000037879	eukaryotic translation initiation factor 4 gamma, 2	EIF4G2	F1PAH7	936	>tr|F1PAH7|F1PAH7_CANFA Uncharacterized protein (Fragment) OS=Canis familiaris GN=EIF4G2 PE=4 SV=2	1057700	1043500	911590	1372700	969630	853220	1.08714	0.952671	-1.25314	0.88566	-1.1527	0.930502
ENSCAFT00000027121	Canis lupus familiaris sulfotransferase family, cytosolic, 1A, phenol-preferring, member 1 (SULT1A1), mRNA.	SULT1A1	Q29476	295	>sp|Q29476|ST1A1_CANFA Sulfotransferase 1A1 OS=Canis familiaris GN=SULT1A1 PE=1 SV=1	945150	1198600	1087500	1230900	1	1	1.08147	0.953699	-1.1592e+06	0.000138386	-1071875	0.000256865
ENSCAFT00000021377	capping protein (actin filament) muscle Z-line, alpha 1	CAPZA1	F1P7P3	291	>tr|F1P7P3|F1P7P3_CANFA Uncharacterized protein (Fragment) OS=Canis familiaris GN=CAPZA1 PE=4 SV=1;>tr|J9NWK5|J9NWK5_CANFA Uncharacterized protein OS=Canis familiaris PE=4 SV=1	3341400	3765400	3211000	3508200	3238300	3331100	-1.05769	0.954409	-1.0228	0.979697	-1.0818	0.921592
ENSCAFT00000037365	ADP-ribosylation factor 6	ARF6	E2RHL4	175	>tr|E2RHL4|E2RHL4_CANFA Uncharacterized protein OS=Canis familiaris GN=ARF6 PE=3 SV=1	1858800	2232500	2577000	1690700	1596100	1762700	1.04312	0.955264	-1.2706	0.838965	-1.21808	0.864248
ENSCAFT00000012707	structure specific recognition protein 1	SSRP1	F1Q2J2	710	>tr|F1Q2J2|F1Q2J2_CANFA Uncharacterized protein OS=Canis familiaris GN=SSRP1 PE=4 SV=2;>tr|J9NYX4|J9NYX4_CANFA Uncharacterized protein OS=Canis familiaris GN=SSRP1 PE=4 SV=1	1263600	868520	1032500	881190	1	1	-1.11414	0.955376	-956845	0.000350175	-1066060	0.00026433
ENSCAFT00000043979	thioredoxin	TXN	J9NWJ5	101	>tr|J9NWJ5|J9NWJ5_CANFA Thioredoxin (Fragment) OS=Canis familiaris GN=TXN PE=4 SV=1	15214000	12716000	11015000	17255000	15454000	11144000	1.01217	0.955429	-1.06286	0.916447	-1.05008	0.928497
ENSCAFT00000039007	Canis lupus familiaris clusterin (CLU), mRNA.	CLU	P25473	445	>sp|P25473|CLUS_CANFA Clusterin OS=Canis familiaris GN=CLU PE=2 SV=1;>tr|E2QYU2|E2QYU2_CANFA Clusterin OS=Canis familiaris GN=CLU PE=3 SV=1	14600000	35826000	23921000	24511000	3093800	2422200	-1.04117	0.955462	-8.78028	0.000648244	-9.14177	0.000341125
ENSCAFT00000014784	cell cycle and apoptosis regulator 2	CCAR2	E2RKJ1	918	>tr|E2RKJ1|E2RKJ1_CANFA Uncharacterized protein OS=Canis familiaris GN=CCAR2 PE=4 SV=2	1767600	1974400	1924600	1517600	751580	379100	-1.0871	0.956434	-3.04436	0.464711	-3.30951	0.436147
ENSCAFT00000000706	flotillin 1	FLOT1	E2QSE3	427	>tr|E2QSE3|E2QSE3_CANFA Uncharacterized protein OS=Canis familiaris GN=FLOT1 PE=4 SV=1	1834900	1571900	1299100	2302000	1	1	1.05703	0.956762	-1.80055e+06	4.55344e-06	-1703400	1.14458e-05
ENSCAFT00000028063	heterogeneous nuclear ribonucleoprotein H2 (H')	HNRNPH2	E2RJH5	449	>tr|E2RJH5|E2RJH5_CANFA Uncharacterized protein OS=Canis familiaris GN=HNRNPH2 PE=4 SV=2	288210	1	238060	1	1	1	NR	NR	NR	NR	NR	NR
ENSCAFT00000043956	dynactin 1	DCTN1	J9NWI6	1239	>tr|J9NWI6|J9NWI6_CANFA Uncharacterized protein OS=Canis familiaris GN=DCTN1 PE=4 SV=1;>tr|F6UMF1|F6UMF1_CANFA Uncharacterized protein OS=Canis familiaris GN=DCTN1 PE=4 SV=1	1232700	1050700	1353100	1095000	738220	846550	1.07213	0.957623	-1.54477	0.783682	-1.44084	0.823886
ENSCAFT00000003306	CD2-associated protein	CD2AP	F1PUU5	653	>tr|F1PUU5|F1PUU5_CANFA Uncharacterized protein OS=Canis familiaris GN=CD2AP PE=4 SV=2	774270	833400	756810	989610	1	1	1.08631	0.95802	-873210	0.000511592	-803835	0.000812301
ENSCAFT00000029127	inverted formin, FH2 and WH2 domain containing	INF2	F1PU24	1249	>tr|F1PU24|F1PU24_CANFA Uncharacterized protein OS=Canis familiaris GN=INF2 PE=4 SV=2	1	656680	1	759350	1	1	NR	NR	NR	NR	-328340	0.0136664
ENSCAFT00000008686	40S ribosomal protein S3	RPS3	E2RH47	243	>sp|E2RH47|RS3_CANFA 40S ribosomal protein S3 OS=Canis familiaris GN=RPS3 PE=1 SV=1	15097000	13521000	13717000	13869000	10118000	11648000	-1.03741	0.958844	-1.26739	0.693305	-1.3148	0.608013
ENSCAFT00000010673	Transaldolase	LOC100855463	H9GW87	337	>tr|H9GW87|H9GW87_CANFA Transaldolase OS=Canis familiaris GN=LOC100855463 PE=3 SV=1	3742200	3960000	3325900	3999900	3538600	3793700	-1.05138	0.958879	1.00089	0.99915	-1.05045	0.950601
ENSCAFT00000025824	damage-specific DNA binding protein 1, 127kDa	DDB1	E2R9E3	1140	>tr|E2R9E3|E2R9E3_CANFA Uncharacterized protein OS=Canis familiaris GN=DDB1 PE=4 SV=1;>tr|J9NVR7|J9NVR7_CANFA Uncharacterized protein OS=Canis familiaris GN=DDB1 PE=4 SV=1	1600400	2345500	2050100	1600000	2137400	1261200	-1.08104	0.959009	-1.074	0.953433	-1.16104	0.897562
ENSCAFT00000004586	Uncharacterized protein	DBNL	H9GW54	426	>tr|H9GW54|H9GW54_CANFA Uncharacterized protein OS=Canis familiaris GN=DBNL PE=4 SV=2	1024300	963210	1210700	927770	1	1	1.07595	0.959041	-1069235	0.000234209	-993755	0.000361625
ENSCAFT00000002168	poly-U binding splicing factor 60KDa	PUF60	E2RA48	543	>tr|E2RA48|E2RA48_CANFA Uncharacterized protein OS=Canis familiaris GN=PUF60 PE=4 SV=2;>tr|J9P4I7|J9P4I7_CANFA Uncharacterized protein (Fragment) OS=Canis familiaris GN=PUF60 PE=4 SV=1	2221000	2425200	2253900	2547200	1908100	2129100	1.03334	0.959483	-1.18922	0.876502	-1.15085	0.895239
ENSCAFT00000011130	BRI3 binding protein	BRI3BP	F1PRJ5	736	>tr|F1PRJ5|F1PRJ5_CANFA Uncharacterized protein OS=Canis familiaris GN=BRI3BP PE=4 SV=2	415800	395630	450430	447230	1	1	1.10627	0.959874	-448830	0.00152285	-405715	0.00361205
ENSCAFT00000031419	Uncharacterized protein	RPL7A	F2Z4P2	266	>tr|F2Z4P2|F2Z4P2_CANFA Uncharacterized protein (Fragment) OS=Canis familiaris GN=RPL7A PE=1 SV=2	9459100	8162200	8600900	9284100	5190100	5722300	1.01496	0.960296	-1.63896	0.484137	-1.6148	0.441128
ENSCAFT00000006946	karyopherin alpha 3 (importin alpha 4)	KPNA3	F1PV58	497	>tr|F1PV58|F1PV58_CANFA Importin subunit alpha OS=Canis familiaris GN=KPNA3 PE=3 SV=2	437110	468130	513530	482590	1	1	1.10039	0.960342	-498060	0.00155565	-452620	0.00308111
ENSCAFT00000007369	Canis lupus familiaris peroxiredoxin 1 (PRDX1), mRNA.	PRDX1	E2RHG2	199	>tr|E2RHG2|E2RHG2_CANFA Uncharacterized protein OS=Canis familiaris GN=PRDX1 PE=4 SV=1	106540000	86579000	100010000	93169000	50980000	60249000	1.00031	0.960808	-1.73677	0.18169	-1.73623	0.222984
ENSCAFT00000004950	poly(A) binding protein, cytoplasmic 4 (inducible form)	PABPC4	E2R9I0	631	>tr|E2R9I0|E2R9I0_CANFA Uncharacterized protein OS=Canis familiaris GN=PABPC4 PE=4 SV=1;>tr|E2R9I1|E2R9I1_CANFA Uncharacterized protein OS=Canis familiaris GN=PABPC4 PE=4 SV=2	1147700	1219700	1243200	1271300	1	1203400	1.06214	0.960897	NR	NR	NR	NR
ENSCAFT00000017372	proteasome (prosome, macropain) 26S subunit, non-ATPase, 1	PSMD1	F1PX57	953	>tr|F1PX57|F1PX57_CANFA Uncharacterized protein (Fragment) OS=Canis familiaris GN=PSMD1 PE=4 SV=2	1697500	1822600	1957200	1725100	1977300	1952500	1.04608	0.961457	1.06721	0.955826	1.11639	0.923136
ENSCAFT00000015931	exportin 7	XPO7	E2RH14	1087	>tr|E2RH14|E2RH14_CANFA Uncharacterized protein (Fragment) OS=Canis familiaris GN=XPO7 PE=4 SV=2;>tr|J9P0Z1|J9P0Z1_CANFA Uncharacterized protein OS=Canis familiaris GN=XPO7 PE=4 SV=1;>tr|J9P5X6|J9P5X6_CANFA Uncharacterized protein (Fragment) OS=Canis famil	1288300	1212600	1125000	1163700	1	1	-1.09272	0.961569	-1144350	0.000148714	-1250450	8.51114e-05
ENSCAFT00000027999	family with sequence similarity 114, member A2	FAM114A2	E2RNE4	501	>tr|E2RNE4|E2RNE4_CANFA Uncharacterized protein OS=Canis familiaris GN=FAM114A2 PE=4 SV=2	1312600	1641700	1418000	1693700	896250	933570	1.05328	0.961587	-1.70055	0.712888	-1.61453	0.750563
ENSCAFT00000030204	acetyl-CoA acyltransferase 2	ACAA2	F1PX50	399	>tr|F1PX50|F1PX50_CANFA Uncharacterized protein (Fragment) OS=Canis familiaris GN=ACAA2 PE=3 SV=2	1377600	1638000	1313700	1457000	1039700	680540	-1.08839	0.961844	-1.61065	0.749439	-1.75301	0.711097
ENSCAFT00000010037	ER lipid raft associated 2	ERLIN2	E2QY23	337	>tr|E2QY23|E2QY23_CANFA Uncharacterized protein OS=Canis familiaris GN=ERLIN2 PE=4 SV=1	651280	469660	639830	580890	1	1	1.08901	0.963312	-610360	0.00148037	-560470	0.00198414
ENSCAFT00000004869	synaptotagmin binding, cytoplasmic RNA interacting protein	SYNCRIP	F6XIK8	562	>tr|F6XIK8|F6XIK8_CANFA Uncharacterized protein OS=Canis familiaris GN=SYNCRIP PE=4 SV=1	11466000	10966000	10350000	11229000	9322800	5655900	-1.03953	0.963385	-1.44065	0.568959	-1.49759	0.456472
ENSCAFT00000001745	inositol 1,4,5-trisphosphate receptor, type 3	ITPR3	E2RMC0	2668	>tr|E2RMC0|E2RMC0_CANFA Uncharacterized protein OS=Canis familiaris GN=ITPR3 PE=4 SV=2	578190	1	1	673880	1	1	NR	NR	NR	NR	NR	NR
ENSCAFT00000014164	Uncharacterized protein	LOC100856782	J9NS87	543	>tr|J9NS87|J9NS87_CANFA Uncharacterized protein OS=Canis familiaris GN=LOC100856782 PE=3 SV=1;>tr|F1Q406|F1Q406_CANFA Uncharacterized protein (Fragment) OS=Canis familiaris PE=3 SV=1;>tr|F6Y487|F6Y487_CANFA Uncharacterized protein (Fragment) OS=Canis famil	10113000	9927800	11256000	9004400	8160000	8366200	1.01096	0.964085	-1.22596	0.742248	-1.21267	0.723209
ENSCAFT00000022721	ribosomal protein S11	RPS11	F2Z4N5	158	>tr|F2Z4N5|F2Z4N5_CANFA 40S ribosomal protein S11 OS=Canis familiaris GN=RPS11 PE=3 SV=1;>sp|Q9XSU4|RS11_CANFA 40S ribosomal protein S11 OS=Canis familiaris GN=RPS11 PE=1 SV=2;>tr|J9P7F5|J9P7F5_CANFA Uncharacterized protein OS=Canis familiaris PE=3 SV=1	868060	794730	1826300	1	1	1	NR	NR	NR	NR	-831395	0.000736804
ENSCAFT00000016515	adenylate kinase 2	AK2	E2RE39	241	>tr|E2RE39|E2RE39_CANFA Adenylate kinase 2, mitochondrial OS=Canis familiaris GN=AK2 PE=3 SV=2	2772800	1764800	2615500	2069200	2613500	2501400	1.03242	0.964724	1.09183	0.930004	1.12723	0.905684
ENSCAFT00000002868	Canis lupus familiaris DnaJ (Hsp40) homolog, subfamily A, member 1 (DNAJA1), mRNA.	DNAJA1	E2RM09	397	>tr|E2RM09|E2RM09_CANFA Uncharacterized protein OS=Canis familiaris GN=DNAJA1 PE=3 SV=1	872670	1	754930	1	1	792260	NR	NR	NR	NR	NR	NR
ENSCAFT00000024495	Uncharacterized protein	RPL14	F1PF85	210	>tr|F1PF85|F1PF85_CANFA Uncharacterized protein OS=Canis familiaris GN=RPL14 PE=4 SV=2	3788000	3058600	3805700	3165800	2760000	1	1.01824	0.965167	NR	NR	NR	NR
ENSCAFT00000029049	flightless I homolog (Drosophila)	FLII	F1PUU4	1273	>tr|F1PUU4|F1PUU4_CANFA Uncharacterized protein (Fragment) OS=Canis familiaris GN=FLII PE=4 SV=2;>tr|J9P2Y3|J9P2Y3_CANFA Uncharacterized protein OS=Canis familiaris GN=FLII PE=4 SV=1	952230	851870	1004000	916000	690450	759210	1.06424	0.96582	-1.32445	0.870921	-1.2445	0.902609
ENSCAFT00000048506	proteasome (prosome, macropain) 26S subunit, non-ATPase, 7	PSMD7	J9P6R1	324	>tr|J9P6R1|J9P6R1_CANFA Uncharacterized protein OS=Canis familiaris GN=PSMD7 PE=4 SV=1	1568400	1671900	1901500	1475000	1955100	2313600	1.04203	0.965995	1.26424	0.842058	1.31738	0.810022
ENSCAFT00000022144	fumarylacetoacetate hydrolase (fumarylacetoacetase)	FAH	E2RS63	418	>tr|E2RS63|E2RS63_CANFA Uncharacterized protein OS=Canis familiaris GN=FAH PE=4 SV=2	1	789710	1	666550	1750400	1797200	NR	NR	NR	NR	4.49228	0.496332
ENSCAFT00000023541	protein kinase C, iota	PRKCI	F1PG28	703	>tr|F1PG28|F1PG28_CANFA Uncharacterized protein OS=Canis familiaris GN=PRKCI PE=4 SV=2	1647100	1	1	1851500	1	1	NR	NR	NR	NR	NR	NR
ENSCAFT00000020300	ankyrin 3, node of Ranvier (ankyrin G)	ANK3	F1PJ98	4380	>tr|F1PJ98|F1PJ98_CANFA Uncharacterized protein OS=Canis familiaris GN=ANK3 PE=4 SV=2;>tr|F1PJ90|F1PJ90_CANFA Uncharacterized protein OS=Canis familiaris GN=ANK3 PE=4 SV=2	1116100	1156300	1057000	1327900	1	1	1.04951	0.968099	-1192450	0.00010723	-1136200	0.000161441
ENSCAFT00000008872	ribosomal protein S16	RPS16	F1PKR6	160	>tr|F1PKR6|F1PKR6_CANFA Uncharacterized protein (Fragment) OS=Canis familiaris GN=RPS16 PE=1 SV=2	7728200	8802900	9684600	6972500	5292000	5209600	1.00762	0.968389	-1.58615	0.520204	-1.57415	0.49155
ENSCAFT00000016789	TROVE domain family, member 2	TROVE2	F1PUR1	553	>tr|F1PUR1|F1PUR1_CANFA Uncharacterized protein OS=Canis familiaris GN=TROVE2 PE=4 SV=2	1594000	1466800	1651800	1532400	865890	1053400	1.04032	0.969179	-1.65905	0.720256	-1.59476	0.752934
ENSCAFT00000014054	annexin A3	ANXA3	E2R0N3	323	>tr|E2R0N3|E2R0N3_CANFA Annexin OS=Canis familiaris GN=ANXA3 PE=3 SV=1	2261700	2087400	1876100	2248300	1	1	-1.05448	0.969602	-2.0622e+06	1.12957e-06	-2.17455e+06	1.16391e-06
ENSCAFT00000021500	DnaJ (Hsp40) homolog, subfamily B, member 11	DNAJB11	F1PXX5	358	>tr|F1PXX5|F1PXX5_CANFA DnaJ homolog subfamily B member 11 OS=Canis familiaris GN=DNAJB11 PE=4 SV=2;>sp|P81999|DJB11_CANFA DnaJ homolog subfamily B member 11 OS=Canis familiaris GN=DNAJB11 PE=1 SV=2;>tr|J9P8A9|J9P8A9_CANFA DnaJ homolog subfamily B member 1	604470	585670	524260	558160	602790	679470	-1.09952	0.970023	1.18462	0.932157	1.0774	0.969384
ENSCAFT00000015115	glutaminase	GLS	E2RJ93	754	>tr|E2RJ93|E2RJ93_CANFA Uncharacterized protein OS=Canis familiaris GN=GLS PE=3 SV=2	1138400	893370	1237200	899860	1065200	933640	1.05182	0.970092	-1.06915	0.96568	-1.01647	0.992178
ENSCAFT00000021449	BRO1 domain and CAAX motif containing	BROX	E2QWP1	411	>tr|E2QWP1|E2QWP1_CANFA Uncharacterized protein OS=Canis familiaris GN=BROX PE=4 SV=1	824750	795870	874960	838060	1	1	1.05702	0.97012	-856510	0.000566074	-810310	0.00078661
ENSCAFT00000007873	Canis lupus familiaris diazepam binding inhibitor (GABA receptor modulator, acyl-CoA binding protein) (DBI), mRNA.	DBI	Q9TQX6	87	>sp|Q9TQX6|ACBP_CANFA Acyl-CoA-binding protein OS=Canis familiaris GN=DBI PE=1 SV=2;>tr|F1PAC7|F1PAC7_CANFA Uncharacterized protein (Fragment) OS=Canis familiaris GN=LOC102153461 PE=4 SV=2;>tr|J9NTT2|J9NTT2_CANFA Uncharacterized protein (Fragment) OS=Canis	2086100	1767100	1697500	1943300	1	1	-1.05834	0.970998	-1820400	3.91226e-06	-1.9266e+06	3.55645e-06
ENSCAFT00000022487	isocitrate dehydrogenase 3 (NAD+) alpha	IDH3A	E2RHM4	366	>tr|E2RHM4|E2RHM4_CANFA Isocitrate dehydrogenase [NAD] subunit alpha, mitochondrial OS=Canis familiaris GN=IDH3A PE=3 SV=1	1992400	2044000	2009300	2124500	2571200	2763200	1.02413	0.971503	1.29043	0.8123	1.32157	0.785273
0	#N/A	LA-DRB	Q30345	257	>tr|Q30345|Q30345_CANFA Integral membrane glycoprotein (Fragment) OS=Canis familiaris GN=LA-DRB PE=2 SV=1;>tr|J9PB59|J9PB59_CANFA Uncharacterized protein (Fragment) OS=Canis familiaris GN=HLA-DRB1 PE=4 SV=1;>tr|Q30348|Q30348_CANFA Integral membrane glycopr	3882500	3160600	1	1	1	1	-3.52155e+06	3.0157e-09	1	1	-3.52155e+06	5.3611e-10
ENSCAFT00000025049	adenylosuccinate synthase	ADSS	F1Q4F5	456	>tr|F1Q4F5|F1Q4F5_CANFA Adenylosuccinate synthetase isozyme 2 OS=Canis familiaris GN=ADSS PE=3 SV=2	1545700	1546000	1501700	1395900	1639800	1696900	-1.06699	0.971857	1.15154	0.913613	1.07924	0.951352
ENSCAFT00000005205	nucleoporin 205kDa	NUP205	F1PZ99	1985	>tr|F1PZ99|F1PZ99_CANFA Uncharacterized protein (Fragment) OS=Canis familiaris GN=NUP205 PE=4 SV=2;>tr|J9P7I1|J9P7I1_CANFA Uncharacterized protein OS=Canis familiaris GN=NUP205 PE=4 SV=1	1	318250	349570	1	1	1	NR	NR	NR	NR	-159126	0.0152769
ENSCAFT00000024709	tropomodulin 3 (ubiquitous)	TMOD3	E2QWL1	352	>tr|E2QWL1|E2QWL1_CANFA Uncharacterized protein OS=Canis familiaris GN=TMOD3 PE=4 SV=1	972810	984610	1010800	1282600	1	1	1.17164	0.917179	-1146700	0.00014604	-978710	0.000391427
ENSCAFT00000026613	secernin 2	SCRN2	E2QTH4	425	>tr|E2QTH4|E2QTH4_CANFA Uncharacterized protein OS=Canis familiaris GN=SCRN2 PE=4 SV=1;>tr|J9NX20|J9NX20_CANFA Uncharacterized protein OS=Canis familiaris GN=SCRN2 PE=4 SV=1	795700	813180	712380	775550	1	1	-1.08129	0.973705	-743965	0.000913427	-804440	0.000800246
ENSCAFT00000029427	SERPINE1 mRNA binding protein 1	SERBP1	E2RMN6	407	>tr|E2RMN6|E2RMN6_CANFA Uncharacterized protein OS=Canis familiaris GN=SERBP1 PE=4 SV=2	3047700	2848200	2827300	3133500	1202300	1493200	1.01101	0.974419	-2.21139	0.486795	-2.18731	0.466594
ENSCAFT00000043759	microtubule-associated protein 1S	MAP1S	J9P078	1010	>tr|J9P078|J9P078_CANFA Uncharacterized protein OS=Canis familiaris GN=MAP1S PE=4 SV=1;>tr|F1PN67|F1PN67_CANFA Uncharacterized protein OS=Canis familiaris GN=MAP1S PE=4 SV=2	574360	621180	447520	653500	446960	1	-1.08585	0.974917	NR	NR	NR	NR
ENSCAFT00000028654	0	HSP90AA1	F1PGY1	630	>tr|F1PGY1|F1PGY1_CANFA Uncharacterized protein (Fragment) OS=Canis familiaris GN=HSP90AA1 PE=4 SV=2	65515000	67158000	64999000	66789000	79164000	78120000	-1.00672	0.975487	1.19346	0.665051	1.1855	0.701312
ENSCAFT00000009088	serine/threonine kinase 24	STK24	F1PTW4	445	>tr|F1PTW4|F1PTW4_CANFA Uncharacterized protein OS=Canis familiaris GN=STK24 PE=4 SV=2;>tr|F1PTW6|F1PTW6_CANFA Uncharacterized protein OS=Canis familiaris GN=STK24 PE=4 SV=2	991150	1	900600	1	1	1	NR	NR	NR	NR	NR	NR
ENSCAFT00000044224	Mov10 RISC complex RNA helicase	MOV10	J9P7Z9	983	>tr|J9P7Z9|J9P7Z9_CANFA Uncharacterized protein OS=Canis familiaris GN=MOV10 PE=4 SV=1;>tr|F1P7T4|F1P7T4_CANFA Uncharacterized protein OS=Canis familiaris GN=MOV10 PE=4 SV=2	473820	1	1	524330	1	1	NR	NR	NR	NR	NR	NR
ENSCAFT00000018661	acidic (leucine-rich) nuclear phosphoprotein 32 family, member E	ANP32E	F6X8N0	265	>tr|F6X8N0|F6X8N0_CANFA Uncharacterized protein OS=Canis familiaris GN=ANP32E PE=4 SV=1;>tr|J9NWW4|J9NWW4_CANFA Uncharacterized protein OS=Canis familiaris GN=ANP32E PE=4 SV=1	1587600	1330000	1420700	1577900	615790	1	1.02776	0.977287	NR	NR	NR	NR
ENSCAFT00000026270	Canis lupus familiaris proteasome (prosome, macropain) subunit, beta type, 3 (PSMB3), mRNA.	PSMB3	E2QX17	205	>tr|E2QX17|E2QX17_CANFA Proteasome subunit beta type OS=Canis familiaris GN=PSMB3 PE=3 SV=1	3100200	2877900	2323800	3442600	1773900	1755800	-1.03671	0.977667	-1.63368	0.651426	-1.69366	0.609423
ENSCAFT00000002409	transportin 3	TNPO3	E2REK5	923	>tr|E2REK5|E2REK5_CANFA Uncharacterized protein OS=Canis familiaris GN=TNPO3 PE=4 SV=2	750550	668840	691380	786950	1	1	1.04152	0.978076	-739165	0.000924945	-709695	0.00114741
ENSCAFT00000016670	threonyl-tRNA synthetase	TARS	E2RHW7	723	>tr|E2RHW7|E2RHW7_CANFA Uncharacterized protein OS=Canis familiaris GN=TARS PE=3 SV=1	1297600	1197600	2318800	1	817210	672230	NR	NR	NR	NR	-1.67526	0.751082
ENSCAFT00000032086	splicing factor 3b, subunit 3, 130kDa	SF3B3	E2RR33	1217	>tr|E2RR33|E2RR33_CANFA Uncharacterized protein OS=Canis familiaris GN=SF3B3 PE=4 SV=2	1876700	2367800	1928900	2129300	1605100	1385700	-1.04591	0.978346	-1.35689	0.802343	-1.41919	0.764888
ENSCAFT00000026871	Uncharacterized protein	MVP	F1P914	890	>tr|F1P914|F1P914_CANFA Uncharacterized protein OS=Canis familiaris GN=MVP PE=4 SV=2	5205600	3734200	2665400	6003400	6720500	6709800	-1.03126	0.978373	1.54927	0.580057	1.5023	0.557148
ENSCAFT00000000270	malic enzyme 2, NAD(+)-dependent, mitochondrial	ME2	E2R4S5	584	>tr|E2R4S5|E2R4S5_CANFA Malic enzyme OS=Canis familiaris GN=ME2 PE=3 SV=2	1306600	1038200	1324200	1088500	1	1	1.02896	0.97879	-1206350	9.60396e-05	-1172400	0.000132165
ENSCAFT00000003490	asparagine synthetase (glutamine-hydrolyzing)	ASNS	E2RF46	561	>tr|E2RF46|E2RF46_CANFA Asparagine synthetase OS=Canis familiaris GN=ASNS PE=4 SV=2	7803200	7082600	6406600	8506800	3789800	4462800	1.00185	0.978916	-1.80712	0.450648	-1.80377	0.39708
ENSCAFT00000029658	phosphoglucomutase 1	PGM1	F1PUL4	591	>tr|F1PUL4|F1PUL4_CANFA Uncharacterized protein (Fragment) OS=Canis familiaris GN=PGM1 PE=3 SV=2	1122700	1337100	1123200	1202200	1584600	1441600	-1.0578	0.979273	1.30137	0.846932	1.23026	0.882787
ENSCAFT00000027191	adenosine deaminase, RNA-specific	ADAR	F1PQB2	1114	>tr|F1PQB2|F1PQB2_CANFA Uncharacterized protein (Fragment) OS=Canis familiaris GN=ADAR PE=4 SV=2	1	394540	1	420260	1	1	NR	NR	NR	NR	-197270	0.0149834
ENSCAFT00000020998	platelet-activating factor acetylhydrolase 1b, catalytic subunit 2 (30kDa)	PAFAH1B2	E2RN02	229	>tr|E2RN02|E2RN02_CANFA Uncharacterized protein OS=Canis familiaris GN=PAFAH1B2 PE=4 SV=1	1439200	1322900	1234500	1390800	1450500	1462900	-1.05211	0.980176	1.10974	0.938652	1.05478	0.968865
ENSCAFT00000039828	proteasome (prosome, macropain) 26S subunit, non-ATPase, 13	PSMD13	E2R5N5	376	>tr|E2R5N5|E2R5N5_CANFA Uncharacterized protein OS=Canis familiaris GN=PSMD13 PE=4 SV=1	1816700	1874600	1766000	1762800	2053500	2103300	-1.04605	0.980573	1.17796	0.888551	1.12611	0.914226
ENSCAFT00000018124	thioredoxin interacting protein	TXNIP	E2QX20	391	>tr|E2QX20|E2QX20_CANFA Uncharacterized protein OS=Canis familiaris GN=TXNIP PE=4 SV=1	348200	447870	346440	392960	1	1	-1.07664	0.980599	-369700	0.00149126	-398035	0.00372874
ENSCAFT00000009103	heterogeneous nuclear ribonucleoprotein L	HNRNPL	E2R944	588	>tr|E2R944|E2R944_CANFA Uncharacterized protein OS=Canis familiaris GN=HNRNPL PE=4 SV=2	2857500	2771900	2486500	2956800	2171300	2130800	-1.03419	0.98153	-1.26527	0.817418	-1.30852	0.786154
ENSCAFT00000044440	dimethylarginine dimethylaminohydrolase 1	DDAH1	J9NSU7	285	>tr|J9NSU7|J9NSU7_CANFA Uncharacterized protein OS=Canis familiaris GN=DDAH1 PE=4 SV=1	929120	803850	900700	882440	1	1	1.02895	0.981534	-891570	0.000482352	-866485	0.000619333
ENSCAFT00000000116	Uncharacterized protein	VPS4B	F1PVE5	444	>tr|F1PVE5|F1PVE5_CANFA Uncharacterized protein OS=Canis familiaris GN=VPS4B PE=3 SV=2	1	1186100	1	1070700	1838100	1	NR	NR	NR	NR	NR	NR
ENSCAFT00000008147	LIM domain 7	LMO7	F1PG65	1617	>tr|F1PG65|F1PG65_CANFA Uncharacterized protein OS=Canis familiaris GN=LMO7 PE=4 SV=2	708330	720050	743260	727120	1	1	1.0294	0.982427	-735190	0.000951602	-714190	0.00110319
ENSCAFT00000017059	ATPase, H+ transporting, lysosomal 70kDa, V1 subunit A	ATP6V1A	E2QYG6	618	>tr|E2QYG6|E2QYG6_CANFA Uncharacterized protein OS=Canis familiaris GN=ATP6V1A PE=3 SV=1	1531700	1669100	1932000	1315300	2261500	1813000	1.01453	0.98248	1.25473	0.851088	1.27296	0.834183
ENSCAFT00000026694	FUS RNA binding protein	FUS	F1PBJ4	517	>tr|F1PBJ4|F1PBJ4_CANFA Uncharacterized protein OS=Canis familiaris GN=FUS PE=4 SV=2	2715600	2174300	2793300	1937000	1262400	1	-1.03374	0.983023	NR	NR	NR	NR
ENSCAFT00000009018	suppressor of Ty 16 homolog (S. cerevisiae)	SUPT16H	E2REU7	1047	>tr|E2REU7|E2REU7_CANFA Uncharacterized protein OS=Canis familiaris GN=SUPT16H PE=4 SV=1	745460	743680	714570	693510	443030	1	-1.05757	0.983397	NR	NR	NR	NR
ENSCAFT00000043091	H2B histone family, member S (pseudogene)	LOC488303	J9P6S8	126	>tr|J9P6S8|J9P6S8_CANFA Histone H2B OS=Canis familiaris GN=LOC488303 PE=3 SV=1;>tr|H9GWB1|H9GWB1_CANFA Histone H2B OS=Canis familiaris GN=HIST1H2BC PE=3 SV=1;>tr|J9NS47|J9NS47_CANFA Histone H2B OS=Canis familiaris GN=LOC100856186 PE=3 SV=1;>tr|E2RNW2|E2RNW	63769000	70820000	72702000	59132000	35562000	35973000	-1.0209	0.984256	-1.84293	0.182583	-1.88144	0.15632
ENSCAFT00000047366	Sec23 homolog A (S. cerevisiae)	SEC23A	J9P1Q5	765	>tr|J9P1Q5|J9P1Q5_CANFA Uncharacterized protein OS=Canis familiaris GN=SEC23A PE=4 SV=1;>tr|F6V2R0|F6V2R0_CANFA Uncharacterized protein OS=Canis familiaris GN=SEC23A PE=4 SV=1	1972400	2592200	2277400	2125000	2904900	2052900	-1.03684	0.984472	1.12616	0.912486	1.08614	0.935491
ENSCAFT00000042833	nucleosome assembly protein 1-like 4	NAP1L4	J9P4X0	375	>tr|J9P4X0|J9P4X0_CANFA Uncharacterized protein OS=Canis familiaris GN=NAP1L4 PE=3 SV=1;>tr|E2RPY1|E2RPY1_CANFA Uncharacterized protein OS=Canis familiaris GN=NAP1L4 PE=3 SV=1	3915300	3781100	3674600	3820400	2477100	2530600	-1.02687	0.985757	-1.4967	0.66353	-1.53691	0.605389
ENSCAFT00000026424	karyopherin (importin) beta 1	KPNB1	F6X637	876	>tr|F6X637|F6X637_CANFA Uncharacterized protein OS=Canis familiaris GN=KPNB1 PE=4 SV=1	12169000	12240000	11237000	12614000	12411000	11231000	-1.0234	0.985884	-1.00884	0.988216	-1.03244	0.954554
ENSCAFT00000049550	aldehyde dehydrogenase 6 family, member A1	ALDH6A1	J9P2I9	533	>tr|J9P2I9|J9P2I9_CANFA Uncharacterized protein OS=Canis familiaris GN=ALDH6A1 PE=3 SV=1;>tr|F1PBE6|F1PBE6_CANFA Uncharacterized protein OS=Canis familiaris GN=ALDH6A1 PE=3 SV=2	1453800	1047100	1123900	1413200	1200000	1243600	1.01447	0.986045	-1.03826	0.978929	-1.02345	0.987933
ENSCAFT00000036328	NADH dehydrogenase (ubiquinone) Fe-S protein 1, 75kDa (NADH-coenzyme Q reductase)	NDUFS1	E2R4F8	727	>tr|E2R4F8|E2R4F8_CANFA Uncharacterized protein OS=Canis familiaris GN=NDUFS1 PE=4 SV=1;>tr|E2RD75|E2RD75_CANFA Uncharacterized protein (Fragment) OS=Canis familiaris GN=NDUFS1 PE=4 SV=1	2205900	2287700	1987700	2362900	1588700	1640600	-1.03287	0.986298	-1.34723	0.800039	-1.39151	0.767972
ENSCAFT00000000656	methylenetetrahydrofolate dehydrogenase (NADP+ dependent) 1-like	MTHFD1L	F1PH90	868	>tr|F1PH90|F1PH90_CANFA Uncharacterized protein OS=Canis familiaris GN=MTHFD1L PE=3 SV=2	1	418780	1	431530	242630	1	NR	NR	NR	NR	NR	NR
ENSCAFT00000020155	eukaryotic translation initiation factor 4 gamma, 1	EIF4G1	F1PNF3	1421	>tr|F1PNF3|F1PNF3_CANFA Uncharacterized protein (Fragment) OS=Canis familiaris GN=EIF4G1 PE=4 SV=2;>tr|J9P357|J9P357_CANFA Uncharacterized protein OS=Canis familiaris GN=EIF4G1 PE=4 SV=1	1462000	1296300	1394200	1263300	1067900	1151100	-1.03793	0.987186	-1.19761	0.900034	-1.24304	0.883555
ENSCAFT00000005773	protein arginine methyltransferase 1	PRMT1	F6XFY9	371	>tr|F6XFY9|F6XFY9_CANFA Uncharacterized protein OS=Canis familiaris GN=PRMT1 PE=4 SV=1	1766000	1137100	1471600	1333700	1061300	1239900	-1.03486	0.9874	-1.21906	0.887764	-1.26156	0.872738
ENSCAFT00000028077	interleukin enhancer binding factor 3, 90kDa	ILF3	F1PGB6	896	>tr|F1PGB6|F1PGB6_CANFA Uncharacterized protein OS=Canis familiaris GN=ILF3 PE=4 SV=2	2918200	3313800	3310200	2898100	2247800	2146300	-1.00382	0.987783	-1.41287	0.723264	-1.41827	0.705617
ENSCAFT00000013963	ADP-ribosylation factor 3	ARF3	E2RSF6	181	>tr|E2RSF6|E2RSF6_CANFA Uncharacterized protein OS=Canis familiaris GN=ARF3 PE=3 SV=1;>tr|J9NWP6|J9NWP6_CANFA Uncharacterized protein OS=Canis familiaris GN=LOC480487 PE=3 SV=1;>tr|J9P2Y8|J9P2Y8_CANFA Uncharacterized protein OS=Canis familiaris PE=3 SV=1	1926200	1797700	1122600	2481700	4357000	5399900	-1.03318	0.987999	2.70702	0.278116	2.62008	0.244414
ENSCAFT00000026982	leucine rich repeat containing 59	LRRC59	F1Q3G5	324	>tr|F1Q3G5|F1Q3G5_CANFA Uncharacterized protein (Fragment) OS=Canis familiaris GN=LRRC59 PE=4 SV=2	5539400	4463700	4431500	5354100	6476500	9950100	-1.02223	0.988943	1.67865	0.484696	1.64215	0.454475
ENSCAFT00000020103	proteasome (prosome, macropain) 26S subunit, non-ATPase, 2	PSMD2	E2RCP9	908	>tr|E2RCP9|E2RCP9_CANFA Uncharacterized protein OS=Canis familiaris GN=PSMD2 PE=4 SV=1	2679000	2598500	2707600	2556700	3608200	3355300	-1.00251	0.989168	1.32278	0.76209	1.31947	0.741542
ENSCAFT00000000639	cullin-associated and neddylation-dissociated 1	CAND1	F1P624	1208	>tr|F1P624|F1P624_CANFA Uncharacterized protein (Fragment) OS=Canis familiaris GN=CAND1 PE=4 SV=1	8767600	8308100	8008000	8711800	6703400	6787100	-1.02129	0.990343	-1.23938	0.761979	-1.26576	0.693534
ENSCAFT00000018777	transgelin 2	TAGLN2	F1P6P2	199	>tr|F1P6P2|F1P6P2_CANFA Uncharacterized protein OS=Canis familiaris GN=TAGLN2 PE=4 SV=2	39533000	41305000	38826000	41077000	58479000	57388000	-1.0117	0.991408	1.4501	0.4132	1.43332	0.413604
ENSCAFT00000016796	small nuclear ribonucleoprotein polypeptide A'	SNRPA1	E2QWU2	255	>tr|E2QWU2|E2QWU2_CANFA Uncharacterized protein OS=Canis familiaris GN=SNRPA1 PE=4 SV=1	1046500	1307200	1064200	1214700	646120	853550	-1.03282	0.99194	-1.5196	0.796512	-1.56948	0.784457
ENSCAFT00000046686	Uncharacterized protein	HDAC2	J9P9H5	458	>tr|J9P9H5|J9P9H5_CANFA Histone deacetylase OS=Canis familiaris GN=HDAC2 PE=3 SV=1;>tr|F1PR63|F1PR63_CANFA Uncharacterized protein (Fragment) OS=Canis familiaris GN=HDAC2 PE=4 SV=2	1141500	1000100	1050100	1028500	1	1	-1.03031	0.992277	-1039300	0.000272831	-1070800	0.000262178
ENSCAFT00000004695	phosphoglucomutase 3	PGM3	E2R5Z9	571	>tr|E2R5Z9|E2R5Z9_CANFA Uncharacterized protein (Fragment) OS=Canis familiaris GN=PGM3 PE=3 SV=2;>tr|E2R601|E2R601_CANFA Uncharacterized protein OS=Canis familiaris GN=PGM3 PE=3 SV=1	624230	606430	534730	702130	474590	453880	1.00504	0.992563	-1.33215	0.890539	-1.32547	0.893307
ENSCAFT00000005904	prolyl endopeptidase	PREP	F1PHW5	699	>tr|F1PHW5|F1PHW5_CANFA Uncharacterized protein OS=Canis familiaris GN=PREP PE=4 SV=2;>tr|F1PHX2|F1PHX2_CANFA Uncharacterized protein (Fragment) OS=Canis familiaris GN=PREP PE=4 SV=2	1291700	1501800	1308200	1405300	1043600	1081200	-1.02948	0.992703	-1.27706	0.865633	-1.31471	0.854744
ENSCAFT00000023210	vesicle amine transport 1	VAT1	F1PAG5	296	>tr|F1PAG5|F1PAG5_CANFA Uncharacterized protein OS=Canis familiaris GN=VAT1 PE=4 SV=2	2679900	3328200	3302800	2651100	4731800	6162000	-1.0091	0.992725	1.82969	0.44304	1.81319	0.443309
ENSCAFT00000001522	voltage-dependent anion channel 1	VDAC1	F1PRZ1	283	>tr|F1PRZ1|F1PRZ1_CANFA Uncharacterized protein OS=Canis familiaris GN=VDAC1 PE=4 SV=2;>tr|F1PC72|F1PC72_CANFA Uncharacterized protein (Fragment) OS=Canis familiaris GN=VDAC1 PE=4 SV=1	19818000	18023000	19391000	17824000	19776000	16350000	-1.01682	0.993837	-1.03014	0.954983	-1.04747	0.93167
ENSCAFT00000000369	dynactin 2 (p50)	DCTN2	E2QZ05	403	>tr|E2QZ05|E2QZ05_CANFA Uncharacterized protein OS=Canis familiaris GN=DCTN2 PE=4 SV=1	1464500	1236200	1203500	1489200	772080	703760	-1.00297	0.994365	-1.82452	0.698007	-1.82994	0.702333
ENSCAFT00000008594	biliverdin reductase B (flavin reductase (NADPH))	BLVRB	E2QVU9	206	>tr|E2QVU9|E2QVU9_CANFA Uncharacterized protein OS=Canis familiaris GN=BLVRB PE=4 SV=1	3337900	2744500	2214700	3759500	5762400	5985600	-1.01811	0.995177	1.96646	0.39706	1.93147	0.370215
ENSCAFT00000038572	Sjogren syndrome antigen B (autoantigen La)	SSB	E2RH09	406	>tr|E2RH09|E2RH09_CANFA Uncharacterized protein OS=Canis familiaris GN=SSB PE=4 SV=2	2220500	2737800	2604700	2247900	1782100	2358000	-1.02178	0.995413	-1.1721	0.885106	-1.19763	0.863548
0	#N/A	srp20	Q9XSU6	133	>tr|Q9XSU6|Q9XSU6_CANFA Splicing factor (Fragment) OS=Canis familiaris GN=srp20 PE=2 SV=1;>tr|F2Z4N6|F2Z4N6_CANFA Uncharacterized protein OS=Canis familiaris GN=SRSF3 PE=4 SV=1	2509800	4290500	4157400	2541600	2520600	2738200	-1.01512	0.996303	-1.27386	0.795128	-1.29313	0.765006
ENSCAFT00000046967	dynamin 1-like	DNM1L	J9NRH1	736	>tr|J9NRH1|J9NRH1_CANFA Uncharacterized protein OS=Canis familiaris GN=DNM1L PE=3 SV=1;>tr|E2QXL2|E2QXL2_CANFA Uncharacterized protein OS=Canis familiaris GN=DNM1L PE=3 SV=2;>tr|J9NZA2|J9NZA2_CANFA Uncharacterized protein OS=Canis familiaris GN=DNM1L PE=3	837400	859860	678780	1006800	1058600	830260	-1.00693	0.996606	1.1206	0.94564	1.11289	0.948833
ENSCAFT00000046265	Canis lupus familiaris adenylate kinase 1 (AK1), mRNA.	AK1	J9P9T3	194	>tr|J9P9T3|J9P9T3_CANFA Adenylate kinase isoenzyme 1 OS=Canis familiaris GN=AK1 PE=3 SV=1;>tr|B4YY02|B4YY02_CANFA Adenylate kinase isoenzyme 1 OS=Canis familiaris GN=AK1 PE=3 SV=1	1282100	2205700	1855600	1586400	3107100	3563200	-1.01331	0.996685	1.93791	0.503589	1.91247	0.511391
ENSCAFT00000025413	Canis lupus familiaris actin, beta (ACTB), mRNA.	ACTB	O18840	375	>sp|O18840|ACTB_CANFA Actin, cytoplasmic 1 OS=Canis familiaris GN=ACTB PE=2 SV=3;>tr|J9NXE2|J9NXE2_CANFA Uncharacterized protein OS=Canis familiaris GN=ACTBL2 PE=3 SV=1	689330000	663000000	699500000	634990000	487080000	485610000	-1.01337	0.996948	-1.37196	0.417767	-1.3903	0.473758
ENSCAFT00000036540	tubulin folding cofactor E	TBCE	F1PD30	528	>tr|F1PD30|F1PD30_CANFA Uncharacterized protein OS=Canis familiaris GN=TBCE PE=4 SV=2;>tr|E2R3S9|E2R3S9_CANFA Uncharacterized protein (Fragment) OS=Canis familiaris GN=TBCE PE=4 SV=2	337020	442020	378310	381400	1	442960	-1.02544	0.997109	NR	NR	NR	NR
ENSCAFT00000029260	integrin, alpha 2 (CD49B, alpha 2 subunit of VLA-2 receptor)	ITGA2	E2REA9	1179	>tr|E2REA9|E2REA9_CANFA Uncharacterized protein OS=Canis familiaris GN=ITGA2 PE=3 SV=2	1554900	1345800	1223700	1652500	2541200	1553100	-1.00852	0.99719	1.42351	0.775139	1.41149	0.776278
ENSCAFT00000005467	protein disulfide isomerase family A, member 4	PDIA4	E2R7L1	642	>tr|E2R7L1|E2R7L1_CANFA Protein disulfide-isomerase A4 OS=Canis familiaris GN=PDIA4 PE=3 SV=2	7763500	6462900	7898700	6167900	10271000	8762000	-1.01136	0.997346	1.35306	0.65688	1.33786	0.611275
ENSCAFT00000028426	eukaryotic translation initiation factor 3, subunit G	EIF3G	E2RGG6	320	>tr|E2RGG6|E2RGG6_CANFA Eukaryotic translation initiation factor 3 subunit G OS=Canis familiaris GN=EIF3G PE=3 SV=1	1238500	1	1664400	1415400	1311500	554580	NR	NR	-1.65041	0.728474	NR	NR
ENSCAFT00000017310	glutamyl-prolyl-tRNA synthetase	EPRS	E2QUR2	1509	>tr|E2QUR2|E2QUR2_CANFA Uncharacterized protein OS=Canis familiaris GN=EPRS PE=3 SV=1	3880100	4398700	3953800	4205700	5240100	5271800	-1.01462	0.998782	1.2883	0.745917	1.26974	0.733615
ENSCAFT00000031572	seryl-tRNA synthetase	SARS	E2R4D5	513	>tr|E2R4D5|E2R4D5_CANFA Uncharacterized protein OS=Canis familiaris GN=SARS PE=3 SV=1	766560	791430	1162800	1266300	1068400	840590	1.55912	0.790929	-1.27245	0.873929	1.22529	0.906002
ENSCAFT00000002096	Canis lupus familiaris ribosomal protein L3 (RPL3), mRNA.	RPL3	F1PLN2	403	>tr|F1PLN2|F1PLN2_CANFA Uncharacterized protein (Fragment) OS=Canis familiaris GN=RPL3 PE=3 SV=1;>tr|J9P6X5|J9P6X5_CANFA Uncharacterized protein OS=Canis familiaris GN=RPL3 PE=1 SV=1	8388700	10603000	12066000	6625700	5589800	5784700	-1.01605	0.999446	-1.6433	0.489472	-1.66967	0.393026
ENSCAFT00000027478	myosin, heavy chain 10, non-muscle	MYH10	F1PVV7	2046	>tr|F1PVV7|F1PVV7_CANFA Uncharacterized protein OS=Canis familiaris GN=MYH10 PE=4 SV=2	1442500	1699500	1621000	1469400	1	1	-1.0167	0.999576	-1.5452e+06	1.79421e-05	-1.571e+06	2.14527e-05
ENSCAFT00000046193	ATP-binding cassette, sub-family F (GCN20), member 1	ABCF1	J9NXH0	787	>tr|J9NXH0|J9NXH0_CANFA Uncharacterized protein OS=Canis familiaris GN=ABCF1 PE=3 SV=1;>tr|E2R3F9|E2R3F9_CANFA Uncharacterized protein OS=Canis familiaris GN=ABCF1 PE=3 SV=2	669740	710940	634550	726540	1	1	-1.01439	0.999699	-680545	0.00112958	-690340	0.00128673
ENSCAFT00000025417	acyl-CoA dehydrogenase, very long chain	ACADVL	E2QXA3	687	>tr|E2QXA3|E2QXA3_CANFA Uncharacterized protein OS=Canis familiaris GN=ACADVL PE=3 SV=2;>tr|J9P0B6|J9P0B6_CANFA Uncharacterized protein OS=Canis familiaris GN=ACADVL PE=3 SV=1	1726900	2054700	1829900	1892400	1348300	1199400	-1.01593	0.999944	-1.46104	0.771129	-1.48432	0.75834
ENSCAFT00000027553	tripartite motif containing 25	TRIM25	F1PTE2	631	>tr|F1PTE2|F1PTE2_CANFA Uncharacterized protein OS=Canis familiaris GN=TRIM25 PE=4 SV=2	704680	525790	679820	627410	684630	979960	1.06238	0.971827	1.27337	0.893015	1.35281	0.870402
ENSCAFT00000016992	X-prolyl aminopeptidase (aminopeptidase P) 1, soluble	XPNPEP1	F1PQF1	623	>tr|F1PQF1|F1PQF1_CANFA Uncharacterized protein OS=Canis familiaris GN=XPNPEP1 PE=3 SV=2;>tr|E2R097|E2R097_CANFA Uncharacterized protein OS=Canis familiaris GN=XPNPEP1 PE=3 SV=2	799140	643170	1	1	758380	655740	-721155	0.00126366	707060	0.00107182	-1.01993	0.991792
ENSCAFT00000000365	methionyl-tRNA synthetase	MARS	F6XD28	898	>tr|F6XD28|F6XD28_CANFA Uncharacterized protein OS=Canis familiaris GN=MARS PE=3 SV=1	1407900	1652200	1377200	1648400	1363800	1386500	-1.0114	0.997465	-1.1001	0.943093	-1.11264	0.937411
ENSCAFT00000020547	high density lipoprotein binding protein	HDLBP	E2RET1	1268	>tr|E2RET1|E2RET1_CANFA Uncharacterized protein OS=Canis familiaris GN=HDLBP PE=4 SV=1;>tr|E2RNS5|E2RNS5_CANFA Uncharacterized protein OS=Canis familiaris GN=HDLBP PE=4 SV=1	1706500	1598900	1529100	1994000	1539800	1549800	1.06586	0.95159	-1.14031	0.916465	-1.06985	0.958112
ENSCAFT00000001473	Canis lupus familiaris ribosomal protein S18 (RPS18), mRNA.	RPS18	Q5TJE9	152	>sp|Q5TJE9|RS18_CANFA 40S ribosomal protein S18 OS=Canis familiaris GN=RPS18 PE=1 SV=3	5237800	4567500	4912200	4155600	3458100	2903800	-1.08133	0.922388	-1.42533	0.661263	-1.54125	0.578033
ENSCAFT00000015398	adaptor-related protein complex 2, alpha 2 subunit	AP2A2	F1PDT7	859	>tr|F1PDT7|F1PDT7_CANFA Uncharacterized protein OS=Canis familiaris GN=AP2A2 PE=4 SV=2	2498700	3095900	1190700	1125800	6556100	5180500	-2.41511	0.442075	5.06652	0.0717935	2.09784	0.33911
ENSCAFT00000007811	platelet-activating factor acetylhydrolase 1b, catalytic subunit 3 (29kDa)	PAFAH1B3	E2RLA8	234	>tr|E2RLA8|E2RLA8_CANFA Uncharacterized protein (Fragment) OS=Canis familiaris GN=PAFAH1B3 PE=4 SV=2	1171300	1097000	1243600	1284100	1208900	1213100	1.11436	0.936901	-1.04364	0.976105	1.06776	0.965256
ENSCAFT00000020183	SEC14-like 2 (S. cerevisiae)	SEC14L2	E2RN29	408	>tr|E2RN29|E2RN29_CANFA Uncharacterized protein OS=Canis familiaris GN=SEC14L2 PE=4 SV=2	1	1430900	865150	520340	1	1	NR	NR	-692745	0.00110526	-715450	0.00552134
ENSCAFT00000003495	phosphoribosyl pyrophosphate amidotransferase	PPAT	E2RF42	517	>tr|E2RF42|E2RF42_CANFA Amidophosphoribosyltransferase OS=Canis familiaris GN=PPAT PE=3 SV=1	889420	1	1253000	1283800	604100	677930	NR	NR	-1.97874	0.673798	NR	NR
ENSCAFT00000023145	acetyl-CoA acetyltransferase 1	ACAT1	F1PC58	416	>tr|F1PC58|F1PC58_CANFA Uncharacterized protein (Fragment) OS=Canis familiaris GN=ACAT1 PE=3 SV=2;>tr|J9JHD4|J9JHD4_CANFA Uncharacterized protein OS=Canis familiaris GN=ACAT1 PE=3 SV=1	10488000	8572200	10958000	10430000	4342800	4913100	1.12213	0.820095	-2.31074	0.244248	-2.05925	0.248306
ENSCAFT00000011987	sorbin and SH3 domain containing 2	SORBS2	F1P6U1	660	>tr|F1P6U1|F1P6U1_CANFA Uncharacterized protein OS=Canis familiaris GN=SORBS2 PE=4 SV=2;>tr|E2RDW3|E2RDW3_CANFA Uncharacterized protein OS=Canis familiaris GN=SORBS2 PE=4 SV=2	1545300	1398500	1832500	2485800	1	1	1.46691	0.748593	-2159150	7.01779e-07	-1.4719e+06	3.42892e-05
[truncated: 229 more rows]
