# Supplementary material for: YBX1/YB-1 induces partial EMT and tumourigenicity through secretion of angiogenic factors into the extracellular microenvironment
Source: Oncotarget. 2015 Apr 23;6(15):13718–30. doi: 10.18632/oncotarget.3764 (PMC4537044; doi:10.18632/oncotarget.3764)
Supplement: Supplementary file 3 [file oncotarget-06-13718-s003.xlsx]

## Sheet: Table S2
Table S2. Proteins significantly enriched in MDCKYBX1 cell lysate (in comparison to MDCK)
						Cell Lysate LFQ intensityc						Averaged Cell Lysate Ratiod		Tumour Xenograft Lysate LFQ Intensityc
Ensembl Acca	Protein Descriptionb	Gene Nameb	Uniprot Accb, Mit	Protein lengthb	Fasta headers	MDCK Rep A	MDCK Rep B	MDCKYBX1 Rep A	MDCKYBX1 Rep B	21D1 Rep A	21D1 Rep B	MDCKYBX1/MDCK	P-value	MDCKYBX1 Rep A	MDCKYBX1 Rep B	21D1 Rep A	21D1 Rep B
ENSCAFT00000015132	Uncharacterized protein	RPLP2	E2R9Y9	115	>tr|E2R9Y9|E2R9Y9_CANFA Uncharacterized protein OS=Canis familiaris GN=RPLP2 PE=3 SV=1	1	1	9453400	9341200	3605200	3950800	9397300	1.20115e-28	1621500	1072300	2599400	7634300
ENSCAFT00000004010	Uncharacterized protein	YBX1	E2R1A0	359	>tr|E2R1A0|E2R1A0_CANFA Uncharacterized protein (Fragment) OS=Canis familiaris GN=YBX1 PE=4 SV=2;>tr|J9NTJ7|J9NTJ7_CANFA Uncharacterized protein (Fragment) OS=Canis familiaris GN=LOC474472 PE=4 SV=1	1	1	3814000	3415600	1	1	3614800	1.04916e-09
ENSCAFT00000000591	Uncharacterized protein	LOC102156885	E2R4C5	103	>tr|E2R4C5|E2R4C5_CANFA Uncharacterized protein OS=Canis familiaris GN=LOC102156885 PE=4 SV=1	1	1	2507100	2148600	2818600	2204400	2327850	1.13566e-06
ENSCAFT00000016775	Uncharacterized protein		J9NZC0	123	>tr|J9NZC0|J9NZC0_CANFA Uncharacterized protein OS=Canis familiaris PE=4 SV=1;>tr|J9P252|J9P252_CANFA Uncharacterized protein OS=Canis familiaris PE=4 SV=1;>tr|E2R8G3|E2R8G3_CANFA Uncharacterized protein OS=Canis familiaris GN=RPL31 PE=1 SV=1;>tr|J9P3J8|J9	1	1	2157000	2423200	1293300	1	2290100	1.61543e-06
ENSCAFT00000035281	annexin A7	ANXA7	E2QXD1	488	>tr|E2QXD1|E2QXD1_CANFA Annexin OS=Canis familiaris GN=ANXA7 PE=3 SV=2	1	1	2175500	2026700	1	1	2.1011e+06	4.54562e-06		234090
ENSCAFT00000025126	Nucleoside diphosphate kinase	LOC102155863	J9P3S5	152	>tr|J9P3S5|J9P3S5_CANFA Nucleoside diphosphate kinase OS=Canis familiaris GN=LOC102155863 PE=3 SV=1	1	1	2473700	1690000	1	1	2081850	5.36566e-06
ENSCAFT00000026060	pre-mRNA processing factor 19	PRPF19	E2R8L3	513	>tr|E2R8L3|E2R8L3_CANFA Uncharacterized protein (Fragment) OS=Canis familiaris GN=PRPF19 PE=4 SV=2	1	1	1338600	1671300	1	1	1504950	6.75921e-05
ENSCAFT00000016053	ATPase, H+ transporting, lysosomal 56/58kDa, V1 subunit B2	ATP6V1B2	E2RAC6	511	>tr|E2RAC6|E2RAC6_CANFA Uncharacterized protein OS=Canis familiaris GN=ATP6V1B2 PE=3 SV=2	1	1	1844300	1099700	1	1	1472000	7.77592e-05	416320	453190
ENSCAFT00000007718	nudix (nucleoside diphosphate linked moiety X)-type motif 5	NUDT5	E2RAT4	219	>tr|E2RAT4|E2RAT4_CANFA Uncharacterized protein OS=Canis familiaris GN=NUDT5 PE=3 SV=1;>tr|J9NXJ1|J9NXJ1_CANFA Uncharacterized protein OS=Canis familiaris GN=NUDT5 PE=3 SV=1	1	1	1126700	1641400	1	1	1384050	0.000116981
ENSCAFT00000044905	basal cell adhesion molecule (Lutheran blood group)	BCAM	J9P3V6	628	>tr|J9P3V6|J9P3V6_CANFA Uncharacterized protein OS=Canis familiaris GN=BCAM PE=4 SV=1;>tr|F1PWJ7|F1PWJ7_CANFA Uncharacterized protein OS=Canis familiaris GN=BCAM PE=4 SV=2	1	1	1298700	1465900	1	1	1382300	0.000118768
ENSCAFT00000048990	Canis lupus familiaris caveolin 2 (CAV2), mRNA.	CAV2	O46550	162	>sp|O46550|CAV2_CANFA Caveolin-2 OS=Canis familiaris GN=CAV2 PE=1 SV=2;>tr|F1PFX6|F1PFX6_CANFA Caveolin OS=Canis familiaris GN=CAV2 PE=3 SV=2	1	1	1113300	1487300	1	1	1300300	0.000152323				118370
ENSCAFT00000050149	microtubule-actin crosslinking factor 1	MACF1	J9PAW7	7437	>tr|J9PAW7|J9PAW7_CANFA Uncharacterized protein OS=Canis familiaris GN=MACF1 PE=4 SV=1;>tr|F1Q1P4|F1Q1P4_CANFA Uncharacterized protein (Fragment) OS=Canis familiaris GN=MACF1 PE=4 SV=2	1	1	1117500	1463100	1	1	1.2903e+06	0.000159973
ENSCAFT00000000525	heterogeneous nuclear ribonucleoprotein H3 (2H9)	HNRNPH3	F1P8D3	346	>tr|F1P8D3|F1P8D3_CANFA Uncharacterized protein OS=Canis familiaris GN=HNRNPH3 PE=4 SV=2	1	1	1425400	1106700	941630	893110	1266050	0.000176247		92603
ENSCAFT00000023294	solute carrier family 25 (mitochondrial carrier; citrate transporter), member 1	SLC25A1	F1P808Mit	331	>tr|F1P808|F1P808_CANFA Uncharacterized protein (Fragment) OS=Canis familiaris GN=SLC25A1 PE=3 SV=2	1	1	1135800	1104800	1	1	1120300	0.000305978	1459200	1490100
ENSCAFT00000014480	stanniocalcin 1	STC1	E2RST6	247	>tr|E2RST6|E2RST6_CANFA Uncharacterized protein OS=Canis familiaris GN=STC1 PE=4 SV=1	1	1	1481800	587750	1	1	1034775	0.000399563
ENSCAFT00000044379	nuclear mitotic apparatus protein 1	NUMA1	J9P1U4	1844	>tr|J9P1U4|J9P1U4_CANFA Uncharacterized protein OS=Canis familiaris GN=NUMA1 PE=4 SV=1;>tr|E2R5Y7|E2R5Y7_CANFA Uncharacterized protein OS=Canis familiaris GN=NUMA1 PE=4 SV=2	1	1	1079000	744690	1	1	911845	0.00056571
ENSCAFT00000002350	5-oxoprolinase (ATP-hydrolysing)	OPLAH	F1PGA9	1178	>tr|F1PGA9|F1PGA9_CANFA Uncharacterized protein OS=Canis familiaris GN=OPLAH PE=4 SV=2	1	1	703770	1112600	1	1	908185	0.000587376		147650
ENSCAFT00000021943	vacuolar protein sorting 26 homolog A (S. pombe)	VPS26A	F6V393	338	>tr|F6V393|F6V393_CANFA Uncharacterized protein OS=Canis familiaris GN=VPS26A PE=4 SV=1	1	1	859370	872590	1	812330	865980	0.000684994
ENSCAFT00000013018	ADP-ribosylation factor interacting protein 1	ARFIP1	E2R057	402	>tr|E2R057|E2R057_CANFA Uncharacterized protein OS=Canis familiaris GN=ARFIP1 PE=4 SV=2	1	1	971700	738760	790780	1	855230	0.0007133
ENSCAFT00000049338	serine palmitoyltransferase, long chain base subunit 1	SPTLC1	J9NW75	473	>tr|J9NW75|J9NW75_CANFA Uncharacterized protein OS=Canis familiaris GN=SPTLC1 PE=4 SV=1;>tr|E2RKV3|E2RKV3_CANFA Uncharacterized protein OS=Canis familiaris GN=SPTLC1 PE=4 SV=2	1	1	817620	826580	1	1	822100	0.000801622
ENSCAFT00000017536	isoleucyl-tRNA synthetase 2, mitochondrial	IARS2	F1Q1M2Mit	940	>tr|F1Q1M2|F1Q1M2_CANFA Uncharacterized protein OS=Canis familiaris GN=IARS2 PE=3 SV=2	1	1	884400	757530	1	1	820965	0.000814596		156880
ENSCAFT00000018501	dehydrogenase/reductase (SDR family) member 2	DHRS2	E2R1S9Mit	259	>tr|E2R1S9|E2R1S9_CANFA Uncharacterized protein OS=Canis familiaris GN=DHRS2 PE=4 SV=2	1	1	931640	703640	1	1	817640	0.000838145
ENSCAFT00000005044	UDP-glucose pyrophosphorylase 2	UGP2	F1Q1Q8	497	>tr|F1Q1Q8|F1Q1Q8_CANFA Uncharacterized protein OS=Canis familiaris GN=UGP2 PE=4 SV=2;>tr|E2R5R9|E2R5R9_CANFA Uncharacterized protein (Fragment) OS=Canis familiaris GN=UGP2 PE=4 SV=2	1	1	825990	799930	1034100	976870	812960	0.000873499		285030
ENSCAFT00000030989	leucine rich repeat containing 47	LRRC47	F1PYM5	589	>tr|F1PYM5|F1PYM5_CANFA Uncharacterized protein OS=Canis familiaris GN=LRRC47 PE=4 SV=2	1	1	677600	947100	537160	411950	812350	0.000889871	375850
ENSCAFT00000017708	defender against cell death 1	DAD1	E2R4X3	119	>tr|E2R4X3|E2R4X3_CANFA Dolichyl-diphosphooligosaccharide--protein glycosyltransferase subunit DAD1 OS=Canis familiaris GN=DAD1 PE=3 SV=2	1	1	823840	776460	1	1	800150	0.000930171				189600
ENSCAFT00000020423	Uncharacterized protein	PPP1R7	H9GWB6	407	>tr|H9GWB6|H9GWB6_CANFA Uncharacterized protein OS=Canis familiaris GN=PPP1R7 PE=4 SV=2;>tr|J9NZ14|J9NZ14_CANFA Uncharacterized protein OS=Canis familiaris GN=PPP1R7 PE=4 SV=1	1	1	715310	743180	1	1	729245	0.00114217	233720
ENSCAFT00000019629	spectrin, beta, non-erythrocytic 2	SPTBN2	E2RSI4	2390	>tr|E2RSI4|E2RSI4_CANFA Uncharacterized protein OS=Canis familiaris GN=SPTBN2 PE=4 SV=1;>tr|J9NT02|J9NT02_CANFA Uncharacterized protein OS=Canis familiaris GN=SPTBN2 PE=4 SV=1	1	1	655480	709400	1	1	682440	0.00138067
ENSCAFT00000007903	Canis lupus familiaris galactokinase 1 (GALK1), mRNA.	GALK1	Q9GKK4	392	>sp|Q9GKK4|GALK1_CANFA Galactokinase OS=Canis familiaris GN=GALK1 PE=2 SV=1	1	1	662000	694060	1	1	678030	0.00140177
ENSCAFT00000027079	phenylalanyl-tRNA synthetase, alpha subunit	FARSA	E2QU31	508	>tr|E2QU31|E2QU31_CANFA Uncharacterized protein OS=Canis familiaris GN=FARSA PE=3 SV=1	1	1	700620	635130	539150	463610	667875	0.00143008		2366900
ENSCAFT00000013448	mannosyl-oligosaccharide glucosidase	MOGS	E2R8C9	836	>tr|E2R8C9|E2R8C9_CANFA Uncharacterized protein OS=Canis familiaris GN=MOGS PE=4 SV=1	1	1	678750	654470	1	1	666610	0.00144799
ENSCAFT00000023862	NOP2 nucleolar protein	NOP2	E2RCH6	826	>tr|E2RCH6|E2RCH6_CANFA Uncharacterized protein OS=Canis familiaris GN=NOP2 PE=4 SV=2	1	1	565720	763300	1	1	664510	0.00147249
ENSCAFT00000006592	N-ethylmaleimide-sensitive factor attachment protein, alpha	NAPA	E2RQE7	295	>tr|E2RQE7|E2RQE7_CANFA Uncharacterized protein OS=Canis familiaris GN=NAPA PE=4 SV=1	1	1	636930	661390	1	1	649160	0.00157288
ENSCAFT00000032501	dynein, cytoplasmic 1, light intermediate chain 2	DYNC1LI2	F1P6V8	462	>tr|F1P6V8|F1P6V8_CANFA Uncharacterized protein (Fragment) OS=Canis familiaris GN=DYNC1LI2 PE=4 SV=2;>tr|J9PBH6|J9PBH6_CANFA Uncharacterized protein OS=Canis familiaris GN=DYNC1LI2 PE=4 SV=1	1	1	559570	703940	1	1	631755	0.00166779
ENSCAFT00000020120	acyl-CoA dehydrogenase, short/branched chain	ACADSB	F1PP63Mit	432	>tr|F1PP63|F1PP63_CANFA Uncharacterized protein OS=Canis familiaris GN=ACADSB PE=3 SV=2	1	1	763470	457200	1	1	610335	0.00186663		177310
ENSCAFT00000029202	developmentally regulated GTP binding protein 2	DRG2	E2RJ29	364	>tr|E2RJ29|E2RJ29_CANFA Uncharacterized protein OS=Canis familiaris GN=DRG2 PE=4 SV=1	1	1	617120	595050	740070	630680	606085	0.0019164
ENSCAFT00000020414	solute carrier family 25 (aspartate/glutamate carrier), member 12	SLC25A12	E2RBI2Mit	678	>tr|E2RBI2|E2RBI2_CANFA Uncharacterized protein OS=Canis familiaris GN=SLC25A12 PE=3 SV=1	1	1	669400	508960	577970	569730	589180	0.00201118
ENSCAFT00000031109	1-acylglycerol-3-phosphate O-acyltransferase 2	AGPAT2	E2R1F6	274	>tr|E2R1F6|E2R1F6_CANFA Uncharacterized protein OS=Canis familiaris GN=AGPAT2 PE=4 SV=2	1	1	458430	716440	1	1	587435	0.00204081	612940
ENSCAFT00000020466	Canis lupus familiaris SEC11 homolog A (S. cerevisiae) (SEC11A), mRNA.	SEC11A	P67811	179	>sp|P67811|SC11A_CANFA Signal peptidase complex catalytic subunit SEC11A OS=Canis familiaris GN=SEC11A PE=1 SV=1	1	1	622680	525850	1	1	574265	0.00211286
0	#N/A	SDHB	Q0QEY4Mit	250	>tr|Q0QEY4|Q0QEY4_CANFA Succinate dehydrogenase complex subunit B (Fragment) OS=Canis familiaris GN=SDHB PE=2 SV=1;>tr|F1Q3W8|F1Q3W8_CANFA Uncharacterized protein OS=Canis familiaris GN=SDHB PE=4 SV=2	1	1	537360	590810	1	1	564085	0.00221489
ENSCAFT00000005432	thyroid hormone receptor associated protein 3	THRAP3	E2R7P6	958	>tr|E2R7P6|E2R7P6_CANFA Uncharacterized protein OS=Canis familiaris GN=THRAP3 PE=4 SV=1	1	1	653350	468250	1	1	560800	0.00224739
ENSCAFT00000023017	serpin peptidase inhibitor, clade C (antithrombin), member 1	SERPINC1	E2RES2	465	>tr|E2RES2|E2RES2_CANFA Uncharacterized protein OS=Canis familiaris GN=SERPINC1 PE=3 SV=2	1	1	1667600	1591600	1	1	1629600	3.90246e-05
ENSCAFT00000019340	caspase 10, apoptosis-related cysteine peptidase	CASP10	E2RB07	480	>tr|E2RB07|E2RB07_CANFA Uncharacterized protein OS=Canis familiaris GN=CASP10 PE=3 SV=2;>tr|E2RB11|E2RB11_CANFA Uncharacterized protein OS=Canis familiaris GN=CASP10 PE=3 SV=2	1	1	519860	565530	1	1	542695	0.00246184
ENSCAFT00000006147	microtubule associated monooxygenase, calponin and LIM domain containing 1	MICAL1	F1PCD9	964	>tr|F1PCD9|F1PCD9_CANFA Uncharacterized protein (Fragment) OS=Canis familiaris GN=MICAL1 PE=4 SV=2	1	1	454170	593540	1	1	523855	0.00275713
ENSCAFT00000020738	tumor protein D52-like 2	TPD52L2	E2RK77	229	>tr|E2RK77|E2RK77_CANFA Uncharacterized protein OS=Canis familiaris GN=TPD52L2 PE=4 SV=2	1	1	507030	503860	529780	605920	505445	0.00302923	504950	758840	210790
ENSCAFT00000025893	HECT, UBA and WWE domain containing 1, E3 ubiquitin protein ligase	HUWE1	F6XM35	4375	>tr|F6XM35|F6XM35_CANFA Uncharacterized protein OS=Canis familiaris GN=HUWE1 PE=4 SV=1;>tr|F6XKL7|F6XKL7_CANFA Uncharacterized protein OS=Canis familiaris GN=HUWE1 PE=4 SV=1	1	1	499640	499130	1	1	499385	0.00312833
ENSCAFT00000008754	translocase of inner mitochondrial membrane 50 homolog (S. cerevisiae)	TIMM50	E2RC78Mit	356	>tr|E2RC78|E2RC78_CANFA Uncharacterized protein OS=Canis familiaris GN=TIMM50 PE=4 SV=1;>tr|E2RFI6|E2RFI6_CANFA Uncharacterized protein (Fragment) OS=Canis familiaris GN=TIMM50 PE=4 SV=2	1	1	369780	610750	1	1	490265	0.00325704
ENSCAFT00000048549	exportin, tRNA	XPOT	J9P2A6	962	>tr|J9P2A6|J9P2A6_CANFA Uncharacterized protein OS=Canis familiaris GN=XPOT PE=4 SV=1;>tr|E2R4G4|E2R4G4_CANFA Uncharacterized protein OS=Canis familiaris GN=XPOT PE=4 SV=2	1	1	392750	551360	353070	348590	472055	0.00343243
ENSCAFT00000021314	aldehyde dehydrogenase 9 family, member A1	ALDH9A1	F1PAB7	494	>tr|F1PAB7|F1PAB7_CANFA Uncharacterized protein OS=Canis familiaris GN=ALDH9A1 PE=3 SV=2	1	1	499890	384680	478190	488830	442285	0.00377371	595770	589230
ENSCAFT00000029789	pyridoxal-dependent decarboxylase domain containing 1	PDXDC1	F1PRF8	788	>tr|F1PRF8|F1PRF8_CANFA Uncharacterized protein OS=Canis familiaris GN=PDXDC1 PE=3 SV=2	1	1	372440	493300	1	559560	432870	0.00390435
ENSCAFT00000013186	nucleoporin 160kDa	NUP160	F1PAZ3	1254	>tr|F1PAZ3|F1PAZ3_CANFA Uncharacterized protein OS=Canis familiaris GN=NUP160 PE=4 SV=2	1	1	426330	425680	1	1	426005	0.0040818
ENSCAFT00000008673	pitrilysin metallopeptidase 1	PITRM1	F1PQU2Mit	1034	>tr|F1PQU2|F1PQU2_CANFA Uncharacterized protein OS=Canis familiaris GN=PITRM1 PE=3 SV=2	1	1	385280	380590	1	1	382935	0.00483292
ENSCAFT00000013639	nucleoporin 54kDa	NUP54	F6UV54	507	>tr|F6UV54|F6UV54_CANFA Uncharacterized protein OS=Canis familiaris GN=NUP54 PE=4 SV=1	1	1	338810	383290	1	1	361050	0.00524764
ENSCAFT00000003641	polymerase (RNA) II (DNA directed) polypeptide B, 140kDa	POLR2B	E2RNN5	1174	>tr|E2RNN5|E2RNN5_CANFA DNA-directed RNA polymerase OS=Canis familiaris GN=POLR2B PE=3 SV=2	1	1	338980	347660	1	1	343320	0.00535761
ENSCAFT00000014305	guanine nucleotide binding protein-like 3 (nucleolar)	GNL3	F6UTB0	550	>tr|F6UTB0|F6UTB0_CANFA Uncharacterized protein OS=Canis familiaris GN=GNL3 PE=4 SV=1	1	1	251440	343860	1	1	297650	0.00557077
ENSCAFT00000004640	polyribonucleotide nucleotidyltransferase 1	PNPT1	E2QWK2Mit	789	>tr|E2QWK2|E2QWK2_CANFA Uncharacterized protein OS=Canis familiaris GN=PNPT1 PE=4 SV=2	1	1	271860	316110	1	1	293985	0.00560467
ENSCAFT00000005562	cullin 1	CUL1	E2R1V2	776	>tr|E2R1V2|E2R1V2_CANFA Uncharacterized protein OS=Canis familiaris GN=CUL1 PE=3 SV=2	1	1	265440	265050	1	1	265245	0.00566518
ENSCAFT00000039816	Uncharacterized protein	OAT	F1Q2A2Mit	440	>tr|F1Q2A2|F1Q2A2_CANFA Uncharacterized protein OS=Canis familiaris GN=OAT PE=3 SV=1	8871800	9409500	22980000	22455000	4688300	4372600	2.48533	0.0322323	505700	416460
a	Accession number annotated from Ensembl (http://www.ensembl.org)
b	Protein description, Gene name, UniProt acc and protein length annotated from UniProt (http://www.uniprot.org/)
c	LFQ (Label-free quantitation) intensity values for MDCK, MDCKYBX1 and 21D1 cell lysates
d	Averaged LFQ ratios between replicates of MDCK, MDCKYBX1 and 21D1
NR	Non-reducible intensity values identified in only one replicate for a a specified sample. The term 'NR' was inserted for quantitative comparisons
Mit	UniProt subcellular localisation associated with mitochondria
