# Supplementary material for: YBX1/YB-1 induces partial EMT and tumourigenicity through secretion of angiogenic factors into the extracellular microenvironment
Source: Oncotarget. 2015 Apr 23;6(15):13718–30. doi: 10.18632/oncotarget.3764 (PMC4537044; doi:10.18632/oncotarget.3764)
Supplement: Supplementary file 4 [file oncotarget-06-13718-s004.xlsx]

## Sheet: TableS3
Table S3. Proteins identified in MDCKYBX1 and 21D1 xenograft lysates
						Tumor Xenograft LFQ Intensityd				Averaged Xenograft Ratioe
Protein Descriptiona	Gene Nameb	Uniprot Accb	Species defined peptide matchc	Protein lengthb	Fasta headers	21D1 TX Rep A	21D1 TX Rep B	MDCKYBX1 TX Rep A	MDCKYBX1 TX Rep B	21D1/ MDCKYBX1	P-value
Thymosin, beta 4, X chromosome (Thymosin, beta 4, X chromosome, isoform CRA_a)	Tmsb4x	Q6ZWX2	BOTH	44	>tr|Q6ZWX2|Q6ZWX2_MOUSE Thymosin, beta 4, X chromosome OS=Mus musculus GN=Tmsb4x PE=2 SV=1;>tr|J9P127|J9P127_CANFA Uncharacterized protein OS=Canis familiaris GN=TMSB4X PE=4 SV=1;>sp|P20065|TYB4_MOUSE Thymosin beta-4 OS=Mus musculus GN=Tmsb4x PE=1 SV=1;>tr	104700000	106120000	1	1	105410000	9.35212e-17
Metalloproteinase inhibitor 1	TIMP1	F1PQS2	DOG	257	>tr|F1PQS2|F1PQS2_CANFA Metalloproteinase inhibitor 1 OS=Canis familiaris GN=TIMP1 PE=4 SV=2;>sp|P81546|TIMP1_CANFA Metalloproteinase inhibitor 1 OS=Canis familiaris GN=TIMP1 PE=1 SV=2;>tr|Q6QLW9|Q6QLW9_CANFA Tissue inhibitor of metalloproteinase 1 (Fragme	29361000	30249000	1	1	29805000	9.96304e-16
CD90.1	Thy1	Q53YX2	MOUSE	162	>tr|Q53YX2|Q53YX2_MOUSE CD90.1 OS=Mus musculus GN=Thy1 PE=2 SV=1;>sp|P01831|THY1_MOUSE Thy-1 membrane glycoprotein OS=Mus musculus GN=Thy1 PE=1 SV=1	22585000	25138000	1	1	23861500	3.42282e-14
Myristoylated alanine-rich C-kinase substrate (MARCKS)	Marcks	P26645	MOUSE	309	>sp|P26645|MARCS_MOUSE Myristoylated alanine-rich C-kinase substrate OS=Mus musculus GN=Marcks PE=1 SV=2	19969000	20349000	1	1	2.0159e+07	2.28841e-14
CD44 antigen (Extracellular matrix receptor-III) (ECMR-III) (GP90 lymphocyte homing/adhesion receptor) (HUTCH-I) (Hermes antigen) (Hyaluronate receptor) (Phagocytic glycoprotein 1) (PGP-1) (Phagocytic glycoprotein I) (PGP-I) (CD antigen CD44) (Fragment)	CD44	Q28284	DOG	351	>sp|Q28284|CD44_CANFA CD44 antigen (Fragment) OS=Canis familiaris GN=CD44 PE=2 SV=1;>tr|J9P423|J9P423_CANFA CD44 antigen OS=Canis familiaris GN=CD44 PE=4 SV=1;>tr|F1PTZ7|F1PTZ7_CANFA CD44 antigen OS=Canis familiaris GN=CD44 PE=4 SV=2	14933000	16254000	1	1	15593500	2.65087e-13
Uncharacterized protein	LAMP2	E2RNJ1	DOG	411	>tr|E2RNJ1|E2RNJ1_CANFA Uncharacterized protein OS=Canis familiaris GN=LAMP2 PE=4 SV=2;>tr|E2RNJ3|E2RNJ3_CANFA Uncharacterized protein OS=Canis familiaris GN=LAMP2 PE=4 SV=1	11769000	11561000	1	1	11665000	8.91332e-13
Uncharacterized protein	LGALS3BP	E2RKQ6	DOG	559	>tr|E2RKQ6|E2RKQ6_CANFA Uncharacterized protein OS=Canis familiaris GN=LGALS3BP PE=4 SV=1	11694000	11448000	1	1	11571000	8.28355e-13
Abi3bp protein	Abi3bp	B2RWZ0	BOTH	884	>tr|B2RWZ0|B2RWZ0_MOUSE Abi3bp protein OS=Mus musculus GN=Abi3bp PE=2 SV=1;>tr|Q59IW8|Q59IW8_MOUSE Target of Nesh-SH3 variant 3 OS=Mus musculus GN=Abi3bp PE=2 SV=1;>tr|E9Q8E3|E9Q8E3_MOUSE Protein Abi3bp OS=Mus musculus GN=Abi3bp PE=4 SV=1;>tr|Q59IW9|Q59IW9	6894400	6961000	1	1	6927700	3.18174e-11
Alpha-1-antitrypsin 1-4 (Alpha-1 protease inhibitor 4) (Serine protease inhibitor 1-4) (Serine protease inhibitor A1d) (Serpin A1d)	Serpina1d	Q00897	MOUSE	413	>sp|Q00897|A1AT4_MOUSE Alpha-1-antitrypsin 1-4 OS=Mus musculus GN=Serpina1d PE=2 SV=1	6008200	6269500	1	1	6138850	1.16516e-10
Plasma protease C1 inhibitor (C1 Inh) (C1Inh) (C1 esterase inhibitor) (C1-inhibiting factor) (Serpin G1)	Serping1	P97290	MOUSE	504	>sp|P97290|IC1_MOUSE Plasma protease C1 inhibitor OS=Mus musculus GN=Serping1 PE=1 SV=3;>tr|A2ATR8|A2ATR8_MOUSE Plasma protease C1 inhibitor OS=Mus musculus GN=Serping1 PE=3 SV=1	4534100	5280000	1	1	4.90705e+06	2.01028e-10
Putative uncharacterized protein (Fragment)	Lgmn	Q3UE99	MOUSE	243	>tr|Q3UE99|Q3UE99_MOUSE Putative uncharacterized protein (Fragment) OS=Mus musculus GN=Lgmn PE=2 SV=1;>tr|A2RTI3|A2RTI3_MOUSE Legumain OS=Mus musculus GN=Lgmn PE=2 SV=1;>sp|O89017|LGMN_MOUSE Legumain OS=Mus musculus GN=Lgmn PE=1 SV=1	4860100	4018100	1	1	4.4391e+06	3.50303e-10
Integrin beta-1 (Fibronectin receptor subunit beta) (VLA-4 subunit beta) (CD antigen CD29)	Itgb1	P09055	MOUSE	798	>sp|P09055|ITB1_MOUSE Integrin beta-1 OS=Mus musculus GN=Itgb1 PE=1 SV=1	4453200	4153600	1	1	4303400	3.05509e-10
Integrin beta	ITGB1	E2RT60	DOG	798	>tr|E2RT60|E2RT60_CANFA Integrin beta OS=Canis familiaris GN=ITGB1 PE=3 SV=2	4235200	4361000	1	1	4298100	4.32478e-10
Basigin (Fragment)	Bsg	J3QP71	MOUSE	197	>tr|J3QP71|J3QP71_MOUSE Basigin (Fragment) OS=Mus musculus GN=Bsg PE=4 SV=1;>tr|K3W4Q8|K3W4Q8_MOUSE Basigin OS=Mus musculus GN=Bsg PE=1 SV=1;>tr|O55108|O55108_MOUSE Basigin (Fragment) OS=Mus musculus GN=Bsg PE=1 SV=1;>tr|O55107|O55107_MOUSE Basigin (Fragme	4029000	4440300	1	1	4234650	5.28385e-10
Fetuin-B (GUGU beta)	Fetub	Q6YJU1	MOUSE	308	>tr|Q6YJU1|Q6YJU1_MOUSE Fetuin-B OS=Mus musculus GN=Fetub PE=2 SV=1;>tr|Q8CB17|Q8CB17_MOUSE Putative uncharacterized protein OS=Mus musculus GN=Fetub PE=2 SV=1;>sp|Q9QXC1|FETUB_MOUSE Fetuin-B OS=Mus musculus GN=Fetub PE=1 SV=1;>tr|Q6YJU2|Q6YJU2_MOUSE GUGU	4455300	3849600	1	1	4.15245e+06	5.17407e-10
IgG receptor FcRn large subunit p51 (FcRn) (IgG Fc fragment receptor transporter alpha chain) (Neonatal Fc receptor)	Fcgrt	Q61559	MOUSE	365	>sp|Q61559|FCGRN_MOUSE IgG receptor FcRn large subunit p51 OS=Mus musculus GN=Fcgrt PE=1 SV=1;>tr|Q6PKB0|Q6PKB0_MOUSE Fcgrt protein OS=Mus musculus GN=Fcgrt PE=2 SV=1	3778300	4130000	1	1	3954150	6.71545e-10
Tropomyosin alpha-4 chain (Tropomyosin-4)	Tpm4	Q6IRU2	MOUSE	248	>sp|Q6IRU2|TPM4_MOUSE Tropomyosin alpha-4 chain OS=Mus musculus GN=Tpm4 PE=2 SV=3	3337500	4222200	1	1	3779850	6.19558e-10
Putative uncharacterized protein (Fragment)	Psap	Q3TWM9	BOTH	527	>tr|Q3TWM9|Q3TWM9_MOUSE Putative uncharacterized protein (Fragment) OS=Mus musculus GN=Psap PE=2 SV=1;>tr|Q3UAS4|Q3UAS4_MOUSE Putative uncharacterized protein OS=Mus musculus GN=Psap PE=2 SV=1;>tr|Q3UE29|Q3UE29_MOUSE Putative uncharacterized protein OS=Mus	3616700	3601900	1	1	3609300	7.6863e-10
Putative uncharacterized protein	Lamp2	Q9CZU7	MOUSE	415	>tr|Q9CZU7|Q9CZU7_MOUSE Putative uncharacterized protein OS=Mus musculus GN=Lamp2 PE=2 SV=1;>tr|Q8C876|Q8C876_MOUSE Putative uncharacterized protein OS=Mus musculus GN=Lamp2 PE=2 SV=1;>tr|Q3UIW3|Q3UIW3_MOUSE Putative uncharacterized protein OS=Mus musculus	7211600	1	1	1	3.6058e+06	3.27033e-05
Putative uncharacterized protein	Myl12a	Q9D6E6	BOTH	172	>tr|Q9D6E6|Q9D6E6_MOUSE Putative uncharacterized protein OS=Mus musculus GN=Myl12a PE=2 SV=1;>tr|Q6ZWQ9|Q6ZWQ9_MOUSE MCG5400 OS=Mus musculus GN=Myl12a PE=1 SV=1;>tr|L7N0I1|L7N0I1_CANFA Uncharacterized protein OS=Canis familiaris GN=MYL12B PE=4 SV=1;>tr|E2Q	2810800	3001300	1	1	2906050	6.84483e-10
Cytoskeleton-associated protein 4 (63-kDa cytoskeleton-linking membrane protein) (Climp-63) (p63)	Ckap4	Q8BMK4	MOUSE	575	>sp|Q8BMK4|CKAP4_MOUSE Cytoskeleton-associated protein 4 OS=Mus musculus GN=Ckap4 PE=1 SV=2	2694000	2698300	1	1	2.69615e+06	5.95867e-10
Uncharacterized protein	RPLP2	E2R9Y9	DOG	115	>tr|E2R9Y9|E2R9Y9_CANFA Uncharacterized protein OS=Canis familiaris GN=RPLP2 PE=3 SV=1	2448900	2382000	1	1	2415450	2.42342e-09
Uncharacterized protein	HRSP12	E2QS94	DOG	137	>tr|E2QS94|E2QS94_CANFA Uncharacterized protein OS=Canis familiaris GN=HRSP12 PE=4 SV=1	2201200	2233700	1	1	2217450	3.52075e-09
Low affinity immunoglobulin gamma Fc region receptor II	Fcgr2b	E9Q415	MOUSE	312	>tr|E9Q415|E9Q415_MOUSE Low affinity immunoglobulin gamma Fc region receptor II OS=Mus musculus GN=Fcgr2b PE=4 SV=1;>sp|P08101|FCGR2_MOUSE Low affinity immunoglobulin gamma Fc region receptor II OS=Mus musculus GN=Fcgr2 PE=1 SV=2	2030900	2283900	1	1	2157400	2.99354e-09
Putative uncharacterized protein	Ssr1	Q3TV94	BOTH	286	>tr|Q3TV94|Q3TV94_MOUSE Putative uncharacterized protein OS=Mus musculus GN=Ssr1 PE=2 SV=1;>sp|Q9CY50|SSRA_MOUSE Translocon-associated protein subunit alpha OS=Mus musculus GN=Ssr1 PE=1 SV=1;>sp|P16967|SSRA_CANFA Translocon-associated protein subunit alpha	2348700	1835500	1	1	2092100	5.68642e-09
Prothymosin alpha (Prothymosin alpha, isoform CRA_c)	Ptma	A0A087WP98	BOTH	58	>tr|A0A087WP98|A0A087WP98_MOUSE Prothymosin alpha OS=Mus musculus GN=Ptma PE=4 SV=1;>tr|A0A087WPN6|A0A087WPN6_MOUSE Prothymosin alpha OS=Mus musculus GN=Ptma PE=4 SV=1;>tr|Q3U6E4|Q3U6E4_MOUSE Putative uncharacterized protein OS=Mus musculus GN=Ptma PE=2 SV	1	4163900	1	1	2.08195e+06	5.23538e-05
Perilipin-3 (Cargo selection protein TIP47) (Mannose-6-phosphate receptor-binding protein 1)	Plin3	Q9DBG5	MOUSE	437	>sp|Q9DBG5|PLIN3_MOUSE Perilipin-3 OS=Mus musculus GN=Plin3 PE=1 SV=1;>tr|Q2XSQ4|Q2XSQ4_MOUSE Perilipin OS=Mus musculus GN=Plin3 PE=2 SV=1	1967100	2174500	1	1	2070800	5.04806e-09
Annexin	ANXA1	F1P6B7	DOG	345	>tr|F1P6B7|F1P6B7_CANFA Annexin OS=Canis familiaris GN=ANXA1 PE=3 SV=1	2041700	2019600	1	1	2030650	6.43492e-09
MCG10134, isoform CRA_c (Tumor protein D52)	Tpd52	D3Z637	BOTH	162	>tr|D3Z637|D3Z637_MOUSE MCG10134, isoform CRA_c OS=Mus musculus GN=Tpd52 PE=4 SV=1;>tr|D3Z125|D3Z125_MOUSE Tumor protein D52 (Fragment) OS=Mus musculus GN=Tpd52 PE=4 SV=1;>tr|E9PUA7|E9PUA7_MOUSE Tumor protein D52 OS=Mus musculus GN=Tpd52 PE=4 SV=1;>tr|D3Z7	2037000	1977800	1	1	2.0074e+06	6.60021e-09
40S ribosomal protein S28 (Fragment)	Rps28	G3UYV7	MOUSE	56	>tr|G3UYV7|G3UYV7_MOUSE 40S ribosomal protein S28 (Fragment) OS=Mus musculus GN=Rps28 PE=4 SV=1;>tr|Q059I1|Q059I1_MOUSE MCG22987, isoform CRA_a OS=Mus musculus GN=Rps28 PE=2 SV=1;>sp|P62858|RS28_MOUSE 40S ribosomal protein S28 OS=Mus musculus GN=Rps28 PE=2	1	3955100	1	1	1.97755e+06	5.63098e-05
Gamma-synuclein (Fragment)	SNCG	F1Q2N7	DOG	136	>tr|F1Q2N7|F1Q2N7_CANFA Uncharacterized protein (Fragment) OS=Canis familiaris GN=SNCG PE=4 SV=2	1847100	1931100	1	1	1889100	7.44835e-09
APOAII	Apoa2	Q6LD55	MOUSE	102	>tr|Q6LD55|Q6LD55_MOUSE APOAII OS=Mus musculus GN=Apoa2 PE=2 SV=1;>tr|A7YL62|A7YL62_MOUSE Apolipoprotein A-II OS=Mus musculus GN=Apoa2 PE=4 SV=1;>sp|P09813|APOA2_MOUSE Apolipoprotein A-II OS=Mus musculus GN=Apoa2 PE=1 SV=2	1	3668600	1	1	1.8343e+06	6.17169e-05
SH3 domain-binding glutamic acid-rich-like protein 3	Sh3bgrl3	Q91VW3	BOTH	93	>sp|Q91VW3|SH3L3_MOUSE SH3 domain-binding glutamic acid-rich-like protein 3 OS=Mus musculus GN=Sh3bgrl3 PE=1 SV=1;>tr|F1PSK3|F1PSK3_CANFA Uncharacterized protein (Fragment) OS=Canis familiaris GN=SH3BGRL3 PE=4 SV=2	1988100	1637000	1	1	1.81255e+06	1.25234e-08
Galectin	LGALS3	E5Q8W5	DOG	287	>tr|E5Q8W5|E5Q8W5_CANFA Galectin OS=Canis familiaris GN=LGALS3 PE=2 SV=1;>sp|P38486|LEG3_CANFA Galectin-3 OS=Canis familiaris GN=LGALS3 PE=1 SV=3;>tr|F6PME1|F6PME1_CANFA Galectin OS=Canis familiaris GN=LGALS3 PE=4 SV=1	1604700	1881400	1	1	1743050	1.70319e-08
LAMP-1	Lamp1	Q8VH34	MOUSE	406	>tr|Q8VH34|Q8VH34_MOUSE LAMP-1 OS=Mus musculus GN=Lamp1 PE=2 SV=1;>tr|Q3TX84|Q3TX84_MOUSE Putative uncharacterized protein OS=Mus musculus GN=Lamp1 PE=2 SV=1;>tr|Q3TA96|Q3TA96_MOUSE Lysosomal membrane glycoprotein 1, isoform CRA_c OS=Mus musculus GN=Lamp1	1835700	1550700	1	1	1693200	3.30758e-08
Ptpns1	Ptpns1	Q2M4I8	MOUSE	509	>tr|Q2M4I8|Q2M4I8_MOUSE Ptpns1 OS=Mus musculus GN=Ptpns1 PE=4 SV=1;>tr|E0CX65|E0CX65_MOUSE Tyrosine-protein phosphatase non-receptor type substrate 1 OS=Mus musculus GN=Sirpa PE=1 SV=1;>tr|Q6P6I8|Q6P6I8_MOUSE Signal-regulatory protein alpha OS=Mus musculus	1628300	1726100	1	1	1677200	3.3499e-08
Putative uncharacterized protein	Cd44	Q3TLT9	MOUSE	345	>tr|Q3TLT9|Q3TLT9_MOUSE Putative uncharacterized protein OS=Mus musculus GN=Cd44 PE=2 SV=1;>tr|Q3UNN2|Q3UNN2_MOUSE Putative uncharacterized protein OS=Mus musculus GN=Cd44 PE=2 SV=1;>tr|Q3U8S1|Q3U8S1_MOUSE CD44 antigen OS=Mus musculus GN=Cd44 PE=1 SV=1;>tr	1	3207300	1	1	1.60365e+06	8.66939e-05
Zinc-alpha-2-glycoprotein (Zn-alpha-2-GP) (Zn-alpha-2-glycoprotein)	Azgp1	Q64726	MOUSE	307	>sp|Q64726|ZA2G_MOUSE Zinc-alpha-2-glycoprotein OS=Mus musculus GN=Azgp1 PE=1 SV=2	1552400	1608800	1	1	1580600	3.67939e-08
Glypican 1, isoform CRA_c	Gpc1	Q3U379	MOUSE	557	>tr|Q3U379|Q3U379_MOUSE Glypican 1, isoform CRA_c OS=Mus musculus GN=Gpc1 PE=2 SV=1;>sp|Q9QZF2|GPC1_MOUSE Glypican-1 OS=Mus musculus GN=Gpc1 PE=1 SV=1;>tr|Q3U3U3|Q3U3U3_MOUSE Putative uncharacterized protein (Fragment) OS=Mus musculus GN=Gpc1 PE=2 SV=1	1562000	1551700	1	1	1556850	3.713e-08
Heat shock protein 27 kDa beta-1 (Heat shock protein beta-1)	HSPB1	F1PYE3	DOG	206	>tr|F1PYE3|F1PYE3_CANFA Heat shock protein 27 kDa beta-1 OS=Canis familiaris GN=HSPB1 PE=3 SV=1;>sp|P42929|HSPB1_CANFA Heat shock protein beta-1 OS=Canis familiaris GN=HSPB1 PE=2 SV=1	1573100	1528400	1	1	1.55075e+06	4.55691e-08
Protein SET (Fragment)	Set	A2BE92	BOTH	151	>tr|A2BE92|A2BE92_MOUSE Protein SET (Fragment) OS=Mus musculus GN=Set PE=1 SV=1;>tr|A2BE93|A2BE93_MOUSE Protein SET (Fragment) OS=Mus musculus GN=Set PE=1 SV=1;>tr|Q5U445|Q5U445_MOUSE cDNA sequence BC085271 OS=Mus musculus GN=BC085271 PE=2 SV=1;>tr|Q3T9S3|	1501700	1594700	1	1	1548200	4.58838e-08
Putative uncharacterized protein	Cd47	Q3U967	MOUSE	303	>tr|Q3U967|Q3U967_MOUSE Putative uncharacterized protein OS=Mus musculus GN=Cd47 PE=2 SV=1;>tr|E5Q371|E5Q371_MOUSE Integrin-associated protein OS=Mus musculus GN=Cd47 PE=2 SV=1;>sp|Q61735|CD47_MOUSE Leukocyte surface antigen CD47 OS=Mus musculus GN=Cd47 PE	1	3054800	1	1	1.5274e+06	9.32369e-05
Uncharacterized protein	ISG15	E2R7R1	DOG	174	>tr|E2R7R1|E2R7R1_CANFA Uncharacterized protein OS=Canis familiaris GN=ISG15 PE=4 SV=2	1516000	1467500	1	1	1491750	5.83033e-08
High mobility group HMGA1A (Fragment)		Q2TUW3	BOTH	104	>tr|Q2TUW3|Q2TUW3_CANFA High mobility group HMGA1A (Fragment) OS=Canis familiaris PE=4 SV=1;>tr|G1K277|G1K277_CANFA High mobility group protein HMG-I/HMG-Y (Fragment) OS=Canis familiaris GN=HMGA1 PE=4 SV=1;>tr|Q3TE85|Q3TE85_MOUSE Putative uncharacterized p	1471100	1478900	1	1	1475000	5.92476e-08
Complement factor B	Cfb	F6XQ00	MOUSE	711	>tr|F6XQ00|F6XQ00_MOUSE Complement factor B OS=Mus musculus GN=Cfb PE=3 SV=1;>tr|B8JJM6|B8JJM6_MOUSE Complement factor B OS=Mus musculus GN=Cfb PE=3 SV=1;>tr|Q3UEG8|Q3UEG8_MOUSE Complement factor B, isoform CRA_a OS=Mus musculus GN=Cfb PE=2 SV=1;>sp|P04186	1299900	1419200	1	1	1359550	9.73669e-08
Calcium regulated heat stable protein 1 (MCG1049436) (MCG123718)	Carhsp1	Q5M9P7	BOTH	148	>tr|Q5M9P7|Q5M9P7_MOUSE Calcium regulated heat stable protein 1 OS=Mus musculus GN=Carhsp1 PE=2 SV=1;>tr|Q3UD53|Q3UD53_MOUSE Putative uncharacterized protein OS=Mus musculus GN=Carhsp1 PE=2 SV=1;>sp|Q9CR86|CHSP1_MOUSE Calcium-regulated heat stable protein	1252700	1440400	1	1	1.34655e+06	1.17999e-07
CD14 antigen (Fragment)	CD14	Q920X9	MOUSE	356	>tr|Q920X9|Q920X9_MOUSE CD14 antigen (Fragment) OS=Mus musculus GN=CD14 PE=4 SV=1;>tr|Q920X8|Q920X8_MOUSE CD14 antigen (Fragment) OS=Mus musculus GN=CD14 PE=4 SV=1;>tr|Q91VD3|Q91VD3_MOUSE CD14 antigen (Fragment) OS=Mus musculus GN=CD14 PE=4 SV=1;>tr|Q91VC2	1228700	1407500	1	1	1318100	1.69923e-07
Scavenger receptor class A member 5	Scara5	Q8K299	BOTH	491	>sp|Q8K299|SCAR5_MOUSE Scavenger receptor class A member 5 OS=Mus musculus GN=Scara5 PE=1 SV=1;>tr|E2R3Q3|E2R3Q3_CANFA Uncharacterized protein OS=Canis familiaris GN=SCARA5 PE=4 SV=1	1314200	1304400	1	1	1309300	1.9975e-07
Galectin-1 (Gal-1) (14 kDa lectin) (Beta-galactoside-binding lectin L-14-I) (Galaptin) (Lactose-binding lectin 1) (Lectin galactoside-binding soluble 1) (S-Lac lectin 1)	Lgals1	P16045	MOUSE	135	>sp|P16045|LEG1_MOUSE Galectin-1 OS=Mus musculus GN=Lgals1 PE=1 SV=3	2607100	1	1	1	1.30355e+06	0.00014084
Envelope protein		Q61919	MOUSE	669	>tr|Q61919|Q61919_MOUSE Envelope protein OS=Mus musculus PE=4 SV=1;>tr|Q60589|Q60589_MOUSE Envelope glycoprotein OS=Mus musculus GN=env PE=4 SV=1;>tr|Q2HJ08|Q2HJ08_MOUSE Melanoma antigen OS=Mus musculus GN=Mela PE=2 SV=1;>tr|Q1KYM0|Q1KYM0_MOUSE Env polypro	1357100	1195400	1	1	1276250	2.43666e-07
Annexin	ANXA5	E2RQ14	DOG	321	>tr|E2RQ14|E2RQ14_CANFA Annexin OS=Canis familiaris GN=ANXA5 PE=3 SV=2	1235000	1258800	1	1	1246900	2.50507e-07
Microtubule-associated protein 4 (MAP-4)	Map4	P27546	MOUSE	1125	>sp|P27546|MAP4_MOUSE Microtubule-associated protein 4 OS=Mus musculus GN=Map4 PE=1 SV=3	1116700	1304900	1	1	1210800	3.09736e-07
Peptidase inhibitor 16 (PI-16) (Cysteine-rich protease inhibitor)	Pi16	Q9ET66	MOUSE	489	>sp|Q9ET66|PI16_MOUSE Peptidase inhibitor 16 OS=Mus musculus GN=Pi16 PE=2 SV=1;>tr|E9QNE5|E9QNE5_MOUSE Peptidase inhibitor 16 OS=Mus musculus GN=Pi16 PE=4 SV=1	2360200	1	1	1	1.1801e+06	0.000170297
Uncharacterized protein	CTDSP1	E2RFB6	DOG	261	>tr|E2RFB6|E2RFB6_CANFA Uncharacterized protein OS=Canis familiaris GN=CTDSP1 PE=4 SV=1	1	2248000	1	1	1.124e+06	0.000190611
Vesicle-associated membrane protein 3 (VAMP-3) (Cellubrevin) (CEB) (Synaptobrevin-3)	Vamp3	P63024	BOTH	103	>sp|P63024|VAMP3_MOUSE Vesicle-associated membrane protein 3 OS=Mus musculus GN=Vamp3 PE=1 SV=1;>tr|J9P1V7|J9P1V7_CANFA Uncharacterized protein OS=Canis familiaris GN=VAMP3 PE=4 SV=1;>tr|Q8CHR4|Q8CHR4_MOUSE Vesicle-associated membrane protein 2 OS=Mus musc	1129500	1069400	1	1	1099450	6.29787e-07
Tripeptidyl peptidase I, isoform CRA_a	Tpp1	Q8BNF3	MOUSE	320	>tr|Q8BNF3|Q8BNF3_MOUSE Tripeptidyl peptidase I, isoform CRA_a OS=Mus musculus GN=Tpp1 PE=2 SV=1;>tr|Q3U2Z6|Q3U2Z6_MOUSE Putative uncharacterized protein OS=Mus musculus GN=Tpp1 PE=2 SV=1;>tr|Q3TDY6|Q3TDY6_MOUSE Putative uncharacterized protein OS=Mus musc	1	2197900	1	1	1.09895e+06	0.000189513
Putative uncharacterized protein	Cd34	Q543Y2	MOUSE	325	>tr|Q543Y2|Q543Y2_MOUSE Putative uncharacterized protein OS=Mus musculus GN=Cd34 PE=2 SV=1;>tr|Q3TJP6|Q3TJP6_MOUSE Putative uncharacterized protein OS=Mus musculus GN=Cd34 PE=2 SV=1;>tr|Q8C2A1|Q8C2A1_MOUSE Putative uncharacterized protein OS=Mus musculus G	1	2191300	1	1	1.09565e+06	0.000189862
Triosephosphate isomerase (TIM) (EC 5.3.1.1) (Triose-phosphate isomerase)	TPI1	P54714	DOG	249	>sp|P54714|TPIS_CANFA Triosephosphate isomerase OS=Canis familiaris GN=TPI1 PE=1 SV=3	1057500	1113600	1	1	1085550	6.14013e-07
Mannose-6-phosphate receptor, cation dependent, isoform CRA_a	M6pr	Q3UKQ5	MOUSE	278	>tr|Q3UKQ5|Q3UKQ5_MOUSE Mannose-6-phosphate receptor, cation dependent, isoform CRA_a OS=Mus musculus GN=M6pr PE=2 SV=1;>tr|Q3UF03|Q3UF03_MOUSE Putative uncharacterized protein OS=Mus musculus GN=M6pr PE=2 SV=1;>sp|P24668|MPRD_MOUSE Cation-dependent mannos	2127700	1	1	1	1.06385e+06	0.00020022
Reticulocalbin-3 (Fragment)	Rcn3	D3Z3A9	MOUSE	274	>tr|D3Z3A9|D3Z3A9_MOUSE Reticulocalbin-3 (Fragment) OS=Mus musculus GN=Rcn3 PE=4 SV=1;>tr|D3Z7T1|D3Z7T1_MOUSE Reticulocalbin-3 (Fragment) OS=Mus musculus GN=Rcn3 PE=4 SV=1;>sp|Q8BH97|RCN3_MOUSE Reticulocalbin-3 OS=Mus musculus GN=Rcn3 PE=2 SV=1;>tr|D3YZP8|	1039100	1036100	1	1	1.0376e+06	6.50115e-07
Immunoglobulin superfamily containing leucine-rich repeat protein	Islr	Q6GU68	MOUSE	428	>sp|Q6GU68|ISLR_MOUSE Immunoglobulin superfamily containing leucine-rich repeat protein OS=Mus musculus GN=Islr PE=1 SV=1	918930	1105600	1	1	1012265	7.71113e-07
Lymphatic vessel endothelial hyaluronic acid receptor 1 (LYVE-1) (Cell surface retention sequence-binding protein 1) (CRSBP-1) (Extracellular link domain-containing protein 1)	Lyve1	Q8BHC0	MOUSE	318	>sp|Q8BHC0|LYVE1_MOUSE Lymphatic vessel endothelial hyaluronic acid receptor 1 OS=Mus musculus GN=Lyve1 PE=1 SV=1	1062700	956700	1	1	1.0097e+06	8.78156e-07
Calumenin	Calu	G3UWV3	BOTH	154	>tr|G3UWV3|G3UWV3_MOUSE Calumenin OS=Mus musculus GN=Calu PE=4 SV=1;>tr|Q3TUF3|Q3TUF3_MOUSE Calumenin, isoform CRA_a OS=Mus musculus GN=Calu PE=2 SV=1;>sp|O35887|CALU_MOUSE Calumenin OS=Mus musculus GN=Calu PE=1 SV=1;>tr|G3UY49|G3UY49_MOUSE Calumenin OS=Mu	1043800	947810	1	1	995805	1.17181e-06
Brain acid soluble protein 1 (22 kDa neuronal tissue-enriched acidic protein) (Neuronal axonal membrane protein NAP-22)	Basp1	Q91XV3	MOUSE	226	>sp|Q91XV3|BASP1_MOUSE Brain acid soluble protein 1 OS=Mus musculus GN=Basp1 PE=1 SV=3	1947700	1	1	1	973850	0.00025658
Uncharacterized protein	MARCKSL1	F6Y4A3	BOTH	199	>tr|F6Y4A3|F6Y4A3_CANFA Uncharacterized protein OS=Canis familiaris GN=MARCKSL1 PE=4 SV=1;>sp|P28667|MRP_MOUSE MARCKS-related protein OS=Mus musculus GN=Marcksl1 PE=1 SV=2	1	1943400	1	1	971701	0.000268316
Phospholipase D4 (PLD 4) (EC 3.1.4.4) (Choline phosphatase 4) (Phosphatidylcholine-hydrolyzing phospholipase D4)	Pld4	Q8BG07	MOUSE	503	>sp|Q8BG07|PLD4_MOUSE Phospholipase D4 OS=Mus musculus GN=Pld4 PE=2 SV=1	873930	1050200	1	1	962065	1.80858e-06
Lysosome membrane protein 2 (85 kDa lysosomal membrane sialoglycoprotein) (LGP85) (Lysosome membrane protein II) (LIMP II) (Scavenger receptor class B member 2)	Scarb2	O35114	MOUSE	478	>sp|O35114|SCRB2_MOUSE Lysosome membrane protein 2 OS=Mus musculus GN=Scarb2 PE=1 SV=3;>tr|Q3TCS7|Q3TCS7_MOUSE Putative uncharacterized protein (Fragment) OS=Mus musculus GN=Scarb2 PE=2 SV=1	1916200	1	1	1	958101	0.000316528
Putative uncharacterized protein (Fragment)	Anp32b	Q3UW32	MOUSE	248	>tr|Q3UW32|Q3UW32_MOUSE Putative uncharacterized protein (Fragment) OS=Mus musculus GN=Anp32b PE=2 SV=1;>sp|Q9EST5|AN32B_MOUSE Acidic leucine-rich nuclear phosphoprotein 32 family member B OS=Mus musculus GN=Anp32b PE=1 SV=1	1	1830900	1	1	915450	0.000333744
Phosphatidylinositol-glycan-specific phospholipase D (PI-G PLD) (EC 3.1.4.50) (Glycoprotein phospholipase D) (Glycosyl-phosphatidylinositol-specific phospholipase D) (GPI-PLD) (GPI-specific phospholipase D)	Gpld1	O70362	MOUSE	837	>sp|O70362|PHLD_MOUSE Phosphatidylinositol-glycan-specific phospholipase D OS=Mus musculus GN=Gpld1 PE=1 SV=1;>tr|Q9DBH3|Q9DBH3_MOUSE Putative uncharacterized protein OS=Mus musculus GN=Gpld1 PE=2 SV=1;>tr|Q8VCU2|Q8VCU2_MOUSE Glycosylphosphatidylinositol s	821840	949850	1	1	885845	3.06745e-06
Galectin-3-binding protein (Cyp-C-associated protein) (CyCAP) (Lectin galactoside-binding soluble 3-binding protein) (Protein MAMA)	Lgals3bp	Q07797	MOUSE	577	>sp|Q07797|LG3BP_MOUSE Galectin-3-binding protein OS=Mus musculus GN=Lgals3bp PE=1 SV=1	974290	789900	1	1	882095	4.22905e-06
Parvalbumin, isoform CRA_a	Pvalb	Q545M7	MOUSE	110	>tr|Q545M7|Q545M7_MOUSE Parvalbumin, isoform CRA_a OS=Mus musculus GN=Pvalb PE=2 SV=1;>sp|P32848|PRVA_MOUSE Parvalbumin alpha OS=Mus musculus GN=Pvalb PE=1 SV=3	883350	821190	1	1	852270	4.37482e-06
Cytotoxic cell proteinase 5	CCP5	Q61388	MOUSE	252	>tr|Q61388|Q61388_MOUSE Cytotoxic cell proteinase 5 OS=Mus musculus GN=CCP5 PE=3 SV=1	720890	960870	1	1	840880	4.49519e-06
Putative uncharacterized protein	Lifr	Q3UKU5	MOUSE	719	>tr|Q3UKU5|Q3UKU5_MOUSE Putative uncharacterized protein OS=Mus musculus GN=Lifr PE=2 SV=1;>tr|Q3U234|Q3U234_MOUSE Putative uncharacterized protein OS=Mus musculus GN=Lifr PE=2 SV=1;>sp|P42703|LIFR_MOUSE Leukemia inhibitory factor receptor OS=Mus musculus	809960	841250	1	1	825605	4.4207e-06
Uncharacterized protein	BST2	J9NVI2	DOG	188	>tr|J9NVI2|J9NVI2_CANFA Uncharacterized protein OS=Canis familiaris GN=BST2 PE=4 SV=1	1	1625300	1	1	812650	0.000389183
Alpha-synuclein (Non-A beta component of AD amyloid) (Non-A4 component of amyloid precursor) (NACP)	Snca	O55042	MOUSE	140	>sp|O55042|SYUA_MOUSE Alpha-synuclein OS=Mus musculus GN=Snca PE=1 SV=2	851720	768890	1	1	810305	5.05549e-06
Putative uncharacterized protein	Fkbp10	Q3UNJ3	BOTH	580	>tr|Q3UNJ3|Q3UNJ3_MOUSE Putative uncharacterized protein OS=Mus musculus GN=Fkbp10 PE=2 SV=1;>sp|Q61576|FKB10_MOUSE Peptidyl-prolyl cis-trans isomerase FKBP10 OS=Mus musculus GN=Fkbp10 PE=1 SV=2;>tr|A2A4H9|A2A4H9_MOUSE Peptidyl-prolyl cis-trans isomerase F	766480	804100	1	1	785290	5.22344e-06
Uncharacterized protein	RPUSD4	F6XEH2	DOG	378	>tr|F6XEH2|F6XEH2_CANFA Uncharacterized protein OS=Canis familiaris GN=RPUSD4 PE=3 SV=1	1	1453200	1	1	726600	0.000485231
Ectonucleoside triphosphate diphosphohydrolase 2 (Ectonucleoside triphosphate diphosphohydrolase 2, isoform CRA_b)	Entpd2	Q921R1	MOUSE	495	>tr|Q921R1|Q921R1_MOUSE Ectonucleoside triphosphate diphosphohydrolase 2 OS=Mus musculus GN=Entpd2 PE=2 SV=1;>tr|Q3T9U8|Q3T9U8_MOUSE Putative uncharacterized protein OS=Mus musculus GN=Entpd2 PE=2 SV=1;>sp|O55026|ENTP2_MOUSE Ectonucleoside triphosphate dip	1442500	1	1	1	721250	0.000554366
GTPase HRas (H-Ras-1) (Transforming protein p21) (c-H-ras) (p21ras) [Cleaved into: GTPase HRas, N-terminally processed]	Hras	Q61411	BOTH	189	>sp|Q61411|RASH_MOUSE GTPase HRas OS=Mus musculus GN=Hras PE=1 SV=2;>tr|Q9R0B8|Q9R0B8_MOUSE H-ras (Fragment) OS=Mus musculus PE=4 SV=2;>tr|J9P550|J9P550_CANFA Uncharacterized protein OS=Ca	1424400	1	1	1	712200	0.000595298
Translationally-controlled tumor protein (TCTP) (21 kDa polypeptide) (p21) (p23)	Tpt1	P63028	MOUSE	172	>sp|P63028|TCTP_MOUSE Translationally-controlled tumor protein OS=Mus musculus GN=Tpt1 PE=1 SV=1	1	1418100	1	1	709051	0.000617343
Uncharacterized protein	SDC4	J9NZ79	BOTH	202	>tr|J9NZ79|J9NZ79_CANFA Uncharacterized protein OS=Canis familiaris GN=SDC4 PE=4 SV=1;>tr|Q3UKZ1|Q3UKZ1_MOUSE Syndecan OS=Mus musculus GN=Sdc4 PE=2 SV=1;>tr|Q3U5S6|Q3U5S6_MOUSE Syndecan OS=Mus musculus GN=Sdc4 PE=2 SV=1;>sp|O35988|SDC4_MOUSE Syndecan-4 OS=	1368000	1	1	1	684000	0.000623903
Nucleosome assembly protein 1-like 1, isoform CRA_d	Nap1l1	Q3TF41	BOTH	368	>tr|Q3TF41|Q3TF41_MOUSE Nucleosome assembly protein 1-like 1, isoform CRA_d OS=Mus musculus GN=Nap1l1 PE=2 SV=1;>tr|Q8BSH9|Q8BSH9_MOUSE Nucleosome assembly protein 1-like 1, isoform CRA_b OS=Mus musculus GN=Nap1l1 PE=2 SV=1;>sp|P28656|NP1L1_MOUSE Nucleosom	1	1361200	1	1	680600	0.000645681
S100 calcium binding protein A13	S100a13	Q545H7	MOUSE	98	>tr|Q545H7|Q545H7_MOUSE S100 calcium binding protein A13 OS=Mus musculus GN=S100a13 PE=2 SV=1;>sp|P97352|S10AD_MOUSE Protein S100-A13 OS=Mus musculus GN=S100a13 PE=1 SV=1	590530	704150	1	1	647340	2.0695e-05
Gamma-glutamyltransferase 5 (GGT 5) (EC 2.3.2.2) (Gamma-glutamyl leukotrienase) (GGL) (Gamma-glutamyltransferase-like activity 1) (Gamma-glutamyltranspeptidase 5) (Glutathione hydrolase 5) (EC 3.4.19.13) (Leukotriene-C4 hydrolase) (EC 3.4.19.14) [Cleaved into: Gamma-glutamyltransferase 5 heavy chain; Gamma-glutamyltransferase 5 light chain]	Ggt5	Q9Z2A9	MOUSE	573	>sp|Q9Z2A9|GGT5_MOUSE Gamma-glutamyltransferase 5 OS=Mus musculus GN=Ggt5 PE=2 SV=2;>tr|A0A087WSM3|A0A087WSM3_MOUSE Gamma-glutamyltransferase 5 (Fragment) OS=Mus musculus GN=Ggt5 PE=4 SV=1;>tr|Q80WV0|Q80WV0_MOUSE Ggt5 protein OS=Mus musculus GN=Ggt5 PE=2 S	636620	612080	1	1	624350	2.65351e-05
Transmembrane protein 109 (Fragment)	Tmem109	D3Z7P2	MOUSE	73	>tr|D3Z7P2|D3Z7P2_MOUSE Transmembrane protein 109 (Fragment) OS=Mus musculus GN=Tmem109 PE=4 SV=1;>tr|D3Z3Z2|D3Z3Z2_MOUSE Transmembrane protein 109 (Fragment) OS=Mus musculus GN=Tmem109 PE=4 SV=1;>tr|D3YX08|D3YX08_MOUSE Transmembrane protein 109 OS=Mus mus	1247100	1	1	1	623550	0.000776321
Beta-2-microglobulin (Fragment)		Q91Z73	MOUSE	76	>tr|Q91Z73|Q91Z73_MOUSE Beta-2-microglobulin (Fragment) OS=Mus musculus musculus PE=4 SV=1;>tr|Q91Z72|Q91Z72_MUSMM Beta-2-microglobulin (Fragment) OS=Mus musculus molossinus PE=4 SV=1;>tr|Q9D239|Q9D239_MOUSE Putative uncharacterized protein OS=Mus musculus	1	1222100	1	1	611050	0.000831786
Sulfhydryl oxidase 1 (mSOx) (EC 1.8.3.2) (Quiescin Q6) (Skin sulfhydryl oxidase)	Qsox1	Q8BND5	MOUSE	748	>sp|Q8BND5|QSOX1_MOUSE Sulfhydryl oxidase 1 OS=Mus musculus GN=Qsox1 PE=1 SV=1	581850	603970	1	1	592910	3.6654e-05
Peptidyl-prolyl cis-trans isomerase (EC 5.2.1.8)	Ppic	Q3UC73	BOTH	212	>tr|Q3UC73|Q3UC73_MOUSE Peptidyl-prolyl cis-trans isomerase OS=Mus musculus GN=Ppic PE=2 SV=1;>sp|P30412|PPIC_MOUSE Peptidyl-prolyl cis-trans isomerase C OS=Mus musculus GN=Ppic PE=1 SV=1;>tr|J9NUZ6|J9NUZ6_CANFA Peptidyl-prolyl cis-trans isomerase OS=Canis	561380	596180	1	1	578780	3.95144e-05
Putative uncharacterized protein	Pgrmc1	Q3TFP8	BOTH	175	>tr|Q3TFP8|Q3TFP8_MOUSE Putative uncharacterized protein OS=Mus musculus GN=Pgrmc1 PE=2 SV=1;>tr|Q3TXU8|Q3TXU8_MOUSE Progesterone receptor membrane component 1 OS=Mus musculus GN=Pgrmc1 PE=2 SV=1;>tr|Q3TH84|Q3TH84_MOUSE Putative uncharacterized protein OS=	1	1149200	1	1	574600	0.000951713
Hydroxypyruvate isomerase (EC 5.3.1.22)	Hyi	E9QLT0	BOTH	267	>tr|E9QLT0|E9QLT0_MOUSE Hydroxypyruvate isomerase OS=Mus musculus GN=Hyi PE=3 SV=1;>sp|Q8R1F5|HYI_MOUSE Putative hydroxypyruvate isomerase OS=Mus musculus GN=Hyi PE=1 SV=2	507780	623510	1	1	565645	4.31834e-05
Carbonic anhydrase 1 (EC 4.2.1.1) (Carbonate dehydratase I) (Carbonic anhydrase I) (CA-I)	Ca1	P13634	BOTH	261	>sp|P13634|CAH1_MOUSE Carbonic anhydrase 1 OS=Mus musculus GN=Ca1 PE=2 SV=4	509190	611780	1	1	560485	4.33458e-05
Putative uncharacterized protein	Itgam	Q3U4I5	MOUSE	1153	>tr|Q3U4I5|Q3U4I5_MOUSE Putative uncharacterized protein OS=Mus musculus GN=Itgam PE=2 SV=1;>tr|Q3TD86|Q3TD86_MOUSE Putative uncharacterized protein OS=Mus musculus GN=Itgam PE=2 SV=1;>tr|G5E8F1|G5E8F1_MOUSE Integrin alpha M, isoform CRA_a OS=Mus musculus	625660	474980	1	1	550320	4.63964e-05
Spectrin beta chain, erythrocytic (Beta-I spectrin)	Sptb	P15508	MOUSE	2128	>sp|P15508|SPTB1_MOUSE Spectrin beta chain, erythrocytic OS=Mus musculus GN=Sptb PE=1 SV=4;>tr|E9Q397|E9Q397_MOUSE Spectrin beta chain, erythrocytic OS=Mus musculus GN=Sptb PE=1 SV=1;>tr|Q3UGY4|Q3UGY4_MOUSE Putative uncharacterized protein OS=Mus musculus	1086300	1	1	1	543150	0.000927827
Putative uncharacterized protein (Fragment)	Entpd1	Q8CEB1	MOUSE	420	>tr|Q8CEB1|Q8CEB1_MOUSE Putative uncharacterized protein (Fragment) OS=Mus musculus GN=Entpd1 PE=2 SV=1;>tr|Q921Q6|Q921Q6_MOUSE Entpd1 protein OS=Mus musculus GN=Entpd1 PE=2 SV=1;>tr|Q544U5|Q544U5_MOUSE Putative uncharacterized protein OS=Mus musculus GN=E	528900	541560	1	1	535230	4.57796e-05
Tetraspanin	TSPAN8	E2QSC8	DOG	237	>tr|E2QSC8|E2QSC8_CANFA Tetraspanin OS=Canis familiaris GN=TSPAN8 PE=3 SV=1	1069400	1	1	1	534700	0.00101287
CD97 antigen	Cd97	Q9DC42	MOUSE	722	>tr|Q9DC42|Q9DC42_MOUSE CD97 antigen OS=Mus musculus GN=Cd97 PE=2 SV=1;>tr|Q4FJS6|Q4FJS6_MOUSE Cd97 protein OS=Mus musculus GN=Cd97 PE=2 SV=1;>tr|E9QMJ5|E9QMJ5_MOUSE CD97 antigen OS=Mus musculus GN=Cd97 PE=4 SV=1;>tr|E9QJS7|E9QJS7_MOUSE CD97 antigen OS=Mus	516480	550320	1	1	533400	4.88651e-05
Uncharacterized protein	LRP1	E2R4Q1	BOTH	4528	>tr|E2R4Q1|E2R4Q1_CANFA Uncharacterized protein OS=Canis familiaris GN=LRP1 PE=4 SV=2;>tr|J9P315|J9P315_CANFA Uncharacterized protein OS=Canis familiaris GN=LRP1 PE=4 SV=1;>sp|Q91ZX7|LRP1_MOUSE Prolow-density lipoprotein receptor-related protein 1 OS=Mus m	523250	539480	1	1	531365	5.23613e-05
MCG21688 (Ribosomal protein S10)	Rps10	Q5M9K7	BOTH	165	>tr|Q5M9K7|Q5M9K7_MOUSE MCG21688 OS=Mus musculus GN=Rps10 PE=2 SV=1;>tr|Q3U9P0|Q3U9P0_MOUSE Putative uncharacterized protein OS=Mus musculus GN=Rps10 PE=2 SV=1;>tr|J9NVU2|J9NVU2_CANFA Uncharacterized protein OS=Canis familiaris GN=RPS10 PE=4 SV=1;>tr|E2RGQ	564660	491130	1	1	527895	5.27692e-05
Putative uncharacterized protein	Ppt1	Q3TEL0	MOUSE	302	>tr|Q3TEL0|Q3TEL0_MOUSE Putative uncharacterized protein OS=Mus musculus GN=Ppt1 PE=2 SV=1;>tr|Q3UB92|Q3UB92_MOUSE Putative uncharacterized protein OS=Mus musculus GN=Ppt1 PE=2 SV=1;>tr|Q3U6W3|Q3U6W3_MOUSE Putative uncharacterized protein OS=Mus musculus G	504120	494100	1	1	499110	6.59033e-05
Putative uncharacterized protein (Fragment)	Lnpep	Q3TTA8	BOTH	792	>tr|Q3TTA8|Q3TTA8_MOUSE Putative uncharacterized protein (Fragment) OS=Mus musculus GN=Lnpep PE=2 SV=1;>tr|J9NRG4|J9NRG4_CANFA Uncharacterized protein OS=Canis familiaris GN=LNPEP PE=4 SV=1;>sp|Q8C129|LCAP_MOUSE Leucyl-cystinyl aminopeptidase OS=Mus muscul	433730	563290	1	1	498510	6.61986e-05
Putative uncharacterized protein	Scamp2	Q3TU28	MOUSE	329	>tr|Q3TU28|Q3TU28_MOUSE Putative uncharacterized protein OS=Mus musculus GN=Scamp2 PE=2 SV=1;>tr|Q3TAL2|Q3TAL2_MOUSE Secretory carrier membrane protein 2 OS=Mus musculus GN=Scamp2 PE=2 SV=1;>sp|Q9ERN0|SCAM2_MOUSE Secretory carrier-associated membrane prote	459680	527790	1	1	493735	7.02056e-05
Serine carboxypeptidase 1 (Serine carboxypeptidase 1, isoform CRA_b)	Scpep1	Q99J29	MOUSE	452	>tr|Q99J29|Q99J29_MOUSE Serine carboxypeptidase 1 OS=Mus musculus GN=Scpep1 PE=2 SV=1;>sp|Q920A5|RISC_MOUSE Retinoid-inducible serine carboxypeptidase OS=Mus musculus GN=Scpep1 PE=2 SV=2;>tr|Q3U5P4|Q3U5P4_MOUSE Putative uncharacterized protein OS=Mus muscu	485350	474720	1	1	480035	6.30163e-05
Putative uncharacterized protein	Dag1	Q8CBE6	BOTH	893	>tr|Q8CBE6|Q8CBE6_MOUSE Putative uncharacterized protein OS=Mus musculus GN=Dag1 PE=2 SV=1;>tr|Q8BPJ7|Q8BPJ7_MOUSE Putative uncharacterized protein OS=Mus musculus GN=Dag1 PE=2 SV=1;>tr|Q544G5|Q544G5_MOUSE Dystroglycan 1 OS=Mus musculus GN=Dag1 PE=2 SV=1;>	959790	1	1	1	479896	0.00114021
Agt protein	Agt	Q8VCN0	MOUSE	477	>tr|Q8VCN0|Q8VCN0_MOUSE Agt protein OS=Mus musculus GN=Agt PE=2 SV=1;>tr|Q3UTR7|Q3UTR7_MOUSE Angiotensinogen OS=Mus musculus GN=Agt PE=2 SV=1;>sp|P11859|ANGT_MOUSE Angiotensinogen OS=Mus musculus GN=Agt PE=1 SV=1	941470	1	1	1	470736	0.00120655
Putative uncharacterized protein (Fragment)	Icam1	Q3UDC5	MOUSE	235	>tr|Q3UDC5|Q3UDC5_MOUSE Putative uncharacterized protein (Fragment) OS=Mus musculus GN=Icam1 PE=2 SV=1;>tr|Q3TB10|Q3TB10_MOUSE Putative uncharacterized protein (Fragment) OS=Mus musculus GN=Icam1 PE=2 SV=1;>tr|Q922B3|Q922B3_MOUSE Icam1 protein OS=Mus muscu	1	896840	1	1	448420	0.00122146
Uncharacterized protein	CD99	J9PA14	DOG	155	>tr|J9PA14|J9PA14_CANFA Uncharacterized protein OS=Canis familiaris GN=CD99 PE=4 SV=1	398650	482260	1	1	440455	8.85982e-05
Keratin, type I cytoskeletal 9 (Fragment)	KRT9	J9NWS3	DOG	595	>tr|J9NWS3|J9NWS3_CANFA Keratin, type I cytoskeletal 9 (Fragment) OS=Canis familiaris GN=KRT9 PE=4 SV=1;>tr|J9P0I1|J9P0I1_CANFA Keratin, type I cytoskeletal 9 OS=Canis familiaris GN=KRT9 PE=4 SV=1;>tr|F1Q0N7|F1Q0N7_CANFA Keratin, type I cytoskeletal 9 OS=C	1	878920	1	1	439460	0.00129855
Small ubiquitin-related modifier 3 (Fragment)	Sumo3	G3UZX6	BOTH	47	>tr|G3UZX6|G3UZX6_MOUSE Small ubiquitin-related modifier 3 (Fragment) OS=Mus musculus GN=Sumo3 PE=4 SV=1;>tr|H7BWX9|H7BWX9_MOUSE Small ubiquitin-related modifier 2 OS=Mus musculus GN=Sumo2 PE=1 SV=1;>tr|D3Z794|D3Z794_MOUSE Small ubiquitin-related modifier	1	878090	1	1	439046	0.00133144
Protein CDV3	Cdv3	A0A087WNP6	BOTH	235	>tr|A0A087WNP6|A0A087WNP6_MOUSE Protein CDV3 OS=Mus musculus GN=Cdv3 PE=4 SV=1;>sp|Q4VAA2|CDV3_MOUSE Protein CDV3 OS=Mus musculus GN=Cdv3 PE=1 SV=2;>tr|F1PZS5|F1PZS5_CANFA Uncharacterized protein OS=Canis familiaris GN=CDV3 PE=4 SV=2;>tr|F8WGL9|F8WGL9_MOUS	870590	1	1	1	435296	0.00140384
Uncharacterized protein	PVR	F1PVS7	DOG	405	>tr|F1PVS7|F1PVS7_CANFA Uncharacterized protein OS=Canis familiaris GN=PVR PE=4 SV=2	866700	1	1	1	433351	0.00148402
Copper transport protein ATOX1 (Metal transport protein ATX1)	Atox1	O08997	MOUSE	68	>sp|O08997|ATOX1_MOUSE Copper transport protein ATOX1 OS=Mus musculus GN=Atox1 PE=1 SV=1	842340	1	1	1	421170	0.00149055
Protein S100-A11 (Calgizzarin) (Endothelial monocyte-activating polypeptide) (EMAP) (Protein S100-C) (S100 calcium-binding protein A11)	S100a11	P50543	MOUSE	98	>sp|P50543|S10AB_MOUSE Protein S100-A11 OS=Mus musculus GN=S100a11 PE=1 SV=1	402880	402500	1	1	402690	0.000134186
Fibulin 2	Fbln2	Q99K58	MOUSE	1174	>tr|Q99K58|Q99K58_MOUSE Fibulin 2 OS=Mus musculus GN=Fbln2 PE=2 SV=1;>tr|Q3TGL4|Q3TGL4_MOUSE Fibulin 2, isoform CRA_b OS=Mus musculus GN=Fbln2 PE=2 SV=1;>sp|P37889|FBLN2_MOUSE Fibulin-2 OS=Mus musculus GN=Fbln2 PE=1 SV=2	1	798100	1	1	399050	0.00167555
Mx1 protein (Fragment)	Mx1	M4H2U7	BOTH	64	>tr|M4H2U7|M4H2U7_MOUSE Mx1 protein (Fragment) OS=Mus musculus GN=Mx1 PE=4 SV=1;>tr|M4H2I8|M4H2I8_MOUSE Mx1 protein (Fragment) OS=Mus musculus GN=Mx1 PE=4 SV=1;>tr|D3YV39|D3YV39_MOUSE Interferon-induced GTP-binding protein Mx1 (Fragment) OS=Mus musculus GN	439790	357160	1	1	398475	0.000142156
Serpina1b protein	Serpina1b	Q91X22	MOUSE	413	>tr|Q91X22|Q91X22_MOUSE Serpina1b protein OS=Mus musculus GN=Serpina1b PE=2 SV=1	1	775560	1	1	387780	0.00182314
Uncharacterized protein	LAMP1	F1Q260	DOG	416	>tr|F1Q260|F1Q260_CANFA Uncharacterized protein OS=Canis familiaris GN=LAMP1 PE=4 SV=2	768690	1	1	1	384346	0.00186868
A kinase (PRKA) anchor protein (Gravin) 12 (A kinase (PRKA) anchor protein (Gravin) 12, isoform CRA_b)	Akap12	B2RRE0	MOUSE	1684	>tr|B2RRE0|B2RRE0_MOUSE A kinase (PRKA) anchor protein (Gravin) 12 OS=Mus musculus GN=Akap12 PE=2 SV=1;>sp|Q9WTQ5|AKA12_MOUSE A-kinase anchor protein 12 OS=Mus musculus GN=Akap12 PE=1 SV=1	1	758240	1	1	379120	0.00197768
Putative uncharacterized protein (Fragment)	Gns	Q3UBB0	MOUSE	451	>tr|Q3UBB0|Q3UBB0_MOUSE Putative uncharacterized protein (Fragment) OS=Mus musculus GN=Gns PE=2 SV=1;>sp|Q8BFR4|GNS_MOUSE N-acetylglucosamine-6-sulfatase OS=Mus musculus GN=Gns PE=2 SV=1;>tr|Q3UDX9|Q3UDX9_MOUSE Putative uncharacterized protein (Fragment) O	1	756720	1	1	378360	0.00197901
Uncharacterized protein	GAP43	E2R1X9	DOG	243	>tr|E2R1X9|E2R1X9_CANFA Uncharacterized protein OS=Canis familiaris GN=GAP43 PE=4 SV=1	1	721690	1	1	360846	0.00195135
Syntaxin 7	Stx7	Q9JMJ6	BOTH	261	>tr|Q9JMJ6|Q9JMJ6_MOUSE Syntaxin 7 OS=Mus musculus GN=Stx7 PE=2 SV=1;>tr|Q8BH40|Q8BH40_MOUSE Syntaxin 7 OS=Mus musculus GN=Stx7 PE=1 SV=1;>sp|O70439|STX7_MOUSE Syntaxin-7 OS=Mus musculus GN=Stx7 PE=1 SV=3;>tr|Q9DCE1|Q9DCE1_MOUSE Putative uncharacterized pr	343860	366330	1	1	355095	0.000211659
Transmembrane protein 119 (Osteoblast induction factor) (OBIF)	Tmem119	Q8R138	MOUSE	280	>sp|Q8R138|TM119_MOUSE Transmembrane protein 119 OS=Mus musculus GN=Tmem119 PE=2 SV=1	709050	1	1	1	354526	0.00204896
Intercellular adhesion molecule 1 (ICAM-1) (CD antigen CD54) (Fragment)	ICAM1	P33729	DOG	528	>sp|P33729|ICAM1_CANFA Intercellular adhesion molecule 1 (Fragment) OS=Canis familiaris GN=ICAM1 PE=2 SV=2;>tr|F1PB95|F1PB95_CANFA Intercellular adhesion molecule 1 OS=Canis familiaris GN=ICAM1 PE=4 SV=2	708590	1	1	1	354295	0.00209631
Scavenger receptor cysteine-rich type 1 protein M130 (CD antigen CD163) [Cleaved into: Soluble CD163 (sCD163)]	Cd163	Q2VLH6	MOUSE	1121	>sp|Q2VLH6|C163A_MOUSE Scavenger receptor cysteine-rich type 1 protein M130 OS=Mus musculus GN=Cd163 PE=2 SV=2;>tr|B7ZMW6|B7ZMW6_MOUSE Cd163 protein OS=Mus musculus GN=Cd163 PE=2 SV=1	699660	1	1	1	349830	0.00215419
Il1r2 protein	Il1r2	Q8K084	MOUSE	280	>tr|Q8K084|Q8K084_MOUSE Il1r2 protein OS=Mus musculus GN=Il1r2 PE=2 SV=1;>tr|Q4FK69|Q4FK69_MOUSE Il1r2 protein OS=Mus musculus GN=Il1r2 PE=2 SV=1;>sp|P27931|IL1R2_MOUSE Interleukin-1 receptor type 2 OS=Mus musculus GN=Il1r2 PE=1 SV=1	690940	1	1	1	345471	0.00226566
Putative uncharacterized protein (Fragment)	Lama4	Q3ULY0	BOTH	686	>tr|Q3ULY0|Q3ULY0_MOUSE Putative uncharacterized protein (Fragment) OS=Mus musculus GN=Lama4 PE=2 SV=1;>tr|Q8BSJ0|Q8BSJ0_MOUSE Putative uncharacterized protein (Fragment) OS=Mus musculus GN=Lama4 PE=2 SV=1;>sp|P97927|LAMA4_MOUSE Laminin subunit alpha-4 OS=	1	685420	1	1	342710	0.00231962
Follistatin-related protein 1 (Follistatin-like protein 1) (TGF-beta-inducible protein TSC-36)	Fstl1	Q62356	BOTH	306	>sp|Q62356|FSTL1_MOUSE Follistatin-related protein 1 OS=Mus musculus GN=Fstl1 PE=1 SV=2;>tr|J9NS23|J9NS23_CANFA Uncharacterized protein (Fragment) OS=Canis familiaris GN=FSTL1 PE=4 SV=1;>tr|F1PY69|F1PY69_CANFA Uncharacterized protein (Fragment) OS=Canis fa	680700	1	1	1	340350	0.00237358
Biglycan (Bone/cartilage proteoglycan I) (PG-S1)	BGN	O02678	DOG	369	>sp|O02678|PGS1_CANFA Biglycan OS=Canis familiaris GN=BGN PE=2 SV=1;>tr|G1K2D8|G1K2D8_CANFA Biglycan OS=Canis familiaris GN=BGN PE=4 SV=1	679830	1	1	1	339916	0.00248622
Uncharacterized protein (Fragment)	VAMP8	E2QUL2	BOTH	101	>tr|E2QUL2|E2QUL2_CANFA Uncharacterized protein (Fragment) OS=Canis familiaris GN=VAMP8 PE=4 SV=2;>sp|O70404|VAMP8_MOUSE Vesicle-associated membrane protein 8 OS=Mus musculus GN=Vamp8 PE=1 SV=1	1	652040	1	1	326020	0.0025055
High mobility group AT-hook 2 (Fragment)	HMGA2	T2AW14	DOG	37	>tr|T2AW14|T2AW14_CANFA High mobility group AT-hook 2 (Fragment) OS=Canis familiaris GN=HMGA2 PE=4 SV=1;>tr|T2AX92|T2AX92_CANFA High mobility group AT-hook 2 OS=Canis familiaris GN=HMGA2 PE=2 SV=1	649750	1	1	1	324875	0.0025637
Acidic leucine-rich nuclear phosphoprotein 32 family member A (Fragment)	Anp32a	F6UFG6	MOUSE	138	>tr|F6UFG6|F6UFG6_MOUSE Acidic leucine-rich nuclear phosphoprotein 32 family member A (Fragment) OS=Mus musculus GN=Anp32a PE=4 SV=1;>tr|D3YYE1|D3YYE1_MOUSE Acidic leucine-rich nuclear phosphoprotein 32 family member A (Fragment) OS=Mus musculus GN=Anp32a	1	647510	1	1	323756	0.0026215
Uncharacterized protein (Fragment)	SERPING1	F1PYX9	DOG	487	>tr|F1PYX9|F1PYX9_CANFA Uncharacterized protein (Fragment) OS=Canis familiaris GN=SERPING1 PE=3 SV=2	1	642840	1	1	321420	0.00268472
Phosphoglycerate kinase (EC 2.7.2.3)	PGK1	E2RRC9	BOTH	417	>tr|E2RRC9|E2RRC9_CANFA Phosphoglycerate kinase OS=Canis familiaris GN=PGK1 PE=3 SV=1	1	636600	1	1	318300	0.00279423
Uncharacterized protein	PDCD5	F1Q4K1	BOTH	111	>tr|F1Q4K1|F1Q4K1_CANFA Uncharacterized protein OS=Canis familiaris GN=PDCD5 PE=4 SV=2;>tr|Q564F6|Q564F6_MOUSE MCG128907 OS=Mus musculus GN=Pdcd5 PE=2 SV=1;>sp|P56812|PDCD5_MOUSE Programmed cell death protein 5 OS=Mus musculus GN=Pdcd5 PE=1 SV=3;>tr|D3Z7Q5	1	634240	1	1	317120	0.00292109
COMM domain-containing protein 9	Commd9	Q8K2Q0	BOTH	198	>sp|Q8K2Q0|COMD9_MOUSE COMM domain-containing protein 9 OS=Mus musculus GN=Commd9 PE=2 SV=3;>tr|E2RCI3|E2RCI3_CANFA Uncharacterized protein OS=Canis familiaris GN=COMMD9 PE=4 SV=1	629490	1	1	1	314746	0.00286626
Phosphatidylinositol 4-phosphate 5-kinase type-1 alpha	Pip5k1a	D3YUY3	MOUSE	497	>tr|D3YUY3|D3YUY3_MOUSE Phosphatidylinositol 4-phosphate 5-kinase type-1 alpha OS=Mus musculus GN=Pip5k1a PE=4 SV=1;>tr|F8WI18|F8WI18_MOUSE Phosphatidylinositol 4-phosphate 5-kinase type-1 alpha OS=Mus musculus GN=Pip5k1a PE=4 SV=1;>sp|P70182|PI51A_MOUSE P	609000	1	1	1	304500	0.0032011
Charged multivesicular body protein 6 (Fragment)	Chmp6	B1AZ40	MOUSE	24	>tr|B1AZ40|B1AZ40_MOUSE Charged multivesicular body protein 6 (Fragment) OS=Mus musculus GN=Chmp6 PE=4 SV=1;>tr|B1AZ41|B1AZ41_MOUSE Charged multivesicular body protein 6 (Fragment) OS=Mus musculus GN=Chmp6 PE=4 SV=1;>tr|B1AZ42|B1AZ42_MOUSE Charged multives	1	603040	1	1	301520	0.00347081
Apolipoprotein D (Apo-D) (ApoD)	Apod	P51910	MOUSE	189	>sp|P51910|APOD_MOUSE Apolipoprotein D OS=Mus musculus GN=Apod PE=2 SV=1	1	596400	1	1	298200	0.00355807
Interferon-induced transmembrane protein 3 (Dispanin subfamily A member 2b) (DSPA2b) (Fragilis protein) (Interferon-inducible protein 15) (Mouse ifitm-like protein 1) (Mil-1)	Ifitm3	Q9CQW9	MOUSE	137	>sp|Q9CQW9|IFM3_MOUSE Interferon-induced transmembrane protein 3 OS=Mus musculus GN=Ifitm3 PE=1 SV=1	553230	1	1	1	276616	0.0039166
Glycophorin-C	Gypc	F7D1I5	MOUSE	72	>tr|F7D1I5|F7D1I5_MOUSE Glycophorin-C OS=Mus musculus GN=Gypc PE=4 SV=2;>tr|G3UXY6|G3UXY6_MOUSE Glycophorin-C OS=Mus musculus GN=Gypc PE=4 SV=1;>sp|Q78HU7|GLPC_MOUSE Glycophorin-C OS=Mus musculus GN=Gypc PE=3 SV=2	550510	1	1	1	275256	0.00392196
Alpha-mannosidase (EC 3.2.1.-)	Man2b1	Q3TBM1	MOUSE	1013	>tr|Q3TBM1|Q3TBM1_MOUSE Alpha-mannosidase OS=Mus musculus GN=Man2b1 PE=2 SV=1;>sp|O09159|MA2B1_MOUSE Lysosomal alpha-mannosidase OS=Mus musculus GN=Man2b1 PE=2 SV=4	1	545860	1	1	272931	0.0040791
Heme-binding protein 1 (p22HBP)	Hebp1	Q9R257	MOUSE	190	>sp|Q9R257|HEBP1_MOUSE Heme-binding protein 1 OS=Mus musculus GN=Hebp1 PE=1 SV=2	1	542930	1	1	271466	0.0042358
Nucleoside diphosphate kinase (EC 2.7.4.6) (Fragment)	Nme1	Q5NC80	BOTH	127	>tr|Q5NC80|Q5NC80_MOUSE Nucleoside diphosphate kinase (Fragment) OS=Mus musculus GN=Nme1 PE=3 SV=1;>tr|Q5NC81|Q5NC81_MOUSE Nucleoside diphosphate kinase OS=Mus musculus GN=Nme1 PE=2 SV=1;>sp|P15532|NDKA_MOUSE Nucleoside diphosphate kinase A OS=Mus musculus	533420	1	1	1	266710	0.00433613
Putative uncharacterized protein	Rad23b	Q3TJ52	BOTH	327	>tr|Q3TJ52|Q3TJ52_MOUSE Putative uncharacterized protein OS=Mus musculus GN=Rad23b PE=2 SV=1;>tr|E2R4A5|E2R4A5_CANFA Uncharacterized protein OS=Canis familiaris GN=RAD23B PE=4 SV=2;>tr|Q3UQN3|Q3UQN3_MOUSE Putative uncharacterized protein OS=Mus musculus GN	1	525340	1	1	262670	0.00426924
Endothelial protein C receptor (Protein C receptor, endothelial, isoform CRA_a) (Fragment)	Procr	A2AUV5	MOUSE	138	>tr|A2AUV5|A2AUV5_MOUSE Endothelial protein C receptor (Fragment) OS=Mus musculus GN=Procr PE=4 SV=1;>sp|Q64695|EPCR_MOUSE Endothelial protein C receptor OS=Mus musculus GN=Procr PE=2 SV=3;>tr|Q8K357|Q8K357_MOUSE Procr protein OS=Mus musculus GN=Procr PE=2	518540	1	1	1	259270	0.00435879
Putative uncharacterized protein	Emb	Q3UFK0	MOUSE	330	>tr|Q3UFK0|Q3UFK0_MOUSE Putative uncharacterized protein OS=Mus musculus GN=Emb PE=2 SV=1;>tr|Q3TSZ8|Q3TSZ8_MOUSE Putative uncharacterized protein OS=Mus musculus GN=Emb PE=2 SV=1;>tr|Q3TI59|Q3TI59_MOUSE Putative uncharacterized protein OS=Mus musculus GN=	1	518470	1	1	259235	0.00444225
Cytochrome b-c1 complex subunit Rieske, mitochondrial (EC 1.10.2.2) (Complex III subunit 5) (Cytochrome b-c1 complex subunit 5) (Rieske iron-sulfur protein) (RISP) (Ubiquinol-cytochrome c reductase iron-sulfur subunit) [Cleaved into: Cytochrome b-c1 complex subunit 11 (Complex III subunit IX) (Ubiquinol-cytochrome c reductase 8 kDa protein)]	Uqcrfs1	Q9CR68	MOUSE	274	>sp|Q9CR68|UCRI_MOUSE Cytochrome b-c1 complex subunit Rieske, mitochondrial OS=Mus musculus GN=Uqcrfs1 PE=1 SV=1	1	512140	1	1	256070	0.00443315
Serine (Or cysteine) peptidase inhibitor, clade A, member 6	Serpina6	Q91WQ0	MOUSE	397	>tr|Q91WQ0|Q91WQ0_MOUSE Serine (Or cysteine) peptidase inhibitor, clade A, member 6 OS=Mus musculus GN=Serpina6 PE=2 SV=1;>tr|Q3UKW1|Q3UKW1_MOUSE Putative uncharacterized protein OS=Mus musculus GN=Serpina6 PE=2 SV=1;>sp|Q06770|CBG_MOUSE Corticosteroid-bin	1	508150	1	1	254076	0.00444395
Putative uncharacterized protein	Dpp4	Q3TR43	MOUSE	729	>tr|Q3TR43|Q3TR43_MOUSE Putative uncharacterized protein OS=Mus musculus GN=Dpp4 PE=2 SV=1;>sp|P28843|DPP4_MOUSE Dipeptidyl peptidase 4 OS=Mus musculus GN=Dpp4 PE=1 SV=3	1	504580	1	1	252290	0.00444882
Putative uncharacterized protein		Q8C2K0	BOTH	164	>tr|Q8C2K0|Q8C2K0_MOUSE Putative uncharacterized protein OS=Mus musculus PE=2 SV=1;>tr|Q5BLK0|Q5BLK0_MOUSE MCG18564, isoform CRA_a OS=Mus musculus GN=Rpl12 PE=2 SV=1;>tr|Q3TIQ2|Q3TIQ2_MOUSE Putative uncharacterized protein OS=Mus musculus PE=2 SV=1;>sp|P35	1	495860	1	1	247930	0.00454685
Synaptosomal-associated protein 23 (Fragment)	Snap23	B0R029	BOTH	86	>tr|B0R029|B0R029_MOUSE Synaptosomal-associated protein 23 (Fragment) OS=Mus musculus GN=Snap23 PE=1 SV=3;>tr|E9Q8A1|E9Q8A1_MOUSE Synaptosomal-associated protein 23 OS=Mus musculus GN=Snap23 PE=1 SV=1;>tr|B0R030|B0R030_MOUSE Synaptosomal-associated protein	1	490290	1	1	245146	0.00488753
ATPase, H+ transporting, lysosomal V1 subunit G1 (G1 isoform of V-ATPase subunit) (MCG20078, isoform CRA_d)	Atp6v1g1	Q5HZY7	BOTH	118	>tr|Q5HZY7|Q5HZY7_MOUSE ATPase, H+ transporting, lysosomal V1 subunit G1 OS=Mus musculus GN=Atp6v1g1 PE=2 SV=1;>tr|Q3U7E0|Q3U7E0_MOUSE Putative uncharacterized protein OS=Mus musculus GN=Atp6v1g1 PE=2 SV=1;>sp|Q9CR51|VATG1_MOUSE V-type proton ATPase subuni	1	488380	1	1	244190	0.00497616
Coagulation factor XII (EC 3.4.21.38) (Hageman factor) (HAF) [Cleaved into: Coagulation factor XIIa heavy chain; Coagulation factor XIIa light chain]	F12	Q80YC5	MOUSE	597	>sp|Q80YC5|FA12_MOUSE Coagulation factor XII OS=Mus musculus GN=F12 PE=2 SV=2	1	488020	1	1	244010	0.00506712
Superoxide dismutase [Cu-Zn] (EC 1.15.1.1)	SOD1	Q8WNN6	DOG	153	>sp|Q8WNN6|SODC_CANFA Superoxide dismutase [Cu-Zn] OS=Canis familiaris GN=SOD1 PE=2 SV=1	1	485850	1	1	242926	0.00515411
ATP synthase protein 8	Atp8	Q7JD02	MOUSE	67	>tr|Q7JD02|Q7JD02_MOUSE ATP synthase protein 8 OS=Mus musculus domesticus GN=Atp8 PE=3 SV=1;>tr|Q7JCZ0|Q7JCZ0_MOUSE ATP synthase protein 8 OS=Mus musculus GN=mt-Atp8 PE=1 SV=1;>tr|Q5GA80|Q5GA80_MUSMM ATP synthase protein 8 OS=Mus musculus molossinus GN=ATP	471200	1	1	1	235600	0.00511279
Uncharacterized protein	DPP7	F6XH37	BOTH	496	>tr|F6XH37|F6XH37_CANFA Uncharacterized protein OS=Canis familiaris GN=DPP7 PE=4 SV=1;>sp|Q9ET22|DPP2_MOUSE Dipeptidyl peptidase 2 OS=Mus musculus GN=Dpp7 PE=2 SV=2	1	467300	1	1	233651	0.00520515
Macrophage migration inhibitory factor (Fragment)	mif	Q4GX48	DOG	60	>tr|Q4GX48|Q4GX48_CANFA Macrophage migration inhibitory factor (Fragment) OS=Canis familiaris GN=mif PE=2 SV=1	462580	1	1	1	231290	0.00540337
Hematological and neurological expressed 1 protein [Cleaved into: Hematological and neurological expressed 1 protein, N-terminally processed]	Hn1	P97825	MOUSE	154	>sp|P97825|HN1_MOUSE Hematological and neurological expressed 1 protein OS=Mus musculus GN=Hn1 PE=1 SV=3	1	449360	1	1	224680	0.0057073
Integrin beta	Itgb2	M0QWA7	BOTH	480	>tr|M0QWA7|M0QWA7_MOUSE Integrin beta OS=Mus musculus GN=Itgb2 PE=3 SV=1;>tr|Q542I8|Q542I8_MOUSE Integrin beta OS=Mus musculus GN=Itgb2 PE=2 SV=1;>sp|P11835|ITB2_MOUSE Integrin beta-2 OS=Mus musculus GN=Itgb2 PE=1 SV=2;>tr|D3YYP8|D3YYP8_MOUSE Integrin beta	1	448170	1	1	224086	0.00581066
Annexin	ANXA8L1	E2R0S6	DOG	386	>tr|E2R0S6|E2R0S6_CANFA Annexin OS=Canis familiaris GN=ANXA8L1 PE=3 SV=2	1	446860	1	1	223430	0.00590751
Protein Z-dependent protease inhibitor (PZ-dependent protease inhibitor) (PZI) (Serpin A10)	Serpina10	Q8R121	MOUSE	448	>sp|Q8R121|ZPI_MOUSE Protein Z-dependent protease inhibitor OS=Mus musculus GN=Serpina10 PE=1 SV=1	1	436970	1	1	218486	0.00622782
Thioredoxin (Fragment)	TXN	J9NWJ5	DOG	101	>tr|J9NWJ5|J9NWJ5_CANFA Thioredoxin (Fragment) OS=Canis familiaris GN=TXN PE=4 SV=1	1	429610	1	1	214806	0.00636395
Phospholipase D3 (PLD 3) (EC 3.1.4.4) (Choline phosphatase 3) (Phosphatidylcholine-hydrolyzing phospholipase D3) (Schwannoma-associated protein 9) (SAM-9)	Pld3	O35405	MOUSE	488	>sp|O35405|PLD3_MOUSE Phospholipase D3 OS=Mus musculus GN=Pld3 PE=2 SV=1	428530	1	1	1	214265	0.00636754
Uncharacterized protein	CKAP4	F1PEI2	DOG	596	>tr|F1PEI2|F1PEI2_CANFA Uncharacterized protein OS=Canis familiaris GN=CKAP4 PE=4 SV=2	1	417540	1	1	208770	0.00659076
Dual-specificity protein phosphatase 3	Dusp3	H3BKL8	BOTH	145	>tr|H3BKL8|H3BKL8_MOUSE Dual-specificity protein phosphatase 3 OS=Mus musculus GN=Dusp3 PE=4 SV=1;>sp|Q9D7X3|DUS3_MOUSE Dual specificity protein phosphatase 3 OS=Mus musculus GN=Dusp3 PE=1 SV=1;>tr|B1AQF4|B1AQF4_MOUSE Dual-specificity protein phosphatase 3	1	415920	1	1	207960	0.00658036
Protein FAM114A2	Fam114a2	Q8VE88	BOTH	497	>sp|Q8VE88|F1142_MOUSE Protein FAM114A2 OS=Mus musculus GN=Fam114a2 PE=2 SV=2;>tr|E2RNE4|E2RNE4_CANFA Uncharacterized protein OS=Canis familiaris GN=FAM114A2 PE=4 SV=2	399590	1	1	1	199796	0.00695447
Ferritin light chain (Ferritin L subunit)	FTL	Q53VB8	DOG	175	>sp|Q53VB8|FRIL_CANFA Ferritin light chain OS=Canis familiaris GN=FTL PE=2 SV=3;>tr|E2RMZ3|E2RMZ3_CANFA Ferritin OS=Canis familiaris PE=3 SV=2	392870	1	1	1	196436	0.00742356
Acid sphingomyelinase-like phosphodiesterase 3a (ASM-like phosphodiesterase 3a) (EC 3.1.4.-)	Smpdl3a	P70158	BOTH	445	>sp|P70158|ASM3A_MOUSE Acid sphingomyelinase-like phosphodiesterase 3a OS=Mus musculus GN=Smpdl3a PE=2 SV=2;>tr|E2RRU2|E2RRU2_CANFA Uncharacterized protein OS=Canis familiaris GN=SMPDL3A PE=4 SV=2;>tr|J9NYQ3|J9NYQ3_CANFA Uncharacterized protein OS=Canis fa	1	387640	1	1	193820	0.00765951
40S ribosomal protein S21		Q8C1L7	BOTH	81	>tr|Q8C1L7|Q8C1L7_MOUSE 40S ribosomal protein S21 OS=Mus musculus GN=mCG_6739 PE=2 SV=1;>tr|E2RCL4|E2RCL4_CANFA 40S ribosomal protein S21 OS=Canis familiaris GN=RPS21 PE=3 SV=2;>sp|Q9CQR2|RS21_MOUSE 40S ribosomal protein S21 OS=Mus musculus GN=Rps21 PE=2 S	385010	1	1	1	192506	0.0076686
Trophoblast glycoprotein (5T4 oncofetal trophoblast glycoprotein) (5T4 oncotrophoblast glycoprotein) (Wnt-activated inhibitory factor 1) (WAIF1)	Tpbg	Q9Z0L0	MOUSE	426	>sp|Q9Z0L0|TPBG_MOUSE Trophoblast glycoprotein OS=Mus musculus GN=Tpbg PE=1 SV=3	383460	1	1	1	191730	0.00790221
Uncharacterized protein		J9P6S1	BOTH	87	>tr|J9P6S1|J9P6S1_CANFA Uncharacterized protein OS=Canis familiaris PE=4 SV=1;>tr|J9P4S8|J9P4S8_CANFA Uncharacterized protein OS=Canis familiaris GN=UBE2N PE=3 SV=1;>tr|J9P3Q3|J9P3Q3_CANFA Uncharacterized protein OS=Canis familiaris GN=UBE2N PE=3 SV=1;>tr|	1	372140	1	1	186070	0.00854392
Uncharacterized protein	NUP210	J9P6V8	DOG	1690	>tr|J9P6V8|J9P6V8_CANFA Uncharacterized protein OS=Canis familiaris GN=NUP210 PE=4 SV=1;>tr|F1PSK9|F1PSK9_CANFA Uncharacterized protein (Fragment) OS=Canis familiaris GN=NUP210 PE=4 SV=1;>tr|J9JHT5|J9JHT5_CANFA Uncharacterized protein OS=Canis familiaris G	1	370570	1	1	185286	0.00866809
Putative uncharacterized protein	Aqp1	Q3TLW5	MOUSE	269	>tr|Q3TLW5|Q3TLW5_MOUSE Putative uncharacterized protein OS=Mus musculus GN=Aqp1 PE=2 SV=1;>sp|Q02013|AQP1_MOUSE Aquaporin-1 OS=Mus musculus GN=Aqp1 PE=1 SV=3	1	370560	1	1	185280	0.00879281
C-type lectin domain family 3, member b (Tetranectin)	Clec3b	Q8CFZ6	MOUSE	202	>tr|Q8CFZ6|Q8CFZ6_MOUSE C-type lectin domain family 3, member b OS=Mus musculus GN=Clec3b PE=2 SV=1;>sp|P43025|TETN_MOUSE Tetranectin OS=Mus musculus GN=Clec3b PE=1 SV=2	1	363180	1	1	181590	0.00907311
Neuronal growth regulator 1 (Neuronal growth regulator 1, isoform CRA_b)	Negr1	D3Z4T6	MOUSE	329	>tr|D3Z4T6|D3Z4T6_MOUSE Neuronal growth regulator 1 OS=Mus musculus GN=Negr1 PE=1 SV=1;>tr|A0A4W9|A0A4W9_MOUSE Neuronal growth regulator 1 OS=Mus musculus GN=Negr1 PE=1 SV=1;>sp|Q80Z24|NEGR1_MOUSE Neuronal growth regulator 1 OS=Mus musculus GN=Negr1 PE=1 S	1	359790	1	1	179895	0.00883411
Uncharacterized protein (Fragment)	PLCB3	F1PFI3	DOG	197	>tr|F1PFI3|F1PFI3_CANFA Uncharacterized protein (Fragment) OS=Canis familiaris GN=PLCB3 PE=4 SV=2	359710	1	1	1	179856	0.00895896
Putative uncharacterized protein	Csf1r	Q3TAZ7	MOUSE	551	>tr|Q3TAZ7|Q3TAZ7_MOUSE Putative uncharacterized protein OS=Mus musculus GN=Csf1r PE=2 SV=1;>tr|Q3U4N8|Q3U4N8_MOUSE Putative uncharacterized protein (Fragment) OS=Mus musculus GN=Csf1r PE=2 SV=1;>tr|Q3U1X4|Q3U1X4_MOUSE Putative uncharacterized protein (Fra	1	358850	1	1	179426	0.00909065
Uncharacterized protein	LMNA	F1PBJ3	DOG	665	>tr|F1PBJ3|F1PBJ3_CANFA Uncharacterized protein OS=Canis familiaris GN=LMNA PE=3 SV=1;>tr|J9NSW5|J9NSW5_CANFA Uncharacterized protein OS=Canis familiaris GN=LMNA PE=3 SV=1	1	350080	1	1	175040	0.00940602
Endothelin converting enzyme-1 (Fragment)		Q3HTT4	BOTH	708	>tr|Q3HTT4|Q3HTT4_CANFA Endothelin converting enzyme-1 (Fragment) OS=Canis familiaris PE=2 SV=1;>tr|F1PK66|F1PK66_CANFA Uncharacterized protein OS=Canis familiaris GN=ECE1 PE=4 SV=2;>tr|E2RIN1|E2RIN1_CANFA Uncharacterized protein OS=Canis familiaris GN=ECE	1	347270	1	1	173636	0.00967107
Integrin alpha 5 (Fibronectin receptor alpha)	Itga5	Q80YP5	MOUSE	1053	>tr|Q80YP5|Q80YP5_MOUSE Integrin alpha 5 (Fibronectin receptor alpha) OS=Mus musculus GN=Itga5 PE=2 SV=1;>sp|P11688|ITA5_MOUSE Integrin alpha-5 OS=Mus musculus GN=Itga5 PE=1 SV=3	1	346750	1	1	173376	0.00966765
Acidic leucine-rich nuclear phosphoprotein 32 family member E (Fragment)	Anp32e	E9Q5H2	BOTH	107	>tr|E9Q5H2|E9Q5H2_MOUSE Acidic leucine-rich nuclear phosphoprotein 32 family member E (Fragment) OS=Mus musculus GN=Anp32e PE=4 SV=1;>tr|E9PZF5|E9PZF5_MOUSE Acidic leucine-rich nuclear phosphoprotein 32 family member E (Fragment) OS=Mus musculus GN=Anp32e	344690	1	1	1	172346	0.0100537
Uncharacterized protein	CLIC1	F1PKI4	DOG	241	>tr|F1PKI4|F1PKI4_CANFA Uncharacterized protein OS=Canis familiaris GN=CLIC1 PE=4 SV=2;>tr|F1PBH0|F1PBH0_CANFA Uncharacterized protein (Fragment) OS=Canis familiaris GN=CLIC1 PE=4 SV=1	1	340060	1	1	170030	0.0102001
Cytochrome b-c1 complex subunit 8 (Complex III subunit 8) (Complex III subunit VIII) (Ubiquinol-cytochrome c reductase complex 9.5 kDa protein) (Ubiquinol-cytochrome c reductase complex ubiquinone-binding protein QP-C)	Uqcrq	Q9CQ69	MOUSE	82	>sp|Q9CQ69|QCR8_MOUSE Cytochrome b-c1 complex subunit 8 OS=Mus musculus GN=Uqcrq PE=1 SV=3	1	336680	1	1	168340	0.0105847
Uncharacterized protein (Fragment)	NLRP6	E2QV00	DOG	864	>tr|E2QV00|E2QV00_CANFA Uncharacterized protein (Fragment) OS=Canis familiaris GN=NLRP6 PE=4 SV=2	1	323990	1	1	161996	0.0106555
Endothelial protein C receptor	PROCR	V5KXV2	DOG	241	>tr|V5KXV2|V5KXV2_CANFA Endothelial protein C receptor OS=Canis familiaris GN=PROCR PE=2 SV=1;>tr|F6XR14|F6XR14_CANFA Uncharacterized protein OS=Canis familiaris GN=PROCR PE=4 SV=1	1	310980	1	1	155490	0.01159
28S ribosomal protein S36, mitochondrial (MRP-S36) (S36mt)	Mrps36	Q9CQX8	MOUSE	102	>sp|Q9CQX8|RT36_MOUSE 28S ribosomal protein S36, mitochondrial OS=Mus musculus GN=Mrps36 PE=1 SV=1	1	308830	1	1	154416	0.0117501
Putative uncharacterized protein	Ubqln1	Q3TN93	BOTH	554	>tr|Q3TN93|Q3TN93_MOUSE Putative uncharacterized protein OS=Mus musculus GN=Ubqln1 PE=2 SV=1;>tr|Q3T992|Q3T992_MOUSE Putative uncharacterized protein OS=Mus musculus GN=Ubqln1 PE=2 SV=1;>tr|Q66K07|Q66K07_MOUSE Ubqln1 protein OS=Mus musculus GN=Ubqln1 PE=2	1	307140	1	1	153570	0.0120601
Putative uncharacterized protein (Fragment)	Cspg4	Q3URZ9	MOUSE	825	>tr|Q3URZ9|Q3URZ9_MOUSE Putative uncharacterized protein (Fragment) OS=Mus musculus GN=Cspg4 PE=2 SV=1;>sp|Q8VHY0|CSPG4_MOUSE Chondroitin sulfate proteoglycan 4 OS=Mus musculus GN=Cspg4 PE=1 SV=3	1	307020	1	1	153510	0.0121995
SPARC	Sparc	Q5NCU4	BOTH	301	>tr|Q5NCU4|Q5NCU4_MOUSE SPARC OS=Mus musculus GN=Sparc PE=4 SV=1;>tr|Q5NCU5|Q5NCU5_MOUSE Sparc protein OS=Mus musculus GN=Sparc PE=2 SV=1;>tr|Q3TXI6|Q3TXI6_MOUSE Putative uncharacterized protein OS=Mus musculus GN=Sparc PE=2 SV=1;>sp|P07214|SPRC_MOUSE SPAR	1	307010	1	1	153506	0.0121806
mRNA	H2-D1	Q61891	MOUSE	362	>tr|Q61891|Q61891_MOUSE mRNA OS=Mus musculus GN=H2-D1 PE=2 SV=1;>tr|Q31188|Q31188_MOUSE Integral membrane protein OS=Mus musculus GN=MHC integral membrane protein PE=2 SV=1	1	303230	1	1	151616	0.0123219
Uncharacterized protein	ABRACL	E2QUY2	DOG	81	>tr|E2QUY2|E2QUY2_CANFA Uncharacterized protein OS=Canis familiaris GN=ABRACL PE=4 SV=1	1	300070	1	1	150036	0.0125073
Neural cell adhesion molecule L1-like protein (Cell adhesion molecule with homology to L1CAM) (Chl1-like protein) (Close homolog of L1) [Cleaved into: Processed neural cell adhesion molecule L1-like protein]	Chl1	P70232	MOUSE	1209	>sp|P70232|CHL1_MOUSE Neural cell adhesion molecule L1-like protein OS=Mus musculus GN=Chl1 PE=1 SV=2	1	299560	1	1	149780	0.0125071
Protein Ces1b	Ces1b	D3Z5G7	MOUSE	567	>tr|D3Z5G7|D3Z5G7_MOUSE Protein Ces1b OS=Mus musculus GN=Ces1b PE=4 SV=1	1	294120	1	1	147060	0.0128146
Probable carboxypeptidase X1 (EC 3.4.17.-) (Metallocarboxypeptidase CPX-1)	Cpxm1	Q9Z100	MOUSE	722	>sp|Q9Z100|CPXM1_MOUSE Probable carboxypeptidase X1 OS=Mus musculus GN=Cpxm1 PE=2 SV=2	1	291170	1	1	145586	0.0128262
DnaJ homolog subfamily C member 5 (Fragment)	Dnajc5	A2AUE1	BOTH	141	>tr|A2AUE1|A2AUE1_MOUSE DnaJ homolog subfamily C member 5 (Fragment) OS=Mus musculus GN=Dnajc5 PE=1 SV=1;>tr|G5E8T0|G5E8T0_MOUSE DnaJ (Hsp40) homolog, subfamily C, member 5, isoform CRA_b OS=Mus musculus GN=Dnajc5 PE=1 SV=1;>tr|E2RJB9|E2RJB9_CANFA Uncharac	288500	1	1	1	144250	0.012841
Putative uncharacterized protein	Ranbp1	Q3U6M5	BOTH	203	>tr|Q3U6M5|Q3U6M5_MOUSE Putative uncharacterized protein OS=Mus musculus GN=Ranbp1 PE=2 SV=1;>sp|P34022|RANG_MOUSE Ran-specific GTPase-activating protein OS=Mus musculus GN=Ranbp1 PE=1 SV=2;>tr|E2RHK9|E2RHK9_CANFA Uncharacterized protein OS=Canis familiari	1	285360	1	1	142680	0.0128674
Bcl-2 homologous antagonist/killer (Apoptosis regulator BAK)	Bak1	O08734	BOTH	208	>sp|O08734|BAK_MOUSE Bcl-2 homologous antagonist/killer OS=Mus musculus GN=Bak1 PE=1 SV=2;>tr|E9QM21|E9QM21_MOUSE Bcl-2 homologous antagonist/killer OS=Mus musculus GN=Bak1 PE=4 SV=1;>tr|Q52HB2|Q52HB2_CANFA Bcl-2 antagonist/killer protein OS=Canis familiar	1	285140	1	1	142570	0.0130215
Putative uncharacterized protein	Npc1	Q8BLK0	MOUSE	96	>tr|Q8BLK0|Q8BLK0_MOUSE Putative uncharacterized protein OS=Mus musculus GN=Npc1 PE=2 SV=1;>tr|Q3U2B2|Q3U2B2_MOUSE Putative uncharacterized protein OS=Mus musculus GN=Npc1 PE=2 SV=1;>tr|Q7TMD4|Q7TMD4_MOUSE Niemann Pick type C1 OS=Mus musculus GN=Npc1 PE=2	1	283260	1	1	141630	0.0131984
MCG121084 (MCG4114, isoform CRA_a)		Q542I7	MOUSE	124	>tr|Q542I7|Q542I7_MOUSE MCG121084 OS=Mus musculus GN=mCG_121084 PE=2 SV=1;>tr|Q3TX23|Q3TX23_MOUSE Putative uncharacterized protein OS=Mus musculus PE=2 SV=1;>sp|O88653|LTOR3_MOUSE Ragulator complex protein LAMTOR3 OS=Mus musculus GN=Lamtor3 PE=1 SV=1	276980	1	1	1	138490	0.013568
Igfals protein (Fragment)	Igfals	Q3KQP3	BOTH	301	>tr|Q3KQP3|Q3KQP3_MOUSE Igfals protein (Fragment) OS=Mus musculus GN=Igfals PE=2 SV=1;>tr|Q791Q5|Q791Q5_MOUSE Als splice variant 1 OS=Mus musculus GN=Igfals PE=2 SV=1;>sp|P70389|ALS_MOUSE Insulin-like growth factor-binding protein complex acid labile subun	1	274710	1	1	137356	0.0135624
Putative uncharacterized protein	Actb	Q3UBP6	MOUSE	375	>tr|Q3UBP6|Q3UBP6_MOUSE Putative uncharacterized protein OS=Mus musculus GN=Actb PE=2 SV=1;>tr|Q3UBQ4|Q3UBQ4_MOUSE Putative uncharacterized protein OS=Mus musculus GN=Actb PE=2 SV=1	1	274340	1	1	137170	0.0138693
Putative uncharacterized protein	Hn1l	Q3TJZ7	BOTH	174	>tr|Q3TJZ7|Q3TJZ7_MOUSE Putative uncharacterized protein OS=Mus musculus GN=Hn1l PE=2 SV=1;>tr|Q3U7P4|Q3U7P4_MOUSE Putative uncharacterized protein OS=Mus musculus GN=Hn1l PE=2 SV=1;>tr|Q3TM10|Q3TM10_MOUSE HN1-like protein OS=Mus musculus GN=Hn1l PE=2 SV=1	1	274310	1	1	137156	0.0138498
TAGL-M splice variant	Pglyrp2	Q71S36	MOUSE	379	>tr|Q71S36|Q71S36_MOUSE TAGL-M splice variant OS=Mus musculus GN=Pglyrp2 PE=2 SV=1;>tr|Q71S44|Q71S44_MOUSE TagL-gamma OS=Mus musculus GN=Pglyrp2 PE=2 SV=1;>tr|Q71S45|Q71S45_MOUSE TAGL-delta OS=Mus musculus GN=Pglyrp2 PE=2 SV=1;>tr|Q76L85|Q76L85_MOUSE TagL-	1	272400	1	1	136200	0.0140345
Uncharacterized protein		J9NUD9	BOTH	119	>tr|J9NUD9|J9NUD9_CANFA Uncharacterized protein OS=Canis familiaris PE=4 SV=1;>tr|J9P9X7|J9P9X7_CANFA Uncharacterized protein OS=Canis familiaris PE=4 SV=1;>tr|J9NZC0|J9NZC0_CANFA Uncharacterized protein OS=Canis familiaris PE=4 SV=1;>tr|J9NZ04|J9NZ04_CANF	1	271050	1	1	135526	0.0143589
Toll-like receptor 3	Tlr3	Q499F3	MOUSE	905	>tr|Q499F3|Q499F3_MOUSE Toll-like receptor 3 OS=Mus musculus GN=Tlr3 PE=2 SV=1;>tr|Q3TM31|Q3TM31_MOUSE Putative uncharacterized protein OS=Mus musculus GN=Tlr3 PE=2 SV=1;>sp|Q99MB1|TLR3_MOUSE Toll-like receptor 3 OS=Mus musculus GN=Tlr3 PE=1 SV=2	1	270400	1	1	135200	0.0143622
Costars family protein ABRACL	Abracl	E9QMV2	MOUSE	81	>tr|E9QMV2|E9QMV2_MOUSE Costars family protein ABRACL OS=Mus musculus GN=Abracl PE=4 SV=1;>tr|C6EQJ5|C6EQJ5_MOUSE ASL1/3110003A17Rik fusion protein OS=Mus musculus PE=2 SV=1;>sp|Q4KML4|ABRAL_MOUSE Costars family protein ABRACL OS=Mus musculus GN=Abracl PE=	1	268360	1	1	134180	0.0147127
Serum amyloid A-4 protein (Amyloid A-5 protein)	Saa4	P31532	MOUSE	130	>sp|P31532|SAA4_MOUSE Serum amyloid A-4 protein OS=Mus musculus GN=Saa4 PE=1 SV=2	1	262810	1	1	131406	0.0152638
Uncharacterized protein	TAX1BP3	E2R7R0	BOTH	124	>tr|E2R7R0|E2R7R0_CANFA Uncharacterized protein OS=Canis familiaris GN=TAX1BP3 PE=4 SV=2;>sp|Q9DBG9|TX1B3_MOUSE Tax1-binding protein 3 OS=Mus musculus GN=Tax1bp3 PE=1 SV=1	1	261170	1	1	130586	0.0154549
Uncharacterized protein	PAM16	F2Z4Q8	BOTH	125	>tr|F2Z4Q8|F2Z4Q8_CANFA Uncharacterized protein OS=Canis familiaris GN=PAM16 PE=4 SV=1;>sp|Q9CQV1|TIM16_MOUSE Mitochondrial import inner membrane translocase subunit TIM16 OS=Mus musculus GN=Pam16 PE=2 SV=1	1	259890	1	1	129946	0.0159489
Tetraspanin	Cd63	Q549D0	MOUSE	238	>tr|Q549D0|Q549D0_MOUSE Tetraspanin OS=Mus musculus GN=Cd63 PE=2 SV=1;>tr|Q3UC80|Q3UC80_MOUSE Tetraspanin OS=Mus musculus GN=Cd63 PE=2 SV=1;>sp|P41731|CD63_MOUSE CD63 antigen OS=Mus musculus GN=Cd63 PE=1 SV=2;>tr|Q8BT06|Q8BT06_MOUSE Tetraspanin OS=Mus musc	1	259090	1	1	129546	0.0162984
Na K-ATPase beta-3 subunit (Fragment)	atp1b3	Q71VC6	MOUSE	36	>tr|Q71VC6|Q71VC6_MOUSE Na K-ATPase beta-3 subunit (Fragment) OS=Mus musculus GN=atp1b3 PE=3 SV=1;>tr|Q3U9D4|Q3U9D4_MOUSE Putative uncharacterized protein OS=Mus musculus GN=Atp1b3 PE=2 SV=1;>tr|Q544Q7|Q544Q7_MOUSE ATPase, Na+/K+ transporting, beta 3 polyp	1	256230	1	1	128116	0.0165118
Uncharacterized protein	CHMP4B	E2RDX2	BOTH	224	>tr|E2RDX2|E2RDX2_CANFA Uncharacterized protein OS=Canis familiaris GN=CHMP4B PE=4 SV=1;>sp|Q9D8B3|CHM4B_MOUSE Charged multivesicular body protein 4b OS=Mus musculus GN=Chmp4b PE=1 SV=2	1	252420	1	1	126210	0.0167428
Barrier-to-autointegration factor (Breakpoint cluster region protein 1) (LAP2-binding protein 1) [Cleaved into: Barrier-to-autointegration factor, N-terminally processed]	Banf1	O54962	BOTH	89	>sp|O54962|BAF_MOUSE Barrier-to-autointegration factor OS=Mus musculus GN=Banf1 PE=1 SV=1;>tr|E2RGE0|E2RGE0_CANFA Uncharacterized protein OS=Canis familiaris GN=BANF1 PE=4 SV=1	251870	1	1	1	125936	0.0169114
Short coiled-coil protein	Scoc	Q78YZ6	MOUSE	125	>sp|Q78YZ6|SCOC_MOUSE Short coiled-coil protein OS=Mus musculus GN=Scoc PE=2 SV=1	250050	1	1	1	125025	0.0169237
SH2 domain-containing protein 3C (Cas/HEF1-associated signal transducer) (SH2 domain-containing Eph receptor-binding protein 1)	Sh2d3c	Q9QZS8	MOUSE	854	>sp|Q9QZS8|SH2D3_MOUSE SH2 domain-containing protein 3C OS=Mus musculus GN=Sh2d3c PE=1 SV=1	246900	1	1	1	123450	0.0171211
Uncharacterized protein (Fragment)	COL15A1	F1PS66	DOG	1356	>tr|F1PS66|F1PS66_CANFA Uncharacterized protein (Fragment) OS=Canis familiaris GN=COL15A1 PE=4 SV=1;>tr|J9P689|J9P689_CANFA Uncharacterized protein OS=Canis familiaris GN=COL15A1 PE=4 SV=1	1	240200	1	1	120100	0.0173937
Prostatic spermine-binding protein	Sbp	S4R1R4	MOUSE	95	>tr|S4R1R4|S4R1R4_MOUSE Prostatic spermine-binding protein OS=Mus musculus GN=Sbp PE=4 SV=1;>tr|S4R244|S4R244_MOUSE Prostatic spermine-binding protein (Fragment) OS=Mus musculus GN=Sbp PE=4 SV=1;>tr|Q8C6D7|Q8C6D7_MOUSE Putative uncharacterized protein OS=M	1	237810	1	1	118906	0.0175955
Prefoldin subunit 2 (Fragment)	Pfdn2	F8WJ30	BOTH	129	>tr|F8WJ30|F8WJ30_MOUSE Prefoldin subunit 2 (Fragment) OS=Mus musculus GN=Pfdn2 PE=4 SV=1;>tr|F1PLU5|F1PLU5_CANFA Uncharacterized protein OS=Canis familiaris GN=PFDN2 PE=4 SV=2;>sp|O70591|PFD2_MOUSE Prefoldin subunit 2 OS=Mus musculus GN=Pfdn2 PE=2 SV=2	1	237690	1	1	118846	0.0175896
Protein Niban (Protein FAM129A)	Fam129a	Q3UW53	MOUSE	926	>sp|Q3UW53|NIBAN_MOUSE Protein Niban OS=Mus musculus GN=Fam129a PE=1 SV=2;>tr|Q3TDH5|Q3TDH5_MOUSE Putative uncharacterized protein OS=Mus musculus GN=Fam129a PE=2 SV=1;>tr|E9PYV4|E9PYV4_MOUSE Protein Niban OS=Mus musculus GN=Fam129a PE=4 SV=1	1	232070	1	1	116035	0.0180093
Putative uncharacterized protein (Fragment)	Tmod3	Q8C3Z3	BOTH	259	>tr|Q8C3Z3|Q8C3Z3_MOUSE Putative uncharacterized protein (Fragment) OS=Mus musculus GN=Tmod3 PE=2 SV=1;>tr|Q3TFA9|Q3TFA9_MOUSE Putative uncharacterized protein OS=Mus musculus GN=Tmod3 PE=2 SV=1;>tr|E2QWL1|E2QWL1_CANFA Uncharacterized protein OS=Canis fami	225720	1	1	1	112860	0.0184705
Uncharacterized protein (Fragment)	CFL1	F1PQN5	DOG	166	>tr|F1PQN5|F1PQN5_CANFA Uncharacterized protein (Fragment) OS=Canis familiaris GN=CFL1 PE=4 SV=2;>tr|F1Q1C8|F1Q1C8_CANFA Uncharacterized protein OS=Canis familiaris GN=LOC102153978 PE=4 SV=2	1	224740	1	1	112370	0.0186752
Uncharacterized protein	MAGED2	E2R3U9	DOG	541	>tr|E2R3U9|E2R3U9_CANFA Uncharacterized protein OS=Canis familiaris GN=MAGED2 PE=4 SV=1	223470	1	1	1	111736	0.0188786
Tripeptidyl-peptidase 1 (TPP-1) (EC 3.4.14.9) (Lysosomal pepstatin-insensitive protease) (LPIC) (Tripeptidyl aminopeptidase) (Tripeptidyl-peptidase I) (TPP-I)	TPP1	Q9XSB8	DOG	563	>sp|Q9XSB8|TPP1_CANFA Tripeptidyl-peptidase 1 OS=Canis familiaris GN=TPP1 PE=3 SV=1;>tr|Z4YHH2|Z4YHH2_CANFA Tripeptidyl-peptidase 1 OS=Canis familiaris GN=TPP1 PE=4 SV=1	1	222110	1	1	111056	0.0190923
Glucosamine (N-acetyl)-6-sulfatase (EC 3.1.6.14) (Fragment)	gns	Q32KH4	DOG	488	>tr|Q32KH4|Q32KH4_CANFA Glucosamine (N-acetyl)-6-sulfatase (Fragment) OS=Canis familiaris GN=gns PE=2 SV=1;>tr|F1P6L7|F1P6L7_CANFA Uncharacterized protein OS=Canis familiaris GN=GNS PE=4 SV=2	1	222020	1	1	111010	0.0192792
MKIAA4083 protein (Fragment)	Nhlrc3	Q5DTP3	MOUSE	229	>tr|Q5DTP3|Q5DTP3_MOUSE MKIAA4083 protein (Fragment) OS=Mus musculus GN=Nhlrc3 PE=2 SV=1;>sp|Q8CCH2|NHLC3_MOUSE NHL repeat-containing protein 3 OS=Mus musculus GN=Nhlrc3 PE=2 SV=1	1	220890	1	1	110446	0.0192902
Putative uncharacterized protein (Fragment)	Vcan	Q8C9U7	BOTH	210	>tr|Q8C9U7|Q8C9U7_MOUSE Putative uncharacterized protein (Fragment) OS=Mus musculus GN=Vcan PE=2 SV=1;>tr|Q8BS97|Q8BS97_MOUSE Versican core protein OS=Mus musculus GN=Vcan PE=2 SV=1;>tr|Q4VA91|Q4VA91_MOUSE Versican OS=Mus musculus GN=Vcan PE=2 SV=1;>tr|Q3T	215250	1	1	1	107625	0.0195204
Uncharacterized protein (Fragment)	PTMS	F1P7X4	DOG	103	>tr|F1P7X4|F1P7X4_CANFA Uncharacterized protein (Fragment) OS=Canis familiaris GN=PTMS PE=4 SV=2	1	212470	1	1	106236	0.0196763
Galectin		J9P859	DOG	135	>tr|J9P859|J9P859_CANFA Galectin OS=Canis familiaris PE=4 SV=1;>tr|E2RJL1|E2RJL1_CANFA Galectin OS=Canis familiaris GN=LGALS1 PE=2 SV=1;>tr|J9P5U3|J9P5U3_CANFA Galectin OS=Canis familiaris GN=LGALS1 PE=4 SV=1	1	211060	1	1	105530	0.0200861
Uncharacterized protein	TPD52L2	E2RK77	DOG	229	>tr|E2RK77|E2RK77_CANFA Uncharacterized protein OS=Canis familiaris GN=TPD52L2 PE=4 SV=2	210790	1	1	1	105396	0.0202731
Putative uncharacterized protein	2210010C04Rik	Q9D7Y7	MOUSE	247	>tr|Q9D7Y7|Q9D7Y7_MOUSE Putative uncharacterized protein OS=Mus musculus GN=2210010C04Rik PE=2 SV=1;>tr|Q9CPN9|Q9CPN9_MOUSE Protein 2210010C04Rik OS=Mus musculus GN=2210010C04Rik PE=2 SV=1	1	210630	1	1	105316	0.0202536
Putative uncharacterized protein	Bgn	Q3TAF9	MOUSE	369	>tr|Q3TAF9|Q3TAF9_MOUSE Putative uncharacterized protein OS=Mus musculus GN=Bgn PE=2 SV=1	1	205790	1	1	102896	0.0207496
Putative phospholipase B-like 2 (EC 3.1.1.-) (66.3 kDa protein) (76 kDa protein) (p76) (LAMA-like protein 2) (Lamina ancestor homolog 2) (Phospholipase B domain-containing protein 2) [Cleaved into: Putative phospholipase B-like 2 28 kDa form; Putative phospholipase B-like 2 40 kDa form; Putative phospholipase B-like 2 15 kDa form]	Plbd2	Q3TCN2	MOUSE	594	>sp|Q3TCN2|PLBL2_MOUSE Putative phospholipase B-like 2 OS=Mus musculus GN=Plbd2 PE=1 SV=2	1	203570	1	1	101786	0.0211573
Dynactin 2	Dctn2	Q3TPZ5	BOTH	402	>tr|Q3TPZ5|Q3TPZ5_MOUSE Dynactin 2 OS=Mus musculus GN=Dctn2 PE=2 SV=1;>sp|Q99KJ8|DCTN2_MOUSE Dynactin subunit 2 OS=Mus musculus GN=Dctn2 PE=1 SV=3	1	200650	1	1	100326	0.0212211
Uncharacterized protein	TLN1	F1PSC2	DOG	2541	>tr|F1PSC2|F1PSC2_CANFA Uncharacterized protein OS=Canis familiaris GN=TLN1 PE=4 SV=2;>tr|J9P5V6|J9P5V6_CANFA Uncharacterized protein OS=Canis familiaris GN=TLN1 PE=4 SV=1	1	198830	1	1	99415.5	0.0214495
Ubiquitin carboxyl-terminal hydrolase (EC 3.4.19.12)	UCHL1	F6XVD7	DOG	224	>tr|F6XVD7|F6XVD7_CANFA Ubiquitin carboxyl-terminal hydrolase OS=Canis familiaris GN=UCHL1 PE=3 SV=1	1	196580	1	1	98290.5	0.0218701
Synaptogyrin-2	Syngr2	H3BJY1	MOUSE	46	>tr|H3BJY1|H3BJY1_MOUSE Synaptogyrin-2 OS=Mus musculus GN=Syngr2 PE=4 SV=1;>tr|H3BJ78|H3BJ78_MOUSE Synaptogyrin-2 (Fragment) OS=Mus musculus GN=Syngr2 PE=4 SV=1;>tr|H3BKF4|H3BKF4_MOUSE Protein Gm20708 OS=Mus musculus GN=Gm20708 PE=4 SV=1;>tr|H3BIZ8|H3BIZ8_	1	195150	1	1	97575.5	0.0219036
Kng2 protein (LMW kininogen-II) (MCG128256, isoform CRA_e) (Protein Kng2)	Kng2	Q6S9I0	MOUSE	433	>tr|Q6S9I0|Q6S9I0_MOUSE Kng2 protein OS=Mus musculus GN=Kng2 PE=2 SV=1;>tr|Q7M084|Q7M084_MOUSE Kininogen, LMW (Fragment) OS=Mus musculus PE=1 SV=1;>tr|Q6S9I2|Q6S9I2_MOUSE HMW-kininogen-II variant OS=Mus musculus GN=Kng2 PE=2 SV=1;>tr|Q6DMP4|Q6DMP4_MOUSE Hi	194540	1	1	1	97270.5	0.0218975
Cytochrome c oxidase subunit 5A, mitochondrial (Cytochrome c oxidase polypeptide Va)	Cox5a	P12787	BOTH	146	>sp|P12787|COX5A_MOUSE Cytochrome c oxidase subunit 5A, mitochondrial OS=Mus musculus GN=Cox5a PE=1 SV=2;>tr|J9P3C5|J9P3C5_CANFA Uncharacterized protein OS=Canis familiaris PE=4 SV=1;>tr|F1P6A4|F1P6A4_CANFA Cytochrome c oxidase subunit 5A, mitochondrial OS	1	190740	1	1	95370.5	0.0225929
Dolichyl-diphosphooligosaccharide--protein glycosyltransferase subunit DAD1 (Oligosaccharyl transferase subunit DAD1) (EC 2.4.99.18) (Defender against cell death 1) (DAD-1)	Dad1	P61804	BOTH	113	>sp|P61804|DAD1_MOUSE Dolichyl-diphosphooligosaccharide--protein glycosyltransferase subunit DAD1 OS=Mus musculus GN=Dad1 PE=2 SV=3;>tr|E2R4X3|E2R4X3_CANFA Dolichyl-diphosphooligosaccharide--protein glycosyltransferase subunit DAD1 OS=Canis familiaris GN=D	1	189600	1	1	94800.5	0.0234235
Plasma kallikrein (EC 3.4.21.34) (Fletcher factor) (Kininogenin) (Plasma prekallikrein) [Cleaved into: Plasma kallikrein heavy chain; Plasma kallikrein light chain]	Klkb1	P26262	MOUSE	638	>sp|P26262|KLKB1_MOUSE Plasma kallikrein OS=Mus musculus GN=Klkb1 PE=1 SV=2	1	187350	1	1	93675.5	0.023687
Prefoldin subunit 5	Pfdn5	H7BWX1	BOTH	73	>tr|H7BWX1|H7BWX1_MOUSE Prefoldin subunit 5 OS=Mus musculus GN=Pfdn5 PE=4 SV=1;>tr|E2RC92|E2RC92_CANFA Uncharacterized protein OS=Canis familiaris GN=PFDN5 PE=3 SV=1;>sp|Q9WU28|PFD5_MOUSE Prefoldin subunit 5 OS=Mus musculus GN=Pfdn5 PE=1 SV=1;>tr|Q6ZWY7|Q6	1	184530	1	1	92265.5	0.0241676
Myotrophin	MTPN	Q863Z4	DOG	118	>sp|Q863Z4|MTPN_CANFA Myotrophin OS=Canis familiaris GN=MTPN PE=3 SV=3	1	183680	1	1	91840.5	0.0243629
Peptidyl-prolyl cis-trans isomerase (EC 5.2.1.8)		J9NV93	BOTH	154	>tr|J9NV93|J9NV93_CANFA Peptidyl-prolyl cis-trans isomerase OS=Canis familiaris PE=3 SV=1;>tr|Q9MZD3|Q9MZD3_CANFA Peptidyl-prolyl cis-trans isomerase (Fragment) OS=Canis familiaris PE=2 SV=1;>tr|F1PK62|F1PK62_CANFA Peptidyl-prolyl cis-trans isomerase OS=Ca	1	180450	1	1	90225.5	0.0252962
Protein Noxp20 (Fragment)	Fam114a1	D3Z2J2	BOTH	177	>tr|D3Z2J2|D3Z2J2_MOUSE Protein Noxp20 (Fragment) OS=Mus musculus GN=Fam114a1 PE=4 SV=3;>tr|E2R0S9|E2R0S9_CANFA Uncharacterized protein OS=Canis familiaris GN=FAM114A1 PE=4 SV=2;>sp|Q9D281|NXP20_MOUSE Protein Noxp20 OS=Mus musculus GN=Fam114a1 PE=2 SV=1	1	180350	1	1	90175.5	0.0252738
Peroxisomal membrane anchor protein (Fragment)		Q9QX52	BOTH	286	>tr|Q9QX52|Q9QX52_MOUSE Peroxisomal membrane anchor protein (Fragment) OS=Mus musculus PE=4 SV=1;>sp|Q9R0A0|PEX14_MOUSE Peroxisomal membrane protein PEX14 OS=Mus musculus GN=Pex14 PE=1 SV=1;>tr|F1PGF0|F1PGF0_CANFA Uncharacterized protein (Fragment) OS=Cani	1	165990	1	1	82995.5	0.026524
Procollagen C-endopeptidase enhancer 1 (Fragment)	Pcolce	D3YWH0	BOTH	124	>tr|D3YWH0|D3YWH0_MOUSE Procollagen C-endopeptidase enhancer 1 (Fragment) OS=Mus musculus GN=Pcolce PE=4 SV=1;>tr|F6QJE1|F6QJE1_MOUSE Procollagen C-endopeptidase enhancer 1 (Fragment) OS=Mus musculus GN=Pcolce PE=4 SV=1;>tr|D3YZE3|D3YZE3_MOUSE Procollagen	1	163130	1	1	81565.5	0.0267909
Transgelin (Actin-associated protein p27) (Smooth muscle protein 22-alpha) (SM22-alpha)	Tagln	P37804	BOTH	201	>sp|P37804|TAGL_MOUSE Transgelin OS=Mus musculus GN=Tagln PE=1 SV=3;>tr|E2RAE8|E2RAE8_CANFA Uncharacterized protein (Fragment) OS=Canis familiaris GN=TAGLN PE=4 SV=2;>tr|E2RIF3|E2RIF3_CANFA Uncharacterized protein OS=Canis familiaris GN=TAGLN PE=4 SV=1	1	163100	1	1	81550.5	0.0267819
Uncharacterized protein	G3BP1	E2RN45	BOTH	441	>tr|E2RN45|E2RN45_CANFA Uncharacterized protein OS=Canis familiaris GN=G3BP1 PE=4 SV=2;>sp|P97855|G3BP1_MOUSE Ras GTPase-activating protein-binding protein 1 OS=Mus musculus GN=G3bp1 PE=1 SV=1;>tr|Q571F9|Q571F9_MOUSE MKIAA4115 protein (Fragment) OS=Mus mus	1	162200	1	1	81100.5	0.0270045
Podocan	Podn	Q7TQ62	MOUSE	611	>sp|Q7TQ62|PODN_MOUSE Podocan OS=Mus musculus GN=Podn PE=2 SV=1	161560	1	1	1	80780.5	0.0270241
Uncharacterized protein	LOC476006	F1Q0I8	DOG	210	>tr|F1Q0I8|F1Q0I8_CANFA Uncharacterized protein OS=Canis familiaris GN=LOC476006 PE=3 SV=2;>tr|J9P1Q9|J9P1Q9_CANFA Uncharacterized protein (Fragment) OS=Canis familiaris GN=LOC611366 PE=3 SV=1;>tr|F1Q0J0|F1Q0J0_CANFA Uncharacterized protein OS=Canis famili	1	161380	1	1	80690.5	0.027216
Uncharacterized protein	DNASE2	J9JHU4	DOG	364	>tr|J9JHU4|J9JHU4_CANFA Uncharacterized protein OS=Canis familiaris GN=DNASE2 PE=4 SV=1;>tr|F1PSR6|F1PSR6_CANFA Uncharacterized protein OS=Canis familiaris GN=DNASE2 PE=4 SV=2	159980	1	1	1	79990.5	0.0272472
Proteasome subunit MECL1 (Fragment)	MECL1	Q91VC5	MOUSE	58	>tr|Q91VC5|Q91VC5_MOUSE Proteasome subunit MECL1 (Fragment) OS=Mus musculus GN=MECL1 PE=4 SV=1;>tr|Q4FJX8|Q4FJX8_MOUSE Proteasome subunit beta type OS=Mus musculus GN=Psmb10 PE=2 SV=1;>tr|Q3UNP9|Q3UNP9_MOUSE Proteasome subunit beta type OS=Mus musculus GN=	158410	1	1	1	79205.5	0.0274761
Uncharacterized protein	FAM49B	E2RCX9	BOTH	255	>tr|E2RCX9|E2RCX9_CANFA Uncharacterized protein OS=Canis familiaris GN=FAM49B PE=4 SV=2;>tr|E2RCY1|E2RCY1_CANFA Uncharacterized protein OS=Canis familiaris GN=FAM49B PE=4 SV=1;>sp|Q921M7|FA49B_MOUSE Protein FAM49B OS=Mus musculus GN=Fam49b PE=2 SV=1	1	147080	1	1	73540.5	0.0286884
Uncharacterized protein (Fragment)	LOC100855528	E2RMC1	DOG	393	>tr|E2RMC1|E2RMC1_CANFA Uncharacterized protein (Fragment) OS=Canis familiaris GN=LOC100855528 PE=4 SV=2	1	146960	1	1	73480.5	0.028666
Ribonuclease UK114 (EC 3.1.-.-) (Heat-responsive protein 12)	Hrsp12	P52760	MOUSE	135	>sp|P52760|UK114_MOUSE Ribonuclease UK114 OS=Mus musculus GN=Hrsp12 PE=1 SV=3	1	144280	1	1	72140.5	0.0291779
Uncharacterized protein	TMEM109	J9P616	DOG	243	>tr|J9P616|J9P616_CANFA Uncharacterized protein OS=Canis familiaris GN=TMEM109 PE=4 SV=1	1	144190	1	1	72095.5	0.0291715
Uncharacterized protein	C12orf57	E2RFP3	BOTH	126	>tr|E2RFP3|E2RFP3_CANFA Uncharacterized protein OS=Canis familiaris GN=C12orf57 PE=4 SV=1;>sp|O35127|C10_MOUSE Protein C10 OS=Mus musculus GN=Grcc10 PE=2 SV=1	143910	1	1	1	71955.5	0.0291778
ATP synthase-coupling factor 6, mitochondrial (Fragment)	Atp5j	E9QAD6	MOUSE	92	>tr|E9QAD6|E9QAD6_MOUSE ATP synthase-coupling factor 6, mitochondrial (Fragment) OS=Mus musculus GN=Atp5j PE=1 SV=3;>sp|P97450|ATP5J_MOUSE ATP synthase-coupling factor 6, mitochondrial OS=Mus musculus GN=Atp5j PE=1 SV=1	1	143720	1	1	71860.5	0.0294067
Pyruvate kinase (EC 2.7.1.40)	PKM	F1PHR2	DOG	547	>tr|F1PHR2|F1PHR2_CANFA Pyruvate kinase OS=Canis familiaris GN=PKM PE=3 SV=2	1	137690	1	1	68845.5	0.0302071
Microtubule-associated protein	MAP4	F1PCZ5	DOG	1133	>tr|F1PCZ5|F1PCZ5_CANFA Microtubule-associated protein OS=Canis familiaris GN=MAP4 PE=4 SV=2;>tr|F1PCX8|F1PCX8_CANFA Microtubule-associated protein OS=Canis familiaris GN=MAP4 PE=4 SV=2	1	136210	1	1	68105.5	0.0302159
Putative uncharacterized protein (Fragment)	Ly9	Q8C9E4	MOUSE	539	>tr|Q8C9E4|Q8C9E4_MOUSE Putative uncharacterized protein (Fragment) OS=Mus musculus GN=Ly9 PE=2 SV=2;>tr|Q8C2D4|Q8C2D4_MOUSE Putative uncharacterized protein OS=Mus musculus GN=Ly9 PE=2 SV=1;>tr|E9PX73|E9PX73_MOUSE T-lymphocyte surface antigen Ly-9 OS=Mus	1	135410	1	1	67705.5	0.0304092
Aspartic proteinase family member similar to renin	Napsa	Q9JM79	BOTH	419	>tr|Q9JM79|Q9JM79_MOUSE Aspartic proteinase family member similar to renin OS=Mus musculus GN=Napsa PE=2 SV=1;>tr|Q9DCS8|Q9DCS8_MOUSE Putative uncharacterized protein OS=Mus musculus GN=Napsa PE=2 SV=1;>tr|Q3U7H1|Q3U7H1_MOUSE Putative uncharacterized prote	1	132340	1	1	66170.5	0.0305398
Putative uncharacterized protein (Fragment)	Ncstn	Q3TDE4	MOUSE	550	>tr|Q3TDE4|Q3TDE4_MOUSE Putative uncharacterized protein (Fragment) OS=Mus musculus GN=Ncstn PE=2 SV=1;>tr|Q3TD54|Q3TD54_MOUSE Putative uncharacterized protein OS=Mus musculus GN=Ncstn PE=2 SV=1;>tr|Q3T9E5|Q3T9E5_MOUSE Putative uncharacterized protein OS=M	1	129020	1	1	64510.5	0.0309262
NADH dehydrogenase [ubiquinone] 1 alpha subcomplex subunit 12 (Complex I-B17.2) (CI-B17.2) (CIB17.2) (NADH-ubiquinone oxidoreductase subunit B17.2)	Ndufa12	Q7TMF3	MOUSE	145	>sp|Q7TMF3|NDUAC_MOUSE NADH dehydrogenase [ubiquinone] 1 alpha subcomplex subunit 12 OS=Mus musculus GN=Ndufa12 PE=2 SV=2;>tr|Q8BME2|Q8BME2_MOUSE Putative uncharacterized protein OS=Mus musculus GN=Ndufa12 PE=2 SV=1;>tr|Q5M9K5|Q5M9K5_MOUSE NADH dehydrogena	1	126890	1	1	63445.5	0.0312148
Lysozyme f2 (MCG3049)	Lyzf2	A0A077S2U6	MOUSE	148	>tr|A0A077S2U6|A0A077S2U6_MOUSE Lysozyme f2 OS=Mus musculus GN=Lyzf2 PE=4 SV=1;>sp|P08905|LYZ2_MOUSE Lysozyme C-2 OS=Mus musculus GN=Lyz2 PE=1 SV=2	122850	1	1	1	61425.5	0.0321079
Uncharacterized protein	PTK7	E2RMT2	DOG	1070	>tr|E2RMT2|E2RMT2_CANFA Uncharacterized protein OS=Canis familiaris GN=PTK7 PE=4 SV=1;>tr|F1PHH3|F1PHH3_CANFA Uncharacterized protein (Fragment) OS=Canis familiaris GN=PTK7 PE=4 SV=1	121580	1	1	1	60790.5	0.0324074
Mannose binding lectin (C), isoform CRA_b	Mbl2	Q3UEK1	MOUSE	244	>tr|Q3UEK1|Q3UEK1_MOUSE Mannose binding lectin (C), isoform CRA_b OS=Mus musculus GN=Mbl2 PE=2 SV=1;>sp|P41317|MBL2_MOUSE Mannose-binding protein C OS=Mus musculus GN=Mbl2 PE=2 SV=2	1	119950	1	1	59975.5	0.033136
Putative uncharacterized protein		Q8BS79	BOTH	286	>tr|Q8BS79|Q8BS79_MOUSE Putative uncharacterized protein OS=Mus musculus PE=2 SV=1;>tr|Q8CE18|Q8CE18_MOUSE Putative uncharacterized protein OS=Mus musculus PE=2 SV=1;>tr|F1PE38|F1PE38_CANFA Uncharacterized protein OS=Canis familiaris GN=CDH13 PE=4 SV=2;>tr	1	119770	1	1	59885.5	0.0331357
Putative uncharacterized protein	Fmod	Q8BNU3	BOTH	376	>tr|Q8BNU3|Q8BNU3_MOUSE Putative uncharacterized protein OS=Mus musculus GN=Fmod PE=2 SV=1;>tr|Q543D2|Q543D2_MOUSE Fibromodulin OS=Mus musculus GN=Fmod PE=2 SV=1;>tr|F1PLN5|F1PLN5_CANFA Uncharacterized protein OS=Canis familiaris GN=FMOD PE=4 SV=2;>sp|P506	119700	1	1	1	59850.5	0.0331307
Protein Pfdn4 (Fragment)	Pfdn4	E9Q4Q8	MOUSE	47	>tr|E9Q4Q8|E9Q4Q8_MOUSE Protein Pfdn4 (Fragment) OS=Mus musculus GN=Pfdn4 PE=4 SV=1;>tr|E9Q8R1|E9Q8R1_MOUSE Protein Pfdn4 (Fragment) OS=Mus musculus GN=Pfdn4 PE=4 SV=1;>tr|Q6P0X1|Q6P0X1_MOUSE Prefoldin 4 OS=Mus musculus GN=Pfdn4 PE=2 SV=1;>tr|E9Q6U4|E9Q6U4	1	119540	1	1	59770.5	0.0331322
Caveolin-2	Cav2	Q9WVC3	MOUSE	162	>sp|Q9WVC3|CAV2_MOUSE Caveolin-2 OS=Mus musculus GN=Cav2 PE=1 SV=1	1	118370	1	1	59185.5	0.0336667
Uncharacterized protein	LOC609402	F6PNA4	DOG	147	>tr|F6PNA4|F6PNA4_CANFA Uncharacterized protein OS=Canis familiaris GN=LOC609402 PE=3 SV=1	1	118140	1	1	59070.5	0.0339125
Uncharacterized protein	STX8	J9NT61	BOTH	138	>tr|J9NT61|J9NT61_CANFA Uncharacterized protein OS=Canis familiaris GN=STX8 PE=4 SV=1;>tr|F1PSP3|F1PSP3_CANFA Uncharacterized protein (Fragment) OS=Canis familiaris GN=STX8 PE=4 SV=1;>sp|O88983|STX8_MOUSE Syntaxin-8 OS=Mus musculus GN=Stx8 PE=1 SV=1	1	116860	1	1	58430.5	0.0341899
Protein Enpp7	Enpp7	A2A5N7	BOTH	425	>tr|A2A5N7|A2A5N7_MOUSE Protein Enpp7 OS=Mus musculus GN=Enpp7 PE=4 SV=1;>tr|Q3TIW9|Q3TIW9_MOUSE Enpp7 protein OS=Mus musculus GN=Enpp7 PE=2 SV=1;>tr|B7ZWB9|B7ZWB9_MOUSE Enpp7 protein OS=Mus musculus GN=Enpp7 PE=2 SV=1;>tr|E2RFT5|E2RFT5_CANFA Uncharacteriz	1	116550	1	1	58275.5	0.0341687
Adipocyte enhancer-binding protein 1 (AE-binding protein 1) (Aortic carboxypeptidase-like protein)	Aebp1	Q640N1	MOUSE	1128	>sp|Q640N1|AEBP1_MOUSE Adipocyte enhancer-binding protein 1 OS=Mus musculus GN=Aebp1 PE=1 SV=1	1	115610	1	1	57805.5	0.0341916
Uncharacterized protein (Fragment)	LOC102151724	J9P1I2	BOTH	128	>tr|J9P1I2|J9P1I2_CANFA Uncharacterized protein (Fragment) OS=Canis familiaris GN=LOC102151724 PE=4 SV=1;>tr|J9NSG7|J9NSG7_CANFA Uncharacterized protein (Fragment) OS=Canis familiaris PE=4 SV=1;>tr|F1PAJ4|F1PAJ4_CANFA 40S ribosomal protein S17 (Fragment) O	1	113040	1	1	56520.5	0.0346073
Uncharacterized protein (Fragment)	ANP32B	F1PUN9	DOG	261	>tr|F1PUN9|F1PUN9_CANFA Uncharacterized protein (Fragment) OS=Canis familiaris GN=ANP32B PE=4 SV=2	1	107000	1	1	53500.5	0.0353675
Protein S100 (S100 calcium-binding protein) (Fragment)	S100A11	F1PFF2	DOG	98	>tr|F1PFF2|F1PFF2_CANFA Protein S100 (Fragment) OS=Canis familiaris GN=S100A11 PE=3 SV=2	1	106750	1	1	53375.5	0.0356238
Protein EVI2B (Ecotropic viral integration site 2B protein) (EVI-2B) (CD antigen CD361)	Evi2b	Q8VD58	MOUSE	444	>sp|Q8VD58|EVI2B_MOUSE Protein EVI2B OS=Mus musculus GN=Evi2b PE=1 SV=1	1	106270	1	1	53135.5	0.0358715
Uncharacterized protein	MMP1	J9NZI8	DOG	465	>tr|J9NZI8|J9NZI8_CANFA Uncharacterized protein OS=Canis familiaris GN=MMP1 PE=4 SV=1;>tr|F1PVQ8|F1PVQ8_CANFA Uncharacterized protein (Fragment) OS=Canis familiaris GN=MMP1 PE=4 SV=2	1	105380	1	1	52690.5	0.0361463
Protein Glmp	0610031J06Rik	H3BKY1	MOUSE	319	>tr|H3BKY1|H3BKY1_MOUSE Protein 0610031J06Rik OS=Mus musculus GN=0610031J06Rik PE=4 SV=1;>tr|H9H9R4|H9H9R4_MOUSE Protein 0610031J06Rik OS=Mus musculus GN=0610031J06Rik PE=4 SV=1;>sp|Q9JHJ3|NCUG1_MOUSE Lysosomal protein NCU-G1 OS=Mus musculus PE=1 SV=1	1	99677	1	1	49839	0.0367036
Malate dehydrogenase (EC 1.1.1.37) (Fragment)	LOC102152275	J9NY79	DOG	338	>tr|J9NY79|J9NY79_CANFA Malate dehydrogenase (Fragment) OS=Canis familiaris GN=LOC102152275 PE=3 SV=1;>tr|F1PYG8|F1PYG8_CANFA Malate dehydrogenase OS=Canis familiaris GN=MDH2 PE=3 SV=1;>tr|Q0QF34|Q0QF34_CANFA Malate dehydrogenase (Fragment) OS=Canis famili	94905	1	1	1	47453	0.0377244
Putative uncharacterized protein (Fragment)	Ptprc	Q8C6Q7	BOTH	879	>tr|Q8C6Q7|Q8C6Q7_MOUSE Putative uncharacterized protein (Fragment) OS=Mus musculus GN=Ptprc PE=2 SV=2;>tr|S4R1M0|S4R1M0_MOUSE Receptor-type tyrosine-protein phosphatase C OS=Mus musculus GN=Ptprc PE=1 SV=1;>tr|Q3U382|Q3U382_MOUSE Putative uncharacterized	1	83124	1	1	41562.5	0.0393249
Uncharacterized protein	LGMN	E2QXF2	DOG	433	>tr|E2QXF2|E2QXF2_CANFA Uncharacterized protein OS=Canis familiaris GN=LGMN PE=4 SV=1	1	77754	1	1	38877.5	0.0403231
Putative uncharacterized protein	Arl3	Q543P7	BOTH	182	>tr|Q543P7|Q543P7_MOUSE Putative uncharacterized protein OS=Mus musculus GN=Arl3 PE=2 SV=1;>tr|E2RAG8|E2RAG8_CANFA Uncharacterized protein (Fragment) OS=Canis familiaris GN=ARL3 PE=3 SV=2;>sp|Q9WUL7|ARL3_MOUSE ADP-ribosylation factor-like protein 3 OS=Mus	1	74483	1	1	37242	0.0406328
Carboxypeptidase N subunit 2 (Carboxypeptidase N 83 kDa chain) (Carboxypeptidase N large subunit) (Carboxypeptidase N polypeptide 2) (Carboxypeptidase N regulatory subunit)	Cpn2	Q9DBB9	MOUSE	547	>sp|Q9DBB9|CPN2_MOUSE Carboxypeptidase N subunit 2 OS=Mus musculus GN=Cpn2 PE=1 SV=2;>tr|Q642I5|Q642I5_MOUSE Cpn2 protein (Fragment) OS=Mus musculus GN=Cpn2 PE=2 SV=1	5564000	5341200	1	594690	18.3376	0.0639987
Putative uncharacterized protein	Apoh	Q9CY42	MOUSE	345	>tr|Q9CY42|Q9CY42_MOUSE Putative uncharacterized protein OS=Mus musculus GN=Apoh PE=2 SV=1;>sp|Q01339|APOH_MOUSE Beta-2-glycoprotein 1 OS=Mus musculus GN=Apoh PE=1 SV=1;>tr|Q6LAL7|Q6LAL7_MOUSE Beta-2 glycoprotein I (Fragment) OS=Mus musculus PE=4 SV=1;>tr|	9385700	8479600	786000	751420	11.6203	0.00668207
Putative uncharacterized protein	Anpep	Q3UP74	BOTH	966	>tr|Q3UP74|Q3UP74_MOUSE Putative uncharacterized protein OS=Mus musculus GN=Anpep PE=2 SV=1;>sp|P97449|AMPN_MOUSE Aminopeptidase N OS=Mus musculus GN=Anpep PE=1 SV=4;>tr|Q3TB69|Q3TB69_MOUSE Putative uncharacterized protein OS=Mus musculus GN=Anpep PE=2 SV=	13347000	13742000	1253300	1552900	9.65327	0.00766819
Clusterin	Clu	Q549A5	MOUSE	448	>tr|Q549A5|Q549A5_MOUSE Clusterin OS=Mus musculus GN=Clu PE=2 SV=1;>sp|Q06890|CLUS_MOUSE Clusterin OS=Mus musculus GN=Clu PE=1 SV=1;>tr|Q9JK98|Q9JK98_MOUSE Clusterin OS=Mus musculus GN=Clu PE=2 SV=1;>tr|E9PUU2|E9PUU2_MOUSE Clusterin (Fragment) OS=Mus muscu	12406000	11735000	696740	1951400	9.11621	0.00968156
Putative uncharacterized protein	Prelp	Q8CAZ9	BOTH	378	>tr|Q8CAZ9|Q8CAZ9_MOUSE Putative uncharacterized protein OS=Mus musculus GN=Prelp PE=2 SV=1;>tr|Q543S0|Q543S0_MOUSE Proline arginine-rich end leucine-rich repeat OS=Mus musculus GN=Prelp PE=2 SV=1;>sp|Q9JK53|PRELP_MOUSE Prolargin OS=Mus musculus GN=Prelp P	150730000	164560000	18668000	17804000	8.64471	0.00236326
Biglycan	Bgn	Q3TNY9	MOUSE	369	>tr|Q3TNY9|Q3TNY9_MOUSE Biglycan OS=Mus musculus GN=Bgn PE=2 SV=1;>sp|P28653|PGS1_MOUSE Biglycan OS=Mus musculus GN=Bgn PE=2 SV=1;>tr|Q3UXK8|Q3UXK8_MOUSE Putative uncharacterized protein OS=Mus musculus GN=Bgn PE=2 SV=1;>tr|Q7TMW3|Q7TMW3_MOUSE Biglycan OS=	84168000	83365000	10528000	10460000	7.98232	0.00644463
Apolipoprotein A-IV (Apo-AIV) (ApoA-IV) (Apolipoprotein A4)	Apoa4	P06728	MOUSE	395	>sp|P06728|APOA4_MOUSE Apolipoprotein A-IV OS=Mus musculus GN=Apoa4 PE=1 SV=3;>tr|Q9DBN0|Q9DBN0_MOUSE Putative uncharacterized protein OS=Mus musculus GN=Apoa4 PE=2 SV=1;>tr|Q810I7|Q810I7_MOUSE Apoa4 protein OS=Mus musculus GN=Apoa4 PE=2 SV=1;>tr|Q01488|Q0	72508000	59399000	10766000	9401700	6.54051	0.00951588
Apoe protein (Apolipoprotein E)	Apoe	Q6GTX3	MOUSE	311	>tr|Q6GTX3|Q6GTX3_MOUSE Apoe protein OS=Mus musculus GN=Apoe PE=2 SV=1;>tr|Q4FK40|Q4FK40_MOUSE Apoe protein OS=Mus musculus GN=Apoe PE=2 SV=1;>tr|Q3UBS0|Q3UBS0_MOUSE Putative uncharacterized protein OS=Mus musculus GN=Apoe PE=2 SV=1;>tr|Q3TXU4|Q3TXU4_MOUSE	11032000	10239000	1604300	1820000	6.21178	0.018454
Epidermal growth factor receptor isoform 2	Egfr	Q9ERV6	BOTH	643	>tr|Q9ERV6|Q9ERV6_MOUSE Epidermal growth factor receptor isoform 2 OS=Mus musculus GN=Egfr PE=4 SV=1;>tr|Q9WVF5|Q9WVF5_MOUSE Epidermal growth factor receptor OS=Mus musculus GN=Egfr PE=2 SV=1;>tr|Q9EP98|Q9EP98_MOUSE Epidermal growth factor receptor OS=Mus	9426300	9405600	1579900	1615500	5.89344	0.0219072
Alpha-1-acid glycoprotein (AGP) (Fragment)	Orm1	Q61613	MOUSE	102	>tr|Q61613|Q61613_MOUSE Alpha-1-acid glycoprotein (AGP) (Fragment) OS=Mus musculus GN=Orm1 PE=2 SV=1;>tr|Q91X23|Q91X23_MOUSE Alpha-1-acid glycoprotein OS=Mus musculus GN=Orm1 PE=2 SV=1;>sp|Q60590|A1AG1_MOUSE Alpha-1-acid glycoprotein 1 OS=Mus musculus GN=O	28559000	35156000	5888800	5016600	5.84252	0.0103448
MCG140959, isoform CRA_a (Myl6 protein) (Myosin, light polypeptide 6, alkali, smooth muscle and non-muscle)	Myl6	Q642K0	MOUSE	151	>tr|Q642K0|Q642K0_MOUSE MCG140959, isoform CRA_a OS=Mus musculus GN=Myl6 PE=2 SV=1;>sp|Q60605|MYL6_MOUSE Myosin light polypeptide 6 OS=Mus musculus GN=Myl6 PE=1 SV=3;>tr|Q3TIG9|Q3TIG9_MOUSE Putative uncharacterized protein OS=Mus musculus GN=Myl6 PE=2 SV=1	4180600	6719500	2101000	1	5.18805	0.19319
Transgelin-2 (SM22-beta)	Tagln2	Q9WVA4	BOTH	199	>sp|Q9WVA4|TAGL2_MOUSE Transgelin-2 OS=Mus musculus GN=Tagln2 PE=1 SV=4;>tr|F1P6P2|F1P6P2_CANFA Uncharacterized protein OS=Canis familiaris GN=TAGLN2 PE=4 SV=2	4737300	6020900	909590	1243700	4.99617	0.043417
Transthyretin	Ttr	Q5M9K1	MOUSE	147	>tr|Q5M9K1|Q5M9K1_MOUSE Transthyretin OS=Mus musculus GN=Ttr PE=2 SV=1;>sp|P07309|TTHY_MOUSE Transthyretin OS=Mus musculus GN=Ttr PE=1 SV=1;>tr|Q9D6A4|Q9D6A4_MOUSE Putative uncharacterized protein OS=Mus musculus GN=Ttr PE=2 SV=1	41836000	37008000	8904000	8744000	4.46759	0.0183274
Putative uncharacterized protein (Fragment)	H2-Aa	Q3TB90	MOUSE	243	>tr|Q3TB90|Q3TB90_MOUSE Putative uncharacterized protein (Fragment) OS=Mus musculus GN=H2-Aa PE=2 SV=1;>tr|Q6SR48|Q6SR48_MOUSE H-2 class II histocompatibility antigen, A-D alpha chain OS=Mus musculus GN=H2-Aa PE=2 SV=1;>sp|P04228|HA2D_MOUSE H-2 class II hi	3355200	3197400	819740	735840	4.21232	0.0589152
Leucine-rich HEV glycoprotein (Leucine-rich alpha-2-glycoprotein) (Leucine-rich alpha-2-glycoprotein 1) (Protein Lrg1)	Lrg1	Q91XL1	MOUSE	342	>tr|Q91XL1|Q91XL1_MOUSE Leucine-rich HEV glycoprotein OS=Mus musculus GN=Lrg1 PE=2 SV=1	13081000	16031000	3338600	3697600	4.13746	0.0321236
Cathepsin H, isoform CRA_a (Pro-cathepsin H) (Fragment)	Ctsh	A0A087WR20	MOUSE	291	>tr|A0A087WR20|A0A087WR20_MOUSE Cathepsin H, isoform CRA_a (Fragment) OS=Mus musculus GN=Ctsh PE=4 SV=1;>tr|Q922Q7|Q922Q7_MOUSE Cathepsin H OS=Mus musculus GN=Ctsh PE=2 SV=1;>sp|P49935|CATH_MOUSE Pro-cathepsin H OS=Mus musculus GN=Ctsh PE=2 SV=2	939200	1123700	515520	1	4.00158	0.269086
Serine protease inhibitor A3K (Serpin A3K) (Contrapsin) (SPI-2)	Serpina3k	P07759	MOUSE	418	>sp|P07759|SPA3K_MOUSE Serine protease inhibitor A3K OS=Mus musculus GN=Serpina3k PE=1 SV=2	1021300000	996610000	265450000	260380000	3.83757	0.0128564
60S acidic ribosomal protein P2	Rplp2	P99027	MOUSE	115	>sp|P99027|RLA2_MOUSE 60S acidic ribosomal protein P2 OS=Mus musculus GN=Rplp2 PE=1 SV=3	2599400	7634300	1621500	1072300	3.79898	0.0682778
Dipeptidase 1 (EC 3.4.13.19) (Membrane-bound dipeptidase 1) (MBD-1) (Microsomal dipeptidase) (Renal dipeptidase)	Dpep1	P31428	MOUSE	410	>sp|P31428|DPEP1_MOUSE Dipeptidase 1 OS=Mus musculus GN=Dpep1 PE=1 SV=2;>tr|Q99LA8|Q99LA8_MOUSE Dipeptidase OS=Mus musculus GN=Dpep1 PE=2 SV=1	5660400	5804200	1654000	1480000	3.65814	0.0645764
Decorin (Decorin, isoform CRA_a)	Dcn	Q3UKR1	BOTH	354	>tr|Q3UKR1|Q3UKR1_MOUSE Decorin OS=Mus musculus GN=Dcn PE=2 SV=1;>sp|P28654|PGS2_MOUSE Decorin OS=Mus musculus GN=Dcn PE=2 SV=1;>tr|Q3TSV1|Q3TSV1_MOUSE Putative uncharacterized protein OS=Mus musculus GN=Dcn PE=2 SV=1	302040000	290810000	83673000	87470000	3.46406	0.0152506
Proteasome activator complex subunit 1 (Fragment)	Psme1	G3UXZ5	BOTH	238	>tr|G3UXZ5|G3UXZ5_MOUSE Proteasome activator complex subunit 1 (Fragment) OS=Mus musculus GN=Psme1 PE=4 SV=1;>tr|Q5HZK3|Q5HZK3_MOUSE Proteasome (Prosome, macropain) 28 subunit, alpha OS=Mus musculus GN=Psme1 PE=2 SV=1;>sp|P97371|PSME1_MOUSE Proteasome acti	1848700	1925000	1104600	1	3.41635	0.261628
Serine (Or cysteine) peptidase inhibitor, clade F, member 2, isoform CRA_c (Serine or cysteine peptidase inhibitor clade F member 2)	Serpinf2	Q5ND36	BOTH	491	>tr|Q5ND36|Q5ND36_MOUSE Serine (Or cysteine) peptidase inhibitor, clade F, member 2, isoform CRA_c OS=Mus musculus GN=Serpinf2 PE=2 SV=1;>sp|Q61247|A2AP_MOUSE Alpha-2-antiplasmin OS=Mus musculus GN=Serpinf2 PE=1 SV=1;>tr|Q5ND35|Q5ND35_MOUSE Alpha-2-antipla	5711400	6359200	2199800	1618000	3.16166	0.0734039
Hemopexin	Hpx	Q91X72	MOUSE	460	>sp|Q91X72|HEMO_MOUSE Hemopexin OS=Mus musculus GN=Hpx PE=1 SV=2	40298000	42916000	12651000	13984000	3.12424	0.0365619
Haptoglobin (Haptoglobin, isoform CRA_a)	Hp	Q3UBS3	MOUSE	347	>tr|Q3UBS3|Q3UBS3_MOUSE Haptoglobin OS=Mus musculus GN=Hp PE=2 SV=1;>sp|Q61646|HPT_MOUSE Haptoglobin OS=Mus musculus GN=Hp PE=1 SV=1	9014000	8927900	2505300	3583300	2.9468	0.0655358
C-type lectin domain family 10 member A (Fragment)	Clec10a	A2CF65	MOUSE	214	>tr|A2CF65|A2CF65_MOUSE C-type lectin domain family 10 member A (Fragment) OS=Mus musculus GN=Clec10a PE=4 SV=1;>sp|P49300|CLC10_MOUSE C-type lectin domain family 10 member A OS=Mus musculus GN=Clec10a PE=1 SV=1;>tr|Q3TCD3|Q3TCD3_MOUSE Putative uncharacter	8847400	6144800	2445500	2954400	2.77638	0.0685156
Cast protein	Cast	Q921U7	MOUSE	674	>tr|Q921U7|Q921U7_MOUSE Cast protein OS=Mus musculus GN=Cast PE=2 SV=1;>tr|Q8C281|Q8C281_MOUSE Putative uncharacterized protein OS=Mus musculus GN=Cast PE=2 SV=1;>tr|Q8CE04|Q8CE04_MOUSE Putative uncharacterized protein OS=Mus musculus GN=Cast PE=2 SV=1;>tr	525790	592620	1	407250	2.74624	0.368092
MCG17387, isoform CRA_a (Ribosomal protein, large, P0)	Rplp0	Q5FWB6	BOTH	317	>tr|Q5FWB6|Q5FWB6_MOUSE MCG17387, isoform CRA_a OS=Mus musculus GN=Rplp0 PE=2 SV=1;>tr|Q5M8R8|Q5M8R8_MOUSE Ribosomal protein, large, P0 OS=Mus musculus GN=Rplp0 PE=2 SV=1;>sp|P14869|RLA0_MOUSE 60S acidic ribosomal protein P0 OS=Mus musculus GN=Rplp0 PE=1 S	5053200	5492300	2227900	1720100	2.6711	0.101554
Ptms protein	Ptms	Q66JR8	BOTH	211	>tr|Q66JR8|Q66JR8_MOUSE Ptms protein OS=Mus musculus GN=Ptms PE=2 SV=1;>sp|Q9D0J8|PTMS_MOUSE Parathymosin OS=Mus musculus GN=Ptms PE=1 SV=3;>tr|J9NXY1|J9NXY1_CANFA Uncharacterized protein OS=Canis familiaris GN=EIF5A2 PE=4 SV=1;>sp|Q8BGY2|IF5A2_MOUSE Eukar	15168000	11921000	7034300	3292400	2.6232	0.0728495
Serpina1a protein	Serpina1b	Q3KQQ4	MOUSE	413	>tr|Q3KQQ4|Q3KQQ4_MOUSE Serpina1a protein OS=Mus musculus GN=Serpina1b PE=2 SV=1	113990000	102530000	41539000	42171000	2.58655	0.051381
Calnexin, isoform CRA_a	Canx	Q5SUC3	BOTH	591	>tr|Q5SUC3|Q5SUC3_MOUSE Calnexin, isoform CRA_a OS=Mus musculus GN=Canx PE=2 SV=1;>tr|Q3TXE5|Q3TXE5_MOUSE Putative uncharacterized protein OS=Mus musculus GN=Canx PE=2 SV=1;>sp|P35564|CALX_MOUSE Calnexin OS=Mus musculus GN=Canx PE=1 SV=1;>sp|P24643|CALX_CA	1455800	1327100	625730	508970	2.45254	0.158809
Alpha-1-antitrypsin 1-3 (Alpha-1 protease inhibitor 3) (Alpha-1 protease inhibitor 6) (Alpha-1-antitrypsin 1-6) (Serine protease inhibitor 1-3) (Serine protease inhibitor 1-6) (Serine protease inhibitor A1c) (Serpin A1c)	Serpina1c	Q00896	MOUSE	412	>sp|Q00896|A1AT3_MOUSE Alpha-1-antitrypsin 1-3 OS=Mus musculus GN=Serpina1c PE=1 SV=2	829420000	865390000	317030000	376450000	2.44392	0.0346271
Osteoglycin	Ogn	Q543C5	BOTH	298	>tr|Q543C5|Q543C5_MOUSE Osteoglycin OS=Mus musculus GN=Ogn PE=2 SV=1;>sp|Q62000|MIME_MOUSE Mimecan OS=Mus musculus GN=Ogn PE=2 SV=1	13717000	12318000	5240900	5627600	2.39545	0.0776763
Serine protease inhibitor A3N (Serpin A3N)	Serpina3n	Q91WP6	MOUSE	418	>sp|Q91WP6|SPA3N_MOUSE Serine protease inhibitor A3N OS=Mus musculus GN=Serpina3n PE=1 SV=1;>tr|G3X8T9|G3X8T9_MOUSE Serine (Or cysteine) peptidase inhibitor, clade A, member 3N, isoform CRA_a OS=Mus musculus GN=Serpina3n PE=3 SV=1	8391400	8290500	3519100	3549700	2.35993	0.0915916
Beta-globin (Protein Hbb-bs) (Protein Hbb-bt)	Hbbt1	A8DUK4	MOUSE	147	>tr|A8DUK4|A8DUK4_MOUSE Beta-globin OS=Mus musculus GN=Hbbt1 PE=3 SV=1;>tr|A8DUK7|A8DUK7_MOUSE Beta-globin OS=Mus musculus GN=Hbbt1 PE=3 SV=1;>tr|A8DUL2|A8DUL2_MOUSE Beta-globin OS=Mus musculus GN=Hbbt1 PE=3 SV=1;>tr|A8DUQ1|A8DUQ1_MOUSE Beta-globin OS=Mus	1793700000	1788100000	791140000	823550000	2.21826	0.038047
Cfd protein (Complement factor D (Adipsin), isoform CRA_a)	Cfd	B7ZNS9	MOUSE	258	>tr|B7ZNS9|B7ZNS9_MOUSE Cfd protein OS=Mus musculus GN=Cfd PE=2 SV=1;>tr|Q3UP47|Q3UP47_MOUSE Complement factor D (Adipsin) OS=Mus musculus GN=Cfd PE=2 SV=1;>sp|P03953|CFAD_MOUSE Complement factor D OS=Mus musculus GN=Cfd PE=1 SV=1	7442500	10291000	4098700	4363400	2.09564	0.112347
Apolipoprotein C-III (Apo-CIII) (ApoC-III) (Apolipoprotein C3)	Apoc3	P33622	MOUSE	99	>sp|P33622|APOC3_MOUSE Apolipoprotein C-III OS=Mus musculus GN=Apoc3 PE=1 SV=2;>tr|E9QP56|E9QP56_MOUSE Apolipoprotein C-III OS=Mus musculus GN=Apoc3 PE=4 SV=1	2196700	2363600	1388800	815510	2.06881	0.149362
Alpha-2-HS-glycoprotein, isoform CRA_a	Ahsg	Q3UEK9	MOUSE	345	>tr|Q3UEK9|Q3UEK9_MOUSE Alpha-2-HS-glycoprotein, isoform CRA_a OS=Mus musculus GN=Ahsg PE=2 SV=1;>tr|Q3UEK5|Q3UEK5_MOUSE Putative uncharacterized protein OS=Mus musculus GN=Ahsg PE=2 SV=1;>tr|Q3TIU3|Q3TIU3_MOUSE Putative uncharacterized protein OS=Mus musc	35505000	36325000	19670000	16532000	1.98414	0.0833307
CPN10-like protein (MCG8024)	Cpn10-rs1	Q9JI95	BOTH	102	>tr|Q9JI95|Q9JI95_MOUSE CPN10-like protein OS=Mus musculus GN=Cpn10-rs1 PE=3 SV=1;>tr|Q4KL76|Q4KL76_MOUSE Heat shock protein 1 (Chaperonin 10) OS=Mus musculus GN=Hspe1 PE=2 SV=1;>sp|Q64433|CH10_MOUSE 10 kDa heat shock protein, mitochondrial OS=Mus musculus	1241400	1	1	640220	1.93902	0.51823
Serpina1d protein	Serpina1d	Q8VC41	MOUSE	413	>tr|Q8VC41|Q8VC41_MOUSE Serpina1d protein OS=Mus musculus GN=Serpina1d PE=2 SV=1	13990000	13237000	8917200	5428700	1.89789	0.114868
Gamma-synuclein (Fragment)	Sncg	Q5GQ64	MOUSE	123	>tr|Q5GQ64|Q5GQ64_MOUSE Gamma-synuclein (Fragment) OS=Mus musculus GN=Sncg PE=2 SV=1;>sp|Q9Z0F7|SYUG_MOUSE Gamma-synuclein OS=Mus musculus GN=Sncg PE=1 SV=1	19870000	15870000	9696300	9219700	1.88941	0.103071
Alpha globin 1 (Alpha globin 2) (Alpha-globin) (Hemoglobin alpha, adult chain 1) (Hemoglobin subunit alpha) (Protein Hba-a2)	haemaglobin alpha 1	Q91VB8	MOUSE	142	>tr|Q91VB8|Q91VB8_MOUSE Alpha globin 1 OS=Mus musculus GN=haemaglobin alpha 1 PE=1 SV=1;>tr|Q8BPF4|Q8BPF4_MOUSE Putative uncharacterized protein OS=Mus musculus PE=2 SV=1;>tr|Q9CY10|Q9CY10_MOUSE Putative uncharacterized protein OS=Mus musculus PE=2 SV=1;>t	377860000	360490000	208570000	194620000	1.83127	0.0635681
Inter alpha-trypsin inhibitor, heavy chain 4	Itih4	E9Q5L2	MOUSE	925	>tr|E9Q5L2|E9Q5L2_MOUSE Inter alpha-trypsin inhibitor, heavy chain 4 OS=Mus musculus GN=Itih4 PE=4 SV=1;>tr|E9PVD2|E9PVD2_MOUSE Inter alpha-trypsin inhibitor, heavy chain 4 OS=Mus musculus GN=Itih4 PE=4 SV=1;>sp|A6X935|ITIH4_MOUSE Inter alpha-trypsin inhib	3455300	2823600	1933600	1503400	1.82685	0.179425
Carboxylesterase 1C (EC 3.1.1.1) (Liver carboxylesterase N) (Lung surfactant convertase) (PES-N)	Ces1c	P23953	MOUSE	554	>sp|P23953|EST1C_MOUSE Carboxylesterase 1C OS=Mus musculus GN=Ces1c PE=1 SV=4	6872100	12315000	6146500	4691000	1.77044	0.141711
Putative uncharacterized protein	Ctsb	Q3TVS6	MOUSE	339	>tr|Q3TVS6|Q3TVS6_MOUSE Putative uncharacterized protein OS=Mus musculus GN=Ctsb PE=2 SV=1;>sp|P10605|CATB_MOUSE Cathepsin B OS=Mus musculus GN=Ctsb PE=1 SV=2;>tr|Q3TC17|Q3TC17_MOUSE Putative uncharacterized protein OS=Mus musculus GN=Ctsb PE=2 SV=1;>tr|Q6	3438200	2932500	1816600	1831500	1.74631	0.188153
N-acetylneuraminate lyase (NALase) (EC 4.1.3.3) (N-acetylneuraminate pyruvate-lyase) (N-acetylneuraminic acid aldolase) (Sialate lyase) (Sialate-pyruvate lyase) (Sialic acid aldolase) (Sialic acid lyase)	Npl	Q9DCJ9	BOTH	320	>sp|Q9DCJ9|NPL_MOUSE N-acetylneuraminate lyase OS=Mus musculus GN=Npl PE=1 SV=1	1991500	2107800	1087400	1276000	1.73449	0.194805
Serine (Or cysteine) peptidase inhibitor, clade D, member 1	Serpind1	Q5FW62	BOTH	478	>tr|Q5FW62|Q5FW62_MOUSE Serine (Or cysteine) peptidase inhibitor, clade D, member 1 OS=Mus musculus GN=Serpind1 PE=2 SV=1;>sp|P49182|HEP2_MOUSE Heparin cofactor 2 OS=Mus musculus GN=Serpind1 PE=1 SV=1	770440	701810	1	853860	1.72423	0.444284
MHC class I heavy chain maturation peptide H-2K(D) (Fragment)	H2-K1	Q6RJ37	BOTH	348	>tr|Q6RJ37|Q6RJ37_MOUSE MHC class I heavy chain maturation peptide H-2K(D) (Fragment) OS=Mus musculus GN=H2-K1 PE=2 SV=1;>tr|Q5KTQ2|Q5KTQ2_MOUSE MHC class I heavy chain OS=Mus musculus GN=H2-K1 PE=2 SV=1;>tr|Q5KTQ1|Q5KTQ1_MOUSE MHC class I heavy chain H2-K	2295500	2555000	1189400	1687600	1.68596	0.187389
Uncharacterized protein	CALM2	J9NWJ7	BOTH	149	>tr|J9NWJ7|J9NWJ7_CANFA Uncharacterized protein OS=Canis familiaris GN=CALM2 PE=4 SV=1;>tr|E2REK6|E2REK6_CANFA Uncharacterized protein OS=Canis familiaris GN=CALM1 PE=4 SV=1;>sp|P62204|CALM_MOUSE Calmodulin OS=Mus musculus GN=Calm1 PE=1 SV=2;>tr|E2R8S4|E2R	6969000	5744900	4097400	3561100	1.6601	0.163785
H-2D cell surface glycoprotein (Fragment)	H2-D1	Q31168	MOUSE	337	>tr|Q31168|Q31168_MOUSE H-2D cell surface glycoprotein (Fragment) OS=Mus musculus GN=H2-D1 PE=2 SV=1;>tr|O78207|O78207_MOUSE H-2D cell surface glycoprotein (Fragment) OS=Mus musculus GN=H2-D1 PE=2 SV=1;>tr|W5XQG0|W5XQG0_MOUSE MHC class I antigen OS=Mus mus	3434700	2672000	1820700	1877900	1.65108	0.199537
Cytochrome b-5, isoform CRA_a (Cytochrome b5)	Cyb5a	G5E850	BOTH	98	>tr|G5E850|G5E850_MOUSE Cytochrome b-5, isoform CRA_a OS=Mus musculus GN=Cyb5a PE=1 SV=1;>tr|Q544Z9|Q544Z9_MOUSE Cytochrome b-5, isoform CRA_d OS=Mus musculus GN=Cyb5a PE=2 SV=1;>sp|P56395|CYB5_MOUSE Cytochrome b5 OS=Mus musculus GN=Cyb5a PE=1 SV=2;>tr|D9I	2921600	2748700	1731600	1787000	1.61152	0.202444
Complement component C9	C9	P06683	MOUSE	548	>sp|P06683|CO9_MOUSE Complement component C9 OS=Mus musculus GN=C9 PE=1 SV=2	1782400	1369900	981500	975340	1.61091	0.226129
Putative uncharacterized protein	Cd36	Q3U6Y9	MOUSE	446	>tr|Q3U6Y9|Q3U6Y9_MOUSE Putative uncharacterized protein OS=Mus musculus GN=Cd36 PE=2 SV=1;>tr|Q8C6Z4|Q8C6Z4_MOUSE Putative uncharacterized protein OS=Mus musculus GN=Cd36 PE=2 SV=1;>tr|Q3UAI3|Q3UAI3_MOUSE CD36 antigen, isoform CRA_a OS=Mus musculus GN=Cd3	16770000	11609000	9445300	8980900	1.54014	0.156726
Collagen alpha-1(I) chain (Alpha-1 type I collagen)	Col1a1	P11087	BOTH	1453	>sp|P11087|CO1A1_MOUSE Collagen alpha-1(I) chain OS=Mus musculus GN=Col1a1 PE=1 SV=4;>sp|Q9XSJ7|CO1A1_CANFA Collagen alpha-1(I) chain OS=Canis familiaris GN=COL1A1 PE=1 SV=1;>tr|F1Q3I5|F1Q3I5_CANFA Collagen alpha-1(I) chain OS=Canis familiaris GN=COL1A1 PE	74588000	84714000	56023000	47985000	1.53163	0.136901
Alpha-globin	Hbat1	A8DUV1	MOUSE	142	>tr|A8DUV1|A8DUV1_MOUSE Alpha-globin OS=Mus musculus GN=Hbat1 PE=3 SV=1;>tr|Q61287|Q61287_MOUSE Alpha-globin OS=Mus musculus GN=Hbat1 PE=2 SV=1	1204300000	948240000	674510000	750530000	1.51051	0.0863744
Putative uncharacterized protein	Pafah1b2	Q8BTA2	BOTH	148	>tr|Q8BTA2|Q8BTA2_MOUSE Putative uncharacterized protein OS=Mus musculus GN=Pafah1b2 PE=2 SV=1;>tr|E2RN02|E2RN02_CANFA Uncharacterized protein OS=Canis familiaris GN=PAFAH1B2 PE=4 SV=1;>sp|Q61206|PA1B2_MOUSE Platelet-activating factor acetylhydrolase IB su	696880	730670	562320	472000	1.38018	0.378474
Uncharacterized protein		E2RA50	BOTH	439	>tr|E2RA50|E2RA50_CANFA Uncharacterized protein OS=Canis familiaris PE=4 SV=2;>tr|B2M1R6|B2M1R6_MOUSE Heterogeneous nuclear ribonucleoprotein K OS=Mus musculus GN=Hnrnpk PE=1 SV=1;>tr|Q3U9Q3|Q3U9Q3_MOUSE Putative uncharacterized protein OS=Mus musculus GN=	3538500	3485500	2707100	2411500	1.37225	0.249932
Sialoadhesin (Sheep erythrocyte receptor) (SER) (Sialic acid-binding Ig-like lectin 1) (Siglec-1) (CD antigen CD169)	Siglec1	Q62230	MOUSE	1695	>sp|Q62230|SN_MOUSE Sialoadhesin OS=Mus musculus GN=Siglec1 PE=1 SV=2;>tr|G3X8X6|G3X8X6_MOUSE Sialic acid binding Ig-like lectin 1, sialoadhesin, isoform CRA_b OS=Mus musculus GN=Siglec1 PE=4 SV=1;>tr|H9KUZ3|H9KUZ3_MOUSE Sialic acid binding Ig-like lectin	1730800	1637900	1259300	1457200	1.24009	0.296289
MCG7941, isoform CRA_f (Phosphatidylethanolamine binding protein 1)	Pebp1	Q5EBQ2	BOTH	187	>tr|Q5EBQ2|Q5EBQ2_MOUSE MCG7941, isoform CRA_f OS=Mus musculus GN=Pebp1 PE=2 SV=1;>tr|Q3TGC5|Q3TGC5_MOUSE Putative uncharacterized protein OS=Mus musculus GN=Pebp1 PE=2 SV=1;>sp|P70296|PEBP1_MOUSE Phosphatidylethanolamine-binding protein 1 OS=Mus musculus	2046000	1990200	1736800	1628500	1.19936	0.28561
40S ribosomal protein S5 (Fragment)	Rps5	D3YYM6	BOTH	182	>tr|D3YYM6|D3YYM6_MOUSE 40S ribosomal protein S5 (Fragment) OS=Mus musculus GN=Rps5 PE=1 SV=1;>tr|Q91V55|Q91V55_MOUSE 40S ribosomal protein S5 OS=Mus musculus GN=Rps5 PE=1 SV=1;>sp|P97461|RS5_MOUSE 40S ribosomal protein S5 OS=Mus musculus GN=Rps5 PE=1 SV=3	1	413380	353790	1	1.16843	0.69028
Collagen, type V, alpha 1	Col5a1	B1AWB9	BOTH	1838	>tr|B1AWB9|B1AWB9_MOUSE Collagen, type V, alpha 1 OS=Mus musculus GN=Col5a1 PE=2 SV=1;>sp|O88207|CO5A1_MOUSE Collagen alpha-1(V) chain OS=Mus musculus GN=Col5a1 PE=2 SV=2;>tr|J9P8F7|J9P8F7_CANFA Uncharacterized protein OS=Canis familiaris GN=COL5A1 PE=4 SV	920280	816710	817480	682570	1.15795	0.39051
Ferritin	Ftl1	Q9CPX4	BOTH	183	>tr|Q9CPX4|Q9CPX4_MOUSE Ferritin OS=Mus musculus GN=Ftl1 PE=2 SV=1;>tr|Q3UCL5|Q3UCL5_MOUSE Ferritin OS=Mus musculus PE=2 SV=1;>tr|Q3TJJ6|Q3TJJ6_MOUSE Ferritin OS=Mus musculus PE=2 SV=1;>sp|P29391|FRIL1_MOUSE Ferritin light chain 1 OS=Mus musculus GN=Ftl1 P	73655000	79069000	67711000	65161000	1.14941	0.201894
MCG3124, isoform CRA_b (Macrophage migration inhibitory factor)	Mif	Q545F0	MOUSE	115	>tr|Q545F0|Q545F0_MOUSE MCG3124, isoform CRA_b OS=Mus musculus GN=Mif PE=2 SV=1;>sp|P34884|MIF_MOUSE Macrophage migration inhibitory factor OS=Mus musculus GN=Mif PE=1 SV=2	843180	675930	673720	647960	1.14938	0.421009
Putative uncharacterized protein	Slc4a1	Q3TA19	MOUSE	531	>tr|Q3TA19|Q3TA19_MOUSE Putative uncharacterized protein OS=Mus musculus GN=Slc4a1 PE=2 SV=1;>tr|Q3TZG9|Q3TZG9_MOUSE Putative uncharacterized protein (Fragment) OS=Mus musculus GN=Slc4a1 PE=2 SV=1;>tr|Q3TZ29|Q3TZ29_MOUSE Putative uncharacterized protein (F	1	818100	1	713170	1.14713	0.645208
17beta-hydroxysteroid dehydrogenase type 10/short chain L-3-hydroxyacyl-CoA dehydrogenase (3-hydroxyacyl-CoA dehydrogenase type-2) (Hydroxysteroid (17-beta) dehydrogenase 10)	Hsd17b10	Q99N15	MOUSE	261	>tr|Q99N15|Q99N15_MOUSE 17beta-hydroxysteroid dehydrogenase type 10/short chain L-3-hydroxyacyl-CoA dehydrogenase OS=Mus musculus GN=Hsd17b10 PE=1 SV=1;>tr|A2AFQ2|A2AFQ2_MOUSE 3-hydroxyacyl-CoA dehydrogenase type-2 OS=Mus musculus GN=Hsd17b10 PE=1 SV=1;>tr	1830300	1647500	1443800	1632700	1.13044	0.320641
Perilipin-1 (Lipid droplet-associated protein) (Perilipin A)	Plin1	Q8CGN5	BOTH	517	>sp|Q8CGN5|PLIN1_MOUSE Perilipin-1 OS=Mus musculus GN=Plin1 PE=1 SV=2	40773000	37848000	32611000	37850000	1.11581	0.215863
Dimethylarginine dimethylaminohydrolase 2, isoform CRA_a (N(G),N(G)-dimethylarginine dimethylaminohydrolase 2)	Ddah2	O08972	BOTH	244	>tr|O08972|O08972_MOUSE Dimethylarginine dimethylaminohydrolase 2, isoform CRA_a OS=Mus musculus GN=Ddah2 PE=2 SV=1;>sp|Q99LD8|DDAH2_MOUSE N(G),N(G)-dimethylarginine dimethylaminohydrolase 2 OS=Mus musculus GN=Ddah2 PE=1 SV=1;>tr|A4FUQ8|A4FUQ8_MOUSE Ddah2	689970	609380	553860	613590	1.11298	0.442892
Superoxide dismutase [Cu-Zn] (EC 1.15.1.1)	Sod3	Q542X9	MOUSE	251	>tr|Q542X9|Q542X9_MOUSE Superoxide dismutase [Cu-Zn] OS=Mus musculus GN=Sod3 PE=2 SV=1;>tr|O88592|O88592_MOUSE Superoxide dismutase [Cu-Zn] OS=Mus musculus GN=Sod3 PE=2 SV=1;>sp|O09164|SODE_MOUSE Extracellular superoxide dismutase [Cu-Zn] OS=Mus musculus G	1	2032200	1070700	875240	1.04433	0.565163
Chloride intracellular channel 1, isoform CRA_c	Clic1	Q542F1	BOTH	241	>tr|Q542F1|Q542F1_MOUSE Chloride intracellular channel 1, isoform CRA_c OS=Mus musculus GN=Clic1 PE=2 SV=1;>tr|Q3TIP8|Q3TIP8_MOUSE Putative uncharacterized protein OS=Mus musculus GN=Clic1 PE=2 SV=1;>sp|Q9Z1Q5|CLIC1_MOUSE Chloride intracellular channel pro	969290	982500	1001800	882670	1.03572	0.416298
Procollagen, type I, alpha 2	Col1a2	Q3TX57	MOUSE	1372	>tr|Q3TX57|Q3TX57_MOUSE Procollagen, type I, alpha 2 OS=Mus musculus GN=Col1a2 PE=2 SV=1;>tr|Q3TU64|Q3TU64_MOUSE Putative uncharacterized protein OS=Mus musculus GN=Col1a2 PE=2 SV=1;>sp|Q01149|CO1A2_MOUSE Collagen alpha-2(I) chain OS=Mus musculus GN=Col1a2	52113000	51987000	53068000	50141000	1.00863	0.25529
Histidine-rich glycoprotein (Histidine-proline-rich glycoprotein) (HPRG)	Hrg	Q9ESB3	MOUSE	525	>sp|Q9ESB3|HRG_MOUSE Histidine-rich glycoprotein OS=Mus musculus GN=Hrg PE=1 SV=2	1361200	1504200	1601700	1263900	0.99993	0.381837
Annexin A5 (Anchorin CII) (Annexin V) (Annexin-5) (Calphobindin I) (CBP-I) (Endonexin II) (Lipocortin V) (Placental anticoagulant protein 4) (PP4) (Placental anticoagulant protein I) (PAP-I) (Thromboplastin inhibitor) (Vascular anticoagulant-alpha) (VAC-alpha)	Anxa5	P48036	MOUSE	319	>sp|P48036|ANXA5_MOUSE Annexin A5 OS=Mus musculus GN=Anxa5 PE=1 SV=1	20874000	20266000	23686000	18305000	0.979734	0.276622
Superoxide dismutase [Cu-Zn] (EC 1.15.1.1)	Sod1	P08228	BOTH	154	>sp|P08228|SODC_MOUSE Superoxide dismutase [Cu-Zn] OS=Mus musculus GN=Sod1 PE=1 SV=2	6899100	6685700	7302900	6972200	0.951643	0.32245
Vitronectin (VN) (S-protein) (Serum-spreading factor)	Vtn	P29788	MOUSE	478	>sp|P29788|VTNC_MOUSE Vitronectin OS=Mus musculus GN=Vtn PE=1 SV=2	824140	996620	1008200	953240	0.928277	0.462834
Carbonyl reductase 2, isoform CRA_b	Cbr2	Q542P5	MOUSE	244	>tr|Q542P5|Q542P5_MOUSE Carbonyl reductase 2, isoform CRA_b OS=Mus musculus GN=Cbr2 PE=2 SV=1;>sp|P08074|CBR2_MOUSE Carbonyl reductase [NADPH] 2 OS=Mus musculus GN=Cbr2 PE=1 SV=1;>tr|F6YNX9|F6YNX9_MOUSE Carbonyl reductase [NADPH] 2 (Fragment) OS=Mus muscul	1225600	1498900	1285700	1720400	0.906324	0.419
Uncharacterized protein	YWHAZ	F1PBL1	BOTH	245	>tr|F1PBL1|F1PBL1_CANFA Uncharacterized protein OS=Canis familiaris GN=YWHAZ PE=3 SV=2;>tr|J9PAA1|J9PAA1_CANFA Uncharacterized protein (Fragment) OS=Canis familiaris GN=YWHAZ PE=3 SV=1	5967300	5374300	5673400	6900800	0.901974	0.355082
Putative uncharacterized protein	Ywhae	Q8BPH1	BOTH	255	>tr|Q8BPH1|Q8BPH1_MOUSE Putative uncharacterized protein OS=Mus musculus GN=Ywhae PE=2 SV=1;>tr|Q5SS40|Q5SS40_MOUSE Tyrosine 3-monooxygenase/tryptophan 5-monooxygenase activation protein, epsilon polypeptide, isoform CRA_c OS=Mus musculus GN=Ywhae PE=2 SV=	955410	1229900	1174500	1257100	0.898713	0.445784
Art3 protein	Art3	B7ZNM3	MOUSE	360	>tr|B7ZNM3|B7ZNM3_MOUSE Art3 protein OS=Mus musculus GN=Art3 PE=2 SV=1;>tr|E9QNU1|E9QNU1_MOUSE Ecto-ADP-ribosyltransferase 3 OS=Mus musculus GN=Art3 PE=4 SV=1;>tr|E9Q7Q8|E9Q7Q8_MOUSE Ecto-ADP-ribosyltransferase 3 OS=Mus musculus GN=Art3 PE=4 SV=1;>tr|E9Q1U	746590	743390	802360	880260	0.885512	0.495531
MCG113582 (MCG133364) (MCG14289) (Phosphoglycerate mutase 1)	Pgam1	Q3U7Z6	BOTH	254	>tr|Q3U7Z6|Q3U7Z6_MOUSE MCG113582 OS=Mus musculus GN=Pgam1 PE=2 SV=1;>tr|E2RT65|E2RT65_CANFA Uncharacterized protein OS=Canis familiaris GN=PGAM1 PE=3 SV=2;>sp|Q9DBJ1|PGAM1_MOUSE Phosphoglycerate mutase 1 OS=Mus musculus GN=Pgam1 PE=1 SV=3;>tr|Q6NWV5|Q6NWV	2368900	2349000	2749900	2743700	0.858799	0.415714
Triosephosphate isomerase (TIM) (EC 5.3.1.1) (Triose-phosphate isomerase)	Tpi1	P17751	MOUSE	299	>sp|P17751|TPIS_MOUSE Triosephosphate isomerase OS=Mus musculus GN=Tpi1 PE=1 SV=4;>tr|H7BXC3|H7BXC3_MOUSE Triosephosphate isomerase OS=Mus musculus GN=Tpi1 PE=1 SV=1	5827600	5517800	6305000	7090000	0.846988	0.383654
Vitamin D-binding protein (DBP) (VDB) (Gc-globulin) (Group-specific component)	Gc	P21614	MOUSE	476	>sp|P21614|VTDB_MOUSE Vitamin D-binding protein OS=Mus musculus GN=Gc PE=1 SV=2	6416700	3527500	6138400	6544700	0.784051	0.429663
Murinoglobulin-1 (MuG1)	Mug1	P28665	MOUSE	1476	>sp|P28665|MUG1_MOUSE Murinoglobulin-1 OS=Mus musculus GN=Mug1 PE=1 SV=3	11156000	11557000	15604000	13565000	0.778669	0.392243
Hspb1 protein (MCG123238)	Hspb1	Q545F4	MOUSE	209	>tr|Q545F4|Q545F4_MOUSE Hspb1 protein OS=Mus musculus GN=Hspb1 PE=2 SV=1;>sp|P14602|HSPB1_MOUSE Heat shock protein beta-1 OS=Mus musculus GN=Hspb1 PE=1 SV=3;>tr|D3YZ06|D3YZ06_MOUSE Heat shock protein beta-1 OS=Mus musculus GN=Hspb1 PE=1 SV=1	1535400	1787000	2366400	1936500	0.77213	0.479174
Major urinary protein 1 (Major urinary protein 3) (Novel member of the major urinary protein (Mup) gene family) (Protein Mup7)	Mup1	Q58EV3	MOUSE	180	>tr|Q58EV3|Q58EV3_MOUSE Major urinary protein 1 OS=Mus musculus GN=Mup1 PE=2 SV=1;>tr|Q58ES8|Q58ES8_MOUSE Major urinary protein 1 OS=Mus musculus GN=Mup1 PE=2 SV=1;>tr|A2CEL1|A2CEL1_MOUSE Major urinary protein 1 OS=Mus musculus GN=Mup1 PE=3 SV=1;>sp|P11588	20783000	18389000	25847000	27035000	0.740744	0.389261
Putative uncharacterized protein	Serpinh1	Q8BVU9	MOUSE	417	>tr|Q8BVU9|Q8BVU9_MOUSE Putative uncharacterized protein OS=Mus musculus GN=Serpinh1 PE=2 SV=1;>tr|Q8BV87|Q8BV87_MOUSE Putative uncharacterized protein OS=Mus musculus GN=Serpinh1 PE=2 SV=1;>tr|Q3TWG9|Q3TWG9_MOUSE Putative uncharacterized protein OS=Mus mu	3081000	2735900	4787100	3387700	0.711565	0.507653
Ubiqutin subunit 1 (Fragment)	Ubc	A5JUZ1	BOTH	76	>tr|A5JUZ1|A5JUZ1_MOUSE Ubiqutin subunit 1 (Fragment) OS=Mus musculus GN=Ubc PE=2 SV=1;>tr|E9Q9J0|E9Q9J0_MOUSE Ubiquitin-60S ribosomal protein L40 (Fragment) OS=Mus musculus GN=Uba52 PE=1 SV=1;>tr|Q66JP1|Q66JP1_MOUSE MCG23116, isoform CRA_a OS=Mus musculus	8909700	9613300	16193000	10137000	0.703494	0.457681
Calpain small subunit 1 (Fragment)	Capns1	D3YW48	BOTH	241	>tr|D3YW48|D3YW48_MOUSE Calpain small subunit 1 (Fragment) OS=Mus musculus GN=Capns1 PE=4 SV=1;>sp|O88456|CPNS1_MOUSE Calpain small subunit 1 OS=Mus musculus GN=Capns1 PE=2 SV=1;>tr|J9NT23|J9NT23_CANFA Uncharacterized protein OS=Canis familiaris GN=CAPNS1	1	1233700	855140	933330	0.689808	0.712237
Alpha-2-macroglobulin (Alpha-2-M) (Pregnancy zone protein) [Cleaved into: Alpha-2-macroglobulin 165 kDa subunit; Alpha-2-macroglobulin 35 kDa subunit]	A2m	Q61838	BOTH	1495	>sp|Q61838|A2M_MOUSE Alpha-2-macroglobulin OS=Mus musculus GN=A2m PE=1 SV=3;>tr|D3YW52|D3YW52_MOUSE Alpha-2-macroglobulin OS=Mus musculus GN=Pzp PE=4 SV=1	14544000	14809000	21656000	21368000	0.682247	0.448325
40S ribosomal protein SA (37 kDa laminin receptor precursor) (37/67 kDa laminin receptor) (67 kDa laminin receptor) (Laminin receptor 1) (Laminin-binding protein precursor p40)	RPSA	J9JHJ2	BOTH	295	>tr|J9JHJ2|J9JHJ2_CANFA 40S ribosomal protein SA OS=Canis familiaris GN=RPSA PE=1 SV=1;>tr|B2CY77|B2CY77_MOUSE Laminin receptor (Fragment) OS=Mus musculus GN=Rpsa PE=2 SV=1;>sp|P14206|RSSA_MOUSE 40S ribosomal protein SA OS=Mus musculus GN=Rpsa PE=1 SV=4;>t	773400	1034000	1318800	1427700	0.658074	0.59472
Albumin 1 (Serum albumin)	Alb	Q546G4	MOUSE	608	>tr|Q546G4|Q546G4_MOUSE Albumin 1 OS=Mus musculus GN=Alb PE=2 SV=1;>sp|P07724|ALBU_MOUSE Serum albumin OS=Mus musculus GN=Alb PE=1 SV=3	649850000	631150000	1028200000	929690000	0.654276	0.405804
Putative uncharacterized protein	Ctsd	Q3U7I9	BOTH	404	>tr|Q3U7I9|Q3U7I9_MOUSE Putative uncharacterized protein OS=Mus musculus GN=Ctsd PE=2 SV=1;>tr|Q3UCW4|Q3UCW4_MOUSE Putative uncharacterized protein OS=Mus musculus GN=Ctsd PE=2 SV=1;>tr|Q3UCD9|Q3UCD9_MOUSE Cathepsin D, isoform CRA_a OS=Mus musculus GN=Ctsd	1	1566500	1237100	1195400	0.643988	0.724219
Vinculin (Metavinculin)	Vcl	Q64727	BOTH	1066	>sp|Q64727|VINC_MOUSE Vinculin OS=Mus musculus GN=Vcl PE=1 SV=4;>tr|J9P4F3|J9P4F3_CANFA Uncharacterized protein OS=Canis familiaris GN=VCL PE=4 SV=1;>tr|F1PKR3|F1PKR3_CANFA Uncharacterized protein (Fragment) OS=Canis familiaris GN=VCL PE=4 SV=2	3045800	2857000	5177800	4494400	0.610285	0.575222
Putative uncharacterized protein	Tln1	Q3UHS6	MOUSE	2541	>tr|Q3UHS6|Q3UHS6_MOUSE Putative uncharacterized protein OS=Mus musculus GN=Tln1 PE=2 SV=1;>sp|P26039|TLN1_MOUSE Talin-1 OS=Mus musculus GN=Tln1 PE=1 SV=2;>tr|Q80TM2|Q80TM2_MOUSE MKIAA1027 protein (Fragment) OS=Mus musculus GN=Tln1 PE=2 SV=4	6051000	7089100	12159000	9738400	0.600076	0.551934
Carboxypeptidase Q (EC 3.4.17.-) (Hematopoietic lineage switch 2) (Plasma glutamate carboxypeptidase)	Cpq	Q9WVJ3	MOUSE	470	>sp|Q9WVJ3|CBPQ_MOUSE Carboxypeptidase Q OS=Mus musculus GN=Cpq PE=2 SV=1;>tr|Q3U496|Q3U496_MOUSE Putative uncharacterized protein OS=Mus musculus GN=Cpq PE=2 SV=1	733480	654250	1201600	1159300	0.587797	0.663512
Putative uncharacterized protein	Ace	Q3U3Q7	BOTH	1312	>tr|Q3U3Q7|Q3U3Q7_MOUSE Putative uncharacterized protein OS=Mus musculus GN=Ace PE=2 SV=1;>tr|Q3TU20|Q3TU20_MOUSE Angiotensin I converting enzyme (Peptidyl-dipeptidase A) 1 OS=Mus musculus GN=Ace PE=2 SV=1;>sp|P09470|ACE_MOUSE Angiotensin-converting enzyme	1	1790500	1444000	1707900	0.56807	0.759346
Serum albumin	ALB	F2Z4Q6	DOG	608	>tr|F2Z4Q6|F2Z4Q6_CANFA Serum albumin OS=Canis familiaris GN=ALB PE=4 SV=1;>sp|P49822|ALBU_CANFA Serum albumin OS=Canis familiaris GN=ALB PE=1 SV=3	76282000	70091000	129080000	137730000	0.548604	0.557696
Vimentin (Vimentin, isoform CRA_b)	Vim	Q5FWJ3	MOUSE	466	>tr|Q5FWJ3|Q5FWJ3_MOUSE Vimentin OS=Mus musculus GN=Vim PE=2 SV=1;>sp|P20152|VIME_MOUSE Vimentin OS=Mus musculus GN=Vim PE=1 SV=3;>tr|Q3U6S1|Q3U6S1_MOUSE Putative uncharacterized protein OS=Mus musculus GN=Vim PE=2 SV=1;>tr|Q3TFD9|Q3TFD9_MOUSE Putative unc	41468000	38891000	76793000	73377000	0.53512	0.579409
Glutathione peroxidase 1 (GPx-1) (GSHPx-1) (EC 1.11.1.9) (Cellular glutathione peroxidase) (Selenium-dependent glutathione peroxidase 1)	Gpx1	P11352	BOTH	201	>sp|P11352|GPX1_MOUSE Glutathione peroxidase 1 OS=Mus musculus GN=Gpx1 PE=1 SV=2	2168500	1737500	4229300	3985100	0.475506	0.719157
Putative uncharacterized protein	Kpnb1	Q3TFE8	BOTH	875	>tr|Q3TFE8|Q3TFE8_MOUSE Putative uncharacterized protein OS=Mus musculus GN=Kpnb1 PE=2 SV=1;>tr|Q7TSZ6|Q7TSZ6_MOUSE Karyopherin (Importin) beta 1 OS=Mus musculus GN=Kpnb1 PE=2 SV=1;>tr|Q3UHW8|Q3UHW8_MOUSE Putative uncharacterized protein OS=Mus musculus GN	662480	675310	1515200	1563100	0.434587	0.806007
Collagen alpha-1(XV) chain	Col15a1	A2AJY2	BOTH	1345	>tr|A2AJY2|A2AJY2_MOUSE Collagen alpha-1(XV) chain OS=Mus musculus GN=Col15a1 PE=4 SV=1;>sp|O35206|COFA1_MOUSE Collagen alpha-1(XV) chain OS=Mus musculus GN=Col15a1 PE=1 SV=2;>tr|A2AJY7|A2AJY7_MOUSE Collagen alpha-1(XV) chain OS=Mus musculus GN=Col15a1 PE=	1365000	1682100	3404200	3624000	0.433553	0.769923
Histone H2A	Hist1h2al	F8WIX8	BOTH	125	>tr|F8WIX8|F8WIX8_MOUSE Histone H2A OS=Mus musculus GN=Hist1h2al PE=3 SV=1;>tr|Q149V4|Q149V4_MOUSE Histone H2A OS=Mus musculus GN=Hist2h2ac PE=2 SV=1;>tr|F1PFZ7|F1PFZ7_CANFA Histone H2A OS=Canis familiaris GN=HIST2H2AC PE=3 SV=2;>sp|Q64523|H2A2C_MOUSE Hist	75992000	75596000	162290000	189640000	0.430733	0.710927
Histone H2B (Fragment)	Hist1h2bj	A0JLV3	BOTH	123	>tr|A0JLV3|A0JLV3_MOUSE Histone H2B (Fragment) OS=Mus musculus GN=Hist1h2bj PE=2 SV=1;>tr|J9P6S8|J9P6S8_CANFA Histone H2B OS=Canis familiaris GN=LOC488303 PE=3 SV=1;>tr|H9GWB1|H9GWB1_CANFA Histone H2B OS=Canis familiaris GN=HIST1H2BC PE=3 SV=1;>tr|B2RVD5|B	6925500	3518900	11194000	13326000	0.425954	0.758002
Putative uncharacterized protein	Atp5o	Q3THG0	MOUSE	213	>tr|Q3THG0|Q3THG0_MOUSE Putative uncharacterized protein OS=Mus musculus GN=Atp5o PE=2 SV=1;>tr|Q3TF25|Q3TF25_MOUSE Putative uncharacterized protein OS=Mus musculus GN=Atp5o PE=2 SV=1;>sp|Q9DB20|ATPO_MOUSE ATP synthase subunit O, mitochondrial OS=Mus muscu	702910	1037200	3102700	1438600	0.383174	0.871338
Annexin	Anxa2	Q9CZI7	BOTH	339	>tr|Q9CZI7|Q9CZI7_MOUSE Annexin OS=Mus musculus GN=Anxa2 PE=2 SV=1;>tr|Q542G9|Q542G9_MOUSE Annexin OS=Mus musculus GN=Anxa2 PE=2 SV=1;>sp|P07356|ANXA2_MOUSE Annexin A2 OS=Mus musculus GN=Anxa2 PE=1 SV=2;>tr|Q3UCD3|Q3UCD3_MOUSE Annexin OS=Mus musculus GN=An	15563000	17041000	46249000	42192000	0.368653	0.841934
Putative uncharacterized protein (Fragment)	Npm1	Q3UDA7	BOTH	200	>tr|Q3UDA7|Q3UDA7_MOUSE Putative uncharacterized protein (Fragment) OS=Mus musculus GN=Npm1 PE=2 SV=1;>tr|Q8BSZ3|Q8BSZ3_MOUSE Putative uncharacterized protein (Fragment) OS=Mus musculus GN=Npm1 PE=2 SV=1;>tr|Q9DAY9|Q9DAY9_MOUSE Nucleophosmin OS=Mus musculu	1	590750	760980	858650	0.364744	0.934753
Maleylacetoacetate isomerase (MAAI) (EC 5.2.1.2) (GSTZ1-1) (Glutathione S-transferase zeta 1) (EC 2.5.1.18)	Gstz1	Q9WVL0	MOUSE	216	>sp|Q9WVL0|MAAI_MOUSE Maleylacetoacetate isomerase OS=Mus musculus GN=Gstz1 PE=1 SV=1;>tr|Q9JJA0|Q9JJA0_MOUSE Brain cDNA, clone MNCb-6148, similar to Mus musculus glutathione transferase zeta 1 (maleylacetoacetate isomerase) (Gstz1), mRNA OS=Mus musculus G	1281000	1557400	5952000	2570700	0.33304	0.94592
Actin, gamma, cytoplasmic 1 (MCG2117)	Actg1	Q4KL81	BOTH	375	>tr|Q4KL81|Q4KL81_MOUSE Actin, gamma, cytoplasmic 1 OS=Mus musculus GN=Actg1 PE=2 SV=1;>sp|P63260|ACTG_MOUSE Actin, cytoplasmic 2 OS=Mus musculus GN=Actg1 PE=1 SV=1;>tr|Q3TSB7|Q3TSB7_MOUSE Putative uncharacterized protein OS=Mus musculus GN=Actg1 PE=2 SV=1	66193000	64312000	187220000	205200000	0.332565	0.917942
Putative uncharacterized protein (Fragment)	Prdx5	Q3UWS9	MOUSE	199	>tr|Q3UWS9|Q3UWS9_MOUSE Putative uncharacterized protein (Fragment) OS=Mus musculus GN=Prdx5 PE=2 SV=1;>tr|Q3U7H9|Q3U7H9_MOUSE Putative uncharacterized protein (Fragment) OS=Mus musculus GN=Prdx5 PE=2 SV=1;>sp|P99029|PRDX5_MOUSE Peroxiredoxin-5, mitochondr	1316800	1664900	4828000	4192300	0.330554	0.941219
ATP synthase subunit alpha, mitochondrial	Atp5a1	Q03265	BOTH	553	>sp|Q03265|ATPA_MOUSE ATP synthase subunit alpha, mitochondrial OS=Mus musculus GN=Atp5a1 PE=1 SV=1;>tr|D3Z6F5|D3Z6F5_MOUSE ATP synthase subunit alpha OS=Mus musculus GN=Atp5a1 PE=1 SV=1;>tr|E2RNG2|E2RNG2_CANFA ATP synthase subunit alpha OS=Canis familiari	10341000	2860500	10022000	30750000	0.323788	0.932806
Histone H4 (Fragment)		L7N0L3	BOTH	96	>tr|L7N0L3|L7N0L3_CANFA Histone H4 (Fragment) OS=Canis familiaris PE=3 SV=1;>tr|J9NRV0|J9NRV0_CANFA Histone H4 (Fragment) OS=Canis familiaris PE=3 SV=1;>tr|F2Z4N2|F2Z4N2_CANFA Histone H4 OS=Canis familiaris GN=HIST4H4 PE=3 SV=1;>tr|B2RTM0|B2RTM0_MOUSE Hist	23507000	17053000	66379000	66738000	0.304694	0.989209
6-phosphogluconolactonase (6PGL) (EC 3.1.1.31)	Pgls	Q9CQ60	MOUSE	257	>sp|Q9CQ60|6PGL_MOUSE 6-phosphogluconolactonase OS=Mus musculus GN=Pgls PE=2 SV=1;>tr|D3Z4X1|D3Z4X1_MOUSE 6-phosphogluconolactonase OS=Mus musculus GN=Pgls PE=4 SV=1;>tr|Q8CBG6|Q8CBG6_MOUSE 6-phosphogluconolactonase OS=Mus musculus GN=Pgls PE=2 SV=1	1089000	1	1869700	1855300	0.292349	0.989618
Fibrinogen alpha chain [Cleaved into: Fibrinopeptide A; Fibrinogen alpha chain]	Fga	E9PV24	MOUSE	789	>sp|E9PV24|FIBA_MOUSE Fibrinogen alpha chain OS=Mus musculus GN=Fga PE=2 SV=1;>tr|Q08284|Q08284_MOUSE Fibrinogen A-alpha-chain (Fragment) OS=Mus musculus PE=4 SV=1	2392400	2100800	6397900	8980400	0.292178	0.986781
Peptidyl-prolyl cis-trans isomerase (EC 5.2.1.8)	Ppia	Q5SVY2	BOTH	164	>tr|Q5SVY2|Q5SVY2_MOUSE Peptidyl-prolyl cis-trans isomerase OS=Mus musculus GN=Ppia PE=2 SV=1;>tr|Q3UAJ1|Q3UAJ1_MOUSE Peptidyl-prolyl cis-trans isomerase OS=Mus musculus PE=2 SV=1;>tr|Q3TE63|Q3TE63_MOUSE Peptidyl-prolyl cis-trans isomerase OS=Mus musculus	9380800	8149800	32633000	30305000	0.278538	0.942727
Snx2 protein (Sorting nexin 2)	Snx2	Q91VZ1	BOTH	519	>tr|Q91VZ1|Q91VZ1_MOUSE Snx2 protein OS=Mus musculus GN=Snx2 PE=2 SV=1;>tr|Q3U5L3|Q3U5L3_MOUSE Putative uncharacterized protein OS=Mus musculus GN=Snx2 PE=2 SV=1;>sp|Q9CWK8|SNX2_MOUSE Sorting nexin-2 OS=Mus musculus GN=Snx2 PE=1 SV=2;>tr|F1PMB5|F1PMB5_CANF	1124200	1	2008300	2053900	0.276747	0.969089
Uncharacterized protein	TUBB4B	L7N0I7	BOTH	445	>tr|L7N0I7|L7N0I7_CANFA Uncharacterized protein OS=Canis familiaris GN=TUBB4B PE=3 SV=1;>sp|P68372|TBB4B_MOUSE Tubulin beta-4B chain OS=Mus musculus GN=Tubb4b PE=1 SV=1;>tr|Q9CVR0|Q9CVR0_MOUSE Putative uncharacterized protein (Fragment) OS=Mus musculus GN=	7514100	7424000	27264000	27801000	0.271281	0.925292
Carboxylesterase 1D (Carboxylesterase 3) (EC 3.1.1.1) (EC 3.1.1.67) (Fatty acid ethyl ester synthase) (FAEE synthase) (Triacylglycerol hydrolase) (TGH)	Ces1d	Q8VCT4	MOUSE	565	>sp|Q8VCT4|CES1D_MOUSE Carboxylesterase 1D OS=Mus musculus GN=Ces1d PE=1 SV=1	1	7338900	16216000	11681000	0.263071	0.942372
ATP synthase subunit beta, mitochondrial (EC 3.6.3.14)	Atp5b	P56480	BOTH	529	>sp|P56480|ATPB_MOUSE ATP synthase subunit beta, mitochondrial OS=Mus musculus GN=Atp5b PE=1 SV=2;>tr|F1PDB4|F1PDB4_CANFA ATP synthase subunit beta OS=Canis familiaris GN=ATP5B PE=3 SV=1;>tr|Q0QEN2|Q0QEN2_CANFA ATP synthase subunit beta (Fragment) OS=Canis	9580600	9410800	38941000	37384000	0.248823	0.858742
Annexin	Anxa1	Q4FJV4	BOTH	346	>tr|Q4FJV4|Q4FJV4_MOUSE Annexin OS=Mus musculus GN=Anxa1 PE=2 SV=1;>tr|Q3U5N9|Q3U5N9_MOUSE Annexin OS=Mus musculus GN=Anxa1 PE=2 SV=1;>tr|B7STB7|B7STB7_MOUSE Annexin OS=Mus musculus GN=Anxa1 PE=2 SV=1;>sp|P10107|ANXA1_MOUSE Annexin A1 OS=Mus musculus GN=An	2359800	3083600	10888000	11829000	0.239618	0.856333
Cytochrome b-c1 complex subunit 2, mitochondrial (Complex III subunit 2) (Core protein II) (Ubiquinol-cytochrome-c reductase complex core protein 2)	Uqcrc2	Q9DB77	MOUSE	453	>sp|Q9DB77|QCR2_MOUSE Cytochrome b-c1 complex subunit 2, mitochondrial OS=Mus musculus GN=Uqcrc2 PE=1 SV=1	1681100	1	3691600	3363000	0.238299	0.906334
Diazepam binding inhibitor (MCG17804, isoform CRA_a)	Dbi	Q548W7	MOUSE	87	>tr|Q548W7|Q548W7_MOUSE Diazepam binding inhibitor OS=Mus musculus GN=Dbi PE=2 SV=1;>sp|P31786|ACBP_MOUSE Acyl-CoA-binding protein OS=Mus musculus GN=Dbi PE=1 SV=2;>tr|Q4VWZ5|Q4VWZ5_MOUSE Acyl-CoA-binding protein OS=Mus musculus GN=Dbi PE=1 SV=1;>tr|D3Z563	8752100	9265300	38142000	39684000	0.231509	0.806666
Glyceraldehyde-3-phosphate dehydrogenase (EC 1.2.1.12)	Gm3839	S4R1W1	BOTH	333	>tr|S4R1W1|S4R1W1_MOUSE Glyceraldehyde-3-phosphate dehydrogenase OS=Mus musculus GN=Gm3839 PE=3 SV=1;>tr|D2KHZ9|D2KHZ9_MOUSE Glyceraldehyde-3-phosphate dehydrogenase OS=Mus musculus GN=GAPDH PE=2 SV=1;>sp|P16858|G3P_MOUSE Glyceraldehyde-3-phosphate dehydro	3170700	3541600	15317000	15439000	0.218244	0.782616
Gamma actin-like protein	Actg1	Q9QZ83	MOUSE	393	>tr|Q9QZ83|Q9QZ83_MOUSE Gamma actin-like protein OS=Mus musculus GN=Actg1 PE=2 SV=1	2066200	1	4787200	5033900	0.210384	0.856732
Putative uncharacterized protein	Lcp1	Q3U6Z1	BOTH	627	>tr|Q3U6Z1|Q3U6Z1_MOUSE Putative uncharacterized protein OS=Mus musculus GN=Lcp1 PE=2 SV=1;>tr|Q3U6N7|Q3U6N7_MOUSE Putative uncharacterized protein OS=Mus musculus GN=Lcp1 PE=2 SV=1;>tr|Q3TJX0|Q3TJX0_MOUSE Putative uncharacterized protein OS=Mus musculus G	996480	1271600	6466800	5877200	0.183739	0.694682
Tenascin-X	Tnx	O54796	BOTH	4114	>tr|O54796|O54796_MOUSE Tenascin-X OS=Mus musculus GN=Tnx PE=4 SV=1;>tr|Q3V5L4|Q3V5L4_MOUSE Tenascin-X OS=Mus musculus GN=Tnxb PE=2 SV=1;>tr|Q3TAQ2|Q3TAQ2_MOUSE Putative uncharacterized protein OS=Mus musculus GN=Tnxb PE=2 SV=1	1339600	1095900	7149400	6294400	0.181162	0.686796
Aldehyde reductase	Akr1a1	Q540D7	BOTH	325	>tr|Q540D7|Q540D7_MOUSE Aldehyde reductase OS=Mus musculus GN=Akr1a1 PE=2 SV=1;>tr|Q3UJW9|Q3UJW9_MOUSE Putative uncharacterized protein OS=Mus musculus GN=Akr1a1 PE=2 SV=1;>sp|Q9JII6|AK1A1_MOUSE Alcohol dehydrogenase [NADP(+)] OS=Mus musculus GN=Akr1a1 PE=	1097900	1	3423300	2909400	0.17337	0.786893
Protein disulfide-isomerase A3 (EC 5.3.4.1) (58 kDa glucose-regulated protein) (58 kDa microsomal protein) (p58) (Disulfide isomerase ER-60) (Endoplasmic reticulum resident protein 57) (ER protein 57) (ERp57) (Endoplasmic reticulum resident protein 60) (ER protein 60) (ERp60)	Pdia3	P27773	BOTH	505	>sp|P27773|PDIA3_MOUSE Protein disulfide-isomerase A3 OS=Mus musculus GN=Pdia3 PE=1 SV=2	1949600	1438300	11122000	8478200	0.17285	0.654634
Elongation factor 1-alpha		E2QW85	BOTH	461	>tr|E2QW85|E2QW85_CANFA Elongation factor 1-alpha OS=Canis familiaris PE=3 SV=2;>tr|Q58E64|Q58E64_MOUSE Elongation factor 1-alpha OS=Mus musculus GN=Eef1a1 PE=2 SV=1;>tr|Q3UA81|Q3UA81_MOUSE Elongation factor 1-alpha OS=Mus musculus GN=Eef1a1 PE=2 SV=1;>tr|	5149000	1	12672000	18305000	0.16622	0.763391
Protein Ahnak	Ahnak	E9Q616	MOUSE	5656	>tr|E9Q616|E9Q616_MOUSE Protein Ahnak OS=Mus musculus GN=Ahnak PE=1 SV=1;>tr|Q6UL10|Q6UL10_MOUSE AHNAK (Fragment) OS=Mus musculus PE=4 SV=1	5990800	5829600	38535000	33587000	0.163895	0.581332
Uncharacterized protein (Fragment)	TUBA1A	L7N0G4	DOG	451	>tr|L7N0G4|L7N0G4_CANFA Uncharacterized protein (Fragment) OS=Canis familiaris GN=TUBA1A PE=3 SV=1	5222000	4778800	29999000	33347000	0.157876	0.568126
Histone H2A (Fragment)	Hist1h2ah	A0AUV1	BOTH	127	>tr|A0AUV1|A0AUV1_MOUSE Histone H2A (Fragment) OS=Mus musculus GN=Hist1h2ah PE=2 SV=1;>tr|F1PFZ6|F1PFZ6_CANFA Histone H2A (Fragment) OS=Canis familiaris GN=LOC488254 PE=3 SV=2;>tr|A3KPD0|A3KPD0_MOUSE Histone H2A OS=Mus musculus GN=Hist1h2ah PE=2 SV=1;>sp|Q	1479900	13123000	41574000	52568000	0.155116	0.568672
Enolase 1, alpha non-neuron (MCG115657) (MCG17183) (Predicted gene, EG433182)	EG433182	Q5FW97	BOTH	434	>tr|Q5FW97|Q5FW97_MOUSE Enolase 1, alpha non-neuron OS=Mus musculus GN=EG433182 PE=2 SV=1;>sp|P17182|ENOA_MOUSE Alpha-enolase OS=Mus musculus GN=Eno1 PE=1 SV=3;>tr|Q6PHC1|Q6PHC1_MOUSE Alpha-enolase OS=Mus musculus GN=Eno1 PE=1 SV=1	3924500	3961600	31743000	24847000	0.139355	0.49006
Uncharacterized protein	ACTN4	L7N071	BOTH	911	>tr|L7N071|L7N071_CANFA Uncharacterized protein OS=Canis familiaris GN=ACTN4 PE=4 SV=1;>tr|E2R5T9|E2R5T9_CANFA Uncharacterized protein OS=Canis familiaris GN=ACTN4 PE=4 SV=1;>tr|Q3ULT2|Q3ULT2_MOUSE Actinin alpha 4 OS=Mus musculus GN=Actn4 PE=2 SV=1;>sp|P57	1	670950	3153300	1824500	0.134789	0.702929
Collagen alpha-1(XIV) chain (Collagen, type XIV, alpha 1) (Procollagen, type XIV, alpha 1, isoform CRA_a)	Col14a1	B7ZNH7	BOTH	1794	>tr|B7ZNH7|B7ZNH7_MOUSE Collagen alpha-1(XIV) chain OS=Mus musculus GN=Col14a1 PE=2 SV=1;>sp|Q80X19|COEA1_MOUSE Collagen alpha-1(XIV) chain OS=Mus musculus GN=Col14a1 PE=2 SV=2;>tr|K3W4R4|K3W4R4_MOUSE Collagen alpha-1(XIV) chain OS=Mus musculus GN=Col14a1	697780	1015400	5996600	6749300	0.13441	0.525008
Carbonic anhydrase 2 (EC 4.2.1.1) (Carbonate dehydratase II) (Carbonic anhydrase II) (CA-II)	Ca2	P00920	BOTH	260	>sp|P00920|CAH2_MOUSE Carbonic anhydrase 2 OS=Mus musculus GN=Ca2 PE=1 SV=4	1349100	1573400	10706000	11110000	0.133961	0.517538
Capping protein (Actin filament) muscle Z-line, alpha 2, isoform CRA_c (F-actin capping protein alpha-2 subunit)	Capza2	Q5DQJ3	BOTH	286	>tr|Q5DQJ3|Q5DQJ3_MOUSE Capping protein (Actin filament) muscle Z-line, alpha 2, isoform CRA_c OS=Mus musculus GN=Capza2 PE=2 SV=1;>tr|Q3UCD2|Q3UCD2_MOUSE Putative uncharacterized protein OS=Mus musculus GN=Capza2 PE=2 SV=1;>tr|Q3UBZ3|Q3UBZ3_MOUSE Putative	769850	1	3149100	3139900	0.122412	0.66624
Rho GDP-dissociation inhibitor 1 (Rho GDI 1) (GDI-1) (Rho-GDI alpha)	Arhgdia	Q99PT1	BOTH	204	>sp|Q99PT1|GDIR1_MOUSE Rho GDP-dissociation inhibitor 1 OS=Mus musculus GN=Arhgdia PE=1 SV=3;>tr|F1PL93|F1PL93_CANFA Uncharacterized protein OS=Canis familiaris GN=ARHGDIA PE=4 SV=2	1071500	1	4568900	4695300	0.11566	0.632594
Collagen alpha-2(VI) chain	Col6a2	Q02788	BOTH	1034	>sp|Q02788|CO6A2_MOUSE Collagen alpha-2(VI) chain OS=Mus musculus GN=Col6a2 PE=2 SV=3;>tr|D3Z7D5|D3Z7D5_MOUSE Collagen alpha-2(VI) chain OS=Mus musculus GN=Col6a2 PE=4 SV=1	2032400	2042300	21210000	21540000	0.0953146	0.321133
Heat shock protein 84b (Heat shock protein 90 alpha (Cytosolic), class B member 1) (MCG18238)	Hsp90ab1	Q71LX8	BOTH	724	>tr|Q71LX8|Q71LX8_MOUSE Heat shock protein 84b OS=Mus musculus GN=Hsp90ab1 PE=2 SV=1;>tr|E2RLS3|E2RLS3_CANFA Uncharacterized protein OS=Canis familiaris GN=HSP90AB1 PE=3 SV=2;>sp|P11499|HS90B_MOUSE Heat shock protein HSP 90-beta OS=Mus musculus GN=Hsp90ab1	1326300	1409500	25363000	4119300	0.0927947	0.36039
Collagen alpha-1(VI) chain	Col6a1	Q04857	BOTH	1025	>sp|Q04857|CO6A1_MOUSE Collagen alpha-1(VI) chain OS=Mus musculus GN=Col6a1 PE=2 SV=1;>tr|Q99LW4|Q99LW4_MOUSE Col6a1 protein (Fragment) OS=Mus musculus GN=Col6a1 PE=2 SV=1	1780700	1946900	21445000	19261000	0.0915737	0.309811
Glutamine synthetase (GS) (EC 6.3.1.2) (Glutamate decarboxylase) (EC 4.1.1.15) (Glutamate--ammonia ligase)	Glul	P15105	BOTH	373	>sp|P15105|GLNA_MOUSE Glutamine synthetase OS=Mus musculus GN=Glul PE=1 SV=6;>sp|Q8HZM5|GLNA_CANFA Glutamine synthetase OS=Canis familiaris GN=GLUL PE=1 SV=3	1	698110	4524700	3976500	0.0821191	0.526713
Heat shock protein 90, beta (Grp94), member 1	Hsp90b1	Q91V38	BOTH	802	>tr|Q91V38|Q91V38_MOUSE Heat shock protein 90, beta (Grp94), member 1 OS=Mus musculus GN=Hsp90b1 PE=2 SV=1;>tr|Q3UAD6|Q3UAD6_MOUSE Heat shock protein 90kDa beta (Grp94), member 1 OS=Mus musculus GN=Hsp90b1 PE=2 SV=1;>sp|P08113|ENPL_MOUSE Endoplasmin OS=Mus	658990	696410	8559300	8084200	0.0814372	0.315245
Aspn protein (Asporin)	Aspn	A6H6K1	BOTH	373	>tr|A6H6K1|A6H6K1_MOUSE Aspn protein OS=Mus musculus GN=Aspn PE=2 SV=1;>sp|Q99MQ4|ASPN_MOUSE Asporin OS=Mus musculus GN=Aspn PE=1 SV=1	1212600	1416000	16037000	16881000	0.079853	0.290948
Ubiquitin-activating enzyme E1, Chr X (Ubiquitin-like modifier activating enzyme 1)	Uba1	B9EHN0	BOTH	1058	>tr|B9EHN0|B9EHN0_MOUSE Ubiquitin-activating enzyme E1, Chr X OS=Mus musculus GN=Uba1 PE=2 SV=1;>sp|Q02053|UBA1_MOUSE Ubiquitin-like modifier-activating enzyme 1 OS=Mus musculus GN=Uba1 PE=1 SV=1	316990	401070	4646300	4747000	0.0764438	0.328005
Protein disulfide-isomerase A6 (EC 5.3.4.1) (Thioredoxin domain-containing protein 7)	Pdia6	Q922R8	BOTH	440	>sp|Q922R8|PDIA6_MOUSE Protein disulfide-isomerase A6 OS=Mus musculus GN=Pdia6 PE=1 SV=3;>tr|Q3THH1|Q3THH1_MOUSE Putative uncharacterized protein OS=Mus musculus GN=Pdia6 PE=2 SV=1;>tr|Q3TML0|Q3TML0_MOUSE Protein disulfide-isomerase A6 OS=Mus musculus GN=P	557440	1	3755100	3662200	0.0751542	0.504299
Glutathione S-transferase P 1 (Gst P1) (EC 2.5.1.18) (GST YF-YF) (GST class-pi) (GST-piB) (Preadipocyte growth factor)	Gstp1	P19157	MOUSE	210	>sp|P19157|GSTP1_MOUSE Glutathione S-transferase P 1 OS=Mus musculus GN=Gstp1 PE=1 SV=2;>tr|K9JA74|K9JA74_MOUSE Glutathione S-transferase pi 2 (Fragment) OS=Mus musculus GN=Gstp2 PE=2 SV=1;>sp|P46425|GSTP2_MOUSE Glutathione S-transferase P 2 OS=Mus musculu	1	1418600	10301000	10919000	0.0668521	0.452608
Electron transfer flavoprotein subunit alpha, mitochondrial (Alpha-ETF)	Etfa	Q99LC5	BOTH	333	>sp|Q99LC5|ETFA_MOUSE Electron transfer flavoprotein subunit alpha, mitochondrial OS=Mus musculus GN=Etfa PE=1 SV=2	433050	366710	6547700	7361700	0.0574978	0.22242
Annexin	Anxa6	Q3UI56	MOUSE	673	>tr|Q3UI56|Q3UI56_MOUSE Annexin OS=Mus musculus GN=Anxa6 PE=2 SV=1;>sp|P14824|ANXA6_MOUSE Annexin A6 OS=Mus musculus GN=Anxa6 PE=1 SV=3;>tr|Q3UDK4|Q3UDK4_MOUSE Annexin OS=Mus musculus GN=Anxa6 PE=2 SV=1	499840	399380	6523800	10985000	0.0513582	0.18537
Putative uncharacterized protein	Hspa5	Q3U9G2	BOTH	655	>tr|Q3U9G2|Q3U9G2_MOUSE Putative uncharacterized protein OS=Mus musculus GN=Hspa5 PE=2 SV=1;>sp|P20029|GRP78_MOUSE 78 kDa glucose-regulated protein OS=Mus musculus GN=Hspa5 PE=1 SV=3;>tr|Q3TWF2|Q3TWF2_MOUSE Putative uncharacterized protein OS=Mus musculus	1374700	1050800	25117000	23075000	0.0503299	0.134957
Peroxiredoxin 6 (Peroxiredoxin-6)	Prdx6	Q6GT24	BOTH	224	>tr|Q6GT24|Q6GT24_MOUSE Peroxiredoxin 6 OS=Mus musculus GN=Prdx6 PE=1 SV=1;>tr|Q53ZU7|Q53ZU7_MOUSE Peroxiredoxin 6 OS=Mus musculus GN=Prdx6 PE=2 SV=1;>sp|O08709|PRDX6_MOUSE Peroxiredoxin-6 OS=Mus musculus GN=Prdx6 PE=1 SV=3;>tr|Q6A0D0|Q6A0D0_MOUSE MKIAA010	437960	1	2301900	7158800	0.0462927	0.37734
EH domain-containing protein 2	Ehd2	Q8BH64	BOTH	543	>sp|Q8BH64|EHD2_MOUSE EH domain-containing protein 2 OS=Mus musculus GN=Ehd2 PE=1 SV=1;>tr|Q8R2X0|Q8R2X0_MOUSE Ehd2 protein OS=Mus musculus GN=Ehd2 PE=2 SV=1;>tr|F1PNP7|F1PNP7_CANFA Uncharacterized protein OS=Canis familiaris GN=EHD2 PE=4 SV=2	1567100	1441100	30874000	39334000	0.042847	0.103612
Fabp4 protein (Fatty acid binding protein 4, adipocyte)	Fabp4	Q542H7	BOTH	132	>tr|Q542H7|Q542H7_MOUSE Fabp4 protein OS=Mus musculus GN=Fabp4 PE=2 SV=1;>sp|P04117|FABP4_MOUSE Fatty acid-binding protein, adipocyte OS=Mus musculus GN=Fabp4 PE=1 SV=3	1830500	2067600	43948000	49679000	0.0416344	0.0909284
Membrane primary amine oxidase (EC 1.4.3.21) (Copper amine oxidase) (Semicarbazide-sensitive amine oxidase) (SSAO) (Vascular adhesion protein 1) (VAP-1)	Aoc3	O70423	MOUSE	765	>sp|O70423|AOC3_MOUSE Membrane primary amine oxidase OS=Mus musculus GN=Aoc3 PE=2 SV=3;>tr|A2A4I8|A2A4I8_MOUSE Membrane primary amine oxidase (Fragment) OS=Mus musculus GN=Aoc3 PE=3 SV=1	373490	688510	14317000	13305000	0.0384476	0.118764
Carbonic anhydrase 3 (EC 4.2.1.1) (Carbonate dehydratase III) (Carbonic anhydrase III) (CA-III)	Ca3	P16015	BOTH	260	>sp|P16015|CAH3_MOUSE Carbonic anhydrase 3 OS=Mus musculus GN=Ca3 PE=1 SV=3	15811000	11780000	345940000	389320000	0.0375255	0.0597719
Malate dehydrogenase, mitochondrial (EC 1.1.1.37)	Mdh2	P08249	BOTH	338	>sp|P08249|MDHM_MOUSE Malate dehydrogenase, mitochondrial OS=Mus musculus GN=Mdh2 PE=1 SV=3	1	749070	10544000	13640000	0.0309738	0.268493
Polymerase I and transcript release factor (Cav-p60) (Cavin-1)	Ptrf	O54724	BOTH	392	>sp|O54724|PTRF_MOUSE Polymerase I and transcript release factor OS=Mus musculus GN=Ptrf PE=1 SV=1;>tr|J9P923|J9P923_CANFA Uncharacterized protein OS=Canis familiaris GN=PTRF PE=4 SV=1	924100	1	16558000	16593000	0.0278755	0.24511
Protein Col6a3	Col6a3	J3QQ16	BOTH	2677	>tr|J3QQ16|J3QQ16_MOUSE Protein Col6a3 OS=Mus musculus GN=Col6a3 PE=4 SV=1;>tr|A0A087WS16|A0A087WS16_MOUSE Protein Col6a3 OS=Mus musculus GN=Col6a3 PE=4 SV=1;>tr|E9PWQ3|E9PWQ3_MOUSE Protein Col6a3 OS=Mus musculus GN=Col6a3 PE=1 SV=2;>tr|O88493|O88493_MOUSE	3413300	3409800	119340000	126280000	0.0277791	0.0326138
Laminin subunit gamma-1	Lamc1	F8VQJ3	BOTH	1607	>tr|F8VQJ3|F8VQJ3_MOUSE Laminin subunit gamma-1 OS=Mus musculus GN=Lamc1 PE=4 SV=1;>sp|P02468|LAMC1_MOUSE Laminin subunit gamma-1 OS=Mus musculus GN=Lamc1 PE=1 SV=2	1	393220	10742000	10400000	0.018599	0.178437
Putative uncharacterized protein	Fasn	Q3UHT6	BOTH	2504	>tr|Q3UHT6|Q3UHT6_MOUSE Putative uncharacterized protein OS=Mus musculus GN=Fasn PE=2 SV=1;>sp|P19096|FAS_MOUSE Fatty acid synthase OS=Mus musculus GN=Fasn PE=1 SV=2;>tr|Q3TB22|Q3TB22_MOUSE Putative uncharacterized protein (Fragment) OS=Mus musculus GN=Fas	578400	668020	68778000	69786000	0.00899527	0.00532009
Putative uncharacterized protein (Fragment)	Hspa8	Q3UDS0	BOTH	553	>tr|Q3UDS0|Q3UDS0_MOUSE Putative uncharacterized protein (Fragment) OS=Mus musculus GN=Hspa8 PE=2 SV=1;>tr|Q3ULM1|Q3ULM1_MOUSE Putative uncharacterized protein OS=Mus musculus GN=Hspa8 PE=2 SV=1;>tr|Q3UBA6|Q3UBA6_MOUSE Putative uncharacterized protein OS=M	1	460340	25494000	26602000	0.0088364	0.0883838
Uncharacterized protein (Fragment)	EMC1	F1PN78	BOTH	996	>tr|F1PN78|F1PN78_CANFA Uncharacterized protein (Fragment) OS=Canis familiaris GN=EMC1 PE=4 SV=2;>tr|Z4YJW0|Z4YJW0_MOUSE ER membrane protein complex subunit 1 OS=Mus musculus GN=Emc1 PE=4 SV=1;>tr|A1L2Z3|A1L2Z3_MOUSE C230096C10Rik protein OS=Mus musculus G	1	1	36130	1	5.53541e-05	0.0856151
Small glutamine-rich tetratricopeptide repeat (TPR)-containing, alpha, isoform CRA_b	Sgta	Q3TN35	MOUSE	314	>tr|Q3TN35|Q3TN35_MOUSE Small glutamine-rich tetratricopeptide repeat (TPR)-containing, alpha, isoform CRA_b OS=Mus musculus GN=Sgta PE=2 SV=1;>sp|Q8BJU0|SGTA_MOUSE Small glutamine-rich tetratricopeptide repeat-containing protein alpha OS=Mus musculus GN=S	1	1	38081	1	5.25183e-05	0.0844289
Putative uncharacterized protein (Fragment)	Dync1li1	Q3TVT4	BOTH	203	>tr|Q3TVT4|Q3TVT4_MOUSE Putative uncharacterized protein (Fragment) OS=Mus musculus GN=Dync1li1 PE=2 SV=1;>tr|Q3TWG5|Q3TWG5_MOUSE Dynein cytoplasmic 1 light intermediate chain 1 OS=Mus musculus GN=Dync1li1 PE=2 SV=1;>sp|Q8R1Q8|DC1L1_MOUSE Cytoplasmic dynei	1	1	44697	1	4.47447e-05	0.0808947
Uncharacterized protein (Fragment)	PARVA	J9P4S6	BOTH	309	>tr|J9P4S6|J9P4S6_CANFA Uncharacterized protein (Fragment) OS=Canis familiaris GN=PARVA PE=4 SV=1;>tr|E2QWB3|E2QWB3_CANFA Uncharacterized protein (Fragment) OS=Canis familiaris GN=PARVA PE=4 SV=2;>tr|Q3UF75|Q3UF75_MOUSE Alpha-parvin OS=Mus musculus GN=Parv	1	1	45355	1	4.40956e-05	0.0806192
Cleavage and polyadenylation-specificity factor subunit 6 (Fragment)	Cpsf6	H3BKW0	BOTH	182	>tr|H3BKW0|H3BKW0_MOUSE Cleavage and polyadenylation-specificity factor subunit 6 (Fragment) OS=Mus musculus GN=Cpsf6 PE=4 SV=1;>tr|J9NXJ8|J9NXJ8_CANFA Uncharacterized protein (Fragment) OS=Canis familiaris GN=CPSF6 PE=4 SV=1;>tr|J9P3M5|J9P3M5_CANFA Unchar	1	1	1	47232	4.23433e-05	0.0811968
Eosinophil peroxidase (EPO) (EC 1.11.1.7) [Cleaved into: Eosinophil peroxidase light chain; Eosinophil peroxidase heavy chain]	Epx	P49290	MOUSE	716	>sp|P49290|PERE_MOUSE Eosinophil peroxidase OS=Mus musculus GN=Epx PE=1 SV=2	1	1	1	51612	3.87499e-05	0.0793734
Putative uncharacterized protein	Tln2	Q8CDM9	BOTH	1452	>tr|Q8CDM9|Q8CDM9_MOUSE Putative uncharacterized protein OS=Mus musculus GN=Tln2 PE=2 SV=1;>tr|Q8CHG4|Q8CHG4_MOUSE MKIAA0320 protein (Fragment) OS=Mus musculus GN=Tln2 PE=2 SV=1;>sp|Q71LX4|TLN2_MOUSE Talin-2 OS=Mus musculus GN=Tln2 PE=1 SV=3;>tr|E9PUM4|E9P	1	1	1	53376	3.74693e-05	0.0786861
Uncharacterized protein	CROCC	J9P8I1	DOG	2015	>tr|J9P8I1|J9P8I1_CANFA Uncharacterized protein OS=Canis familiaris GN=CROCC PE=4 SV=1;>tr|F1Q2C0|F1Q2C0_CANFA Uncharacterized protein OS=Canis familiaris GN=CROCC PE=4 SV=2	1	1	1	58882	3.39657e-05	0.0766526
MICOS complex subunit Mic27	Apool	B1AV14	MOUSE	192	>tr|B1AV14|B1AV14_MOUSE MICOS complex subunit Mic27 OS=Mus musculus GN=Apool PE=4 SV=1;>sp|Q78IK4|MIC27_MOUSE MICOS complex subunit Mic27 OS=Mus musculus GN=Apool PE=2 SV=1;>tr|Q9CZB4|Q9CZB4_MOUSE Putative uncharacterized protein OS=Mus musculus GN=Apool P	1	1	1	59109	3.38352e-05	0.076605
Adenine phosphoribosyltransferase (APRT) (EC 2.4.2.7)	Aprt	P08030	MOUSE	180	>sp|P08030|APT_MOUSE Adenine phosphoribosyltransferase OS=Mus musculus GN=Aprt PE=1 SV=2	1	1	1	60147	3.32513e-05	0.076278
Uncharacterized protein (Fragment)	EIF3F	F1PU02	BOTH	324	>tr|F1PU02|F1PU02_CANFA Uncharacterized protein (Fragment) OS=Canis familiaris GN=EIF3F PE=3 SV=2;>tr|Q6IRT4|Q6IRT4_MOUSE Eukaryotic translation initiation factor 3 subunit F OS=Mus musculus GN=Eif3f PE=1 SV=1;>tr|Q8BTW2|Q8BTW2_MOUSE Eukaryotic translation	1	1	61066	1	3.27509e-05	0.0746869
Aldose reductase-related protein 2 (AR) (EC 1.1.1.21) (Aldehyde reductase) (Fibroblast growth factor-regulated protein) (Protein FR-1)	Akr1b8	P45377	MOUSE	316	>sp|P45377|ALD2_MOUSE Aldose reductase-related protein 2 OS=Mus musculus GN=Akr1b8 PE=1 SV=2;>tr|Q5M9J9|Q5M9J9_MOUSE Aldo-keto reductase family 1, member B7 OS=Mus musculus GN=Akr1b7 PE=2 SV=1;>tr|Q3UGS8|Q3UGS8_MOUSE Putative uncharacterized protein OS=Mus	1	1	1	61648	3.24417e-05	0.0758038
Zinc binding alcohol dehydrogenase, domain containing 2	Zadh2	Q14AZ9	MOUSE	377	>tr|Q14AZ9|Q14AZ9_MOUSE Zinc binding alcohol dehydrogenase, domain containing 2 OS=Mus musculus GN=Zadh2 PE=2 SV=1;>sp|Q8BGC4|ZADH2_MOUSE Zinc-binding alcohol dehydrogenase domain-containing protein 2 OS=Mus musculus GN=Zadh2 PE=1 SV=1	1	1	1	62578	3.19596e-05	0.0755304
Monoacylglycerol lipase ABHD12	Abhd12	D6RFU2	BOTH	298	>tr|D6RFU2|D6RFU2_MOUSE Monoacylglycerol lipase ABHD12 OS=Mus musculus GN=Abhd12 PE=4 SV=1;>sp|Q99LR1|ABD12_MOUSE Monoacylglycerol lipase ABHD12 OS=Mus musculus GN=Abhd12 PE=1 SV=2;>tr|E2RJG6|E2RJG6_CANFA Uncharacterized protein OS=Canis familiaris GN=ABHD	1	1	1	63108	3.16912e-05	0.0753905
Serine--tRNA ligase, cytoplasmic (Fragment)	Sars	A2AFS1	MOUSE	187	>tr|A2AFS1|A2AFS1_MOUSE Serine--tRNA ligase, cytoplasmic (Fragment) OS=Mus musculus GN=Sars PE=4 SV=3;>tr|A2AFS0|A2AFS0_MOUSE Serine--tRNA ligase, cytoplasmic (Fragment) OS=Mus musculus GN=Sars PE=3 SV=1;>tr|Q3U8N1|Q3U8N1_MOUSE Putative uncharacterized pro	1	1	70123	1	2.85209e-05	0.072138
Uncharacterized protein (Fragment)	HNRNPAB	F1PA19	BOTH	264	>tr|F1PA19|F1PA19_CANFA Uncharacterized protein (Fragment) OS=Canis familiaris GN=HNRNPAB PE=4 SV=2;>tr|Q9D6G1|Q9D6G1_MOUSE Heterogeneous nuclear ribonucleoprotein A/B, isoform CRA_b OS=Mus musculus GN=Hnrnpab PE=2 SV=1;>tr|Q544Z3|Q544Z3_MOUSE Heterogeneou	1	1	1	72467	2.75984e-05	0.0727154
Putative uncharacterized protein	Pgp	Q9CVY8	MOUSE	122	>tr|Q9CVY8|Q9CVY8_MOUSE Putative uncharacterized protein OS=Mus musculus GN=Pgp PE=2 SV=2;>sp|Q8CHP8|PGP_MOUSE Phosphoglycolate phosphatase OS=Mus musculus GN=Pgp PE=1 SV=1	1	1	73821	1	2.70922e-05	0.0712515
1110005A23Rik protein	1110005A23Rik	B7ZWI2	BOTH	209	>tr|B7ZWI2|B7ZWI2_MOUSE 1110005A23Rik protein OS=Mus musculus GN=1110005A23Rik PE=2 SV=1;>tr|F1PVE3|F1PVE3_CANFA Uncharacterized protein (Fragment) OS=Canis familiaris GN=SARNP PE=4 SV=1;>tr|B2RXM7|B2RXM7_MOUSE MCG113697 OS=Mus musculus GN=1110005A23Rik PE	1	1	1	75121	2.66234e-05	0.0720472
N-acetyl-D-glucosamine kinase	Nagk	D3YXG2	MOUSE	337	>tr|D3YXG2|D3YXG2_MOUSE N-acetyl-D-glucosamine kinase OS=Mus musculus GN=Nagk PE=4 SV=1;>tr|Q3U2G9|Q3U2G9_MOUSE N-acetylglucosamine kinase, isoform CRA_c OS=Mus musculus GN=Nagk PE=2 SV=1;>sp|Q9QZ08|NAGK_MOUSE N-acetyl-D-glucosamine kinase OS=Mus musculus	1	1	1	75286	2.6565e-05	0.0720358
Dimethylaniline monooxygenase [N-oxide-forming] 1 (EC 1.14.13.8) (Dimethylaniline oxidase 1) (Hepatic flavin-containing monooxygenase 1) (FMO 1)	Fmo1	P50285	MOUSE	532	>sp|P50285|FMO1_MOUSE Dimethylaniline monooxygenase [N-oxide-forming] 1 OS=Mus musculus GN=Fmo1 PE=1 SV=1	1	1	1	75622	2.6447e-05	0.0719893
Peroxisomal coenzyme A diphosphatase NUDT7 (EC 3.6.1.-) (Nucleoside diphosphate-linked moiety X motif 7) (Nudix motif 7)	Nudt7	Q99P30	MOUSE	236	>sp|Q99P30|NUDT7_MOUSE Peroxisomal coenzyme A diphosphatase NUDT7 OS=Mus musculus GN=Nudt7 PE=1 SV=2	1	1	77878	1	2.56809e-05	0.0703608
Catenin (Cadherin associated protein), alpha 2, isoform CRA_c (Catenin alpha-2)	Ctnna2	Q8BS72	BOTH	356	>tr|Q8BS72|Q8BS72_MOUSE Catenin (Cadherin associated protein), alpha 2, isoform CRA_c OS=Mus musculus GN=Ctnna2 PE=2 SV=1;>tr|F1PZQ3|F1PZQ3_CANFA Uncharacterized protein OS=Canis familiaris GN=CTNNA2 PE=4 SV=2;>sp|Q61301|CTNA2_MOUSE Catenin alpha-2 OS=Mus	1	1	78188	1	2.5579e-05	0.0703546
Putative uncharacterized protein (Fragment)	Enpep	Q8CD51	MOUSE	711	>tr|Q8CD51|Q8CD51_MOUSE Putative uncharacterized protein (Fragment) OS=Mus musculus GN=Enpep PE=2 SV=1;>tr|Q52JJ6|Q52JJ6_MOUSE Aminopeptidase A OS=Mus musculus GN=Enpep PE=2 SV=1;>sp|P16406|AMPE_MOUSE Glutamyl aminopeptidase OS=Mus musculus GN=Enpep PE=1 S	1	1	80074	1	2.49766e-05	0.0699678
Plastin-3 (T-plastin)	Pls3	Q99K51	MOUSE	630	>sp|Q99K51|PLST_MOUSE Plastin-3 OS=Mus musculus GN=Pls3 PE=1 SV=3;>tr|Q3UJG9|Q3UJG9_MOUSE Putative uncharacterized protein OS=Mus musculus GN=Pls3 PE=2 SV=1;>tr|B1AX58|B1AX58_MOUSE Plastin-3 OS=Mus musculus GN=Pls3 PE=4 SV=1;>tr|Q3UKB1|Q3UKB1_MOUSE Putativ	1	1	1	80462	2.48561e-05	0.0708619
Rab11 family-interacting protein 5 (Rab11-FIP5) (Rab11-interacting protein Rip11)	Rab11fip5	Q8R361	MOUSE	645	>sp|Q8R361|RFIP5_MOUSE Rab11 family-interacting protein 5 OS=Mus musculus GN=Rab11fip5 PE=1 SV=2;>tr|Q6ZQ33|Q6ZQ33_MOUSE MKIAA0857 protein (Fragment) OS=Mus musculus GN=Rab11fip5 PE=2 SV=1	1	1	1	80502	2.48438e-05	0.0708914
Harvey rat sarcoma oncogene, subgroup R	Rras	Q3U1N3	BOTH	218	>tr|Q3U1N3|Q3U1N3_MOUSE Harvey rat sarcoma oncogene, subgroup R OS=Mus musculus GN=Rras PE=2 SV=1;>tr|E2R5G6|E2R5G6_CANFA Uncharacterized protein OS=Canis familiaris GN=RRAS PE=4 SV=1;>sp|P10833|RRAS_MOUSE Ras-related protein R-Ras OS=Mus musculus GN=Rras	1	1	1	80946	2.47075e-05	0.0708472
Macrophage galactose N-acetyl-galactosamine specific lectin 2 (Macrophage galactose-type C-type lectin 2) (Protein Mgl2)	Mgl2	Q8JZN1	MOUSE	332	>tr|Q8JZN1|Q8JZN1_MOUSE Macrophage galactose N-acetyl-galactosamine specific lectin 2 OS=Mus musculus GN=Mgl2 PE=2 SV=1;>tr|Q8BUD5|Q8BUD5_MOUSE Putative uncharacterized protein OS=Mus musculus PE=2 SV=1;>tr|F6QSC4|F6QSC4_MOUSE Protein Mgl2 (Fragment) OS=Mu	1	1	1	80982	2.46965e-05	0.0708686
Valacyclovir hydrolase (VACVase) (Valacyclovirase) (EC 3.1.-.-) (Biphenyl hydrolase-like protein)	Bphl	Q8R164	MOUSE	291	>sp|Q8R164|BPHL_MOUSE Valacyclovir hydrolase OS=Mus musculus GN=Bphl PE=1 SV=1;>tr|Q3TDN8|Q3TDN8_MOUSE Putative uncharacterized protein OS=Mus musculus GN=Bphl PE=2 SV=1	1	1	1	84961	2.35399e-05	0.0699954
Astrocytic phosphoprotein PEA-15 (Fragment)	Pea15a	D3Z375	BOTH	92	>tr|D3Z375|D3Z375_MOUSE Astrocytic phosphoprotein PEA-15 (Fragment) OS=Mus musculus GN=Pea15a PE=4 SV=1;>sp|Q62048|PEA15_MOUSE Astrocytic phosphoprotein PEA-15 OS=Mus musculus GN=Pea15 PE=1 SV=1;>tr|F1PIK5|F1PIK5_CANFA Uncharacterized protein (Fragment) OS	1	1	1	85140	2.34904e-05	0.0700159
Uncharacterized protein	CAMK1	E2QWM5	BOTH	369	>tr|E2QWM5|E2QWM5_CANFA Uncharacterized protein OS=Canis familiaris GN=CAMK1 PE=4 SV=1;>tr|D3Z368|D3Z368_MOUSE Calcium/calmodulin-dependent protein kinase type 1 (Fragment) OS=Mus musculus GN=Camk1 PE=4 SV=1;>tr|Q8BJA6|Q8BJA6_MOUSE Putative uncharacterized	1	1	85802	1	2.33092e-05	0.0688169
Uncharacterized protein	DNM1L	J9NZA2	BOTH	701	>tr|J9NZA2|J9NZA2_CANFA Uncharacterized protein OS=Canis familiaris GN=DNM1L PE=3 SV=1;>tr|E9PUD2|E9PUD2_MOUSE Dynamin-1-like protein OS=Mus musculus GN=Dnm1l PE=1 SV=1;>tr|Q3U4P3|Q3U4P3_MOUSE Putative uncharacterized protein (Fragment) OS=Mus musculus GN=	1	1	1	86287	2.31782e-05	0.069834
Protein S100-A1 (S100 calcium binding protein A1, isoform CRA_a)	S100a1	D3YUT6	MOUSE	63	>tr|D3YUT6|D3YUT6_MOUSE Protein S100-A1 OS=Mus musculus GN=S100a1 PE=4 SV=1;>tr|Q9D3M4|Q9D3M4_MOUSE Protein S100 OS=Mus musculus GN=S100a1 PE=2 SV=1;>tr|Q91V77|Q91V77_MOUSE Protein S100 OS=Mus musculus GN=S100a1 PE=2 SV=1	1	1	1	92097	2.1716e-05	0.0686975
Putative uncharacterized protein	Ran	Q3ULW0	BOTH	216	>tr|Q3ULW0|Q3ULW0_MOUSE Putative uncharacterized protein OS=Mus musculus GN=Ran PE=2 SV=1;>tr|Q14AA6|Q14AA6_MOUSE MCG49183 OS=Mus musculus GN=1700009N14Rik PE=2 SV=1;>tr|F1PR82|F1PR82_CANFA GTP-binding nuclear protein Ran (Fragment) OS=Canis familiaris GN=	1	1	1	92468	2.16289e-05	0.0686526
MCG11326, isoform CRA_b (Protein Hnrnph3)	Hnrnph3	D3YWT1	BOTH	331	>tr|D3YWT1|D3YWT1_MOUSE MCG11326, isoform CRA_b OS=Mus musculus GN=Hnrnph3 PE=4 SV=1;>tr|F1P8D3|F1P8D3_CANFA Uncharacterized protein OS=Canis familiaris GN=HNRNPH3 PE=4 SV=2;>tr|D3Z3N4|D3Z3N4_MOUSE MCG11326, isoform CRA_a OS=Mus musculus GN=Hnrnph3 PE=4 SV	1	1	1	92603	2.15973e-05	0.0686546
Putative uncharacterized protein	Rangap1	Q3ULJ9	MOUSE	483	>tr|Q3ULJ9|Q3ULJ9_MOUSE Putative uncharacterized protein OS=Mus musculus GN=Rangap1 PE=2 SV=1;>tr|Q91YS2|Q91YS2_MOUSE Rangap1 protein OS=Mus musculus GN=Rangap1 PE=2 SV=1;>tr|Q8C2E3|Q8C2E3_MOUSE Putative uncharacterized protein OS=Mus musculus GN=Rangap1 P	1	1	93791	1	2.13238e-05	0.0674526
Putative uncharacterized protein (Fragment)	Sephs1	Q8BL02	BOTH	195	>tr|Q8BL02|Q8BL02_MOUSE Putative uncharacterized protein (Fragment) OS=Mus musculus GN=Sephs1 PE=2 SV=1;>tr|Q6P1B6|Q6P1B6_MOUSE Selenophosphate synthetase 1 OS=Mus musculus GN=Sephs1 PE=2 SV=1;>tr|Q6NZN9|Q6NZN9_MOUSE Selenophosphate synthetase 1 OS=Mus mus	1	1	1	94270	2.12154e-05	0.068386
Drebrin-like protein (Actin-binding protein 1) (SH3 domain-containing protein 7)	Dbnl	Q62418	MOUSE	436	>sp|Q62418|DBNL_MOUSE Drebrin-like protein OS=Mus musculus GN=Dbnl PE=1 SV=2	1	1	1	94504	2.11629e-05	0.0683695
Putative uncharacterized protein	Vnn1	Q3UEK0	MOUSE	328	>tr|Q3UEK0|Q3UEK0_MOUSE Putative uncharacterized protein OS=Mus musculus GN=Vnn1 PE=2 SV=1;>sp|Q9Z0K8|VNN1_MOUSE Pantetheinase OS=Mus musculus GN=Vnn1 PE=1 SV=3	1	1	1	97402	2.05332e-05	0.0678506
Bisphosphate 3'-nucleotidase 1, isoform CRA_a	Bpnt1	Q3U449	MOUSE	308	>tr|Q3U449|Q3U449_MOUSE Bisphosphate 3-nucleotidase 1, isoform CRA_a OS=Mus musculus GN=Bpnt1 PE=2 SV=1	1	1	98626	1	2.02784e-05	0.0667107
Putative uncharacterized protein (Fragment)	Hnrnpr	Q9CT37	BOTH	381	>tr|Q9CT37|Q9CT37_MOUSE Putative uncharacterized protein (Fragment) OS=Mus musculus GN=Hnrnpr PE=2 SV=3;>tr|F7B5B5|F7B5B5_MOUSE Protein Hnrnpr OS=Mus musculus GN=Hnrnpr PE=1 SV=1;>tr|Q99KG1|Q99KG1_MOUSE Hnrpr protein (Fragment) OS=Mus musculus GN=Hnrnpr PE	1	1	1	101330	1.97373e-05	0.067178
Uncharacterized protein	HMGCL	J9P3K8	BOTH	253	>tr|J9P3K8|J9P3K8_CANFA Uncharacterized protein OS=Canis familiaris GN=HMGCL PE=4 SV=1;>tr|Q3UMP2|Q3UMP2_MOUSE Putative uncharacterized protein OS=Mus musculus GN=Hmgcl PE=2 SV=1;>tr|E2RFD0|E2RFD0_CANFA Uncharacterized protein OS=Canis familiaris GN=HMGCL	1	1	101430	1	1.97178e-05	0.0664215
Protein Pi4ka (Fragment)	Pi4ka	F6Y9T6	BOTH	320	>tr|F6Y9T6|F6Y9T6_MOUSE Protein Pi4ka (Fragment) OS=Mus musculus GN=Pi4ka PE=4 SV=3;>tr|Q6DIC7|Q6DIC7_MOUSE Phosphatidylinositol 4-kinase, catalytic, alpha polypeptide OS=Mus musculus GN=Pi4ka PE=2 SV=1;>tr|E9Q3L2|E9Q3L2_MOUSE Protein Pi4ka OS=Mus musculus	1	1	1	101440	1.97159e-05	0.0671952
Keratin-associated protein 8-1 (HGTp type I F) (High-glycine/tyrosine protein keratin) (HGT keratin)	Krtap8-1	O08633	MOUSE	61	>sp|O08633|KRA81_MOUSE Keratin-associated protein 8-1 OS=Mus musculus GN=Krtap8-1 PE=2 SV=2	1	1	1	101450	1.9714e-05	0.0672221
Putative uncharacterized protein	Tomm22	Q3UBW3	MOUSE	142	>tr|Q3UBW3|Q3UBW3_MOUSE Putative uncharacterized protein OS=Mus musculus GN=Tomm22 PE=2 SV=1;>sp|Q9CPQ3|TOM22_MOUSE Mitochondrial import receptor subunit TOM22 homolog OS=Mus musculus GN=Tomm22 PE=2 SV=3	1	1	1	102300	1.95502e-05	0.0671016
Glyco-gag polyprotein		A0A068F126	MOUSE	625	>tr|A0A068F126|A0A068F126_MOUSE Glyco-gag polyprotein OS=Mus musculus PE=4 SV=1;>tr|Q6YIY0|Q6YIY0_MOUSE Gag protein OS=Mus musculus PE=2 SV=1;>tr|Q8C1W7|Q8C1W7_MOUSE Putative uncharacterized protein OS=Mus musculus GN=Mela PE=2 SV=1;>tr|Q8BFR9|Q8BFR9_MOUSE	1	1	103410	1	1.93403e-05	0.0661459
COMM domain containing 3	Commd3	Q5U5W6	MOUSE	195	>tr|Q5U5W6|Q5U5W6_MOUSE COMM domain containing 3 OS=Mus musculus GN=Commd3 PE=2 SV=1;>sp|Q63829|COMD3_MOUSE COMM domain-containing protein 3 OS=Mus musculus GN=Commd3 PE=2 SV=1	1	1	103610	1	1.9303e-05	0.0661403
Haloacid dehalogenase-like hydrolase domain-containing protein 2	Hdhd2	Q3UGR5	BOTH	259	>sp|Q3UGR5|HDHD2_MOUSE Haloacid dehalogenase-like hydrolase domain-containing protein 2 OS=Mus musculus GN=Hdhd2 PE=1 SV=2;>tr|F1PKZ7|F1PKZ7_CANFA Uncharacterized protein OS=Canis familiaris GN=HDHD2 PE=4 SV=2;>tr|F6XJB3|F6XJB3_CANFA Uncharacterized protei	1	1	1	104810	1.9082e-05	0.0667292
G1p2 protein (ISG15 ubiquitin-like modifier)	Isg15	Q4FJR9	MOUSE	161	>tr|Q4FJR9|Q4FJR9_MOUSE G1p2 protein OS=Mus musculus GN=Isg15 PE=2 SV=1;>sp|Q64339|ISG15_MOUSE Ubiquitin-like protein ISG15 OS=Mus musculus GN=Isg15 PE=1 SV=4	1	1	1	105420	1.89716e-05	0.0666629
Putative uncharacterized protein	Gnai3	Q3TJH1	BOTH	354	>tr|Q3TJH1|Q3TJH1_MOUSE Putative uncharacterized protein OS=Mus musculus GN=Gnai3 PE=2 SV=1;>tr|F1P6Q0|F1P6Q0_CANFA Uncharacterized protein OS=Canis familiaris GN=GNAI3 PE=4 SV=2;>sp|Q9DC51|GNAI3_MOUSE Guanine nucleotide-binding protein G(k) subunit alpha	1	1	105770	1	1.89088e-05	0.0658194
Cytosol aminopeptidase (EC 3.4.11.1) (Leucine aminopeptidase 3) (LAP-3) (Leucyl aminopeptidase) (Proline aminopeptidase) (EC 3.4.11.5) (Prolyl aminopeptidase)	Lap3	Q9CPY7	MOUSE	519	>sp|Q9CPY7|AMPL_MOUSE Cytosol aminopeptidase OS=Mus musculus GN=Lap3 PE=1 SV=3	1	1	1	106670	1.87492e-05	0.0664835
Impa1 protein (Inositol monophosphatase 1)	Impa1	Q80ZJ2	MOUSE	276	>tr|Q80ZJ2|Q80ZJ2_MOUSE Impa1 protein OS=Mus musculus GN=Impa1 PE=2 SV=1;>tr|Q9D066|Q9D066_MOUSE Putative uncharacterized protein OS=Mus musculus GN=Impa1 PE=2 SV=1;>tr|Q924B0|Q924B0_MOUSE Inositol (Myo)-1(Or 4)-monophosphatase 1 OS=Mus musculus GN=Impa1 P	1	1	1	106820	1.87229e-05	0.0664869
26S proteasome non-ATPase regulatory subunit 6 (26S proteasome regulatory subunit RPN7) (26S proteasome regulatory subunit S10) (p42A)	Psmd6	Q99JI4	BOTH	389	>sp|Q99JI4|PSMD6_MOUSE 26S proteasome non-ATPase regulatory subunit 6 OS=Mus musculus GN=Psmd6 PE=1 SV=1;>tr|E2RN00|E2RN00_CANFA Uncharacterized protein OS=Canis familiaris GN=PSMD6 PE=4 SV=2	1	1	1	108370	1.84551e-05	0.0662971
Collectin-12 (Collectin placenta protein 1) (CL-P1) (Scavenger receptor with C-type lectin)	Colec12	Q8K4Q8	BOTH	742	>sp|Q8K4Q8|COL12_MOUSE Collectin-12 OS=Mus musculus GN=Colec12 PE=1 SV=1;>tr|F1PU26|F1PU26_CANFA Uncharacterized protein (Fragment) OS=Canis familiaris GN=COLEC12 PE=4 SV=2;>tr|J9PB51|J9PB51_CANFA Uncharacterized protein OS=Canis familiaris GN=COLEC12 PE=4	1	1	1	108410	1.84483e-05	0.0663185
Methionine-R-sulfoxide reductase B3, mitochondrial	Msrb3	D3YUC9	BOTH	114	>tr|D3YUC9|D3YUC9_MOUSE Methionine-R-sulfoxide reductase B3, mitochondrial OS=Mus musculus GN=Msrb3 PE=4 SV=1;>tr|J9P2A3|J9P2A3_CANFA Uncharacterized protein OS=Canis familiaris GN=MSRB3 PE=3 SV=1	1	1	1	108990	1.83501e-05	0.06626
Putative uncharacterized protein	Chdh	Q8BIU1	MOUSE	495	>tr|Q8BIU1|Q8BIU1_MOUSE Putative uncharacterized protein OS=Mus musculus GN=Chdh PE=2 SV=1;>sp|Q8BJ64|CHDH_MOUSE Choline dehydrogenase, mitochondrial OS=Mus musculus GN=Chdh PE=1 SV=1	1	1	1	109070	1.83367e-05	0.0662827
Srp68 protein	Srp68	Q8K258	MOUSE	334	>tr|Q8K258|Q8K258_MOUSE Srp68 protein OS=Mus musculus GN=Srp68 PE=2 SV=1;>tr|A2AAN2|A2AAN2_MOUSE Signal recognition particle subunit SRP68 OS=Mus musculus GN=Srp68 PE=3 SV=1;>sp|Q8BMA6|SRP68_MOUSE Signal recognition particle subunit SRP68 OS=Mus musculus G	1	1	1	109100	1.83316e-05	0.0663052
Lrpap1 protein (Fragment)	Lrpap1	Q6PB52	MOUSE	301	>tr|Q6PB52|Q6PB52_MOUSE Lrpap1 protein (Fragment) OS=Mus musculus GN=Lrpap1 PE=2 SV=1;>tr|Q6PEM5|Q6PEM5_MOUSE Lrpap1 protein (Fragment) OS=Mus musculus GN=Lrpap1 PE=2 SV=1;>tr|Q5D0B0|Q5D0B0_MOUSE Lrpap1 protein (Fragment) OS=Mus musculus GN=Lrpap1 PE=2 SV=	1	1	1	109240	1.83081e-05	0.0662629
Poly(ADP-ribose) glycohydrolase ARH3 (EC 3.2.1.143) (ADP-ribosylhydrolase 3) ([Protein ADP-ribosylarginine] hydrolase-like protein 2)	Adprhl2	Q8CG72	BOTH	370	>sp|Q8CG72|ARHL2_MOUSE Poly(ADP-ribose) glycohydrolase ARH3 OS=Mus musculus GN=Adprhl2 PE=1 SV=1;>tr|J9JHU8|J9JHU8_CANFA Uncharacterized protein OS=Canis familiaris GN=ADPRHL2 PE=4 SV=1	1	1	109680	1	1.82347e-05	0.0653101
Peptidyl-tRNA hydrolase 2, mitochondrial (PTH 2) (EC 3.1.1.29)	Ptrh2	Q8R2Y8	MOUSE	181	>sp|Q8R2Y8|PTH2_MOUSE Peptidyl-tRNA hydrolase 2, mitochondrial OS=Mus musculus GN=Ptrh2 PE=2 SV=1	1	1	109750	1	1.82231e-05	0.0653269
Acyl-coenzyme A thioesterase 1 (Acyl-CoA thioesterase 1) (EC 3.1.2.2) (CTE-I) (Inducible cytosolic acyl-coenzyme A thioester hydrolase) (Long chain acyl-CoA thioester hydrolase) (Long chain acyl-CoA hydrolase)	Acot1	O55137	MOUSE	419	>sp|O55137|ACOT1_MOUSE Acyl-coenzyme A thioesterase 1 OS=Mus musculus GN=Acot1 PE=1 SV=1;>tr|Q99L15|Q99L15_MOUSE Acot1 protein (Fragment) OS=Mus musculus GN=Acot1 PE=2 SV=1;>tr|Q6P2K2|Q6P2K2_MOUSE Acyl-CoA thioesterase 2 OS=Mus musculus GN=Acot2 PE=2 SV=1;	1	1	1	110070	1.81701e-05	0.0661576
MKIAA0765 splice variant 1 (Fragment)	Cpne1	Q571A1	MOUSE	409	>tr|Q571A1|Q571A1_MOUSE MKIAA0765 splice variant 1 (Fragment) OS=Mus musculus GN=Cpne1 PE=2 SV=1;>tr|B7ZCP4|B7ZCP4_MOUSE Copine-1 OS=Mus musculus GN=Cpne1 PE=1 SV=1;>tr|Q3U893|Q3U893_MOUSE Putative uncharacterized protein OS=Mus musculus GN=Cpne1 PE=2 SV=1	1	1	1	112920	1.77115e-05	0.0657739
ATP synthase gamma-subunit (Fragment)		Q9Z1F5	BOTH	20	>tr|Q9Z1F5|Q9Z1F5_MOUSE ATP synthase gamma-subunit (Fragment) OS=Mus musculus PE=4 SV=1;>tr|J9NZA4|J9NZA4_CANFA Uncharacterized protein (Fragment) OS=Canis familiaris PE=4 SV=1;>tr|Q8C2Q8|Q8C2Q8_MOUSE ATP synthase subunit gamma OS=Mus musculus GN=Atp5c1 PE	1	1	113300	1	1.76521e-05	0.0649209
RAB8A, member RAS oncogene family, isoform CRA_a (Rab8A)	Rab8a	Q0PD50	BOTH	207	>tr|Q0PD50|Q0PD50_MOUSE RAB8A, member RAS oncogene family, isoform CRA_a OS=Mus musculus GN=Rab8a PE=2 SV=1;>sp|P61007|RAB8A_CANFA Ras-related protein Rab-8A OS=Canis familiaris GN=RAB8A PE=2 SV=1;>sp|P55258|RAB8A_MOUSE Ras-related protein Rab-8A OS=Mus mu	1	1	1	113440	1.76303e-05	0.0657394
Putative uncharacterized protein (Fragment)	Matr3	Q3UFN8	BOTH	393	>tr|Q3UFN8|Q3UFN8_MOUSE Putative uncharacterized protein (Fragment) OS=Mus musculus GN=Matr3 PE=2 SV=1;>tr|A0A087WSP7|A0A087WSP7_MOUSE MCG121979, isoform CRA_a OS=Mus musculus GN=Matr3 PE=4 SV=1;>tr|A0A087WQZ1|A0A087WQZ1_MOUSE Matrin-3 OS=Mus musculus GN=M	1	1	114720	1	1.74336e-05	0.0647368
Uncharacterized protein	TXLNG	E2RHJ6	DOG	483	>tr|E2RHJ6|E2RHJ6_CANFA Uncharacterized protein OS=Canis familiaris GN=TXLNG PE=4 SV=2	1	1	1	115210	1.73595e-05	0.0654989
Putative uncharacterized protein	Psmd3	Q8BK46	BOTH	530	>tr|Q8BK46|Q8BK46_MOUSE Putative uncharacterized protein OS=Mus musculus GN=Psmd3 PE=2 SV=1;>tr|Q3ULJ5|Q3ULJ5_MOUSE Putative uncharacterized protein OS=Mus musculus GN=Psmd3 PE=2 SV=1;>sp|P14685|PSMD3_MOUSE 26S proteasome non-ATPase regulatory subunit 3 OS	1	1	1	115780	1.7274e-05	0.0654684
Putative uncharacterized protein	Itpa	Q3U589	BOTH	192	>tr|Q3U589|Q3U589_MOUSE Putative uncharacterized protein OS=Mus musculus GN=Itpa PE=2 SV=1;>tr|J9P4A1|J9P4A1_CANFA Inosine triphosphate pyrophosphatase OS=Canis familiaris GN=ITPA PE=3 SV=1;>tr|Q60I30|Q60I30_MOUSE Inosine triphosphate pyrophosphatase OS=Mu	1	1	115850	1	1.72636e-05	0.0646107
Platelet-activating factor acetylhydrolase IB subunit gamma (Fragment)	Pafah1b3	D3Z2X5	BOTH	143	>tr|D3Z2X5|D3Z2X5_MOUSE Platelet-activating factor acetylhydrolase IB subunit gamma (Fragment) OS=Mus musculus GN=Pafah1b3 PE=4 SV=1;>tr|D3Z7E6|D3Z7E6_MOUSE Platelet-activating factor acetylhydrolase IB subunit gamma OS=Mus musculus GN=Pafah1b3 PE=4 SV=1;>	1	1	1	116310	1.71953e-05	0.0654241
Adenylosuccinate lyase	Adsl	E9Q0A0	MOUSE	164	>tr|E9Q0A0|E9Q0A0_MOUSE Adenylosuccinate lyase OS=Mus musculus GN=Adsl PE=4 SV=1;>tr|E9Q3T7|E9Q3T7_MOUSE Adenylosuccinate lyase OS=Mus musculus GN=Adsl PE=4 SV=1;>tr|Q3TMB8|Q3TMB8_MOUSE Adenylosuccinate lyase OS=Mus musculus GN=Adsl PE=2 SV=1;>sp|P54822|PU	1	1	117140	1	1.70734e-05	0.0644845
Uncharacterized protein	HSD17B10	E2R9F5	DOG	261	>tr|E2R9F5|E2R9F5_CANFA Uncharacterized protein OS=Canis familiaris GN=HSD17B10 PE=3 SV=1	1	1	117170	1	1.70691e-05	0.0645136
Putative uncharacterized protein	Naga	Q3UZX5	MOUSE	284	>tr|Q3UZX5|Q3UZX5_MOUSE Putative uncharacterized protein OS=Mus musculus GN=Naga PE=2 SV=1;>tr|Q3U6T2|Q3U6T2_MOUSE Putative uncharacterized protein OS=Mus musculus GN=Naga PE=2 SV=1;>sp|Q9QWR8|NAGAB_MOUSE Alpha-N-acetylgalactosaminidase OS=Mus musculus GN=	1	1	117530	1	1.70168e-05	0.0645152
Uncharacterized protein (Fragment)	PGM1	F1PUL4	DOG	591	>tr|F1PUL4|F1PUL4_CANFA Uncharacterized protein (Fragment) OS=Canis familiaris GN=PGM1 PE=3 SV=2	1	1	1	117770	1.69821e-05	0.0652369
Septin-9 (Fragment)	40057	A8Y5D3	BOTH	74	>tr|A8Y5D3|A8Y5D3_MOUSE Septin-9 (Fragment) OS=Mus musculus GN=Sept9 PE=4 SV=1;>tr|A2A6U5|A2A6U5_MOUSE Septin-9 (Fragment) OS=Mus musculus GN=Sept9 PE=4 SV=1;>tr|Q3TDR9|Q3TDR9_MOUSE Putative uncharacterized protein OS=Mus musculus GN=Sept9 PE=2 SV=1;>tr|J9	1	1	117930	1	1.69591e-05	0.064491
Uncharacterized protein	LUM	E2R416	DOG	338	>tr|E2R416|E2R416_CANFA Uncharacterized protein OS=Canis familiaris GN=LUM PE=4 SV=1	1	1	118960	1	1.68122e-05	0.0643975
Alpha-1-antitrypsin 1-1 (AAT) (Alpha-1 protease inhibitor 1) (Alpha-1-antiproteinase) (Serine protease inhibitor 1-1) (Serine protease inhibitor A1a) (Serpin A1a)	Serpina1a	P07758	MOUSE	413	>sp|P07758|A1AT1_MOUSE Alpha-1-antitrypsin 1-1 OS=Mus musculus GN=Serpina1a PE=1 SV=4	1	1	1	120240	1.66333e-05	0.0649638
Putative uncharacterized protein		Q8BMA4	BOTH	330	>tr|Q8BMA4|Q8BMA4_MOUSE Putative uncharacterized protein OS=Mus musculus PE=2 SV=1;>tr|Q5SW83|Q5SW83_MOUSE ARP2 actin-related protein 2 homolog (Yeast) OS=Mus musculus GN=Actr2 PE=2 SV=1;>sp|P61161|ARP2_MOUSE Actin-related protein 2 OS=Mus musculus GN=Actr	1	1	1	120840	1.65507e-05	0.0649067
60S ribosomal protein L23 (Fragment)	Rpl23	A2A6F8	BOTH	60	>tr|A2A6F8|A2A6F8_MOUSE 60S ribosomal protein L23 (Fragment) OS=Mus musculus GN=Rpl23 PE=3 SV=1;>tr|J9P897|J9P897_CANFA 60S ribosomal protein L23 OS=Canis familiaris GN=RPL23 PE=3 SV=1;>tr|F2Z4P3|F2Z4P3_CANFA 60S ribosomal protein L23 OS=Canis familiaris G	1	1	1	121230	1.64974e-05	0.0648793
O-acetyl-ADP-ribose deacetylase MACROD1 (EC 3.2.2.-) (EC 3.5.1.-) (MACRO domain-containing protein 1) (Protein LRP16) ([Protein ADP-ribosylglutamate] hydrolase)	Macrod1	Q922B1	MOUSE	323	>sp|Q922B1|MACD1_MOUSE O-acetyl-ADP-ribose deacetylase MACROD1 OS=Mus musculus GN=Macrod1 PE=1 SV=2	1	1	121360	1	1.64798e-05	0.0641996
Complement C8 alpha component (Fragment)	C8a	Q8K1T7	MOUSE	87	>tr|Q8K1T7|Q8K1T7_MOUSE Complement C8 alpha component (Fragment) OS=Mus musculus GN=C8a PE=2 SV=1;>tr|A2A998|A2A998_MOUSE Complement component C8 alpha chain OS=Mus musculus GN=C8a PE=4 SV=1;>tr|A2A997|A2A997_MOUSE Complement component C8 alpha chain OS=Mu	1	1	1	123650	1.61746e-05	0.0645705
Signal sequence receptor, delta, isoform CRA_b	Ssr4	Q3TVJ8	MOUSE	172	>tr|Q3TVJ8|Q3TVJ8_MOUSE Signal sequence receptor, delta, isoform CRA_b OS=Mus musculus GN=Ssr4 PE=2 SV=1;>sp|Q62186|SSRD_MOUSE Translocon-associated protein subunit delta OS=Mus musculus GN=Ssr4 PE=2 SV=1;>tr|Q9D8L3|Q9D8L3_MOUSE Signal sequence receptor, d	1	1	124200	1	1.61029e-05	0.0639803
Tsfm protein (Fragment)	Tsfm	Q80UT3	MOUSE	190	>tr|Q80UT3|Q80UT3_MOUSE Tsfm protein (Fragment) OS=Mus musculus GN=Tsfm PE=2 SV=1;>tr|Q8K239|Q8K239_MOUSE Elongation factor Ts (Fragment) OS=Mus musculus GN=Tsfm PE=2 SV=1;>tr|Q3TA37|Q3TA37_MOUSE Elongation factor Ts, mitochondrial OS=Mus musculus GN=Tsfm	1	1	1	125620	1.59209e-05	0.0643848
Putative uncharacterized protein		Q3TXR5	BOTH	221	>tr|Q3TXR5|Q3TXR5_MOUSE Putative uncharacterized protein OS=Mus musculus PE=2 SV=1;>tr|Q9DC49|Q9DC49_MOUSE Putative uncharacterized protein OS=Mus musculus PE=2 SV=1;>tr|J9P0D3|J9P0D3_CANFA Uncharacterized protein OS=Canis familiaris PE=3 SV=1;>tr|F6YTZ4|F	1	1	1	126430	1.58189e-05	0.0642617
Putative uncharacterized protein (Fragment)	Ap3b1	Q3TQ33	BOTH	666	>tr|Q3TQ33|Q3TQ33_MOUSE Putative uncharacterized protein (Fragment) OS=Mus musculus GN=Ap3b1 PE=2 SV=1;>tr|Q3UPG0|Q3UPG0_MOUSE Putative uncharacterized protein (Fragment) OS=Mus musculus GN=Ap3b1 PE=2 SV=1;>tr|F1PVY2|F1PVY2_CANFA AP-3 complex subunit beta	1	1	126730	1	1.57815e-05	0.0637035
Staphylococcal nuclease domain-containing protein 1	Snd1	Q3TJ56	BOTH	608	>tr|Q3TJ56|Q3TJ56_MOUSE Staphylococcal nuclease domain-containing protein 1 OS=Mus musculus GN=Snd1 PE=2 SV=1;>tr|Q3UZI3|Q3UZI3_MOUSE Putative uncharacterized protein OS=Mus musculus GN=Snd1 PE=2 SV=1;>tr|Q3TW51|Q3TW51_MOUSE Putative uncharacterized protei	1	1	1	127790	1.56506e-05	0.0641427
RAB5C, member RAS oncogene family, isoform CRA_a (Rab5C)	Rab5c	Q3TJ39	BOTH	216	>tr|Q3TJ39|Q3TJ39_MOUSE RAB5C, member RAS oncogene family, isoform CRA_a OS=Mus musculus GN=Rab5c PE=2 SV=1;>tr|Q3TCT9|Q3TCT9_MOUSE Putative uncharacterized protein OS=Mus musculus GN=Rab5c PE=2 SV=1;>sp|P51147|RAB5C_CANFA Ras-related protein Rab-5C OS=Can	1	1	1	128160	1.56054e-05	0.0641814
Guanine nucleotide binding protein, alpha 11	Gna11	Q91X95	MOUSE	359	>tr|Q91X95|Q91X95_MOUSE Guanine nucleotide binding protein, alpha 11 OS=Mus musculus GN=Gna11 PE=2 SV=1;>tr|Q3UPA1|Q3UPA1_MOUSE Guanine nucleotide binding protein, alpha 11 OS=Mus musculus GN=Gna11 PE=2 SV=1;>sp|P21278|GNA11_MOUSE Guanine nucleotide-bindin	1	1	1	129190	1.5481e-05	0.0641328
Eukaryotic translation initiation factor 6 (eIF-6)	EIF6	E2R1S5	BOTH	242	>tr|E2R1S5|E2R1S5_CANFA Eukaryotic translation initiation factor 6 OS=Canis familiaris GN=EIF6 PE=3 SV=2;>tr|Q9R071|Q9R071_MOUSE Eukaryotic translation initiation factor 6 OS=Mus musculus GN=Eif6 PE=2 SV=1;>tr|Q545K4|Q545K4_MOUSE Eukaryotic translation ini	1	1	129940	1	1.53916e-05	0.0633425
NADH dehydrogenase [ubiquinone] 1 subunit C2 (Complex I-B14.5b) (CI-B14.5b) (NADH-ubiquinone oxidoreductase subunit B14.5b)	Ndufc2	Q9CQ54	MOUSE	120	>sp|Q9CQ54|NDUC2_MOUSE NADH dehydrogenase [ubiquinone] 1 subunit C2 OS=Mus musculus GN=Ndufc2 PE=1 SV=1;>tr|Q9D846|Q9D846_MOUSE NADH dehydrogenase [ubiquinone] 1 subunit C2 OS=Mus musculus GN=Ndufc2 PE=2 SV=1	1	1	1	130250	1.5355e-05	0.0640484
Transmembrane protein 33	Tmem33	Q9CZM3	BOTH	126	>tr|Q9CZM3|Q9CZM3_MOUSE Transmembrane protein 33 OS=Mus musculus GN=Tmem33 PE=2 SV=1;>tr|Q9CWD1|Q9CWD1_MOUSE Putative uncharacterized protein OS=Mus musculus GN=Tmem33 PE=2 SV=1;>tr|E2RMY0|E2RMY0_CANFA Uncharacterized protein OS=Canis familiaris GN=TMEM33	1	1	1	130460	1.53303e-05	0.0640477
Putative uncharacterized protein (Fragment)	Rac1	Q8C4N8	BOTH	100	>tr|Q8C4N8|Q8C4N8_MOUSE Putative uncharacterized protein (Fragment) OS=Mus musculus GN=Rac1 PE=2 SV=1;>tr|F1P7Q4|F1P7Q4_CANFA Ras-related C3 botulinum toxin substrate 1 OS=Canis familiaris GN=RAC1 PE=3 SV=2;>tr|Q9D859|Q9D859_MOUSE Putative uncharacterized	1	1	1	131030	1.52636e-05	0.0640006
Putative uncharacterized protein (Fragment)	Eif2s3x	Q3U5H6	BOTH	330	>tr|Q3U5H6|Q3U5H6_MOUSE Putative uncharacterized protein (Fragment) OS=Mus musculus GN=Eif2s3x PE=2 SV=1;>tr|Q9CRE9|Q9CRE9_MOUSE Putative uncharacterized protein (Fragment) OS=Mus musculus GN=Eif2s3x PE=2 SV=1;>tr|Q3UDF8|Q3UDF8_MOUSE Putative uncharacteriz	1	1	1	131100	1.52554e-05	0.0640245
Putative uncharacterized protein	Hmbs	Q3UPG1	MOUSE	344	>tr|Q3UPG1|Q3UPG1_MOUSE Putative uncharacterized protein OS=Mus musculus GN=Hmbs PE=2 SV=1;>tr|Q3UBC6|Q3UBC6_MOUSE Putative uncharacterized protein OS=Mus musculus GN=Hmbs PE=2 SV=1;>tr|Q99L41|Q99L41_MOUSE Hydroxymethylbilane synthase OS=Mus musculus GN=Hm	1	1	1	132740	1.50669e-05	0.0638694
Eosinophil-associated ribonuclease 12	Ear12	Q8VHS0	MOUSE	156	>tr|Q8VHS0|Q8VHS0_MOUSE Eosinophil-associated ribonuclease 12 OS=Mus musculus GN=Ear12 PE=3 SV=1;>sp|O35290|ECP3_MOUSE Eosinophil cationic-type ribonuclease 3 OS=Mus musculus GN=Ear3 PE=3 SV=1	1	1	1	133200	1.50149e-05	0.063845
Uncharacterized protein	TUBB4A	E2RFV2	BOTH	444	>tr|E2RFV2|E2RFV2_CANFA Uncharacterized protein OS=Canis familiaris GN=TUBB4A PE=3 SV=2;>sp|Q9D6F9|TBB4A_MOUSE Tubulin beta-4A chain OS=Mus musculus GN=Tubb4a PE=1 SV=3	1	1	1	133850	1.4942e-05	0.0637906
Ear5 protein (Fragment)	Rnase2b	Q0VDV3	MOUSE	154	>tr|Q0VDV3|Q0VDV3_MOUSE Ear5 protein (Fragment) OS=Mus musculus GN=Rnase2b PE=2 SV=1;>tr|W0UVC5|W0UVC5_MOUSE Ribonuclease A f4 OS=Mus musculus GN=Rnase2b PE=3 SV=1;>sp|O35292|ECP5_MOUSE Eosinophil cationic-type ribonuclease 5 OS=Mus musculus GN=Ear5 PE=1 S	1	1	1	134260	1.48964e-05	0.0637664
Acylamino-acid-releasing enzyme (AARE) (EC 3.4.19.1) (Acyl-peptide hydrolase) (APH) (Acylaminoacyl-peptidase)	Apeh	Q8R146	MOUSE	732	>sp|Q8R146|APEH_MOUSE Acylamino-acid-releasing enzyme OS=Mus musculus GN=Apeh PE=2 SV=3	1	1	134830	1	1.48334e-05	0.0629413
Vesicle-fusing ATPase (EC 3.6.4.6) (N-ethylmaleimide-sensitive fusion protein) (NEM-sensitive fusion protein) (Suppressor of K(+) transport growth defect 2) (Protein SKD2) (Vesicular-fusion protein NSF)	Nsf	P46460	BOTH	744	>sp|P46460|NSF_MOUSE Vesicle-fusing ATPase OS=Mus musculus GN=Nsf PE=1 SV=2;>tr|F1P6Z3|F1P6Z3_CANFA Uncharacterized protein (Fragment) OS=Canis familiaris GN=NSF PE=3 SV=1;>tr|E2RFV4|E2RFV4_CANFA Uncharacterized protein OS=Canis familiaris GN=NSF PE=3 SV=2	1	1	1	135440	1.47666e-05	0.0636476
Adenylosuccinate synthetase isozyme 2 (AMPSase 2) (AdSS 2) (EC 6.3.4.4) (Adenylosuccinate synthetase, acidic isozyme) (Adenylosuccinate synthetase, liver isozyme) (IMP--aspartate ligase 2)	ADSS	F1Q4F5	BOTH	456	>tr|F1Q4F5|F1Q4F5_CANFA Adenylosuccinate synthetase isozyme 2 OS=Canis familiaris GN=ADSS PE=3 SV=2;>tr|B9EIE9|B9EIE9_MOUSE Adenylosuccinate synthetase isozyme 2 OS=Mus musculus GN=Adss PE=2 SV=1;>sp|P46664|PURA2_MOUSE Adenylosuccinate synthetase isozyme 2	1	1	135460	1	1.47644e-05	0.0629499
Ankyrin repeat and FYVE domain containing 1	Ankfy1	B7ZP20	MOUSE	1169	>tr|B7ZP20|B7ZP20_MOUSE Ankyrin repeat and FYVE domain containing 1 OS=Mus musculus GN=Ankfy1 PE=2 SV=1;>sp|Q810B6|ANFY1_MOUSE Rabankyrin-5 OS=Mus musculus GN=Ankfy1 PE=2 SV=2	1	1	1	136170	1.46874e-05	0.0636174
Vacuolar protein sorting-associated protein VTA1 homolog	Vta1	F8WJC2	MOUSE	38	>tr|F8WJC2|F8WJC2_MOUSE Vacuolar protein sorting-associated protein VTA1 homolog OS=Mus musculus GN=Vta1 PE=4 SV=1;>tr|Q3V4B3|Q3V4B3_MOUSE Putative uncharacterized protein OS=Mus musculus GN=Vta1 PE=2 SV=1;>sp|Q9CR26|VTA1_MOUSE Vacuolar protein sorting-ass	1	1	137110	1	1.45867e-05	0.0628224
Acp1 protein (Low molecular weight phosphotyrosine protein phosphatase) (MCG7808, isoform CRA_c)	Acp1	Q561M1	BOTH	158	>tr|Q561M1|Q561M1_MOUSE Acp1 protein OS=Mus musculus GN=Acp1 PE=2 SV=1;>tr|Q4VAI2|Q4VAI2_MOUSE Acid phosphatase 1, soluble OS=Mus musculus GN=Acp1 PE=2 SV=1;>sp|Q9D358|PPAC_MOUSE Low molecular weight phosphotyrosine protein phosphatase OS=Mus musculus GN=A	1	1	1	138620	1.44278e-05	0.0633747
Uncharacterized protein	MAT2B	E2RT47	BOTH	334	>tr|E2RT47|E2RT47_CANFA Uncharacterized protein OS=Canis familiaris GN=MAT2B PE=4 SV=1;>sp|Q99LB6|MAT2B_MOUSE Methionine adenosyltransferase 2 subunit beta OS=Mus musculus GN=Mat2b PE=2 SV=1;>tr|E0CYU5|E0CYU5_MOUSE Methionine adenosyltransferase 2 subunit	1	1	1	142240	1.40606e-05	0.0630023
Complement component 8, gamma subunit, isoform CRA_b (Complement component C8 gamma chain)	C8g	Q9DAC2	MOUSE	168	>tr|Q9DAC2|Q9DAC2_MOUSE Complement component 8, gamma subunit, isoform CRA_b OS=Mus musculus GN=C8g PE=2 SV=1;>sp|Q8VCG4|CO8G_MOUSE Complement component C8 gamma chain OS=Mus musculus GN=C8g PE=1 SV=1	1	1	1	142360	1.40488e-05	0.0630209
Corticosteroid 11-beta-dehydrogenase isozyme 1 (Fragment)	Hsd11b1	F2Z3U6	MOUSE	224	>tr|F2Z3U6|F2Z3U6_MOUSE Corticosteroid 11-beta-dehydrogenase isozyme 1 (Fragment) OS=Mus musculus GN=Hsd11b1 PE=4 SV=1;>tr|Q3TJI8|Q3TJI8_MOUSE Corticosteroid 11-beta-dehydrogenase isozyme 1 OS=Mus musculus GN=Hsd11b1 PE=2 SV=1;>tr|Q4JHD9|Q4JHD9_MOUSE 11B-h	1	1	1	143000	1.39859e-05	0.0629737
Acyl-CoA dehydrogenase family member 9, mitochondrial (Fragment)	Acad9	F6TBZ5	MOUSE	160	>tr|F6TBZ5|F6TBZ5_MOUSE Acyl-CoA dehydrogenase family member 9, mitochondrial (Fragment) OS=Mus musculus GN=Acad9 PE=4 SV=1;>sp|Q8JZN5|ACAD9_MOUSE Acyl-CoA dehydrogenase family member 9, mitochondrial OS=Mus musculus GN=Acad9 PE=1 SV=2	1	1	1	144090	1.38801e-05	0.0628754
Complement factor H-related protein	Cfhr2	Q61405	MOUSE	303	>tr|Q61405|Q61405_MOUSE Complement factor H-related protein OS=Mus musculus GN=Cfhr2 PE=2 SV=1;>tr|Q4LDF6|Q4LDF6_MOUSE Protein Cfhr2 OS=Mus musculus GN=Cfhr2 PE=2 SV=1;>tr|Q61407|Q61407_MOUSE Complement factor H-related protein (Fragment) OS=Mus musculus G	1	1	1	144710	1.38206e-05	0.0628312
26S proteasome non-ATPase regulatory subunit 11 (Fragment)	Psmd11	G3UZ28	BOTH	95	>tr|G3UZ28|G3UZ28_MOUSE 26S proteasome non-ATPase regulatory subunit 11 (Fragment) OS=Mus musculus GN=Psmd11 PE=4 SV=1;>tr|G3UWW7|G3UWW7_MOUSE 26S proteasome non-ATPase regulatory subunit 11 (Fragment) OS=Mus musculus GN=Psmd11 PE=4 SV=1;>tr|G3UXL5|G3UXL5_	1	1	144760	1	1.38159e-05	0.062086
Interferon-induced 35 kDa protein homolog (IFP 35) (Ifi-35)	Ifi35	Q9D8C4	MOUSE	286	>sp|Q9D8C4|IN35_MOUSE Interferon-induced 35 kDa protein homolog OS=Mus musculus GN=Ifi35 PE=2 SV=3;>tr|D6RFB1|D6RFB1_MOUSE Interferon-induced 35 kDa protein homolog OS=Mus musculus GN=Ifi35 PE=4 SV=1	1	1	1	145440	1.37513e-05	0.0627383
Rho-related GTP-binding protein RhoC	Rhoc	H3BL56	BOTH	149	>tr|H3BL56|H3BL56_MOUSE Rho-related GTP-binding protein RhoC OS=Mus musculus GN=Rhoc PE=3 SV=1;>tr|Q4VAE6|Q4VAE6_MOUSE Ras family member A OS=Mus musculus GN=Rhoa PE=2 SV=1;>tr|Q3TN61|Q3TN61_MOUSE Putative uncharacterized protein OS=Mus musculus GN=Rhoa PE	1	1	1	146210	1.36789e-05	0.0626781
Ubiquitin carboxyl-terminal hydrolase (EC 3.4.19.12)	Usp14	Q80UN0	BOTH	458	>tr|Q80UN0|Q80UN0_MOUSE Ubiquitin carboxyl-terminal hydrolase OS=Mus musculus GN=Usp14 PE=2 SV=1;>tr|E9PYI8|E9PYI8_MOUSE Ubiquitin carboxyl-terminal hydrolase OS=Mus musculus GN=Usp14 PE=1 SV=1;>sp|Q9JMA1|UBP14_MOUSE Ubiquitin carboxyl-terminal hydrolase 1	1	1	1	146550	1.36471e-05	0.0626662
Putative uncharacterized protein (Fragment)	Oplah	Q3TPB5	MOUSE	519	>tr|Q3TPB5|Q3TPB5_MOUSE Putative uncharacterized protein (Fragment) OS=Mus musculus GN=Oplah PE=2 SV=1;>sp|Q8K010|OPLA_MOUSE 5-oxoprolinase OS=Mus musculus GN=Oplah PE=2 SV=1	1	1	1	147650	1.35455e-05	0.0626026
RAB8B, member RAS oncogene family (RAB8B, member RAS oncogene family, isoform CRA_c) (Rab8B)	Rab8b	Q0PD49	BOTH	207	>tr|Q0PD49|Q0PD49_MOUSE RAB8B, member RAS oncogene family OS=Mus musculus GN=Rab8b PE=2 SV=1;>sp|P61028|RAB8B_MOUSE Ras-related protein Rab-8B OS=Mus musculus GN=Rab8b PE=1 SV=1;>tr|E2RRT3|E2RRT3_CANFA Uncharacterized protein OS=Canis familiaris GN=RAB8B P	1	1	1	147870	1.35253e-05	0.0626046
Putative uncharacterized protein (Fragment)	Ganab	Q3UE86	BOTH	702	>tr|Q3UE86|Q3UE86_MOUSE Putative uncharacterized protein (Fragment) OS=Mus musculus GN=Ganab PE=2 SV=1;>sp|Q8BHN3|GANAB_MOUSE Neutral alpha-glucosidase AB OS=Mus musculus GN=Ganab PE=1 SV=1;>tr|A1A4T2|A1A4T2_MOUSE Alpha glucosidase 2 alpha neutral subunit	1	1	1	148070	1.3507e-05	0.0626353
Uncharacterized protein (Fragment)		F6Y487	BOTH	411	>tr|F6Y487|F6Y487_CANFA Uncharacterized protein (Fragment) OS=Canis familiaris PE=3 SV=1;>tr|F1Q406|F1Q406_CANFA Uncharacterized protein (Fragment) OS=Canis familiaris PE=3 SV=1;>tr|J9NS87|J9NS87_CANFA Uncharacterized protein OS=Canis familiaris GN=LOC1008	1	1	148510	1	1.3467e-05	0.0617218
Periaxin (Prx protein)	Prx	Q6NVF7	MOUSE	1391	>tr|Q6NVF7|Q6NVF7_MOUSE Periaxin OS=Mus musculus GN=Prx PE=2 SV=1;>tr|E9QQ57|E9QQ57_MOUSE Periaxin OS=Mus musculus GN=Prx PE=4 SV=1;>sp|O55103|PRAX_MOUSE Periaxin OS=Mus musculus GN=Prx PE=2 SV=1;>tr|Q69ZE6|Q69ZE6_MOUSE MKIAA1620 protein (Fragment) OS=Mus	1	1	1	149340	1.33922e-05	0.0625228
Putative uncharacterized protein	Plg	Q3V1T9	BOTH	812	>tr|Q3V1T9|Q3V1T9_MOUSE Putative uncharacterized protein OS=Mus musculus GN=Plg PE=2 SV=1;>sp|P20918|PLMN_MOUSE Plasminogen OS=Mus musculus GN=Plg PE=1 SV=3;>sp|P80009|PLMN_CANFA Plasminogen (Fragment) OS=Canis familiaris GN=PLG PE=1 SV=1;>tr|F1Q421|F1Q421	1	1	1	149390	1.33877e-05	0.0625434
Putative uncharacterized protein (Fragment)	Sfpq	Q3TZL2	BOTH	259	>tr|Q3TZL2|Q3TZL2_MOUSE Putative uncharacterized protein (Fragment) OS=Mus musculus GN=Sfpq PE=2 SV=1;>sp|Q8VIJ6|SFPQ_MOUSE Splicing factor, proline- and glutamine-rich OS=Mus musculus GN=Sfpq PE=1 SV=1;>tr|F1P7J0|F1P7J0_CANFA Uncharacterized protein OS=Ca	1	1	151020	1	1.32432e-05	0.0615128
Estradiol 17-beta-dehydrogenase 11 (EC 1.1.1.62) (17-beta-hydroxysteroid dehydrogenase 11) (17-beta-HSD 11) (17bHSD11) (17betaHSD11) (17-beta-hydroxysteroid dehydrogenase XI) (17-beta-HSD XI) (17betaHSDXI) (Dehydrogenase/reductase SDR family member 8)	Hsd17b11	Q9EQ06	MOUSE	298	>sp|Q9EQ06|DHB11_MOUSE Estradiol 17-beta-dehydrogenase 11 OS=Mus musculus GN=Hsd17b11 PE=2 SV=1	1	1	151100	1	1.32362e-05	0.0614975
Putative uncharacterized protein (Fragment)	Hk1	Q3TTB4	BOTH	670	>tr|Q3TTB4|Q3TTB4_MOUSE Putative uncharacterized protein (Fragment) OS=Mus musculus GN=Hk1 PE=2 SV=1;>tr|Q3UE51|Q3UE51_MOUSE Putative uncharacterized protein (Fragment) OS=Mus musculus GN=Hk1 PE=2 SV=1;>tr|J9PBL1|J9PBL1_CANFA Uncharacterized protein OS=Can	1	1	1	151610	1.31917e-05	0.062321
Actin-related protein 2/3 complex subunit 3 (Arp2/3 complex 21 kDa subunit)	Arpc3	H7BWZ3	MOUSE	170	>tr|H7BWZ3|H7BWZ3_MOUSE Actin-related protein 2/3 complex subunit 3 OS=Mus musculus GN=Arpc3 PE=1 SV=1;>sp|Q9JM76|ARPC3_MOUSE Actin-related protein 2/3 complex subunit 3 OS=Mus musculus GN=Arpc3 PE=1 SV=3	1	1	151800	1	1.31751e-05	0.0614557
Putative uncharacterized protein	Gm5766	Q8CDE3	BOTH	206	>tr|Q8CDE3|Q8CDE3_MOUSE Putative uncharacterized protein OS=Mus musculus GN=Gm5766 PE=2 SV=1;>tr|Q6P1A9|Q6P1A9_MOUSE Ribosomal protein L7A OS=Mus musculus GN=Rpl7a PE=2 SV=1;>tr|Q5EBG5|Q5EBG5_MOUSE Ribosomal protein L7A OS=Mus musculus GN=Rpl7a PE=2 SV=1;>	1	1	153320	1	1.30445e-05	0.0613361
Putative uncharacterized protein (Fragment)	Hook3	Q3UUZ6	BOTH	366	>tr|Q3UUZ6|Q3UUZ6_MOUSE Putative uncharacterized protein (Fragment) OS=Mus musculus GN=Hook3 PE=2 SV=1;>tr|J9P9Z1|J9P9Z1_CANFA Uncharacterized protein OS=Canis familiaris GN=HOOK3 PE=4 SV=1;>tr|F1PQQ3|F1PQQ3_CANFA Uncharacterized protein OS=Canis familiari	1	1	154640	1	1.29332e-05	0.0613147
Myosin-11	Myh11	E9QPE7	BOTH	1938	>tr|E9QPE7|E9QPE7_MOUSE Myosin-11 OS=Mus musculus GN=Myh11 PE=1 SV=1;>tr|Q8R384|Q8R384_MOUSE Myh11 protein OS=Mus musculus GN=Myh11 PE=2 SV=1;>tr|F1PJ01|F1PJ01_CANFA Uncharacterized protein OS=Canis familiaris GN=MYH11 PE=4 SV=2;>sp|O08638|MYH11_MOUSE Myos	1	1	155320	1	1.28766e-05	0.0612763
Coronin	Coro1b	A2RS22	MOUSE	484	>tr|A2RS22|A2RS22_MOUSE Coronin OS=Mus musculus GN=Coro1b PE=2 SV=1;>sp|Q9WUM3|COR1B_MOUSE Coronin-1B OS=Mus musculus GN=Coro1b PE=1 SV=1	1	1	1	155550	1.28575e-05	0.0619382
Iars2 protein (Fragment)	Iars2	Q810V2	MOUSE	296	>tr|Q810V2|Q810V2_MOUSE Iars2 protein (Fragment) OS=Mus musculus GN=Iars2 PE=2 SV=1;>tr|Q8R2M5|Q8R2M5_MOUSE Iars2 protein (Fragment) OS=Mus musculus GN=Iars2 PE=2 SV=1;>sp|Q8BIJ6|SYIM_MOUSE Isoleucine--tRNA ligase, mitochondrial OS=Mus musculus GN=Iars2 PE	1	1	1	156880	1.27485e-05	0.0618332
Trafficking protein particle complex 3	Trappc3	Q3U9K9	BOTH	180	>tr|Q3U9K9|Q3U9K9_MOUSE Trafficking protein particle complex 3 OS=Mus musculus GN=Trappc3 PE=2 SV=1;>tr|E2QWX5|E2QWX5_CANFA Uncharacterized protein OS=Canis familiaris GN=TRAPPC3 PE=4 SV=1;>sp|O55013|TPPC3_MOUSE Trafficking protein particle complex subunit	1	1	1	157050	1.27347e-05	0.0618425
MKIAA0188 protein (Fragment)	Lpin1	Q8CFH3	BOTH	684	>tr|Q8CFH3|Q8CFH3_MOUSE MKIAA0188 protein (Fragment) OS=Mus musculus GN=Lpin1 PE=2 SV=1;>tr|Q8CD95|Q8CD95_MOUSE Putative uncharacterized protein OS=Mus musculus GN=Lpin1 PE=2 SV=1;>tr|Q3U3C3|Q3U3C3_MOUSE Putative uncharacterized protein OS=Mus musculus GN=	1	1	158500	1	1.26182e-05	0.0610709
Uncharacterized protein	TMCO1	E2RGT2	BOTH	188	>tr|E2RGT2|E2RGT2_CANFA Uncharacterized protein OS=Canis familiaris GN=TMCO1 PE=4 SV=2;>sp|Q921L3|TMCO1_MOUSE Transmembrane and coiled-coil domain-containing protein 1 OS=Mus musculus GN=Tmco1 PE=2 SV=1;>tr|Q3V4A0|Q3V4A0_MOUSE Putative uncharacterized prot	1	1	1	159290	1.25556e-05	0.0616688
Fission 1 (Mitochondrial outer membrane) homolog (Yeast), isoform CRA_c (Mitochondrial fission 1 protein)	Fis1	G3X9U9	MOUSE	145	>tr|G3X9U9|G3X9U9_MOUSE Fission 1 (Mitochondrial outer membrane) homolog (Yeast), isoform CRA_c OS=Mus musculus GN=Fis1 PE=4 SV=1;>sp|Q9CQ92|FIS1_MOUSE Mitochondrial fission 1 protein OS=Mus musculus GN=Fis1 PE=1 SV=1	1	1	1	160200	1.24843e-05	0.0616043
Proteasome subunit beta type (EC 3.4.25.1)	PSMB1	F1PF02	BOTH	189	>tr|F1PF02|F1PF02_CANFA Proteasome subunit beta type OS=Canis familiaris GN=PSMB1 PE=3 SV=2;>tr|Q6RI64|Q6RI64_MOUSE Proteasome subunit beta type OS=Mus musculus GN=Psmb1 PE=2 SV=1;>sp|O09061|PSB1_MOUSE Proteasome subunit beta type-1 OS=Mus musculus GN=Psmb	1	1	1	162810	1.22842e-05	0.0613658
Uncharacterized protein (Fragment)		E2REM2	BOTH	207	>tr|E2REM2|E2REM2_CANFA Uncharacterized protein (Fragment) OS=Canis familiaris PE=4 SV=2;>tr|F1PVY3|F1PVY3_CANFA Uncharacterized protein (Fragment) OS=Canis familiaris PE=4 SV=2;>tr|F1P645|F1P645_CANFA Uncharacterized protein (Fragment) OS=Canis familiaris	1	1	163580	1	1.22264e-05	0.0607199
Fcho2 protein (Fragment)	Fcho2	Q05CX7	MOUSE	288	>tr|Q05CX7|Q05CX7_MOUSE Fcho2 protein (Fragment) OS=Mus musculus GN=Fcho2 PE=2 SV=1;>tr|J3QPQ1|J3QPQ1_MOUSE FCH domain only protein 2 OS=Mus musculus GN=Fcho2 PE=4 SV=1;>tr|F6RG68|F6RG68_MOUSE FCH domain only protein 2 OS=Mus musculus GN=Fcho2 PE=1 SV=2;>s	1	1	164080	1	1.21891e-05	0.0606983
Proteasome subunit alpha type (EC 3.4.25.1)	PSMA6	E2RMN2	BOTH	246	>tr|E2RMN2|E2RMN2_CANFA Proteasome subunit alpha type OS=Canis familiaris GN=PSMA6 PE=3 SV=1;>sp|Q9QUM9|PSA6_MOUSE Proteasome subunit alpha type-6 OS=Mus musculus GN=Psma6 PE=1 SV=1	1	1	165520	1	1.20831e-05	0.0605537
Toll-interacting protein	Tollip	Q8C5G6	MOUSE	220	>tr|Q8C5G6|Q8C5G6_MOUSE Toll-interacting protein OS=Mus musculus GN=Tollip PE=2 SV=1;>tr|Q8BQL7|Q8BQL7_MOUSE Putative uncharacterized protein OS=Mus musculus GN=Tollip PE=2 SV=1;>sp|Q9QZ06|TOLIP_MOUSE Toll-interacting protein OS=Mus musculus GN=Tollip PE=1	1	1	1	165890	1.20561e-05	0.0611177
Putative uncharacterized protein (Fragment)	Lmnb1	Q8C553	BOTH	413	>tr|Q8C553|Q8C553_MOUSE Putative uncharacterized protein (Fragment) OS=Mus musculus GN=Lmnb1 PE=2 SV=1;>sp|P14733|LMNB1_MOUSE Lamin-B1 OS=Mus musculus GN=Lmnb1 PE=1 SV=3;>tr|F1PBK4|F1PBK4_CANFA Uncharacterized protein OS=Canis familiaris GN=LMNB1 PE=3 SV=2	1	1	166070	1	1.2043e-05	0.060498
Heterochromatin protein 1-binding protein 3 (Fragment)	Hp1bp3	A2AM70	MOUSE	150	>tr|A2AM70|A2AM70_MOUSE Heterochromatin protein 1-binding protein 3 (Fragment) OS=Mus musculus GN=Hp1bp3 PE=4 SV=1;>tr|A2AM62|A2AM62_MOUSE Heterochromatin protein 1-binding protein 3 (Fragment) OS=Mus musculus GN=Hp1bp3 PE=1 SV=1;>tr|A2AM63|A2AM63_MOUSE He	1	1	1	166650	1.20011e-05	0.0610387
Uncharacterized protein	LOC475399	J9NU79	BOTH	294	>tr|J9NU79|J9NU79_CANFA Uncharacterized protein OS=Canis familiaris GN=LOC475399 PE=4 SV=1;>sp|Q9Z204|HNRPC_MOUSE Heterogeneous nuclear ribonucleoproteins C1/C2 OS=Mus musculus GN=Hnrnpc PE=1 SV=1;>tr|Q3U6P5|Q3U6P5_MOUSE Putative uncharacterized protein OS	1	1	1	166880	1.19846e-05	0.0610429
Leukotriene A-4 hydrolase (LTA-4 hydrolase) (EC 3.3.2.6) (Leukotriene A(4) hydrolase)	Lta4h	P24527	MOUSE	611	>sp|P24527|LKHA4_MOUSE Leukotriene A-4 hydrolase OS=Mus musculus GN=Lta4h PE=1 SV=4	1	1	167250	1	1.19581e-05	0.0604097
Putative uncharacterized protein (Fragment)	Rbp4	Q3TF08	MOUSE	174	>tr|Q3TF08|Q3TF08_MOUSE Putative uncharacterized protein (Fragment) OS=Mus musculus GN=Rbp4 PE=2 SV=1;>sp|Q00724|RET4_MOUSE Retinol-binding protein 4 OS=Mus musculus GN=Rbp4 PE=2 SV=2;>tr|H7BWY6|H7BWY6_MOUSE Retinol-binding protein 4 OS=Mus musculus GN=Rbp	1	1	1	168120	1.18962e-05	0.0609833
Bcl2-associated X protein kappa isoform	Bax	Q8K3J2	MOUSE	173	>tr|Q8K3J2|Q8K3J2_MOUSE Bcl2-associated X protein kappa isoform OS=Mus musculus GN=Bax PE=2 SV=1;>tr|Q544Z6|Q544Z6_MOUSE Bcl2-associated X protein, isoform CRA_b OS=Mus musculus GN=Bax PE=2 SV=1;>tr|Q3TXJ7|Q3TXJ7_MOUSE Putative uncharacterized protein OS=M	1	1	1	168600	1.18623e-05	0.0609698
Uncharacterized protein	SDR9C7	E2R5L2	DOG	313	>tr|E2R5L2|E2R5L2_CANFA Uncharacterized protein OS=Canis familiaris GN=SDR9C7 PE=3 SV=1	1	1	1	168830	1.18462e-05	0.060974
Uncharacterized protein	RAD50	J9P3S4	DOG	1213	>tr|J9P3S4|J9P3S4_CANFA Uncharacterized protein OS=Canis familiaris GN=RAD50 PE=4 SV=1	1	1	1	170580	1.17246e-05	0.0608996
NADH dehydrogenase [ubiquinone] complex I, assembly factor 7 (Protein midA homolog, mitochondrial)	Ndufaf7	Q9CWG8	MOUSE	436	>sp|Q9CWG8|NDUF7_MOUSE NADH dehydrogenase [ubiquinone] complex I, assembly factor 7 OS=Mus musculus GN=Ndufaf7 PE=2 SV=4	1	1	170850	1	1.17061e-05	0.0601307
Putative uncharacterized protein		Q8C7E6	MOUSE	660	>tr|Q8C7E6|Q8C7E6_MOUSE Putative uncharacterized protein OS=Mus musculus PE=2 SV=1;>tr|G3UW30|G3UW30_MOUSE 1,4-alpha-glucan-branching enzyme OS=Mus musculus GN=Gbe1 PE=4 SV=1;>tr|F6ZHD8|F6ZHD8_MOUSE 1,4-alpha-glucan-branching enzyme OS=Mus musculus GN=Gbe1	1	1	1	170880	1.17041e-05	0.0608979
Synaptophysin-like protein 1	Sypl	D6RFU9	MOUSE	79	>tr|D6RFU9|D6RFU9_MOUSE Synaptophysin-like protein 1 OS=Mus musculus GN=Sypl PE=4 SV=1;>tr|Q3U4T9|Q3U4T9_MOUSE Putative uncharacterized protein OS=Mus musculus GN=Sypl PE=2 SV=1;>tr|Q3TVX7|Q3TVX7_MOUSE Putative uncharacterized protein OS=Mus musculus GN=Sy	1	1	1	172610	1.15867e-05	0.0607654
Putative uncharacterized protein (Fragment)	Pccb	Q9CT71	BOTH	84	>tr|Q9CT71|Q9CT71_MOUSE Putative uncharacterized protein (Fragment) OS=Mus musculus GN=Pccb PE=2 SV=1;>tr|E9Q1J7|E9Q1J7_MOUSE Propionyl-CoA carboxylase beta chain, mitochondrial OS=Mus musculus GN=Pccb PE=1 SV=1;>tr|Q3UYS0|Q3UYS0_MOUSE Putative uncharacter	1	1	1	174350	1.14711e-05	0.0606336
Putative uncharacterized protein	Ruvbl1	Q3UJN2	BOTH	456	>tr|Q3UJN2|Q3UJN2_MOUSE Putative uncharacterized protein OS=Mus musculus GN=Ruvbl1 PE=2 SV=1;>tr|Q3U1C2|Q3U1C2_MOUSE MCG130614 OS=Mus musculus GN=Ruvbl1 PE=2 SV=1;>tr|E2RQC9|E2RQC9_CANFA Uncharacterized protein OS=Canis familiaris GN=RUVBL1 PE=4 SV=2;>sp|P	1	1	174530	1	1.14593e-05	0.0599512
Putative uncharacterized protein (Fragment)	Xpnpep1	Q8BV43	BOTH	285	>tr|Q8BV43|Q8BV43_MOUSE Putative uncharacterized protein (Fragment) OS=Mus musculus GN=Xpnpep1 PE=2 SV=1;>tr|Q8VDK8|Q8VDK8_MOUSE Xpnpep1 protein (Fragment) OS=Mus musculus GN=Xpnpep1 PE=2 SV=1;>tr|Q8BKH1|Q8BKH1_MOUSE Putative uncharacterized protein OS=Mus	1	1	1	175170	1.14174e-05	0.0605915
Sui1iso1 protein (Fragment)	sui1iso1	Q9XST3	BOTH	59	>tr|Q9XST3|Q9XST3_CANFA Sui1iso1 protein (Fragment) OS=Canis familiaris GN=sui1iso1 PE=2 SV=1;>tr|Q4V9T8|Q4V9T8_MOUSE Eukaryotic translation initiation factor 1 OS=Mus musculus GN=Eif1 PE=2 SV=1;>tr|Q3UBT8|Q3UBT8_MOUSE Putative uncharacterized protein OS=M	1	1	1	175970	1.13655e-05	0.0605154
Branched chain ketoacid dehydrogenase E1, alpha polypeptide	Bckdha	Q99L69	BOTH	442	>tr|Q99L69|Q99L69_MOUSE Branched chain ketoacid dehydrogenase E1, alpha polypeptide OS=Mus musculus GN=Bckdha PE=2 SV=1;>sp|P50136|ODBA_MOUSE 2-oxoisovalerate dehydrogenase subunit alpha, mitochondrial OS=Mus musculus GN=Bckdha PE=1 SV=1;>tr|Q3U3J1|Q3U3J1_	1	1	1	176040	1.1361e-05	0.0605354
Phospholipid transfer protein	Pltp	A2A5K2	BOTH	441	>tr|A2A5K2|A2A5K2_MOUSE Phospholipid transfer protein OS=Mus musculus GN=Pltp PE=4 SV=1;>tr|Q4FJT5|Q4FJT5_MOUSE Pltp protein OS=Mus musculus GN=Pltp PE=2 SV=1;>tr|Q3UFS5|Q3UFS5_MOUSE Phospholipid transfer protein OS=Mus musculus GN=Pltp PE=2 SV=1;>sp|P5506	1	1	1	177180	1.12879e-05	0.0604298
Acyl-Coenzyme A dehydrogenase, short/branched chain	Acadsb	Q7TMY2	MOUSE	432	>tr|Q7TMY2|Q7TMY2_MOUSE Acyl-Coenzyme A dehydrogenase, short/branched chain OS=Mus musculus GN=Acadsb PE=2 SV=1;>sp|Q9DBL1|ACDSB_MOUSE Short/branched chain specific acyl-CoA dehydrogenase, mitochondrial OS=Mus musculus GN=Acadsb PE=1 SV=1	1	1	1	177310	1.12796e-05	0.0604446
Complement component 1 Q subcomponent-binding protein, mitochondrial (Complement component 1, q subcomponent binding protein) (Complement component 1, q subcomponent binding protein, isoform CRA_b) (p32-RACK)	C1qbp	Q8R5L1	MOUSE	279	>tr|Q8R5L1|Q8R5L1_MOUSE Complement component 1 Q subcomponent-binding protein, mitochondrial OS=Mus musculus GN=C1qbp PE=1 SV=1	1	1	1	177420	1.12726e-05	0.0604305
Protein transport protein Sec23A	Sec23a	E9Q1S3	BOTH	736	>tr|E9Q1S3|E9Q1S3_MOUSE Protein transport protein Sec23A OS=Mus musculus GN=Sec23a PE=4 SV=1;>tr|Q8C1E4|Q8C1E4_MOUSE Putative uncharacterized protein OS=Mus musculus GN=Sec23a PE=2 SV=1;>tr|J9P1Q5|J9P1Q5_CANFA Uncharacterized protein OS=Canis familiaris GN	1	1	1	177780	1.12498e-05	0.0604249
Uncharacterized protein	GTF3C5	F1PHC7	DOG	520	>tr|F1PHC7|F1PHC7_CANFA Uncharacterized protein OS=Canis familiaris GN=GTF3C5 PE=4 SV=2	1	1	1	177810	1.12479e-05	0.0604535
Proteasome subunit alpha type (EC 3.4.25.1) (Fragment)	Psma4	E9Q0X0	MOUSE	139	>tr|E9Q0X0|E9Q0X0_MOUSE Proteasome subunit alpha type (Fragment) OS=Mus musculus GN=Psma4 PE=3 SV=1;>tr|E9PW69|E9PW69_MOUSE Proteasome subunit alpha type (Fragment) OS=Mus musculus GN=Psma4 PE=3 SV=1;>tr|Q3TL95|Q3TL95_MOUSE Proteasome subunit alpha type (F	1	1	1	178190	1.12239e-05	0.0604159
Uncharacterized protein	GFPT1	J9P432	BOTH	275	>tr|J9P432|J9P432_CANFA Uncharacterized protein OS=Canis familiaris GN=GFPT1 PE=4 SV=1;>tr|Q3V0X4|Q3V0X4_MOUSE Putative uncharacterized protein OS=Mus musculus GN=Gfpt2 PE=2 SV=1;>tr|F1PGJ3|F1PGJ3_CANFA Uncharacterized protein OS=Canis familiaris GN=GFPT2	1	1	1	178660	1.11944e-05	0.0603706
Rab GDP dissociation inhibitor beta (Fragment)	GDI2	F1P8L7	BOTH	430	>tr|F1P8L7|F1P8L7_CANFA Rab GDP dissociation inhibitor beta (Fragment) OS=Canis familiaris GN=GDI2 PE=4 SV=1;>sp|O97556|GDIB_CANFA Rab GDP dissociation inhibitor beta OS=Canis familiaris GN=GDI2 PE=2 SV=1	1	1	1	179400	1.11482e-05	0.0603591
Putative uncharacterized protein		Q8C9M6	MOUSE	65	>tr|Q8C9M6|Q8C9M6_MOUSE Putative uncharacterized protein OS=Mus musculus PE=2 SV=1;>sp|Q9CQP0|RM33_MOUSE 39S ribosomal protein L33, mitochondrial OS=Mus musculus GN=Mrpl33 PE=2 SV=1	1	1	1	181600	1.10132e-05	0.0601575
Putative uncharacterized protein	Tns1	Q8C323	BOTH	104	>tr|Q8C323|Q8C323_MOUSE Putative uncharacterized protein OS=Mus musculus GN=Tns1 PE=2 SV=1;>tr|A0A087WR29|A0A087WR29_MOUSE Protein Tns1 (Fragment) OS=Mus musculus GN=Tns1 PE=4 SV=1;>tr|A0A087WP40|A0A087WP40_MOUSE Protein Tns1 (Fragment) OS=Mus musculus GN=	1	1	182850	1	1.09379e-05	0.0594064
NDR2 (Fragment)	Ndr2	Q8CGR9	BOTH	201	>tr|Q8CGR9|Q8CGR9_MOUSE NDR2 (Fragment) OS=Mus musculus GN=Ndr2 PE=4 SV=1;>tr|E2RB70|E2RB70_CANFA Uncharacterized protein OS=Canis familiaris GN=NDRG2 PE=4 SV=2;>sp|Q9QYG0|NDRG2_MOUSE Protein NDRG2 OS=Mus musculus GN=Ndrg2 PE=1 SV=1	1	1	1	183430	1.09033e-05	0.0600536
Quinone oxidoreductase-like protein 2 (EC 1.-.-.-)		Q3UNZ8	MOUSE	350	>sp|Q3UNZ8|QORL2_MOUSE Quinone oxidoreductase-like protein 2 OS=Mus musculus PE=1 SV=1	1	1	1	186880	1.0702e-05	0.0598216
Uncharacterized protein	RASSF7	J9P3E1	DOG	358	>tr|J9P3E1|J9P3E1_CANFA Uncharacterized protein OS=Canis familiaris GN=RASSF7 PE=4 SV=1	1	1	1	186890	1.07014e-05	0.0598461
Ribonuclease T2B	Rnaset2b	Q5FWA0	MOUSE	259	>tr|Q5FWA0|Q5FWA0_MOUSE Ribonuclease T2B OS=Mus musculus GN=Rnaset2b PE=2 SV=1;>sp|Q9CQ01|RNT2_MOUSE Ribonuclease T2 OS=Mus musculus GN=Rnaset2 PE=2 SV=1	1	1	1	187070	1.06911e-05	0.0598563
Protein canopy homolog 2 (MIR-interacting saposin-like protein) (Putative secreted protein ZSIG9) (Transmembrane protein 4)	Cnpy2	Q9QXT0	BOTH	182	>sp|Q9QXT0|CNPY2_MOUSE Protein canopy homolog 2 OS=Mus musculus GN=Cnpy2 PE=1 SV=1;>tr|F6XIB7|F6XIB7_CANFA Uncharacterized protein OS=Canis familiaris GN=CNPY2 PE=4 SV=1	1	1	1	187640	1.06587e-05	0.0598056
Trans-2-enoyl-CoA reductase, mitochondrial (Fragment)	Mecr	A2A845	MOUSE	251	>tr|A2A845|A2A845_MOUSE Trans-2-enoyl-CoA reductase, mitochondrial (Fragment) OS=Mus musculus GN=Mecr PE=4 SV=1;>sp|Q9DCS3|MECR_MOUSE Trans-2-enoyl-CoA reductase, mitochondrial OS=Mus musculus GN=Mecr PE=1 SV=2	1	1	1	188150	1.06298e-05	0.0597891
Proteasome subunit alpha type (EC 3.4.25.1)	Psma5	Q3UPK6	BOTH	241	>tr|Q3UPK6|Q3UPK6_MOUSE Proteasome subunit alpha type OS=Mus musculus GN=Psma5 PE=2 SV=1;>tr|Q3TUX3|Q3TUX3_MOUSE Proteasome subunit alpha type OS=Mus musculus GN=Psma5 PE=2 SV=1;>tr|Q3TUI9|Q3TUI9_MOUSE Proteasome subunit alpha type OS=Mus musculus GN=Psma5	1	1	1	188900	1.05876e-05	0.0597243
Disabled homolog 2 (Fragment)	Dab2	E0CZ53	BOTH	110	>tr|E0CZ53|E0CZ53_MOUSE Disabled homolog 2 (Fragment) OS=Mus musculus GN=Dab2 PE=4 SV=1;>tr|Q9DCE6|Q9DCE6_MOUSE Disabled homolog 2 OS=Mus musculus GN=Dab2 PE=2 SV=1;>tr|E0CXT5|E0CXT5_MOUSE Disabled homolog 2 OS=Mus musculus GN=Dab2 PE=4 SV=1;>tr|Q3TRI2|Q3T	1	1	1	189010	1.05814e-05	0.0597406
Chitinase-like protein 3 (EC 3.2.1.52) (Beta-N-acetylhexosaminidase Ym1) (Chitinase-3-like protein 3) (ECF-L) (Eosinophil chemotactic cytokine) (Secreted protein Ym1)	Chil3	O35744	MOUSE	398	>sp|O35744|CHIL3_MOUSE Chitinase-like protein 3 OS=Mus musculus GN=Chil3 PE=1 SV=2	1	1	1	192220	1.04047e-05	0.0595378
Psmc4 protein (Fragment)	Psmc4	Q52L53	BOTH	215	>tr|Q52L53|Q52L53_MOUSE Psmc4 protein (Fragment) OS=Mus musculus GN=Psmc4 PE=2 SV=1;>tr|Q3UBF0|Q3UBF0_MOUSE Putative uncharacterized protein (Fragment) OS=Mus musculus GN=Psmc4 PE=2 SV=1;>tr|Q8BKU2|Q8BKU2_MOUSE Putative uncharacterized protein OS=Mus muscu	1	1	193610	1	1.033e-05	0.0588666
Gsr protein (Fragment)	Gsr	Q91Z57	BOTH	375	>tr|Q91Z57|Q91Z57_MOUSE Gsr protein (Fragment) OS=Mus musculus GN=Gsr PE=2 SV=1;>tr|Q3U9R7|Q3U9R7_MOUSE Putative uncharacterized protein (Fragment) OS=Mus musculus GN=Gsr PE=2 SV=1;>tr|Q3UB84|Q3UB84_MOUSE Putative uncharacterized protein (Fragment) OS=Mus	1	1	1	194990	1.02569e-05	0.059349
Enoyl-CoA hydratase domain-containing protein 2, mitochondrial (Fragment)	Echdc2	F6Z5N5	MOUSE	119	>tr|F6Z5N5|F6Z5N5_MOUSE Enoyl-CoA hydratase domain-containing protein 2, mitochondrial (Fragment) OS=Mus musculus GN=Echdc2 PE=4 SV=1;>tr|Q8R3H3|Q8R3H3_MOUSE Echdc2 protein OS=Mus musculus GN=Echdc2 PE=2 SV=1;>tr|F6YTG0|F6YTG0_MOUSE Enoyl-CoA hydratase dom	1	1	1	195800	1.02145e-05	0.0592829
Tryptase beta-2	Tpsb2	E9QJW9	MOUSE	276	>tr|E9QJW9|E9QJW9_MOUSE Tryptase beta-2 OS=Mus musculus GN=Tpsb2 PE=1 SV=1;>tr|B5A5B2|B5A5B2_MOUSE Tryptase beta 2 OS=Mus musculus GN=Tpsb2 PE=3 SV=1;>sp|P21845|TRYB2_MOUSE Tryptase beta-2 OS=Mus musculus GN=Tpsb2 PE=1 SV=2	1	1	1	195860	1.02113e-05	0.0593086
GTP:AMP phosphotransferase AK3, mitochondrial (Fragment)	Ak3	F6RP11	MOUSE	65	>tr|F6RP11|F6RP11_MOUSE GTP:AMP phosphotransferase AK3, mitochondrial (Fragment) OS=Mus musculus GN=Ak3 PE=4 SV=1;>tr|Q9D8W6|Q9D8W6_MOUSE GTP:AMP phosphotransferase AK3, mitochondrial OS=Mus musculus GN=Ak3 PE=2 SV=1;>sp|Q9WTP7|KAD3_MOUSE GTP:AMP phosphotr	1	1	1	197560	1.01235e-05	0.0592023
Adenylate kinase isoenzyme 1 (AK 1) (EC 2.7.4.3) (EC 2.7.4.6) (ATP-AMP transphosphorylase 1) (ATP:AMP phosphotransferase) (Adenylate monophosphate kinase) (Myokinase)	Ak1	Q9R0Y5	BOTH	194	>sp|Q9R0Y5|KAD1_MOUSE Adenylate kinase isoenzyme 1 OS=Mus musculus GN=Ak1 PE=1 SV=1;>tr|Z4YN97|Z4YN97_MOUSE Adenylate kinase isoenzyme 1 (Fragment) OS=Mus musculus GN=Ak1 PE=1 SV=1;>tr|J9P9T3|J9P9T3_CANFA Adenylate kinase isoenzyme 1 OS=Canis familiaris GN	1	1	1	198080	1.00969e-05	0.0591878
Putative uncharacterized protein	Arcn1	Q8C0G7	BOTH	273	>tr|Q8C0G7|Q8C0G7_MOUSE Putative uncharacterized protein OS=Mus musculus GN=Arcn1 PE=2 SV=1;>tr|F1PRT4|F1PRT4_CANFA Uncharacterized protein OS=Canis familiaris GN=ARCN1 PE=4 SV=2;>sp|Q5XJY5|COPD_MOUSE Coatomer subunit delta OS=Mus musculus GN=Arcn1 PE=1 SV	1	1	200330	1	9.98348e-06	0.0588535
Uncharacterized protein	RPL14	F1PF85	BOTH	210	>tr|F1PF85|F1PF85_CANFA Uncharacterized protein OS=Canis familiaris GN=RPL14 PE=4 SV=2;>tr|Q569Z0|Q569Z0_MOUSE Ribosomal protein L14 OS=Mus musculus GN=Rpl14-ps1 PE=2 SV=1;>sp|Q9CR57|RL14_MOUSE 60S ribosomal protein L14 OS=Mus musculus GN=Rpl14 PE=1 SV=3;>	1	1	1	200390	9.98049e-06	0.0590389
Uncharacterized protein	EIF5A	F1Q264	BOTH	154	>tr|F1Q264|F1Q264_CANFA Uncharacterized protein OS=Canis familiaris GN=EIF5A PE=4 SV=2;>sp|P63242|IF5A1_MOUSE Eukaryotic translation initiation factor 5A-1 OS=Mus musculus GN=Eif5a PE=1 SV=2	1	1	200570	1	9.97153e-06	0.0588951
40S ribosomal protein S8 (Fragment)	Rps8	Q9CRJ5	BOTH	136	>tr|Q9CRJ5|Q9CRJ5_MOUSE 40S ribosomal protein S8 (Fragment) OS=Mus musculus GN=Rps8 PE=2 SV=1;>tr|Q3UJU6|Q3UJU6_MOUSE 40S ribosomal protein S8 (Fragment) OS=Mus musculus GN=Rps8 PE=2 SV=1;>tr|Q9CQW4|Q9CQW4_MOUSE 40S ribosomal protein S8 (Fragment) OS=Mus m	1	1	1	200580	9.97103e-06	0.0590498
Nedd4 protein	Nedd4	A0JNZ0	BOTH	198	>tr|A0JNZ0|A0JNZ0_MOUSE Nedd4 protein OS=Mus musculus GN=Nedd4 PE=2 SV=1;>tr|B2RSC8|B2RSC8_MOUSE E3 ubiquitin-protein ligase OS=Mus musculus GN=Nedd4 PE=2 SV=1;>sp|P46935|NEDD4_MOUSE E3 ubiquitin-protein ligase NEDD4 OS=Mus musculus GN=Nedd4 PE=1 SV=3;>tr|	1	1	1	201630	9.91911e-06	0.0589961
Putative uncharacterized protein		Q9CWS5	BOTH	142	>tr|Q9CWS5|Q9CWS5_MOUSE Putative uncharacterized protein OS=Mus musculus PE=2 SV=1	1	1	1	201790	9.91124e-06	0.0590516
MKIAA0758 protein (Fragment)	Gpr116	Q69ZZ8	MOUSE	1143	>tr|Q69ZZ8|Q69ZZ8_MOUSE MKIAA0758 protein (Fragment) OS=Mus musculus GN=Gpr116 PE=2 SV=1;>tr|G5E8Q8|G5E8Q8_MOUSE MCG115189 OS=Mus musculus GN=Gpr116 PE=4 SV=1	1	1	204270	1	9.79092e-06	0.0587882
Putative uncharacterized protein (Fragment)	Uggt1	Q8BWM7	MOUSE	719	>tr|Q8BWM7|Q8BWM7_MOUSE Putative uncharacterized protein (Fragment) OS=Mus musculus GN=Uggt1 PE=2 SV=1;>sp|Q6P5E4|UGGG1_MOUSE UDP-glucose:glycoprotein glucosyltransferase 1 OS=Mus musculus GN=Uggt1 PE=1 SV=4	1	1	1	204700	9.77035e-06	0.0588736
Putative uncharacterized protein	Sec22b	Q3UZ06	BOTH	166	>tr|Q3UZ06|Q3UZ06_MOUSE Putative uncharacterized protein OS=Mus musculus GN=Sec22b PE=2 SV=1;>tr|E9Q6R3|E9Q6R3_MOUSE Vesicle-trafficking protein SEC22b OS=Mus musculus GN=Sec22b PE=1 SV=1;>sp|O08547|SC22B_MOUSE Vesicle-trafficking protein SEC22b OS=Mus mus	1	1	205530	1	9.73089e-06	0.0588639
Uncharacterized protein (Fragment)	FERMT2	F1PFB4	BOTH	630	>tr|F1PFB4|F1PFB4_CANFA Uncharacterized protein (Fragment) OS=Canis familiaris GN=FERMT2 PE=4 SV=2;>tr|Q3TLE2|Q3TLE2_MOUSE Pleckstrin homology domain containing, family C (With FERM domain) member 1 OS=Mus musculus GN=Fermt2 PE=2 SV=1;>sp|Q8CIB5|FERM2_MOUS	1	1	1	209050	9.56704e-06	0.0586281
Phosphatidylinositol transfer protein alpha isoform	Pitpna	F8WGG5	BOTH	99	>tr|F8WGG5|F8WGG5_MOUSE Phosphatidylinositol transfer protein alpha isoform OS=Mus musculus GN=Pitpna PE=4 SV=1;>tr|J9P9D6|J9P9D6_CANFA Uncharacterized protein OS=Canis familiaris GN=PITPNA PE=4 SV=1;>tr|F1Q139|F1Q139_CANFA Uncharacterized protein (Fragmen	1	1	1	211140	9.47234e-06	0.0585447
cDNA fis, clone TRACH2001275, highly similar to Mus musculus acetyl-CoA synthetase mRNA	Acss2	Q8N9U3	BOTH	701	>tr|Q8N9U3|Q8N9U3_MOUSE cDNA fis, clone TRACH2001275, highly similar to Mus musculus acetyl-CoA synthetase mRNA OS=Mus musculus GN=Acss2 PE=2 SV=1;>tr|Q8C1A8|Q8C1A8_MOUSE Putative uncharacterized protein OS=Mus musculus GN=Acss2 PE=2 SV=1;>tr|Q8C141|Q8C141	1	1	1	211690	9.44773e-06	0.0586086
Uncharacterized protein		J9P208	BOTH	341	>tr|J9P208|J9P208_CANFA Uncharacterized protein OS=Canis familiaris PE=4 SV=1;>tr|E2R268|E2R268_CANFA Uncharacterized protein OS=Canis familiaris GN=PDHB PE=4 SV=1;>sp|Q9D051|ODPB_MOUSE Pyruvate dehydrogenase E1 component subunit beta, mitochondrial OS=Mus	1	1	1	212050	9.43169e-06	0.0586512
Putative uncharacterized protein (Fragment)	Ctss	Q3U5K1	BOTH	245	>tr|Q3U5K1|Q3U5K1_MOUSE Putative uncharacterized protein (Fragment) OS=Mus musculus GN=Ctss PE=2 SV=1;>tr|Q3UBR4|Q3UBR4_MOUSE Putative uncharacterized protein OS=Mus musculus GN=Ctss PE=2 SV=1;>tr|Q99M14|Q99M14_MOUSE Ctss protein OS=Mus musculus GN=Ctss PE	1	1	1	212740	9.4011e-06	0.0586632
Glutaredoxin-3 (PKC-interacting cousin of thioredoxin) (PICOT) (PKC-theta-interacting protein) (PKCq-interacting protein) (Thioredoxin-like protein 2)	Glrx3	Q9CQM9	MOUSE	337	>sp|Q9CQM9|GLRX3_MOUSE Glutaredoxin-3 OS=Mus musculus GN=Glrx3 PE=1 SV=1	1	1	1	214040	9.344e-06	0.0586053
Cytoplasmic FMR1-interacting protein 1 (Specifically Rac1-associated protein 1) (Sra-1)	Cyfip1	Q7TMB8	BOTH	1253	>sp|Q7TMB8|CYFP1_MOUSE Cytoplasmic FMR1-interacting protein 1 OS=Mus musculus GN=Cyfip1 PE=1 SV=1;>tr|Q810V4|Q810V4_MOUSE Cyfip2 protein (Fragment) OS=Mus musculus GN=Cyfip2 PE=2 SV=1;>tr|F6QD74|F6QD74_MOUSE Cytoplasmic FMR1-interacting protein 2 (Fragment	1	1	214170	1	9.33833e-06	0.0585269
Uncharacterized protein (WD repeat domain 1)	WDR1	F1PR93	DOG	606	>tr|F1PR93|F1PR93_CANFA Uncharacterized protein OS=Canis familiaris GN=WDR1 PE=2 SV=2	1	1	216330	1	9.24509e-06	0.0585011
Arpc2 protein (Fragment)	Arpc2	Q4FZG5	MOUSE	276	>tr|Q4FZG5|Q4FZG5_MOUSE Arpc2 protein (Fragment) OS=Mus musculus GN=Arpc2 PE=2 SV=1;>tr|D3YXG6|D3YXG6_MOUSE Actin-related protein 2/3 complex subunit 2 OS=Mus musculus GN=Arpc2 PE=4 SV=1;>sp|Q9CVB6|ARPC2_MOUSE Actin-related protein 2/3 complex subunit 2 OS	1	1	1	216660	9.23101e-06	0.0584834
Uroporphyrinogen decarboxylase (UPD) (URO-D) (EC 4.1.1.37)	Urod	P70697	MOUSE	367	>sp|P70697|DCUP_MOUSE Uroporphyrinogen decarboxylase OS=Mus musculus GN=Urod PE=1 SV=2	1	1	1	217140	9.21061e-06	0.0585096
Carboxymethylenebutenolidase homolog (Fragment)	Cmbl	E0CXH4	MOUSE	174	>tr|E0CXH4|E0CXH4_MOUSE Carboxymethylenebutenolidase homolog (Fragment) OS=Mus musculus GN=Cmbl PE=4 SV=1;>sp|Q8R1G2|CMBL_MOUSE Carboxymethylenebutenolidase homolog OS=Mus musculus GN=Cmbl PE=2 SV=1	1	1	1	217960	9.17595e-06	0.0585122
Eukaryotic translation initiation factor 3 subunit M (Eukaryotic translation initiation factor 3, subunit M) (Fragment)	Eif3m	A2A701	BOTH	143	>tr|A2A701|A2A701_MOUSE Eukaryotic translation initiation factor 3 subunit M (Fragment) OS=Mus musculus GN=Eif3m PE=4 SV=1;>tr|A2A702|A2A702_MOUSE Eukaryotic translation initiation factor 3 subunit M OS=Mus musculus GN=Eif3m PE=4 SV=1;>tr|E2QWG8|E2QWG8_CAN	1	1	1	218860	9.13822e-06	0.0585139
LETM1 and EF-hand domain-containing protein 1, mitochondrial (Leucine zipper-EF-hand-containing transmembrane protein 1)	Letm1	Q9Z2I0	MOUSE	738	>sp|Q9Z2I0|LETM1_MOUSE LETM1 and EF-hand domain-containing protein 1, mitochondrial OS=Mus musculus GN=Letm1 PE=2 SV=1	1	1	1	221840	9.01547e-06	0.0584554
Ethylmalonyl-CoA decarboxylase (Fragment)	Echdc1	E0CXS3	MOUSE	165	>tr|E0CXS3|E0CXS3_MOUSE Ethylmalonyl-CoA decarboxylase (Fragment) OS=Mus musculus GN=Echdc1 PE=3 SV=1;>sp|Q9D9V3|ECHD1_MOUSE Ethylmalonyl-CoA decarboxylase OS=Mus musculus GN=Echdc1 PE=1 SV=2	1	1	222240	1	8.99924e-06	0.0583922
Putative uncharacterized protein	Mtx2	Q8C454	BOTH	263	>tr|Q8C454|Q8C454_MOUSE Putative uncharacterized protein OS=Mus musculus GN=Mtx2 PE=2 SV=1;>tr|Q3TI40|Q3TI40_MOUSE Putative uncharacterized protein OS=Mus musculus GN=Mtx2 PE=2 SV=1;>tr|Q3TI19|Q3TI19_MOUSE Putative uncharacterized protein OS=Mus musculus G	1	1	1	223010	8.96817e-06	0.0584311
Membrane-associated progesterone receptor component 2	Pgrmc2	Q80UU9	BOTH	217	>sp|Q80UU9|PGRC2_MOUSE Membrane-associated progesterone receptor component 2 OS=Mus musculus GN=Pgrmc2 PE=1 SV=2;>tr|F1PN69|F1PN69_CANFA Uncharacterized protein OS=Canis familiaris GN=PGRMC2 PE=4 SV=2	1	1	1	224220	8.91977e-06	0.0584583
Uncharacterized protein	TUBB3	F2Z4P1	BOTH	450	>tr|F2Z4P1|F2Z4P1_CANFA Uncharacterized protein OS=Canis familiaris GN=TUBB3 PE=3 SV=1;>sp|Q9ERD7|TBB3_MOUSE Tubulin beta-3 chain OS=Mus musculus GN=Tubb3 PE=1 SV=1;>tr|Q9CRT0|Q9CRT0_MOUSE Putative uncharacterized protein (Fragment) OS=Mus musculus GN=Tubb	1	1	1	224280	8.91738e-06	0.058511
Keratin, type II cytoskeletal 1 (67 kDa cytokeratin) (Cytokeratin-1) (CK-1) (Keratin-1) (K1) (Type-II keratin Kb1)	Krt1	P04104	MOUSE	637	>sp|P04104|K2C1_MOUSE Keratin, type II cytoskeletal 1 OS=Mus musculus GN=Krt1 PE=1 SV=4	1	1	225270	1	8.8782e-06	0.0582447
Alpha-aminoadipic semialdehyde dehydrogenase (Alpha-AASA dehydrogenase) (EC 1.2.1.31) (Aldehyde dehydrogenase family 7 member A1) (EC 1.2.1.3) (Antiquitin-1) (Betaine aldehyde dehydrogenase) (EC 1.2.1.8) (Delta1-piperideine-6-carboxylate dehydrogenase) (P6c dehydrogenase)	Aldh7a1	Q9DBF1	MOUSE	539	>sp|Q9DBF1|AL7A1_MOUSE Alpha-aminoadipic semialdehyde dehydrogenase OS=Mus musculus GN=Aldh7a1 PE=1 SV=4	1	1	1	227420	8.79426e-06	0.0584131
Puromycin-sensitive aminopeptidase	Npepps	E9Q6F4	BOTH	674	>tr|E9Q6F4|E9Q6F4_MOUSE Puromycin-sensitive aminopeptidase OS=Mus musculus GN=Npepps PE=1 SV=1;>tr|F1P7M0|F1P7M0_CANFA Uncharacterized protein OS=Canis familiaris GN=NPEPPS PE=4 SV=2;>tr|F6QYF8|F6QYF8_MOUSE Puromycin-sensitive aminopeptidase (Fragment) OS=	1	1	1	227750	8.78152e-06	0.058444
Putative uncharacterized protein	Tubb6	Q3U9U3	MOUSE	375	>tr|Q3U9U3|Q3U9U3_MOUSE Putative uncharacterized protein OS=Mus musculus GN=Tubb6 PE=2 SV=1;>tr|Q3UMM1|Q3UMM1_MOUSE Tubulin, beta 6 OS=Mus musculus GN=Tubb6 PE=2 SV=1;>sp|Q922F4|TBB6_MOUSE Tubulin beta-6 chain OS=Mus musculus GN=Tubb6 PE=1 SV=1;>tr|Q9CUN8|	1	1	1	229200	8.72597e-06	0.0584066
Fermt3 protein	Fermt3	Q6NXZ9	MOUSE	530	>tr|Q6NXZ9|Q6NXZ9_MOUSE Fermt3 protein OS=Mus musculus GN=Fermt3 PE=2 SV=1;>tr|Q3TEE6|Q3TEE6_MOUSE Putative uncharacterized protein OS=Mus musculus GN=Fermt3 PE=2 SV=1;>sp|Q8K1B8|URP2_MOUSE Fermitin family homolog 3 OS=Mus musculus GN=Fermt3 PE=1 SV=1	1	1	231440	1	8.64151e-06	0.0577307
Apoptosis-associated speck-like protein containing CARD (PYD and CARD domain containing)	Pycard	Q54AA2	MOUSE	193	>tr|Q54AA2|Q54AA2_MOUSE Apoptosis-associated speck-like protein containing CARD OS=Mus musculus GN=Pycard PE=2 SV=1;>sp|Q9EPB4|ASC_MOUSE Apoptosis-associated speck-like protein containing a CARD OS=Mus musculus GN=Pycard PE=1 SV=1	1	1	1	232520	8.60137e-06	0.0582445
Putative uncharacterized protein		Q8C9L6	MOUSE	795	>tr|Q8C9L6|Q8C9L6_MOUSE Putative uncharacterized protein OS=Mus musculus PE=2 SV=1;>tr|Q99L95|Q99L95_MOUSE Akap2 protein OS=Mus musculus PE=2 SV=1;>tr|Q69ZV5|Q69ZV5_MOUSE MKIAA0920 protein (Fragment) OS=Mus musculus GN=mKIAA0920 PE=2 SV=1;>sp|O54931|AKAP2_	1	1	1	233360	8.57041e-06	0.0582108
Osteoclast-stimulating factor 1 (SH3 domain protein 3)	Ostf1	Q62422	MOUSE	215	>sp|Q62422|OSTF1_MOUSE Osteoclast-stimulating factor 1 OS=Mus musculus GN=Ostf1 PE=1 SV=2	1	1	1	233590	8.56197e-06	0.0582203
Protein phosphatase 1 regulatory subunit 7 (Protein phosphatase 1 regulatory subunit 22)	Ppp1r7	Q3UM45	MOUSE	361	>sp|Q3UM45|PP1R7_MOUSE Protein phosphatase 1 regulatory subunit 7 OS=Mus musculus GN=Ppp1r7 PE=1 SV=2	1	1	233720	1	8.55721e-06	0.0570379
Annexin	Anxa7	Q8CCV9	MOUSE	415	>tr|Q8CCV9|Q8CCV9_MOUSE Annexin OS=Mus musculus GN=Anxa7 PE=2 SV=1;>tr|Q922A2|Q922A2_MOUSE Annexin OS=Mus musculus GN=Anxa7 PE=2 SV=1;>tr|Q8BP75|Q8BP75_MOUSE Annexin OS=Mus musculus GN=Anxa7 PE=2 SV=1;>tr|Q3TJ49|Q3TJ49_MOUSE Annexin OS=Mus musculus GN=Anxa	1	1	1	234090	8.54369e-06	0.0582319
Keratin associated protein 13-1 (Protein Krtap13-1)	Krtap13-1	Q8K198	MOUSE	168	>tr|Q8K198|Q8K198_MOUSE Keratin associated protein 13-1 OS=Mus musculus GN=Krtap13-1 PE=2 SV=1	1	1	1	235100	8.50698e-06	0.0582142
UDP-glucuronosyltransferase 1-7C (UDPGT 1-7C) (UGT1*7C) (UGT1-07C) (UGT1.7C) (EC 2.4.1.17) (UDP-glucuronosyltransferase 1A7C) (UGT1A10)	Ugt1a7c	Q6ZQM8	BOTH	531	>sp|Q6ZQM8|UD17C_MOUSE UDP-glucuronosyltransferase 1-7C OS=Mus musculus GN=Ugt1a7c PE=2 SV=1;>tr|D3YZE6|D3YZE6_MOUSE UDP-glucuronosyltransferase 1-6 (Fragment) OS=Mus musculus GN=Ugt1a6a PE=3 SV=1;>tr|D3Z7G0|D3Z7G0_MOUSE UDP-glucuronosyltransferase 1-7C (F	1	1	236020	1	8.47382e-06	0.0569931
Guanine nucleotide-binding protein G(i) subunit alpha-1 (Adenylate cyclase-inhibiting G alpha protein)	Gnai1	B2RSH2	BOTH	354	>sp|B2RSH2|GNAI1_MOUSE Guanine nucleotide-binding protein G(i) subunit alpha-1 OS=Mus musculus GN=Gnai1 PE=2 SV=1	1	1	236880	1	8.44306e-06	0.0569604
Aflatoxin B1 aldehyde reductase member 2 (EC 1.1.1.n11) (Succinic semialdehyde reductase) (SSA reductase)	Akr7a2	Q8CG76	BOTH	367	>sp|Q8CG76|ARK72_MOUSE Aflatoxin B1 aldehyde reductase member 2 OS=Mus musculus GN=Akr7a2 PE=1 SV=3;>tr|F1PPZ7|F1PPZ7_CANFA Uncharacterized protein OS=Canis familiaris GN=AKR7A2 PE=4 SV=2	1	1	1	237460	8.42244e-06	0.0581688
CD209b antigen, isoform CRA_a	Cd209b	Q3UTX5	MOUSE	325	>tr|Q3UTX5|Q3UTX5_MOUSE CD209b antigen, isoform CRA_a OS=Mus musculus GN=Cd209b PE=2 SV=1;>sp|Q8CJ91|C209B_MOUSE CD209 antigen-like protein B OS=Mus musculus GN=Cd209b PE=1 SV=2;>tr|Q8CJ85|Q8CJ85_MOUSE SIGNR1 delta OS=Mus musculus GN=Cd209b PE=2 SV=1	1	1	237600	1	8.41747e-06	0.0570176
Cytochrome c oxidase subunit NDUFA4	Ndufa4	Q62425	MOUSE	82	>sp|Q62425|NDUA4_MOUSE Cytochrome c oxidase subunit NDUFA4 OS=Mus musculus GN=Ndufa4 PE=1 SV=2	1	1	1	238300	8.39275e-06	0.05817
Uncharacterized protein	LAMTOR1	E2QWJ8	BOTH	161	>tr|E2QWJ8|E2QWJ8_CANFA Uncharacterized protein OS=Canis familiaris GN=LAMTOR1 PE=4 SV=1;>sp|Q9CQ22|LTOR1_MOUSE Ragulator complex protein LAMTOR1 OS=Mus musculus GN=Lamtor1 PE=1 SV=1	1	1	1	238330	8.39169e-06	0.0582121
Oxidation resistance protein 1	C7	D3YXF5	MOUSE	845	>tr|D3YXF5|D3YXF5_MOUSE Oxidation resistance protein 1 OS=Mus musculus GN=C7 PE=4 SV=2	1	1	1	239220	8.36047e-06	0.0581789
Annexin	Anxa11	D3Z7U0	MOUSE	447	>tr|D3Z7U0|D3Z7U0_MOUSE Annexin OS=Mus musculus GN=Anxa11 PE=3 SV=1;>sp|P97384|ANX11_MOUSE Annexin A11 OS=Mus musculus GN=Anxa11 PE=1 SV=2	1	1	1	240330	8.32186e-06	0.0581322
NAD(P)H-hydrate epimerase (EC 5.1.99.6) (Apolipoprotein A-I-binding protein) (AI-BP) (NAD(P)HX epimerase)	Apoa1bp	Q8K4Z3	MOUSE	282	>sp|Q8K4Z3|NNRE_MOUSE NAD(P)H-hydrate epimerase OS=Mus musculus GN=Apoa1bp PE=1 SV=1	1	1	1	240560	8.3139e-06	0.0581707
Uncharacterized protein	ANKFN1	J9NWI8	BOTH	739	>tr|J9NWI8|J9NWI8_CANFA Uncharacterized protein OS=Canis familiaris GN=ANKFN1 PE=4 SV=1;>tr|F6X7B3|F6X7B3_MOUSE Protein Ankfn1 OS=Mus musculus GN=Ankfn1 PE=4 SV=1;>tr|F6RWQ6|F6RWQ6_MOUSE Protein Ankfn1 (Fragment) OS=Mus musculus GN=Ankfn1 PE=4 SV=1;>tr|F1P	1	1	242170	1	8.25863e-06	0.0568082
Ubiquitin thioesterase OTUB1 (Fragment)	Otub1	D3Z7K0	BOTH	95	>tr|D3Z7K0|D3Z7K0_MOUSE Ubiquitin thioesterase OTUB1 (Fragment) OS=Mus musculus GN=Otub1 PE=4 SV=1;>tr|D3YWF6|D3YWF6_MOUSE Ubiquitin thioesterase OTUB1 OS=Mus musculus GN=Otub1 PE=4 SV=1;>tr|F1PIA2|F1PIA2_CANFA Uncharacterized protein (Fragment) OS=Canis f	1	1	1	247770	8.07197e-06	0.0578836
Haptoglobin (Zonulin) [Cleaved into: Haptoglobin alpha chain; Haptoglobin beta chain]	HP	P19006	DOG	329	>sp|P19006|HPT_CANFA Haptoglobin OS=Canis familiaris GN=HP PE=1 SV=2;>tr|G1K2D9|G1K2D9_CANFA Uncharacterized protein OS=Canis familiaris GN=LOC479668 PE=3 SV=1	1	1	1	248530	8.04729e-06	0.057886
Heatr3 protein (Fragment)	Heatr3	Q8K2Q1	BOTH	505	>tr|Q8K2Q1|Q8K2Q1_MOUSE Heatr3 protein (Fragment) OS=Mus musculus GN=Heatr3 PE=2 SV=1;>tr|E9PWH6|E9PWH6_MOUSE HEAT repeat-containing protein 3 OS=Mus musculus GN=Heatr3 PE=4 SV=1;>tr|Q3USC0|Q3USC0_MOUSE Putative uncharacterized protein OS=Mus musculus GN=H	1	1	249720	1	8.00894e-06	0.0565878
Scaffold attachment factor B1 (SAF-B1)	Safb	D3YXK2	MOUSE	937	>sp|D3YXK2|SAFB1_MOUSE Scaffold attachment factor B1 OS=Mus musculus GN=Safb PE=1 SV=2;>tr|S4R1M2|S4R1M2_MOUSE Scaffold attachment factor B1 OS=Mus musculus GN=Safb PE=1 SV=1	1	1	1	251800	7.94278e-06	0.0577378
NADH dehydrogenase [ubiquinone] 1 alpha subcomplex subunit 2 (Complex I-B8) (CI-B8) (NADH-ubiquinone oxidoreductase B8 subunit)	Ndufa2	Q9CQ75	MOUSE	99	>sp|Q9CQ75|NDUA2_MOUSE NADH dehydrogenase [ubiquinone] 1 alpha subcomplex subunit 2 OS=Mus musculus GN=Ndufa2 PE=1 SV=3	1	1	1	252680	7.91512e-06	0.0573811
T-complex protein 1 subunit epsilon (TCP-1-epsilon) (CCT-epsilon)	Cct5	P80316	MOUSE	541	>sp|P80316|TCPE_MOUSE T-complex protein 1 subunit epsilon OS=Mus musculus GN=Cct5 PE=1 SV=1;>tr|E0CZA1|E0CZA1_MOUSE T-complex protein 1 subunit epsilon (Fragment) OS=Mus musculus GN=Cct5 PE=3 SV=1	1	1	1	254580	7.85605e-06	0.0570179
Coronin	Coro1a	Q3U9K3	MOUSE	461	>tr|Q3U9K3|Q3U9K3_MOUSE Coronin OS=Mus musculus GN=Coro1a PE=2 SV=1;>tr|Q3U232|Q3U232_MOUSE Coronin OS=Mus musculus GN=Coro1a PE=2 SV=1;>tr|Q3U1N0|Q3U1N0_MOUSE Coronin OS=Mus musculus GN=Coro1a PE=2 SV=1;>sp|O89053|COR1A_MOUSE Coronin-1A OS=Mus musculus GN	1	1	1	255220	7.83635e-06	0.0566767
Biliverdin reductase A (BVR A) (EC 1.3.1.24) (Biliverdin-IX alpha-reductase)	Blvra	Q9CY64	MOUSE	295	>sp|Q9CY64|BIEA_MOUSE Biliverdin reductase A OS=Mus musculus GN=Blvra PE=2 SV=1	1	1	1	255350	7.83236e-06	0.0567111
Protein transport protein Sec31A (Fragment)	Sec31a	S4R192	MOUSE	248	>tr|S4R192|S4R192_MOUSE Protein transport protein Sec31A (Fragment) OS=Mus musculus GN=Sec31a PE=4 SV=1;>tr|S4R2A9|S4R2A9_MOUSE Protein transport protein Sec31A (Fragment) OS=Mus musculus GN=Sec31a PE=4 SV=1;>sp|Q3UPL0|SC31A_MOUSE Protein transport protein	1	1	1	256070	7.81033e-06	0.0567405
60S ribosomal protein L9 (Fragment)	Rpl9	D3YZT0	MOUSE	80	>tr|D3YZT0|D3YZT0_MOUSE 60S ribosomal protein L9 (Fragment) OS=Mus musculus GN=Rpl9 PE=4 SV=1;>tr|D3Z629|D3Z629_MOUSE 60S ribosomal protein L9 OS=Mus musculus GN=Rpl9 PE=1 SV=1;>tr|Q5EBQ6|Q5EBQ6_MOUSE MCG10266, isoform CRA_a OS=Mus musculus GN=Rpl9 PE=2 SV	1	1	1	259280	7.71364e-06	0.056647
GM2 ganglioside activator protein (Gm2a protein)	Gm2a	Q5F1Z8	MOUSE	193	>tr|Q5F1Z8|Q5F1Z8_MOUSE GM2 ganglioside activator protein OS=Mus musculus GN=Gm2a PE=2 SV=1;>sp|Q60648|SAP3_MOUSE Ganglioside GM2 activator OS=Mus musculus GN=Gm2a PE=1 SV=2	1	1	1	259590	7.70443e-06	0.0566956
Elongation factor 1-beta	Eef1b2	A0A087WS46	BOTH	184	>tr|A0A087WS46|A0A087WS46_MOUSE Elongation factor 1-beta OS=Mus musculus GN=Eef1b2 PE=4 SV=1;>sp|O70251|EF1B_MOUSE Elongation factor 1-beta OS=Mus musculus GN=Eef1b PE=1 SV=5;>tr|M0QWK5|M0QWK5_MOUSE Elongation factor 1-beta OS=Mus musculus GN=Eef1b2 PE=4 S	1	1	1	264350	7.5657e-06	0.0565002
Psmd2 protein	Psmd2	Q80V77	BOTH	615	>tr|Q80V77|Q80V77_MOUSE Psmd2 protein OS=Mus musculus GN=Psmd2 PE=2 SV=1;>tr|Q3U9Y8|Q3U9Y8_MOUSE Putative uncharacterized protein OS=Mus musculus GN=Psmd2 PE=2 SV=1;>tr|Q3TXV1|Q3TXV1_MOUSE Putative uncharacterized protein OS=Mus musculus GN=Psmd2 PE=2 SV=1	1	1	267410	1	7.47912e-06	0.0550912
Vacuolar protein sorting 4b (Yeast)	Vps4b	Q3TN07	BOTH	444	>tr|Q3TN07|Q3TN07_MOUSE Vacuolar protein sorting 4b (Yeast) OS=Mus musculus GN=Vps4b PE=2 SV=1;>sp|P46467|VPS4B_MOUSE Vacuolar protein sorting-associated protein 4B OS=Mus musculus GN=Vps4b PE=1 SV=2;>tr|Q3TDX2|Q3TDX2_MOUSE Putative uncharacterized protein	1	1	267910	1	7.46517e-06	0.0551454
4.1G protein (Fragment)	Epb4.1l2	Q811C0	MOUSE	474	>tr|Q811C0|Q811C0_MOUSE 4.1G protein (Fragment) OS=Mus musculus GN=Epb4.1l2 PE=2 SV=1;>tr|Q811B2|Q811B2_MOUSE Erythrocyte membrane protein band 4.1-like 2 retinal variant OS=Mus musculus GN=Epb4.1l2 PE=2 SV=1;>tr|B6ZHC6|B6ZHC6_MOUSE Erythrocyte protein ban	1	1	269400	1	7.42388e-06	0.0551753
Protein Mettl7a2Higd1c	Mettl7a2Higd1c	H3BJI7	MOUSE	181	>tr|H3BJI7|H3BJI7_MOUSE Protein Mettl7a2Higd1c OS=Mus musculus GN=Mettl7a2Higd1c PE=4 SV=1;>tr|Q9D7S5|Q9D7S5_MOUSE MCG20149, isoform CRA_d OS=Mus musculus GN=mCG_20149 PE=2 SV=1;>tr|Q5K4Q9|Q5K4Q9_MOUSE AAM-B protein OS=Mus musculus GN=Mettl7a1 PE=2 SV=1;>t	1	1	1	269600	7.41837e-06	0.0562491
Uncharacterized protein	BC151093	B9EKM8	MOUSE	156	>tr|B9EKM8|B9EKM8_MOUSE Uncharacterized protein OS=Mus musculus GN=BC151093 PE=2 SV=1	1	1	1	270760	7.38659e-06	0.0562826
Tyrosine-protein phosphatase non-receptor type (EC 3.1.3.48)	Ptpn6	Q3TE70	MOUSE	595	>tr|Q3TE70|Q3TE70_MOUSE Tyrosine-protein phosphatase non-receptor type OS=Mus musculus GN=Ptpn6 PE=2 SV=1;>sp|P29351|PTN6_MOUSE Tyrosine-protein phosphatase non-receptor type 6 OS=Mus musculus GN=Ptpn6 PE=1 SV=2;>tr|Q3UCJ0|Q3UCJ0_MOUSE Tyrosine-protein pho	1	1	1	270800	7.3855e-06	0.0563212
Putative uncharacterized protein	Ilf2	Q3UXI9	BOTH	390	>tr|Q3UXI9|Q3UXI9_MOUSE Putative uncharacterized protein OS=Mus musculus GN=Ilf2 PE=2 SV=1;>tr|E2R9T6|E2R9T6_CANFA Uncharacterized protein (Fragment) OS=Canis familiaris GN=ILF2 PE=4 SV=2;>sp|Q9CXY6|ILF2_MOUSE Interleukin enhancer-binding factor 2 OS=Mus m	1	1	1	271520	7.36591e-06	0.0563023
Putative uncharacterized protein (Fragment)	Snx9	Q9CZK0	MOUSE	410	>tr|Q9CZK0|Q9CZK0_MOUSE Putative uncharacterized protein (Fragment) OS=Mus musculus GN=Snx9 PE=2 SV=2;>tr|Q3U1P2|Q3U1P2_MOUSE Sorting nexin OS=Mus musculus GN=Snx9 PE=2 SV=1;>tr|Q3TZU7|Q3TZU7_MOUSE Sorting nexin OS=Mus musculus GN=Snx9 PE=2 SV=1;>sp|Q91VH2	1	1	1	275650	7.25555e-06	0.0558335
Far upstream element (FUSE) binding protein 1 (Far upstream element (FUSE) binding protein 1, isoform CRA_c)	Fubp1	Q0P6B2	BOTH	640	>tr|Q0P6B2|Q0P6B2_MOUSE Far upstream element (FUSE) binding protein 1 OS=Mus musculus GN=Fubp1 PE=2 SV=1;>tr|Q3TUE1|Q3TUE1_MOUSE Far upstream element-binding protein 1 OS=Mus musculus GN=Fubp1 PE=2 SV=1;>tr|J9P014|J9P014_CANFA Uncharacterized protein OS=Ca	1	1	275720	1	7.25371e-06	0.0547208
Putative uncharacterized protein	Col5a2	Q8BNA3	BOTH	281	>tr|Q8BNA3|Q8BNA3_MOUSE Putative uncharacterized protein OS=Mus musculus GN=Col5a2 PE=2 SV=1;>sp|Q3U962|CO5A2_MOUSE Collagen alpha-2(V) chain OS=Mus musculus GN=Col5a2 PE=1 SV=1;>tr|F1PG08|F1PG08_CANFA Uncharacterized protein OS=Canis familiaris GN=COL5A2	1	1	1	275930	7.24819e-06	0.0558589
Cytoglobin	CYGB	Q00M97	BOTH	183	>tr|Q00M97|Q00M97_CANFA Cytoglobin OS=Canis familiaris GN=CYGB PE=2 SV=1;>tr|Q546K1|Q546K1_MOUSE Cytoglobin OS=Mus musculus GN=Cygb PE=2 SV=1;>tr|F1PDN7|F1PDN7_CANFA Uncharacterized protein OS=Canis familiaris GN=CYGB PE=3 SV=1;>sp|Q9CX80|CYGB_MOUSE Cytogl	1	1	1	279640	7.15203e-06	0.0557105
Torsin-1A-interacting protein 1	Tor1aip1	E9PWW2	MOUSE	391	>tr|E9PWW2|E9PWW2_MOUSE Torsin-1A-interacting protein 1 OS=Mus musculus GN=Tor1aip1 PE=4 SV=1;>tr|F6YC07|F6YC07_MOUSE Torsin-1A-interacting protein 1 (Fragment) OS=Mus musculus GN=Tor1aip1 PE=1 SV=1;>sp|Q921T2|TOIP1_MOUSE Torsin-1A-interacting protein 1 OS	1	1	1	283010	7.06686e-06	0.0555863
40S ribosomal protein S24		L7N0I3	BOTH	132	>tr|L7N0I3|L7N0I3_CANFA 40S ribosomal protein S24 OS=Canis familiaris PE=3 SV=1;>tr|J9NTE7|J9NTE7_CANFA 40S ribosomal protein S24 OS=Canis familiaris PE=3 SV=1;>tr|E2RLG6|E2RLG6_CANFA Uncharacterized protein OS=Canis familiaris GN=LOC100685453 PE=4 SV=2;>t	1	1	1	283920	7.04421e-06	0.0555854
Ugp2 protein (Fragment)	Ugp2	Q8R0M2	BOTH	495	>tr|Q8R0M2|Q8R0M2_MOUSE Ugp2 protein (Fragment) OS=Mus musculus GN=Ugp2 PE=2 SV=1;>tr|Q3U548|Q3U548_MOUSE Putative uncharacterized protein OS=Mus musculus GN=Ugp2 PE=2 SV=1;>tr|F1Q1Q8|F1Q1Q8_CANFA Uncharacterized protein OS=Canis familiaris GN=UGP2 PE=4 SV	1	1	1	285030	7.01678e-06	0.0552282
Microtubule-associated protein, RP/EB family, member 1	Mapre1	Q3U4H0	MOUSE	268	>tr|Q3U4H0|Q3U4H0_MOUSE Microtubule-associated protein, RP/EB family, member 1 OS=Mus musculus GN=Mapre1 PE=2 SV=1;>sp|Q61166|MARE1_MOUSE Microtubule-associated protein RP/EB family member 1 OS=Mus musculus GN=Mapre1 PE=1 SV=3	1	1	1	285790	6.99812e-06	0.0548884
Uncharacterized protein	PSMA8	J9PBH5	BOTH	101	>tr|J9PBH5|J9PBH5_CANFA Uncharacterized protein OS=Canis familiaris GN=PSMA8 PE=4 SV=1;>tr|Q3THL2|Q3THL2_MOUSE Putative uncharacterized protein OS=Mus musculus GN=Psma7 PE=2 SV=1;>tr|B7ZMS3|B7ZMS3_MOUSE Psma8 protein OS=Mus musculus GN=Psma8 PE=2 SV=1;>tr|	1	1	1	286240	6.98712e-06	0.0549065
Farnesyl diphosphate synthetase	Fdps	Q5M8R9	MOUSE	353	>tr|Q5M8R9|Q5M8R9_MOUSE Farnesyl diphosphate synthetase OS=Mus musculus GN=Fdps PE=2 SV=1;>tr|Q4FJN9|Q4FJN9_MOUSE Fdps protein OS=Mus musculus GN=Fdps PE=2 SV=1;>tr|Q3US29|Q3US29_MOUSE Putative uncharacterized protein OS=Mus musculus GN=Fdps PE=2 SV=1;>tr|	1	1	286620	1	6.97786e-06	0.0539504
60S ribosomal protein L17 (MCG123291, isoform CRA_d) (MCG50776) (Ribosomal protein L17)	Rpl17	Q6ZWZ7	BOTH	184	>tr|Q6ZWZ7|Q6ZWZ7_MOUSE 60S ribosomal protein L17 OS=Mus musculus GN=Rpl17 PE=2 SV=1;>tr|Q6PHZ1|Q6PHZ1_MOUSE Rpl17 protein OS=Mus musculus GN=Rpl17 PE=2 SV=1;>tr|J9P5U8|J9P5U8_CANFA Uncharacterized protein OS=Canis familiaris PE=3 SV=1;>tr|J9P4F7|J9P4F7_CA	1	1	1	288670	6.9283e-06	0.0548288
Propionyl-Coenzyme A carboxylase, alpha polypeptide, isoform CRA_b	Pcca	Q3UGC8	MOUSE	724	>tr|Q3UGC8|Q3UGC8_MOUSE Propionyl-Coenzyme A carboxylase, alpha polypeptide, isoform CRA_b OS=Mus musculus GN=Pcca PE=2 SV=1;>sp|Q91ZA3|PCCA_MOUSE Propionyl-CoA carboxylase alpha chain, mitochondrial OS=Mus musculus GN=Pcca PE=1 SV=2	1	1	1	288870	6.92351e-06	0.0548676
NADH dehydrogenase [ubiquinone] flavoprotein 1, mitochondrial	Ndufv1	D3Z1U9	BOTH	385	>tr|D3Z1U9|D3Z1U9_MOUSE NADH dehydrogenase [ubiquinone] flavoprotein 1, mitochondrial OS=Mus musculus GN=Ndufv1 PE=1 SV=1;>tr|D3YUM1|D3YUM1_MOUSE NADH dehydrogenase [ubiquinone] flavoprotein 1, mitochondrial OS=Mus musculus GN=Ndufv1 PE=1 SV=1;>tr|E2R514|E	1	1	290350	1	6.88821e-06	0.0536229
Paraoxonase 1, isoform CRA_c (Serum paraoxonase/arylesterase 1)	Pon1	H3BLB8	MOUSE	181	>tr|H3BLB8|H3BLB8_MOUSE Paraoxonase 1, isoform CRA_c OS=Mus musculus GN=Pon1 PE=4 SV=1;>tr|H3BK03|H3BK03_MOUSE Serum paraoxonase/arylesterase 1 (Fragment) OS=Mus musculus GN=Pon1 PE=4 SV=3;>sp|P52430|PON1_MOUSE Serum paraoxonase/arylesterase 1 OS=Mus muscu	1	1	1	290920	6.87472e-06	0.054832
Putative uncharacterized protein	Des	Q3V2C6	MOUSE	469	>tr|Q3V2C6|Q3V2C6_MOUSE Putative uncharacterized protein OS=Mus musculus GN=Des PE=2 SV=1;>tr|Q3V1K9|Q3V1K9_MOUSE Putative uncharacterized protein OS=Mus musculus GN=Des PE=2 SV=1;>sp|P31001|DESM_MOUSE Desmin OS=Mus musculus GN=Des PE=1 SV=3;>tr|Q9JJY2|Q9J	1	1	1	292480	6.83805e-06	0.0548159
ASL1/Suclg2 fusion protein	Suclg2	C6EQH3	MOUSE	414	>tr|C6EQH3|C6EQH3_MOUSE ASL1/Suclg2 fusion protein OS=Mus musculus GN=Suclg2 PE=2 SV=1;>sp|Q9Z2I8|SUCB2_MOUSE Succinyl-CoA ligase [GDP-forming] subunit beta, mitochondrial OS=Mus musculus GN=Suclg2 PE=1 SV=3	1	1	1	293350	6.81777e-06	0.0548633
L-lactate dehydrogenase B chain (LDH-B) (EC 1.1.1.27) (LDH heart subunit) (LDH-H)	Ldhb	P16125	BOTH	334	>sp|P16125|LDHB_MOUSE L-lactate dehydrogenase B chain OS=Mus musculus GN=Ldhb PE=1 SV=2;>tr|Q5M8R7|Q5M8R7_MOUSE Ldhb protein OS=Mus musculus GN=Ldhb PE=2 SV=1;>tr|J9JHZ0|J9JHZ0_CANFA L-lactate dehydrogenase OS=Canis familiaris PE=3 SV=1;>tr|J9P3N9|J9P3N9_C	1	1	1	293410	6.81638e-06	0.0548746
Uncharacterized protein	IDH3B	F1PTM3	BOTH	383	>tr|F1PTM3|F1PTM3_CANFA Uncharacterized protein OS=Canis familiaris GN=IDH3B PE=3 SV=2;>tr|Q91VA7|Q91VA7_MOUSE Isocitrate dehydrogenase 3 (NAD+) beta OS=Mus musculus GN=Idh3b PE=2 SV=1;>tr|E2QUB9|E2QUB9_CANFA Uncharacterized protein OS=Canis familiaris GN=	1	1	1	296270	6.75058e-06	0.0548287
Uncharacterized protein (Fragment)	HADHA	F1PIP0	DOG	747	>tr|F1PIP0|F1PIP0_CANFA Uncharacterized protein (Fragment) OS=Canis familiaris GN=HADHA PE=3 SV=2	1	1	298270	1	6.70531e-06	0.053051
Metalloreductase STEAP3 (Fragment)	Steap3	D3YTP0	MOUSE	419	>tr|D3YTP0|D3YTP0_MOUSE Metalloreductase STEAP3 (Fragment) OS=Mus musculus GN=Steap3 PE=1 SV=3;>sp|Q8CI59|STEA3_MOUSE Metalloreductase STEAP3 OS=Mus musculus GN=Steap3 PE=1 SV=1;>tr|E9QN92|E9QN92_MOUSE Metalloreductase STEAP3 OS=Mus musculus GN=Steap3 PE=1	1	1	1	298340	6.70374e-06	0.0547463
ADP-ribosylation factor 3	Arf3	Q3U344	BOTH	181	>tr|Q3U344|Q3U344_MOUSE ADP-ribosylation factor 3 OS=Mus musculus GN=Arf3 PE=2 SV=1;>tr|E2RSF6|E2RSF6_CANFA Uncharacterized protein OS=Canis familiaris GN=ARF3 PE=3 SV=1;>sp|P84078|ARF1_MOUSE ADP-ribosylation factor 1 OS=Mus musculus GN=Arf1 PE=1 SV=2;>sp|	1	1	1	299010	6.68872e-06	0.0544139
Uncharacterized protein (Fragment)	SH3BGRL	F1PK14	BOTH	105	>tr|F1PK14|F1PK14_CANFA Uncharacterized protein (Fragment) OS=Canis familiaris GN=SH3BGRL PE=4 SV=1;>tr|Q3U9A8|Q3U9A8_MOUSE SH3 domain-binding glutamic acid-rich-like protein OS=Mus musculus GN=Sh3bgrl PE=2 SV=1;>tr|E2RH95|E2RH95_CANFA SH3 domain-binding g	1	1	1	299450	6.67889e-06	0.0544418
N-acetylneuraminic acid synthase (Sialic acid synthase) (Protein Nans)	Nans	Q99J77	BOTH	359	>tr|Q99J77|Q99J77_MOUSE N-acetylneuraminic acid synthase (Sialic acid synthase) OS=Mus musculus GN=Nans PE=1 SV=1;>tr|Q3TFB5|Q3TFB5_MOUSE Putative uncharacterized protein OS=Mus musculus GN=Nans PE=2 SV=1;>tr|Q9JJH0|Q9JJH0_MOUSE N-acetylneuraminic acid 9-p	1	1	1	299860	6.66976e-06	0.054467
Fascin (Singed-like protein)	Fscn1	Q61553	MOUSE	493	>sp|Q61553|FSCN1_MOUSE Fascin OS=Mus musculus GN=Fscn1 PE=1 SV=4	1	1	1	305300	6.55091e-06	0.0539334
Uncharacterized protein (Fragment)	EFHD2	F1PIV8	BOTH	138	>tr|F1PIV8|F1PIV8_CANFA Uncharacterized protein (Fragment) OS=Canis familiaris GN=EFHD2 PE=4 SV=2;>tr|Q8C845|Q8C845_MOUSE EF-hand domain-containing protein D2 OS=Mus musculus GN=Efhd2 PE=1 SV=1;>sp|Q9D8Y0|EFHD2_MOUSE EF-hand domain-containing protein D2 OS	1	1	308740	1	6.47792e-06	0.0521739
Fructose-bisphosphate aldolase (EC 4.1.2.13)	ALDOC	F1PL63	DOG	364	>tr|F1PL63|F1PL63_CANFA Fructose-bisphosphate aldolase OS=Canis familiaris GN=ALDOC PE=3 SV=1;>tr|F1PS82|F1PS82_CANFA Fructose-bisphosphate aldolase (Fragment) OS=Canis familiaris GN=ALDOC PE=3 SV=2	1	1	1	309240	6.46745e-06	0.053777
Uncharacterized protein	IVD	E2RRP1	BOTH	423	>tr|E2RRP1|E2RRP1_CANFA Uncharacterized protein OS=Canis familiaris GN=IVD PE=3 SV=1;>sp|Q9JHI5|IVD_MOUSE Isovaleryl-CoA dehydrogenase, mitochondrial OS=Mus musculus GN=Ivd PE=1 SV=1	1	1	1	313820	6.37306e-06	0.0533261
Isoc2a protein	Isoc2a	B2RY90	MOUSE	206	>tr|B2RY90|B2RY90_MOUSE Isoc2a protein OS=Mus musculus GN=Isoc2a PE=2 SV=1;>sp|P85094|ISC2A_MOUSE Isochorismatase domain-containing protein 2A, mitochondrial OS=Mus musculus GN=Isoc2a PE=1 SV=1	1	1	1	315140	6.34637e-06	0.053317
Branched-chain-amino-acid aminotransferase (EC 2.6.1.42)	Bcat2	O88374	MOUSE	353	>tr|O88374|O88374_MOUSE Branched-chain-amino-acid aminotransferase OS=Mus musculus GN=Bcat2 PE=2 SV=1;>tr|D3Z7C8|D3Z7C8_MOUSE Branched-chain-amino-acid aminotransferase OS=Mus musculus GN=Bcat2 PE=3 SV=1;>tr|Q3ULU3|Q3ULU3_MOUSE Branched-chain-amino-acid am	1	1	1	316780	6.31351e-06	0.0532647
Uncharacterized protein (Fragment)	NACA	J9P8V7	BOTH	205	>tr|J9P8V7|J9P8V7_CANFA Uncharacterized protein (Fragment) OS=Canis familiaris GN=NACA PE=4 SV=1;>tr|Q3UK68|Q3UK68_MOUSE Putative uncharacterized protein OS=Mus musculus GN=Naca PE=2 SV=1;>tr|E2R5M5|E2R5M5_CANFA Uncharacterized protein OS=Canis familiaris	1	1	1	316930	6.31052e-06	0.0532973
40S ribosomal protein S19	Rps19	S4R223	BOTH	72	>tr|S4R223|S4R223_MOUSE 40S ribosomal protein S19 OS=Mus musculus GN=Rps19 PE=4 SV=1;>tr|D3YUT3|D3YUT3_MOUSE 40S ribosomal protein S19 (Fragment) OS=Mus musculus GN=Rps19 PE=1 SV=2;>tr|D3YUG3|D3YUG3_MOUSE 40S ribosomal protein S19 (Fragment) OS=Mus musculu	1	1	1	317720	6.29483e-06	0.0533495
Putative uncharacterized protein	Erp44	Q3URM4	BOTH	406	>tr|Q3URM4|Q3URM4_MOUSE Putative uncharacterized protein OS=Mus musculus GN=Erp44 PE=2 SV=1;>sp|Q9D1Q6|ERP44_MOUSE Endoplasmic reticulum resident protein 44 OS=Mus musculus GN=Erp44 PE=1 SV=1;>tr|J9P5H8|J9P5H8_CANFA Uncharacterized protein OS=Canis familia	1	1	320510	1	6.24004e-06	0.0515865
Chymase (EC 3.4.21.39) (Alpha-chymase) (Mast cell chymase 1) (Mast cell protease 5) (mMCP-5) (Mast cell protease I)	Cma1	P21844	MOUSE	247	>sp|P21844|CMA1_MOUSE Chymase OS=Mus musculus GN=Cma1 PE=1 SV=2;>tr|A4QPC5|A4QPC5_MOUSE Chymase OS=Mus musculus GN=Cma1 PE=2 SV=1	1	1	1	323210	6.18791e-06	0.0531367
Coronin	Coro1c	Q5PPQ7	BOTH	474	>tr|Q5PPQ7|Q5PPQ7_MOUSE Coronin OS=Mus musculus GN=Coro1c PE=2 SV=1;>tr|Q499X7|Q499X7_MOUSE Coronin OS=Mus musculus GN=Coro1c PE=2 SV=1;>tr|Q3TF74|Q3TF74_MOUSE Coronin OS=Mus musculus GN=Coro1c PE=2 SV=1;>tr|Q3TEU8|Q3TEU8_MOUSE Coronin OS=Mus musculus GN=C	1	1	1	324000	6.17282e-06	0.0531168
Sepiapterin reductase	Spr	G3UXX3	MOUSE	219	>tr|G3UXX3|G3UXX3_MOUSE Sepiapterin reductase OS=Mus musculus GN=Spr PE=4 SV=1;>sp|Q64105|SPRE_MOUSE Sepiapterin reductase OS=Mus musculus GN=Spr PE=1 SV=1;>tr|Q91XH5|Q91XH5_MOUSE Sepiapterin reductase OS=Mus musculus GN=Spr PE=2 SV=1;>tr|G3UZ79|G3UZ79_MOU	1	1	324820	1	6.15724e-06	0.0514578
Putative uncharacterized protein		Q9D6F8	MOUSE	107	>tr|Q9D6F8|Q9D6F8_MOUSE Putative uncharacterized protein OS=Mus musculus PE=2 SV=1;>tr|Q3U6L3|Q3U6L3_MOUSE Glutaredoxin, isoform CRA_a OS=Mus musculus GN=Glrx PE=2 SV=1;>sp|Q9QUH0|GLRX1_MOUSE Glutaredoxin-1 OS=Mus musculus GN=Glrx PE=1 SV=3	1	1	1	325530	6.14381e-06	0.0530708
Putative uncharacterized protein (Fragment)	Tpr	Q3V1L5	MOUSE	1244	>tr|Q3V1L5|Q3V1L5_MOUSE Putative uncharacterized protein (Fragment) OS=Mus musculus GN=Tpr PE=2 SV=1;>tr|Q7M739|Q7M739_MOUSE Nuclear pore complex-associated intranuclear coiled-coil protein TPR OS=Mus musculus GN=Tpr PE=1 SV=1;>tr|Q8BK71|Q8BK71_MOUSE Putat	1	1	1	327310	6.1104e-06	0.0527458
55 kDa erythrocyte membrane protein (Fragment)	Mpp1	B7ZCL9	BOTH	205	>tr|B7ZCL9|B7ZCL9_MOUSE 55 kDa erythrocyte membrane protein (Fragment) OS=Mus musculus GN=Mpp1 PE=1 SV=1;>tr|D6RFD5|D6RFD5_MOUSE 55 kDa erythrocyte membrane protein OS=Mus musculus GN=Mpp1 PE=1 SV=1;>tr|B7ZCM1|B7ZCM1_MOUSE 55 kDa erythrocyte membrane prote	1	1	1	328870	6.08141e-06	0.0527247
Actin, beta (Actin, beta, cytoplasmic)	Actb	B2RRX1	BOTH	375	>tr|B2RRX1|B2RRX1_MOUSE Actin, beta OS=Mus musculus GN=Actb PE=2 SV=1;>sp|P60710|ACTB_MOUSE Actin, cytoplasmic 1 OS=Mus musculus GN=Actb PE=1 SV=1;>sp|O18840|ACTB_CANFA Actin, cytoplasmic 1 OS=Canis familiaris GN=ACTB PE=2 SV=3;>tr|Q3UAF7|Q3UAF7_MOUSE Puta	1	1	1	329510	6.0696e-06	0.0527157
Galectin (Fragment)	Lgals3	Q3V471	MOUSE	186	>tr|Q3V471|Q3V471_MOUSE Galectin (Fragment) OS=Mus musculus GN=Lgals3 PE=2 SV=1;>tr|Q8C253|Q8C253_MOUSE Galectin OS=Mus musculus GN=Lgals3 PE=2 SV=1;>sp|P16110|LEG3_MOUSE Galectin-3 OS=Mus musculus GN=Lgals3 PE=1 SV=3;>tr|Q61357|Q61357_MOUSE Galectin (Frag	1	1	1	331970	6.02462e-06	0.0523355
Voltage-dependent anion-selective channel protein 2 (Fragment)	Vdac2	G3UX26	BOTH	283	>tr|G3UX26|G3UX26_MOUSE Voltage-dependent anion-selective channel protein 2 (Fragment) OS=Mus musculus GN=Vdac2 PE=1 SV=1;>tr|E2R948|E2R948_CANFA Uncharacterized protein OS=Canis familiaris GN=VDAC2 PE=4 SV=2;>sp|Q60930|VDAC2_MOUSE Voltage-dependent anion-	1	1	1	332250	6.01955e-06	0.0523415
NADH dehydrogenase [ubiquinone] 1 beta subcomplex subunit 10 (Fragment)	Ndufb10	D3YUK4	MOUSE	149	>tr|D3YUK4|D3YUK4_MOUSE NADH dehydrogenase [ubiquinone] 1 beta subcomplex subunit 10 (Fragment) OS=Mus musculus GN=Ndufb10 PE=4 SV=1;>sp|Q9DCS9|NDUBA_MOUSE NADH dehydrogenase [ubiquinone] 1 beta subcomplex subunit 10 OS=Mus musculus GN=Ndufb10 PE=1 SV=3	1	1	1	335920	5.95378e-06	0.0522342
Williams-Beuren syndrome chromosome region 1 homolog (Human), isoform CRA_b	Eif4h	Q3TG58	BOTH	228	>tr|Q3TG58|Q3TG58_MOUSE Williams-Beuren syndrome chromosome region 1 homolog (Human), isoform CRA_b OS=Mus musculus GN=Eif4h PE=2 SV=1;>tr|Q80U88|Q80U88_MOUSE MKIAA0038 protein (Fragment) OS=Mus musculus GN=mKIAA0038 PE=4 SV=3;>tr|Q564E5|Q564E5_MOUSE Willi	1	1	337480	1	5.92626e-06	0.0505151
Uncharacterized protein		E2RFZ8	DOG	397	>tr|E2RFZ8|E2RFZ8_CANFA Uncharacterized protein OS=Canis familiaris PE=4 SV=2	1	1	339910	1	5.88389e-06	0.0501608
GTP-binding protein SAR1a (SAR1 gene homolog A (S. cerevisiae)) (SAR1 gene homolog A (S. cerevisiae), isoform CRA_b)	Sar1a	Q99JZ4	BOTH	198	>tr|Q99JZ4|Q99JZ4_MOUSE GTP-binding protein SAR1a OS=Mus musculus GN=Sar1a PE=2 SV=1;>tr|Q3TXJ4|Q3TXJ4_MOUSE Putative uncharacterized protein OS=Mus musculus GN=Sar1a PE=2 SV=1;>tr|E2RQR5|E2RQR5_CANFA Uncharacterized protein OS=Canis familiaris GN=TYSND1 P	1	1	1	341250	5.86079e-06	0.0517773
Uncharacterized protein	ERLIN2	E2QY23	BOTH	337	>tr|E2QY23|E2QY23_CANFA Uncharacterized protein OS=Canis familiaris GN=ERLIN2 PE=4 SV=1;>sp|Q8BFZ9|ERLN2_MOUSE Erlin-2 OS=Mus musculus GN=Erlin2 PE=1 SV=1;>sp|Q91X78|ERLN1_MOUSE Erlin-1 OS=Mus musculus GN=Erlin1 PE=1 SV=1;>tr|E2RNE6|E2RNE6_CANFA Uncharacte	1	1	1	341470	5.85701e-06	0.0517819
Tripartite motif-containing 28	Trim28	Q5EBP9	MOUSE	834	>tr|Q5EBP9|Q5EBP9_MOUSE Tripartite motif-containing 28 OS=Mus musculus GN=Trim28 PE=2 SV=1;>sp|Q62318|TIF1B_MOUSE Transcription intermediary factor 1-beta OS=Mus musculus GN=Trim28 PE=1 SV=3;>tr|Q3UDN8|Q3UDN8_MOUSE Putative uncharacterized protein (Fragmen	1	1	344320	1	5.80853e-06	0.0498103
Alpha/beta hydrolase domain-containing protein 14B (Abhydrolase domain-containing protein 14B) (EC 3.-.-.-) (CCG1-interacting factor B)	Abhd14b	Q8VCR7	BOTH	210	>sp|Q8VCR7|ABHEB_MOUSE Alpha/beta hydrolase domain-containing protein 14B OS=Mus musculus GN=Abhd14b PE=2 SV=1;>tr|A0A087WP24|A0A087WP24_MOUSE Alpha/beta hydrolase domain-containing protein 14B (Fragment) OS=Mus musculus GN=Abhd14b PE=4 SV=1;>tr|A0A087WRJ2	1	1	1	345140	5.79473e-06	0.0516881
Uncharacterized protein	ILK	E2R5H4	BOTH	452	>tr|E2R5H4|E2R5H4_CANFA Uncharacterized protein OS=Canis familiaris GN=ILK PE=4 SV=1;>sp|O55222|ILK_MOUSE Integrin-linked protein kinase OS=Mus musculus GN=Ilk PE=1 SV=2;>tr|F6Q5Z1|F6Q5Z1_MOUSE Integrin-linked protein kinase (Fragment) OS=Mus musculus GN=I	1	1	346250	1	5.77616e-06	0.0497551
Serine/threonine-protein phosphatase 2A activator (EC 5.2.1.8) (Phosphotyrosyl phosphatase activator)	Ppp2r4	Q8C0E1	MOUSE	323	>tr|Q8C0E1|Q8C0E1_MOUSE Serine/threonine-protein phosphatase 2A activator OS=Mus musculus GN=Ppp2r4 PE=2 SV=1;>tr|Q543N6|Q543N6_MOUSE Serine/threonine-protein phosphatase 2A activator OS=Mus musculus GN=Ppp2r4 PE=2 SV=1;>sp|P58389|PTPA_MOUSE Serine/threoni	1	1	1	346330	5.77482e-06	0.0513486
Actin-related protein 2/3 complex subunit 5	Arpc5	Q3UA72	BOTH	92	>tr|Q3UA72|Q3UA72_MOUSE Actin-related protein 2/3 complex subunit 5 OS=Mus musculus GN=Arpc5 PE=2 SV=1;>tr|Q3TK56|Q3TK56_MOUSE Actin-related protein 2/3 complex subunit 5 (Fragment) OS=Mus musculus GN=Arpc5 PE=2 SV=1;>tr|E2RD65|E2RD65_CANFA Actin-related p	1	1	1	346960	5.76434e-06	0.0513423
Dihydrolipoamide branched chain transacylase E2	Dbt	Q7TND9	BOTH	482	>tr|Q7TND9|Q7TND9_MOUSE Dihydrolipoamide branched chain transacylase E2 OS=Mus musculus GN=Dbt PE=2 SV=1;>sp|P53395|ODB2_MOUSE Lipoamide acyltransferase component of branched-chain alpha-keto acid dehydrogenase complex, mitochondrial OS=Mus musculus GN=Dbt	1	1	1	347520	5.75505e-06	0.0513807
Uncharacterized protein	PAK2	E2RJA0	BOTH	524	>tr|E2RJA0|E2RJA0_CANFA Uncharacterized protein OS=Canis familiaris GN=PAK2 PE=4 SV=1;>sp|Q8CIN4|PAK2_MOUSE Serine/threonine-protein kinase PAK 2 OS=Mus musculus GN=Pak2 PE=1 SV=1;>tr|Q8BGF1|Q8BGF1_MOUSE Putative uncharacterized protein (Fragment) OS=Mus m	1	1	350410	1	5.70758e-06	0.0496675
Spectrin alpha chain, erythrocytic 1 (Erythroid alpha-spectrin)	Spta1	P08032	MOUSE	2415	>sp|P08032|SPTA1_MOUSE Spectrin alpha chain, erythrocytic 1 OS=Mus musculus GN=Spta1 PE=2 SV=3;>tr|Q3UQ30|Q3UQ30_MOUSE Putative uncharacterized protein (Fragment) OS=Mus musculus GN=Spta1 PE=2 SV=1	1	1	354010	1	5.64954e-06	0.0495544
Uncharacterized protein	COL6A3	F1PR39	DOG	2986	>tr|F1PR39|F1PR39_CANFA Uncharacterized protein OS=Canis familiaris GN=COL6A3 PE=4 SV=2;>tr|F1PR31|F1PR31_CANFA Uncharacterized protein OS=Canis familiaris GN=COL6A3 PE=4 SV=2;>tr|Q4KKT6|Q4KKT6_CANFA Collagen, type VI, alpha 3 OS=Canis familiaris GN=col6a3	1	1	359440	1	5.5642e-06	0.0491548
Coatomer subunit gamma-2 (Gamma-2-coat protein) (Gamma-2-COP)	Copg2	Q9QXK3	BOTH	871	>sp|Q9QXK3|COPG2_MOUSE Coatomer subunit gamma-2 OS=Mus musculus GN=Copg2 PE=2 SV=1;>tr|E2RPG9|E2RPG9_CANFA Coatomer subunit gamma OS=Canis familiaris GN=COPG1 PE=3 SV=2;>sp|Q9QZE5|COPG1_MOUSE Coatomer subunit gamma-1 OS=Mus musculus GN=Copg1 PE=2 SV=1;>tr|	1	1	1	360150	5.55323e-06	0.0509958
Psmc6 protein (Fragment)	Psmc6	Q8QZS9	BOTH	293	>tr|Q8QZS9|Q8QZS9_MOUSE Psmc6 protein (Fragment) OS=Mus musculus GN=Psmc6 PE=2 SV=1;>tr|Q14AQ1|Q14AQ1_MOUSE Proteasome (Prosome, macropain) 26S subunit, ATPase, 6 OS=Mus musculus GN=Psmc6 PE=2 SV=1;>sp|P62334|PRS10_MOUSE 26S protease regulatory subunit 10B	1	1	1	363580	5.50084e-06	0.0505756
Uncharacterized protein (Fragment)		F1PPD7	DOG	505	>tr|F1PPD7|F1PPD7_CANFA Uncharacterized protein (Fragment) OS=Canis familiaris PE=3 SV=2	1	1	1	364350	5.48921e-06	0.0505892
Sulfurtransferase	Mpst	Q505N7	MOUSE	297	>tr|Q505N7|Q505N7_MOUSE Sulfurtransferase OS=Mus musculus GN=Mpst PE=2 SV=1;>tr|Q3UW66|Q3UW66_MOUSE Sulfurtransferase OS=Mus musculus GN=Mpst PE=1 SV=1;>sp|Q99J99|THTM_MOUSE 3-mercaptopyruvate sulfurtransferase OS=Mus musculus GN=Mpst PE=1 SV=3	1	1	366540	1	5.45642e-06	0.0486362
Glutathione S-transferase omega-1 (GSTO-1) (EC 2.5.1.18) (Glutathione S-transferase omega 1-1) (GSTO 1-1) (Glutathione-dependent dehydroascorbate reductase) (EC 1.8.5.1) (Monomethylarsonic acid reductase) (MMA(V) reductase) (EC 1.20.4.2) (S-(Phenacyl)glutathione reductase) (SPG-R) (p28)	Gsto1	O09131	MOUSE	240	>sp|O09131|GSTO1_MOUSE Glutathione S-transferase omega-1 OS=Mus musculus GN=Gsto1 PE=2 SV=2	1	1	1	366770	5.45299e-06	0.0505449
Glutamate receptor-interacting protein 1	Grip1	Q6X4T6	BOTH	631	>tr|Q6X4T6|Q6X4T6_MOUSE Glutamate receptor-interacting protein 1 OS=Mus musculus GN=Grip1 PE=2 SV=1;>tr|Q6WE29|Q6WE29_MOUSE Glutamate receptor-interacting protein 1 OS=Mus musculus GN=Grip1 PE=2 SV=1;>tr|D3Z066|D3Z066_MOUSE Glutamate receptor-interacting p	1	1	1	368670	5.42489e-06	0.0502207
Enhancer of rudimentary homolog	Erh	Q4FZH7	MOUSE	104	>tr|Q4FZH7|Q4FZH7_MOUSE Enhancer of rudimentary homolog OS=Mus musculus GN=Erh PE=2 SV=1;>sp|P84089|ERH_MOUSE Enhancer of rudimentary homolog OS=Mus musculus GN=Erh PE=1 SV=1	1	1	1	373850	5.34972e-06	0.0495549
Hypoxanthine guanine phosphoribosyl transferase 1	Hprt	Q99KF5	BOTH	218	>tr|Q99KF5|Q99KF5_MOUSE Hypoxanthine guanine phosphoribosyl transferase 1 OS=Mus musculus GN=Hprt PE=2 SV=1;>tr|J9NVT2|J9NVT2_CANFA Uncharacterized protein OS=Canis familiaris GN=LOC102156635 PE=4 SV=1;>sp|Q6WIT9|HPRT_CANFA Hypoxanthine-guanine phosphoribo	1	1	1	374950	5.33403e-06	0.0495537
Uncharacterized protein	LRRC47	F1PYM5	BOTH	589	>tr|F1PYM5|F1PYM5_CANFA Uncharacterized protein OS=Canis familiaris GN=LRRC47 PE=4 SV=2;>tr|B1AX98|B1AX98_MOUSE Leucine rich repeat containing 47 OS=Mus musculus GN=Lrrc47 PE=2 SV=1;>sp|Q505F5|LRC47_MOUSE Leucine-rich repeat-containing protein 47 OS=Mus mu	1	1	375850	1	5.32126e-06	0.0482125
Elongation factor Tu	Gm9755	D3YVN7	BOTH	452	>tr|D3YVN7|D3YVN7_MOUSE Elongation factor Tu OS=Mus musculus GN=Gm9755 PE=3 SV=1;>sp|Q8BFR5|EFTU_MOUSE Elongation factor Tu, mitochondrial OS=Mus musculus GN=Tufm PE=1 SV=1;>tr|E2RSU3|E2RSU3_CANFA Elongation factor Tu OS=Canis familiaris GN=TUFM PE=3 SV=1	1	1	377250	1	5.30151e-06	0.0472988
Crip2 protein (Cysteine rich protein 2, isoform CRA_b)	Crip2	Q4FJU3	MOUSE	208	>tr|Q4FJU3|Q4FJU3_MOUSE Crip2 protein OS=Mus musculus GN=Crip2 PE=2 SV=1;>sp|Q9DCT8|CRIP2_MOUSE Cysteine-rich protein 2 OS=Mus musculus GN=Crip2 PE=1 SV=1	1	1	1	378610	5.28247e-06	0.0494777
Csrp1 protein (Cysteine and glycine-rich protein 1, isoform CRA_b)	Csrp1	Q4FJX4	BOTH	193	>tr|Q4FJX4|Q4FJX4_MOUSE Csrp1 protein OS=Mus musculus GN=Csrp1 PE=2 SV=1;>tr|J9NYN2|J9NYN2_CANFA Uncharacterized protein OS=Canis familiaris GN=CSRP1 PE=4 SV=1;>sp|P97315|CSRP1_MOUSE Cysteine and glycine-rich protein 1 OS=Mus musculus GN=Csrp1 PE=1 SV=3	1	1	1	379260	5.27341e-06	0.049492
Protein NDRG1 (Fragment)	Ndrg1	E9Q5I8	MOUSE	155	>tr|E9Q5I8|E9Q5I8_MOUSE Protein NDRG1 (Fragment) OS=Mus musculus GN=Ndrg1 PE=4 SV=1;>tr|E9Q3F9|E9Q3F9_MOUSE Protein NDRG1 (Fragment) OS=Mus musculus GN=Ndrg1 PE=4 SV=1;>tr|E9PVF3|E9PVF3_MOUSE Protein NDRG1 (Fragment) OS=Mus musculus GN=Ndrg1 PE=4 SV=1;>tr|	1	1	385180	1	5.19236e-06	0.0462673
Aldehyde dehydrogenase family 1, subfamily A7 (MCG9319)	Aldh1a7	B2RTL5	MOUSE	501	>tr|B2RTL5|B2RTL5_MOUSE Aldehyde dehydrogenase family 1, subfamily A7 OS=Mus musculus GN=Aldh1a7 PE=2 SV=1;>sp|O35945|AL1A7_MOUSE Aldehyde dehydrogenase, cytosolic 1 OS=Mus musculus GN=Aldh1a7 PE=2 SV=1;>sp|P24549|AL1A1_MOUSE Retinal dehydrogenase 1 OS=Mus	1	1	1	388540	5.14746e-06	0.0492597
DEAD (Asp-Glu-Ala-Asp) box polypeptide 1	Ddx1	Q922B8	BOTH	740	>tr|Q922B8|Q922B8_MOUSE DEAD (Asp-Glu-Ala-Asp) box polypeptide 1 OS=Mus musculus GN=Ddx1 PE=2 SV=1;>tr|Q3V1Z7|Q3V1Z7_MOUSE Putative uncharacterized protein OS=Mus musculus GN=Ddx1 PE=2 SV=1;>tr|F6V659|F6V659_CANFA Uncharacterized protein OS=Canis familiari	1	1	1	390760	5.11822e-06	0.049232
Expressed sequence AU021838	Prps1l3	Q3UYQ0	BOTH	251	>tr|Q3UYQ0|Q3UYQ0_MOUSE Expressed sequence AU021838 OS=Mus musculus GN=Prps1l3 PE=2 SV=1;>tr|Q3UPD5|Q3UPD5_MOUSE Putative uncharacterized protein OS=Mus musculus GN=Prps1 PE=2 SV=1;>tr|Q3TI27|Q3TI27_MOUSE Putative uncharacterized protein OS=Mus musculus GN	1	1	399710	1	5.00362e-06	0.0447843
Vesicle-associated membrane protein, associated protein B and C (Vesicle-associated membrane protein-associated protein B)	Vapb	Q8BH80	BOTH	243	>tr|Q8BH80|Q8BH80_MOUSE Vesicle-associated membrane protein, associated protein B and C OS=Mus musculus GN=Vapb PE=2 SV=1;>tr|E2RRB7|E2RRB7_CANFA Uncharacterized protein OS=Canis familiaris GN=VAPB PE=4 SV=1;>sp|Q9QY76|VAPB_MOUSE Vesicle-associated membran	1	1	401180	1	4.98528e-06	0.044459
Epoxide hydrolase 1 (Fragment)	Ephx1	F6YTS6	MOUSE	266	>tr|F6YTS6|F6YTS6_MOUSE Epoxide hydrolase 1 (Fragment) OS=Mus musculus GN=Ephx1 PE=4 SV=1;>tr|Q6PEV0|Q6PEV0_MOUSE Ephx1 protein OS=Mus musculus GN=Ephx1 PE=2 SV=1;>tr|E9PWK1|E9PWK1_MOUSE Epoxide hydrolase 1 OS=Mus musculus GN=Ephx1 PE=1 SV=1;>tr|Q8K2W5|Q8K	1	1	1	402710	4.96634e-06	0.0480431
RAB10, member RAS oncogene family (Rab10) (Rab10 protein)	Rab10	Q4FJL0	BOTH	200	>tr|Q4FJL0|Q4FJL0_MOUSE RAB10, member RAS oncogene family OS=Mus musculus GN=Rab10 PE=2 SV=1;>tr|Q3U621|Q3U621_MOUSE Putative uncharacterized protein OS=Mus musculus GN=Rab10 PE=2 SV=1;>tr|F2Z4P9|F2Z4P9_CANFA Ras-related protein Rab-10 OS=Canis familiaris	1	1	1	406540	4.91955e-06	0.0479585
Putative uncharacterized protein (Fragment)	Ddx5	Q9CSD9	BOTH	304	>tr|Q9CSD9|Q9CSD9_MOUSE Putative uncharacterized protein (Fragment) OS=Mus musculus GN=Ddx5 PE=2 SV=1;>sp|Q61656|DDX5_MOUSE Probable ATP-dependent RNA helicase DDX5 OS=Mus musculus GN=Ddx5 PE=1 SV=2;>tr|Q8BTS0|Q8BTS0_MOUSE DEAD (Asp-Glu-Ala-Asp) box polype	1	1	1	407430	4.90881e-06	0.0479872
NADH dehydrogenase [ubiquinone] flavoprotein 2, mitochondrial (EC 1.6.5.3) (EC 1.6.99.3) (NADH-ubiquinone oxidoreductase 24 kDa subunit)	Ndufv2	Q9D6J6	BOTH	248	>sp|Q9D6J6|NDUV2_MOUSE NADH dehydrogenase [ubiquinone] flavoprotein 2, mitochondrial OS=Mus musculus GN=Ndufv2 PE=1 SV=2	1	1	409280	1	4.88662e-06	0.0442884
Phospholipase B-like 1 (EC 3.1.1.-) (LAMA-like protein 1) (Lamina ancestor homolog 1) (Phospholipase B domain-containing protein 1) [Cleaved into: Phospholipase B-like 1 chain A; Phospholipase B-like 1 chain B; Phospholipase B-like 1 chain C]	Plbd1	Q8VCI0	MOUSE	550	>sp|Q8VCI0|PLBL1_MOUSE Phospholipase B-like 1 OS=Mus musculus GN=Plbd1 PE=1 SV=1	1	1	410950	1	4.86676e-06	0.0443114
Collagen alpha-5(VI) chain	Col6a5	A0A087WNL6	MOUSE	2640	>tr|A0A087WNL6|A0A087WNL6_MOUSE Collagen alpha-5(VI) chain OS=Mus musculus GN=Col6a5 PE=4 SV=1;>sp|A6H584|CO6A5_MOUSE Collagen alpha-5(VI) chain OS=Mus musculus GN=Col6a5 PE=1 SV=3	1	1	1	414060	4.83021e-06	0.046981
Capping protein (Actin filament), gelsolin-like (Capping protein (Actin filament), gelsolin-like, isoform CRA_a) (Macrophage-capping protein)	Capg	Q99LB4	MOUSE	349	>tr|Q99LB4|Q99LB4_MOUSE Capping protein (Actin filament), gelsolin-like OS=Mus musculus GN=Capg PE=1 SV=1;>tr|Q3UJ44|Q3UJ44_MOUSE Putative uncharacterized protein OS=Mus musculus GN=Capg PE=2 SV=1;>tr|Q3TNN6|Q3TNN6_MOUSE Putative uncharacterized protein OS	1	1	1	417790	4.78708e-06	0.0463386
COP9 signalosome complex subunit 3 (Fragment)	Cops3	D3Z036	BOTH	106	>tr|D3Z036|D3Z036_MOUSE COP9 signalosome complex subunit 3 (Fragment) OS=Mus musculus GN=Cops3 PE=4 SV=1;>tr|Q8BX58|Q8BX58_MOUSE Putative uncharacterized protein OS=Mus musculus GN=Cops3 PE=2 SV=1;>tr|Q3UQL2|Q3UQL2_MOUSE Putative uncharacterized protein OS	1	1	1	419260	4.7703e-06	0.0463133
Myotrophin (Granule cell differentiation protein) (Protein V-1)	Mtpn	P62774	MOUSE	118	>sp|P62774|MTPN_MOUSE Myotrophin OS=Mus musculus GN=Mtpn PE=1 SV=2	1	1	1	420590	4.75521e-06	0.045986
LIM and SH3 domain protein 1 (Fragment)	Lasp1	A2A6H1	BOTH	56	>tr|A2A6H1|A2A6H1_MOUSE LIM and SH3 domain protein 1 (Fragment) OS=Mus musculus GN=Lasp1 PE=4 SV=1;>tr|A2A6G6|A2A6G6_MOUSE LIM and SH3 domain protein 1 (Fragment) OS=Mus musculus GN=Lasp1 PE=1 SV=1;>tr|A2A6G7|A2A6G7_MOUSE LIM and SH3 domain protein 1 (Frag	1	1	1	420920	4.75149e-06	0.0457076
Uncharacterized protein		G1K267	BOTH	602	>tr|G1K267|G1K267_CANFA Uncharacterized protein OS=Canis familiaris PE=3 SV=2;>tr|Q3TU85|Q3TU85_MOUSE Heat shock protein 1B OS=Mus musculus GN=Hspa1b PE=2 SV=1;>tr|Q3TAI8|Q3TAI8_MOUSE Putative uncharacterized protein OS=Mus musculus PE=2 SV=1;>tr|A1E2B8|A1	1	1	1	421680	4.74292e-06	0.0457026
Putative uncharacterized protein (Fragment)	Abcd2	Q3TU16	BOTH	694	>tr|Q3TU16|Q3TU16_MOUSE Putative uncharacterized protein (Fragment) OS=Mus musculus GN=Abcd2 PE=2 SV=1;>sp|Q61285|ABCD2_MOUSE ATP-binding cassette sub-family D member 2 OS=Mus musculus GN=Abcd2 PE=2 SV=1;>tr|E2RG61|E2RG61_CANFA Uncharacterized protein OS=C	1	1	423610	1	4.72131e-06	0.0434673
Protein-glutamine gamma-glutamyltransferase 2 (EC 2.3.2.13) (Tissue transglutaminase) (Transglutaminase C) (TG(C)) (TGC) (TGase C) (Transglutaminase-2) (TGase-2)	Tgm2	P21981	MOUSE	686	>sp|P21981|TGM2_MOUSE Protein-glutamine gamma-glutamyltransferase 2 OS=Mus musculus GN=Tgm2 PE=1 SV=4	1	1	1	425920	4.69571e-06	0.0453441
Aspartoacylase (Fragment)	Aspa	V9GXG0	MOUSE	196	>tr|V9GXG0|V9GXG0_MOUSE Aspartoacylase (Fragment) OS=Mus musculus GN=Aspa PE=4 SV=1;>sp|Q8R3P0|ACY2_MOUSE Aspartoacylase OS=Mus musculus GN=Aspa PE=1 SV=2;>tr|D6RJ20|D6RJ20_MOUSE Aspartoacylase OS=Mus musculus GN=Aspa PE=4 SV=1;>tr|B0QZP3|B0QZP3_MOUSE Aspa	1	1	427870	1	4.67431e-06	0.0433924
Murinoglobulin-2 (MuG2)	Mug2	P28666	MOUSE	1451	>sp|P28666|MUG2_MOUSE Murinoglobulin-2 OS=Mus musculus GN=Mug2 PE=2 SV=2	1	1	1	429530	4.65624e-06	0.0452778
Clic4 protein	Clic4	Q543N5	MOUSE	253	>tr|Q543N5|Q543N5_MOUSE Clic4 protein OS=Mus musculus GN=Clic4 PE=2 SV=1;>sp|Q9QYB1|CLIC4_MOUSE Chloride intracellular channel protein 4 OS=Mus musculus GN=Clic4 PE=1 SV=3	1	1	432330	1	4.62609e-06	0.0430077
Acid ceramidase (N-acylsphingosine amidohydrolase 1, isoform CRA_a)	Asah1	Q78P93	MOUSE	394	>tr|Q78P93|Q78P93_MOUSE Acid ceramidase OS=Mus musculus GN=Asah1 PE=2 SV=1;>tr|Q3U8A7|Q3U8A7_MOUSE Putative uncharacterized protein OS=Mus musculus GN=Asah1 PE=2 SV=1;>tr|Q3U646|Q3U646_MOUSE Putative uncharacterized protein OS=Mus musculus GN=Asah1 PE=2 SV	1	1	433020	1	4.61871e-06	0.0430308
Sulfide:quinone oxidoreductase, mitochondrial	Sqrdl	F6ZKZ3	MOUSE	300	>tr|F6ZKZ3|F6ZKZ3_MOUSE Sulfide:quinone oxidoreductase, mitochondrial OS=Mus musculus GN=Sqrdl PE=1 SV=1;>tr|Q3UDS4|Q3UDS4_MOUSE Putative uncharacterized protein OS=Mus musculus GN=Sqrdl PE=2 SV=1;>sp|Q9R112|SQRD_MOUSE Sulfide:quinone oxidoreductase, mitoc	1	1	1	435840	4.58883e-06	0.0448222
ATP synthase, H+ transporting, mitochondrial F0 complex, subunit b, isoform 1 (ATP synthase, H+ transporting, mitochondrial F0 complex, subunit b, isoform 1, isoform CRA_a)	Atp5f1	Q5I0W0	BOTH	256	>tr|Q5I0W0|Q5I0W0_MOUSE ATP synthase, H+ transporting, mitochondrial F0 complex, subunit b, isoform 1 OS=Mus musculus GN=Atp5f1 PE=2 SV=1;>tr|Q3UF04|Q3UF04_MOUSE Putative uncharacterized protein OS=Mus musculus GN=Atp5f1 PE=2 SV=1;>tr|Q3TJD4|Q3TJD4_MOUSE P	1	1	437150	1	4.57508e-06	0.0430612
Uncharacterized protein	TRAP1	J9NSW0	BOTH	702	>tr|J9NSW0|J9NSW0_CANFA Uncharacterized protein OS=Canis familiaris GN=TRAP1 PE=3 SV=1;>tr|Q922Z3|Q922Z3_MOUSE Trap1 protein (Fragment) OS=Mus musculus GN=Trap1 PE=2 SV=1;>tr|Q922R9|Q922R9_MOUSE Trap1 protein (Fragment) OS=Mus musculus GN=Trap1 PE=2 SV=1;>	1	1	439920	1	4.54627e-06	0.0430356
Putative uncharacterized protein	Vdac3	Q3TX38	BOTH	283	>tr|Q3TX38|Q3TX38_MOUSE Putative uncharacterized protein OS=Mus musculus GN=Vdac3 PE=2 SV=1;>tr|Q3TTN3|Q3TTN3_MOUSE Putative uncharacterized protein OS=Mus musculus GN=Vdac3 PE=2 SV=1;>tr|J9PAN9|J9PAN9_CANFA Uncharacterized protein OS=Canis familiaris GN=V	1	1	440980	1	4.53534e-06	0.0430234
60S ribosomal protein L18 (MCG132477, isoform CRA_c)	Rpl18	G3UZK4	MOUSE	136	>tr|G3UZK4|G3UZK4_MOUSE 60S ribosomal protein L18 OS=Mus musculus GN=Rpl18 PE=4 SV=1;>tr|Q0QEW9|Q0QEW9_MOUSE 60S ribosomal protein L18 (Fragment) OS=Mus musculus GN=Rpl18 PE=2 SV=1;>tr|Q642K1|Q642K1_MOUSE 60S ribosomal protein L18 OS=Mus musculus GN=Rpl18	1	1	1	447700	4.46727e-06	0.0440513
Putative uncharacterized protein (Fragment)	Wdr1	Q3TE06	MOUSE	580	>tr|Q3TE06|Q3TE06_MOUSE Putative uncharacterized protein (Fragment) OS=Mus musculus GN=Wdr1 PE=2 SV=1;>tr|Q9DC08|Q9DC08_MOUSE Putative uncharacterized protein OS=Mus musculus GN=Wdr1 PE=2 SV=1;>tr|Q9DBM8|Q9DBM8_MOUSE Putative uncharacterized protein OS=Mus	1	1	447960	1	4.46467e-06	0.0420109
60S ribosomal protein L13a	Rpl13a	S4R281	BOTH	148	>tr|S4R281|S4R281_MOUSE 60S ribosomal protein L13a OS=Mus musculus GN=Rpl13a PE=3 SV=1;>tr|Q3TDS9|Q3TDS9_MOUSE Putative uncharacterized protein OS=Mus musculus GN=Rpl13a PE=2 SV=1;>tr|Q5M9M0|Q5M9M0_MOUSE MCG23455, isoform CRA_e OS=Mus musculus GN=Rpl13a PE	1	1	1	448280	4.46149e-06	0.0440521
Alpha actinin 1a (Alpha-actinin-1)	Actn1	A1BN54	BOTH	887	>tr|A1BN54|A1BN54_MOUSE Alpha actinin 1a OS=Mus musculus GN=Actn1 PE=2 SV=1;>tr|E2QY07|E2QY07_CANFA Uncharacterized protein OS=Canis familiaris GN=ACTN1 PE=4 SV=1;>sp|Q7TPR4|ACTN1_MOUSE Alpha-actinin-1 OS=Mus musculus GN=Actn1 PE=1 SV=1;>tr|E2QY08|E2QY08_C	1	1	448430	1	4.45999e-06	0.0420364
Dlat protein (Fragment)	Dlat	Q99LL2	MOUSE	122	>tr|Q99LL2|Q99LL2_MOUSE Dlat protein (Fragment) OS=Mus musculus GN=Dlat PE=2 SV=1;>sp|Q8BMF4|ODP2_MOUSE Dihydrolipoyllysine-residue acetyltransferase component of pyruvate dehydrogenase complex, mitochondrial OS=Mus musculus GN=Dlat PE=1 SV=2	1	1	449490	1	4.44948e-06	0.0420476
MICOS complex subunit Mic60 (Fragment)	Immt	Q3TZK4	MOUSE	265	>tr|Q3TZK4|Q3TZK4_MOUSE MICOS complex subunit Mic60 (Fragment) OS=Mus musculus GN=Immt PE=2 SV=1;>tr|E9QAY6|E9QAY6_MOUSE MICOS complex subunit Mic60 OS=Mus musculus GN=Immt PE=1 SV=1;>tr|Q3TQL4|Q3TQL4_MOUSE Putative uncharacterized protein (Fragment) OS=Mu	1	1	449990	1	4.44453e-06	0.0420723
GTPase IMAP family member 4 (Immunity-associated nucleotide 1 protein) (IAN-1) (Immunity-associated protein 4)	Gimap4	Q99JY3	MOUSE	219	>sp|Q99JY3|GIMA4_MOUSE GTPase IMAP family member 4 OS=Mus musculus GN=Gimap4 PE=1 SV=1;>tr|D3YTN4|D3YTN4_MOUSE GTPase IMAP family member 4 OS=Mus musculus GN=Gimap4 PE=4 SV=1	1	1	1	454020	4.40508e-06	0.0436544
Proteasome subunit beta type (EC 3.4.25.1)	Psmb3	Q545G0	BOTH	205	>tr|Q545G0|Q545G0_MOUSE Proteasome subunit beta type OS=Mus musculus GN=Psmb3 PE=2 SV=1;>tr|E2QX17|E2QX17_CANFA Proteasome subunit beta type OS=Canis familiaris GN=PSMB3 PE=3 SV=1;>sp|Q9R1P1|PSB3_MOUSE Proteasome subunit beta type-3 OS=Mus musculus GN=Psmb	1	1	455890	1	4.38701e-06	0.0419589
cAMP-dependent protein kinase type II-beta regulatory subunit	Prkar2b	P31324	BOTH	416	>sp|P31324|KAP3_MOUSE cAMP-dependent protein kinase type II-beta regulatory subunit OS=Mus musculus GN=Prkar2b PE=1 SV=3;>tr|Q3V2X9|Q3V2X9_MOUSE Putative uncharacterized protein OS=Mus musculus GN=Prkar2b PE=2 SV=1;>tr|H3BK84|H3BK84_MOUSE cAMP-dependent pr	1	1	1	456970	4.37665e-06	0.0435967
Uncharacterized protein	XRCC5	J9NYU7	DOG	829	>tr|J9NYU7|J9NYU7_CANFA Uncharacterized protein OS=Canis familiaris GN=XRCC5 PE=4 SV=1	1	1	1	458580	4.36128e-06	0.0435724
MCG15085 (Pancreatic trypsin) (Protein Try4) (Trypsin 4) (Trypsinogen 8)	Try4	Q9R0T7	MOUSE	246	>tr|Q9R0T7|Q9R0T7_MOUSE MCG15085 OS=Mus musculus GN=Try4 PE=2 SV=1;>tr|Q9QUK9|Q9QUK9_MOUSE MCG15083 OS=Mus musculus GN=Try5 PE=2 SV=1;>tr|Q3V2E0|Q3V2E0_MOUSE Putative uncharacterized protein OS=Mus musculus GN=Try5 PE=2 SV=1	1	1	461980	1	4.32918e-06	0.0416667
Epidermal growth factor receptor substrate 15	Eps15	F6W2Q5	MOUSE	764	>tr|F6W2Q5|F6W2Q5_MOUSE Epidermal growth factor receptor substrate 15 OS=Mus musculus GN=Eps15 PE=1 SV=1;>tr|Q5JC28|Q5JC28_MOUSE Epidermal growth factor receptor pathway substrate 15 isoform B OS=Mus musculus GN=Eps15 PE=1 SV=1;>tr|Q80ZL3|Q80ZL3_MOUSE Epid	1	1	464280	1	4.30774e-06	0.0413501
Major urinary protein 26 (Protein Mup21)	Mup21	Q80YX8	MOUSE	181	>tr|Q80YX8|Q80YX8_MOUSE Major urinary protein 26 OS=Mus musculus GN=Mup21 PE=2 SV=1;>tr|A9R9V7|A9R9V7_MOUSE MCG132777 OS=Mus musculus GN=Mup21 PE=2 SV=1;>tr|Q3KQQ2|Q3KQQ2_MOUSE MCG15829, isoform CRA_a OS=Mus musculus GN=Mup3 PE=2 SV=1;>sp|P04939|MUP3_MOUSE	1	1	1	473540	4.2235e-06	0.0427964
Peroxisomal bifunctional enzyme (PBE) (PBFE) [Includes: Enoyl-CoA hydratase/3,2-trans-enoyl-CoA isomerase (EC 4.2.1.17) (EC 5.3.3.8); 3-hydroxyacyl-CoA dehydrogenase (EC 1.1.1.35)]	Ehhadh	Q9DBM2	MOUSE	718	>sp|Q9DBM2|ECHP_MOUSE Peroxisomal bifunctional enzyme OS=Mus musculus GN=Ehhadh PE=1 SV=4	1	1	1	474990	4.21061e-06	0.0427914
40S ribosomal protein S4	Gm15013	V9GWY0	MOUSE	266	>tr|V9GWY0|V9GWY0_MOUSE 40S ribosomal protein S4 OS=Mus musculus GN=Gm15013 PE=3 SV=1	1	1	1	475740	4.20397e-06	0.0427882
Junctional sarcoplasmic reticulum protein (Uncharacterized protein)	ASPH	Q28264	DOG	210	>tr|Q28264|Q28264_CANFA Junctional sarcoplasmic reticulum protein OS=Canis familiaris GN=ASPH PE=2 SV=1	1	1	1	476160	4.20026e-06	0.0428193
Laminin subunit alpha-2 (Laminin M chain) (Laminin-12 subunit alpha) (Laminin-2 subunit alpha) (Laminin-4 subunit alpha) (Merosin heavy chain)	Lama2	Q60675	BOTH	3118	>sp|Q60675|LAMA2_MOUSE Laminin subunit alpha-2 OS=Mus musculus GN=Lama2 PE=1 SV=2;>tr|Q5DTP0|Q5DTP0_MOUSE MKIAA4087 protein (Fragment) OS=Mus musculus GN=Lama2 PE=2 SV=1	1	1	478000	1	4.18409e-06	0.0408539
Metalloreductase STEAP4 (EC 1.16.1.-) (Dudulin-4) (Six-transmembrane epithelial antigen of prostate 4) (Tumor necrosis factor-alpha-induced adipose-related protein)	Steap4	Q923B6	MOUSE	470	>sp|Q923B6|STEA4_MOUSE Metalloreductase STEAP4 OS=Mus musculus GN=Steap4 PE=2 SV=1	1	1	1	487400	4.1034e-06	0.0423564
Major vault protein (MVP)	Mvp	Q9EQK5	MOUSE	861	>sp|Q9EQK5|MVP_MOUSE Major vault protein OS=Mus musculus GN=Mvp PE=1 SV=4;>tr|Q8C2S9|Q8C2S9_MOUSE Putative uncharacterized protein OS=Mus musculus GN=Mvp PE=2 SV=1;>tr|Q3THX5|Q3THX5_MOUSE Putative uncharacterized protein OS=Mus musculus GN=Mvp PE=2 SV=1;>t	1	1	488450	1	4.09458e-06	0.0400717
Hydroxysteroid (17-beta) dehydrogenase 12 (Hydroxysteroid (17-beta) dehydrogenase 12, isoform CRA_b)	Hsd17b12	Q0VGQ1	MOUSE	312	>tr|Q0VGQ1|Q0VGQ1_MOUSE Hydroxysteroid (17-beta) dehydrogenase 12 OS=Mus musculus GN=Hsd17b12 PE=2 SV=1;>sp|O70503|DHB12_MOUSE Estradiol 17-beta-dehydrogenase 12 OS=Mus musculus GN=Hsd17b12 PE=2 SV=1;>tr|Q8BPF1|Q8BPF1_MOUSE Putative uncharacterized protein	1	1	1	488900	4.09081e-06	0.0420416
Uncharacterized protein	AHNAK	J9P969	DOG	4966	>tr|J9P969|J9P969_CANFA Uncharacterized protein OS=Canis familiaris GN=AHNAK PE=4 SV=1	1	1	497050	1	4.02373e-06	0.0394276
Putative uncharacterized protein	Pcbp2	Q3TF69	BOTH	278	>tr|Q3TF69|Q3TF69_MOUSE Putative uncharacterized protein OS=Mus musculus GN=Pcbp2 PE=2 SV=1;>tr|J9P8W8|J9P8W8_CANFA Uncharacterized protein OS=Canis familiaris GN=PCBP2 PE=4 SV=1;>tr|Q3TT81|Q3TT81_MOUSE Putative uncharacterized protein OS=Mus musculus GN=P	1	1	1	497780	4.01783e-06	0.041694
MCG126220 (MCG7879, isoform CRA_b) (Tyrosine 3-monooxygenase/tryptophan 5-monooxygenase activation protein, theta polypeptide)	Ywhaq	A3KML3	BOTH	245	>tr|A3KML3|A3KML3_MOUSE MCG126220 OS=Mus musculus GN=Ywhaq PE=2 SV=1;>sp|P68254|1433T_MOUSE 14-3-3 protein theta OS=Mus musculus GN=Ywhaq PE=1 SV=1;>tr|F6YY69|F6YY69_MOUSE 14-3-3 protein theta (Fragment) OS=Mus musculus GN=Ywhaq PE=4 SV=1;>tr|F6VW30|F6VW30	1	1	1	498750	4.01002e-06	0.0417009
Thioredoxin-dependent peroxide reductase, mitochondrial (EC 1.11.1.15) (Antioxidant protein 1) (AOP-1) (PRX III) (Perioredoxin-3) (Protein MER5)	Prdx3	P20108	MOUSE	257	>sp|P20108|PRDX3_MOUSE Thioredoxin-dependent peroxide reductase, mitochondrial OS=Mus musculus GN=Prdx3 PE=1 SV=1	1	1	1	502620	3.97914e-06	0.0414193
Trans-1,2-dihydrobenzene-1,2-diol dehydrogenase (EC 1.3.1.20) (D-xylose 1-dehydrogenase) (D-xylose-NADP dehydrogenase) (EC 1.1.1.179) (Dimeric dihydrodiol dehydrogenase)	Dhdh	Q9DBB8	MOUSE	333	>sp|Q9DBB8|DHDH_MOUSE Trans-1,2-dihydrobenzene-1,2-diol dehydrogenase OS=Mus musculus GN=Dhdh PE=2 SV=1;>tr|Q8K0E9|Q8K0E9_MOUSE Dhdh protein (Fragment) OS=Mus musculus GN=Dhdh PE=2 SV=1	1	1	505160	1	3.95913e-06	0.0394234
M-calpain 80 kDa large subunit (Fragment)		Q8R486	BOTH	421	>tr|Q8R486|Q8R486_MOUSE M-calpain 80 kDa large subunit (Fragment) OS=Mus musculus PE=4 SV=1;>tr|F1PMS4|F1PMS4_CANFA Uncharacterized protein (Fragment) OS=Canis familiaris GN=CAPN2 PE=4 SV=2;>tr|F1P975|F1P975_CANFA Uncharacterized protein OS=Canis familiari	1	1	1	506880	3.9457e-06	0.0413787
Katanin p60 ATPase-containing subunit A-like 2	Katnal2	D3Z0U5	BOTH	277	>tr|D3Z0U5|D3Z0U5_MOUSE Katanin p60 ATPase-containing subunit A-like 2 OS=Mus musculus GN=Katnal2 PE=4 SV=1;>tr|D6RGM7|D6RGM7_MOUSE Katanin p60 ATPase-containing subunit A-like 2 OS=Mus musculus GN=Katnal2 PE=4 SV=1;>tr|J9P5W4|J9P5W4_CANFA Uncharacterized	1	1	1	507450	3.94127e-06	0.0411044
V-type proton ATPase catalytic subunit A (V-ATPase subunit A) (EC 3.6.3.14) (V-ATPase 69 kDa subunit) (Vacuolar proton pump subunit alpha)	Atp6v1a	P50516	BOTH	617	>sp|P50516|VATA_MOUSE V-type proton ATPase catalytic subunit A OS=Mus musculus GN=Atp6v1a PE=1 SV=2;>tr|E2QYG6|E2QYG6_CANFA Uncharacterized protein OS=Canis familiaris GN=ATP6V1A PE=3 SV=1	1	1	518590	1	3.8566e-06	0.0384596
Serine/threonine-protein phosphatase PP1-beta catalytic subunit (PP-1B) (EC 3.1.3.16) (EC 3.1.3.53)	PPP1CB	Q8MJ47	BOTH	327	>sp|Q8MJ47|PP1B_CANFA Serine/threonine-protein phosphatase PP1-beta catalytic subunit OS=Canis familiaris GN=PPP1CB PE=2 SV=4;>sp|P62141|PP1B_MOUSE Serine/threonine-protein phosphatase PP1-beta catalytic subunit OS=Mus musculus GN=Ppp1cb PE=1 SV=3	1	1	238870	282030	3.83951e-06	0.0207486
Glutathione S-transferase kappa 1 (EC 2.5.1.18) (GST 13-13) (GST class-kappa) (GSTK1-1) (mGSTK1) (Glutathione S-transferase subunit 13)	Gstk1	Q9DCM2	MOUSE	226	>sp|Q9DCM2|GSTK1_MOUSE Glutathione S-transferase kappa 1 OS=Mus musculus GN=Gstk1 PE=1 SV=3	1	1	272050	251050	3.82336e-06	0.0207383
Glycerol-3-phosphate dehydrogenase (EC 1.1.5.3)	GPD2	E2RAZ8	BOTH	722	>tr|E2RAZ8|E2RAZ8_CANFA Glycerol-3-phosphate dehydrogenase OS=Canis familiaris GN=GPD2 PE=3 SV=2;>sp|Q64521|GPDM_MOUSE Glycerol-3-phosphate dehydrogenase, mitochondrial OS=Mus musculus GN=Gpd2 PE=1 SV=2;>tr|A2AQR0|A2AQR0_MOUSE Glycerol-3-phosphate dehydrog	1	1	257210	267960	3.80829e-06	0.0207505
N-acylethanolamine-hydrolyzing acid amidase (Fragment)	Naaa	H3BL13	MOUSE	217	>tr|H3BL13|H3BL13_MOUSE N-acylethanolamine-hydrolyzing acid amidase (Fragment) OS=Mus musculus GN=Naaa PE=4 SV=1;>tr|G3XA18|G3XA18_MOUSE N-acylethanolamine-hydrolyzing acid amidase OS=Mus musculus GN=Naaa PE=4 SV=1;>tr|Q3V023|Q3V023_MOUSE Putative uncharac	1	1	526960	1	3.79535e-06	0.0384158
Transcriptional activator protein Pur-beta (Purine-rich element-binding protein B) (Vascular actin single-stranded DNA-binding factor 2 p44 component)	Purb	O35295	MOUSE	324	>sp|O35295|PURB_MOUSE Transcriptional activator protein Pur-beta OS=Mus musculus GN=Purb PE=1 SV=3	1	1	1	527310	3.79283e-06	0.0402214
Cytoskeletal protein	Utrn	O08614	BOTH	3429	>tr|O08614|O08614_MOUSE Cytoskeletal protein OS=Mus musculus GN=Utrn PE=2 SV=1;>tr|E9Q6R7|E9Q6R7_MOUSE Protein Utrn OS=Mus musculus GN=Utrn PE=1 SV=1;>tr|F1P8F3|F1P8F3_CANFA Uncharacterized protein OS=Canis familiaris GN=UTRN PE=4 SV=2;>tr|J9P0A9|J9P0A9_CA	1	1	529760	1	3.77529e-06	0.0381421
Hemopexin (Fragment)		Q8K1U6	MOUSE	276	>tr|Q8K1U6|Q8K1U6_MOUSE Hemopexin (Fragment) OS=Mus musculus PE=4 SV=1	1	1	1	535140	3.73733e-06	0.0398273
5'(3')-deoxyribonucleotidase, cytosolic type	Nt5c	A2A9X5	MOUSE	194	>tr|A2A9X5|A2A9X5_MOUSE 5(3)-deoxyribonucleotidase, cytosolic type OS=Mus musculus GN=Nt5c PE=4 SV=1;>sp|Q9JM14|NT5C_MOUSE 5(3)-deoxyribonucleotidase, cytosolic type OS=Mus musculus GN=Nt5c PE=1 SV=1	1	1	1	535700	3.73343e-06	0.0398301
Eukaryotic translation initiation factor 3 subunit A (Fragment)	Eif3a	Q3UEK3	BOTH	677	>tr|Q3UEK3|Q3UEK3_MOUSE Putative uncharacterized protein (Fragment) OS=Mus musculus GN=Eif3a PE=2 SV=1;>tr|Q3TKF9|Q3TKF9_MOUSE Putative uncharacterized protein (Fragment) OS=Mus musculus GN=Eif3a PE=2 SV=1;>tr|Q3UM46|Q3UM46_MOUSE Putative uncharacterized p	1	1	1	537480	3.72106e-06	0.0395246
Sideroflexin-3	Sfxn3	Q3U4F0	MOUSE	281	>tr|Q3U4F0|Q3U4F0_MOUSE Sideroflexin-3 OS=Mus musculus GN=Sfxn3 PE=2 SV=1;>sp|Q91V61|SFXN3_MOUSE Sideroflexin-3 OS=Mus musculus GN=Sfxn3 PE=1 SV=1	1	1	1	550960	3.63002e-06	0.0391434
Uncharacterized protein	HYOU1	E2RB31	BOTH	996	>tr|E2RB31|E2RB31_CANFA Uncharacterized protein OS=Canis familiaris GN=HYOU1 PE=3 SV=2;>sp|Q9JKR6|HYOU1_MOUSE Hypoxia up-regulated protein 1 OS=Mus musculus GN=Hyou1 PE=1 SV=1	1	1	288630	265520	3.60913e-06	0.0195789
Proteasome subunit alpha type-2 (EC 3.4.25.1) (Macropain subunit C3) (Multicatalytic endopeptidase complex subunit C3) (Proteasome component C3)	Psma2	P49722	BOTH	234	>sp|P49722|PSA2_MOUSE Proteasome subunit alpha type-2 OS=Mus musculus GN=Psma2 PE=1 SV=3;>tr|Q3UWT6|Q3UWT6_MOUSE Proteasome subunit alpha type OS=Mus musculus GN=Psma2 PE=2 SV=1;>tr|Q8BKE0|Q8BKE0_MOUSE Putative uncharacterized protein (Fragment) OS=Mus mus	1	1	1	555090	3.60301e-06	0.0391481
Putative uncharacterized protein (Fragment)	Hmgb2	Q3UAZ7	MOUSE	181	>tr|Q3UAZ7|Q3UAZ7_MOUSE Putative uncharacterized protein (Fragment) OS=Mus musculus GN=Hmgb2 PE=2 SV=1;>tr|Q9CT19|Q9CT19_MOUSE Putative uncharacterized protein (Fragment) OS=Mus musculus GN=Hmgb2 PE=2 SV=3;>tr|Q3U566|Q3U566_MOUSE MCG4647 OS=Mus musculus GN	1	1	1	562260	3.55707e-06	0.0388192
Ribosomal protein (Fragment)	rpS3A	Q9XST7	BOTH	184	>tr|Q9XST7|Q9XST7_CANFA Ribosomal protein (Fragment) OS=Canis familiaris GN=rpS3A PE=2 SV=1;>tr|Q9D1S3|Q9D1S3_MOUSE 40S ribosomal protein S3a OS=Mus musculus GN=Rps3a1 PE=2 SV=1;>tr|Q564F3|Q564F3_MOUSE 40S ribosomal protein S3a OS=Mus musculus GN=Rps3a1 PE	1	1	567710	1	3.52292e-06	0.0365012
Succinate dehydrogenase [ubiquinone] flavoprotein subunit, mitochondrial (EC 1.3.5.1) (Flavoprotein subunit of complex II) (Fp)	Sdha	Q8K2B3	BOTH	664	>sp|Q8K2B3|SDHA_MOUSE Succinate dehydrogenase [ubiquinone] flavoprotein subunit, mitochondrial OS=Mus musculus GN=Sdha PE=1 SV=1	1	1	1	568440	3.5184e-06	0.038264
Stabilin 1, isoform CRA_a (Stabilin-1)	Stab1	G3X973	MOUSE	2571	>tr|G3X973|G3X973_MOUSE Stabilin 1, isoform CRA_a OS=Mus musculus GN=Stab1 PE=4 SV=1;>tr|E5RKB6|E5RKB6_MOUSE FELE-1 OS=Mus musculus GN=Stab1 PE=2 SV=1;>sp|Q8R4Y4|STAB1_MOUSE Stabilin-1 OS=Mus musculus GN=Stab1 PE=1 SV=1	1	1	300320	269760	3.50828e-06	0.0192286
Protein kinase C delta-binding protein (Cavin-3) (Serum deprivation response factor-related gene product that binds to C-kinase)	Prkcdbp	Q91VJ2	MOUSE	260	>sp|Q91VJ2|PRDBP_MOUSE Protein kinase C delta-binding protein OS=Mus musculus GN=Prkcdbp PE=1 SV=1	1	1	572100	1	3.49589e-06	0.0364609
Rpl11 protein	Rpl11	Q8VC94	BOTH	167	>tr|Q8VC94|Q8VC94_MOUSE Rpl11 protein OS=Mus musculus GN=Rpl11 PE=2 SV=1;>tr|A2BH06|A2BH06_MOUSE 60S ribosomal protein L11 (Fragment) OS=Mus musculus GN=Rpl11 PE=3 SV=1;>tr|E9PZB3|E9PZB3_MOUSE Protein Gm5093 OS=Mus musculus GN=Gm5093 PE=3 SV=1;>tr|E9PYL9|E	1	1	1	576630	3.46842e-06	0.0378875
Serine/threonine-protein phosphatase 2A 65 kDa regulatory subunit A beta isoform	Ppp2r1b	H3BIV7	MOUSE	474	>tr|H3BIV7|H3BIV7_MOUSE Serine/threonine-protein phosphatase 2A 65 kDa regulatory subunit A beta isoform OS=Mus musculus GN=Ppp2r1b PE=4 SV=1;>tr|H3BLQ0|H3BLQ0_MOUSE Serine/threonine-protein phosphatase 2A 65 kDa regulatory subunit A beta isoform OS=Mus mu	1	1	1	581630	3.43861e-06	0.0376199
Putative uncharacterized protein	S100a10	Q3UF30	BOTH	97	>tr|Q3UF30|Q3UF30_MOUSE Putative uncharacterized protein OS=Mus musculus GN=S100a10 PE=2 SV=1;>tr|Q3TC45|Q3TC45_MOUSE S100 calcium binding protein A10 (Calpactin), isoform CRA_a OS=Mus musculus GN=S100a10 PE=2 SV=1;>sp|P08207|S10AA_MOUSE Protein S100-A10 O	1	1	584140	1	3.42383e-06	0.0355198
Uncharacterized protein	GNB2L1	F1PLR0	BOTH	317	>tr|F1PLR0|F1PLR0_CANFA Uncharacterized protein OS=Canis familiaris GN=GNB2L1 PE=1 SV=2;>sp|P68040|GBLP_MOUSE Guanine nucleotide-binding protein subunit beta-2-like 1 OS=Mus musculus GN=Gnb2l1 PE=1 SV=3	1	1	586190	1	3.41186e-06	0.0352603
Aspartyl/asparaginyl beta-hydroxylase	Asph	Q8CBM2	MOUSE	658	>tr|Q8CBM2|Q8CBM2_MOUSE Aspartyl/asparaginyl beta-hydroxylase OS=Mus musculus GN=Asph PE=2 SV=1;>tr|Q9EQ66|Q9EQ66_MOUSE Aspartly beta-hydroxylase OS=Mus musculus GN=ASPH PE=4 SV=1;>tr|A2AL85|A2AL85_MOUSE Aspartyl/asparaginyl beta-hydroxylase OS=Mus musculu	1	1	1	586420	3.41052e-06	0.037552
MCG122657	Psmc1	Q542I9	BOTH	440	>tr|Q542I9|Q542I9_MOUSE MCG122657 OS=Mus musculus GN=Psmc1 PE=2 SV=1;>tr|F1PQ40|F1PQ40_CANFA Uncharacterized protein OS=Canis familiaris GN=PSMC1 PE=3 SV=2;>sp|P62192|PRS4_MOUSE 26S protease regulatory subunit 4 OS=Mus musculus GN=Psmc1 PE=1 SV=1	1	1	272970	314900	3.40211e-06	0.0190498
Putative uncharacterized protein	Reep5	Q9CQG4	MOUSE	185	>tr|Q9CQG4|Q9CQG4_MOUSE Putative uncharacterized protein OS=Mus musculus GN=Reep5 PE=2 SV=1;>tr|Q921E4|Q921E4_MOUSE Receptor accessory protein 5 OS=Mus musculus GN=Reep5 PE=2 SV=1;>tr|Q5QGU0|Q5QGU0_MOUSE Receptor expression enhancing protein 5 OS=Mus muscu	1	1	1	589910	3.39034e-06	0.0375062
Putative uncharacterized protein (Fragment)	Psmc3	Q3UD94	BOTH	351	>tr|Q3UD94|Q3UD94_MOUSE Putative uncharacterized protein (Fragment) OS=Mus musculus GN=Psmc3 PE=2 SV=1;>tr|A2AGN7|A2AGN7_MOUSE 26S protease regulatory subunit 6A OS=Mus musculus GN=Psmc3 PE=3 SV=1;>tr|Q3THI5|Q3THI5_MOUSE Putative uncharacterized protein OS	1	1	1	590220	3.38856e-06	0.0375137
Uncharacterized protein	YWHAH	J9P6N4	BOTH	246	>tr|J9P6N4|J9P6N4_CANFA Uncharacterized protein OS=Canis familiaris GN=YWHAH PE=3 SV=1;>sp|P68510|1433F_MOUSE 14-3-3 protein eta OS=Mus musculus GN=Ywhah PE=1 SV=2	1	1	592530	1	3.37535e-06	0.0346673
Heat shock protein 4	Hspa4	Q99L75	BOTH	841	>tr|Q99L75|Q99L75_MOUSE Heat shock protein 4 OS=Mus musculus GN=Hspa4 PE=2 SV=1;>sp|Q61316|HSP74_MOUSE Heat shock 70 kDa protein 4 OS=Mus musculus GN=Hspa4 PE=1 SV=1;>tr|Q3U2G2|Q3U2G2_MOUSE Heat shock 70 kDa protein 4 OS=Mus musculus GN=Hspa4 PE=1 SV=1;>tr	1	1	604730	1	3.30726e-06	0.0337286
Histidine triad nucleotide-binding protein 1	Hint1	B0R1E3	MOUSE	119	>tr|B0R1E3|B0R1E3_MOUSE Histidine triad nucleotide-binding protein 1 OS=Mus musculus GN=Hint1 PE=1 SV=1;>sp|P70349|HINT1_MOUSE Histidine triad nucleotide-binding protein 1 OS=Mus musculus GN=Hint1 PE=1 SV=3	1	1	605760	1	3.30163e-06	0.0332018
1-acylglycerol-3-phosphate O-acyltransferase 2 (Lysophosphatidic acid acyltransferase, beta) (1-acylglycerol-3-phosphate O-acyltransferase 2 (Lysophosphatidic acid acyltransferase, beta), isoform CRA_a)	Agpat2	Q059U0	MOUSE	278	>tr|Q059U0|Q059U0_MOUSE 1-acylglycerol-3-phosphate O-acyltransferase 2 (Lysophosphatidic acid acyltransferase, beta) OS=Mus musculus GN=Agpat2 PE=2 SV=1;>sp|Q8K3K7|PLCB_MOUSE 1-acyl-sn-glycerol-3-phosphate acyltransferase beta OS=Mus musculus GN=Agpat2 PE=	1	1	612940	1	3.26296e-06	0.0323457
Placenta-specific gene 8 protein (Onzin) (Protein C15)	Plac8	Q9JI48	MOUSE	112	>sp|Q9JI48|PLAC8_MOUSE Placenta-specific gene 8 protein OS=Mus musculus GN=Plac8 PE=2 SV=1	1	1	1	613970	3.25748e-06	0.0366118
Putative uncharacterized protein	Wars	Q3UDG2	MOUSE	475	>tr|Q3UDG2|Q3UDG2_MOUSE Putative uncharacterized protein OS=Mus musculus GN=Wars PE=2 SV=1;>tr|Q3U6U7|Q3U6U7_MOUSE Putative uncharacterized protein OS=Mus musculus GN=Wars PE=2 SV=1;>tr|Q4FJZ4|Q4FJZ4_MOUSE Wars protein OS=Mus musculus GN=Wars PE=2 SV=1;>sp	1	1	1	615110	3.25145e-06	0.0363301
Lon protease homolog, mitochondrial (EC 3.4.21.-) (Lon protease-like protein) (LONP) (Mitochondrial ATP-dependent protease Lon) (Serine protease 15)	Lonp1	Q8CGK3	BOTH	949	>sp|Q8CGK3|LONM_MOUSE Lon protease homolog, mitochondrial OS=Mus musculus GN=Lonp1 PE=1 SV=2;>tr|Q3V2D0|Q3V2D0_MOUSE Lon protease homolog, mitochondrial OS=Mus musculus GN=Lonp1 PE=2 SV=1;>tr|Q56A16|Q56A16_MOUSE Lonp1 protein (Fragment) OS=Mus musculus GN=	1	1	326950	288870	3.2477e-06	0.0172177
Putative uncharacterized protein	Pcyox1	Q3UYP2	MOUSE	505	>tr|Q3UYP2|Q3UYP2_MOUSE Putative uncharacterized protein OS=Mus musculus GN=Pcyox1 PE=2 SV=1;>tr|Q3TVT6|Q3TVT6_MOUSE Putative uncharacterized protein OS=Mus musculus GN=Pcyox1 PE=2 SV=1;>sp|Q9CQF9|PCYOX_MOUSE Prenylcysteine oxidase OS=Mus musculus GN=Pcyox	1	1	302880	323420	3.19336e-06	0.0167539
Putative uncharacterized protein (Fragment)	Hnrnpu	Q3TS50	BOTH	533	>tr|Q3TS50|Q3TS50_MOUSE Putative uncharacterized protein (Fragment) OS=Mus musculus GN=Hnrnpu PE=2 SV=1;>tr|J9P6J3|J9P6J3_CANFA Uncharacterized protein OS=Canis familiaris GN=HNRNPU PE=4 SV=1;>tr|F1Q3W0|F1Q3W0_CANFA Uncharacterized protein (Fragment) OS=Ca	1	1	631510	1	3.16701e-06	0.0316379
Elongation factor 1-delta (Fragment)	Eef1d	D3Z7N2	MOUSE	129	>tr|D3Z7N2|D3Z7N2_MOUSE Elongation factor 1-delta (Fragment) OS=Mus musculus GN=Eef1d PE=1 SV=1;>tr|D3YUQ9|D3YUQ9_MOUSE Elongation factor 1-delta (Fragment) OS=Mus musculus GN=Eef1d PE=1 SV=3;>tr|D3YZT9|D3YZT9_MOUSE Elongation factor 1-delta (Fragment) OS=	1	1	1	634010	3.15452e-06	0.0358719
Thioredoxin domain-containing protein 5	Txndc5	E9PXX7	BOTH	344	>tr|E9PXX7|E9PXX7_MOUSE Thioredoxin domain-containing protein 5 OS=Mus musculus GN=Txndc5 PE=3 SV=1;>tr|Q3UBW8|Q3UBW8_MOUSE Putative uncharacterized protein OS=Mus musculus GN=Txndc5 PE=2 SV=1;>tr|Q3TEE8|Q3TEE8_MOUSE Putative uncharacterized protein OS=Mus	1	1	282160	352550	3.15105e-06	0.0163207
Protein S100 (S100 calcium-binding protein)	S100a6	Q545I9	MOUSE	89	>tr|Q545I9|Q545I9_MOUSE Protein S100 OS=Mus musculus GN=S100a6 PE=2 SV=1;>sp|P14069|S10A6_MOUSE Protein S100-A6 OS=Mus musculus GN=S100a6 PE=1 SV=3	1	1	1	637910	3.13523e-06	0.0355495
Alpha-tubulin	TUBA1A	A0A077LQA5	BOTH	451	>tr|A0A077LQA5|A0A077LQA5_CANFA Alpha-tubulin OS=Canis familiaris GN=TUBA1A PE=2 SV=1;>sp|P68369|TBA1A_MOUSE Tubulin alpha-1A chain OS=Mus musculus GN=Tuba1a PE=1 SV=1;>tr|Q5FW91|Q5FW91_MOUSE MCG129425 OS=Mus musculus GN=Tuba3a PE=2 SV=1;>tr|J9NXT1|J9NXT1_	1	1	1	642110	3.11473e-06	0.0350152
Uncharacterized protein	Gm8991	E9Q7H5	BOTH	300	>tr|E9Q7H5|E9Q7H5_MOUSE Uncharacterized protein OS=Mus musculus GN=Gm8991 PE=4 SV=1;>tr|Q6PFA7|Q6PFA7_MOUSE Hnrpa3 protein (Fragment) OS=Mus musculus GN=Hnrnpa3 PE=2 SV=1;>tr|Q6P6I7|Q6P6I7_MOUSE Hnrpa3 protein OS=Mus musculus GN=Hnrnpa3 PE=2 SV=1;>tr|A2AL1	1	1	1	650250	3.07574e-06	0.0344077
Protein disulfide-isomerase A4 (EC 5.3.4.1) (Endoplasmic reticulum resident protein 72) (ER protein 72) (ERp-72) (ERp72)	Pdia4	P08003	MOUSE	638	>sp|P08003|PDIA4_MOUSE Protein disulfide-isomerase A4 OS=Mus musculus GN=Pdia4 PE=1 SV=3	1	1	653200	1	3.06184e-06	0.0307262
Delta-1-pyrroline-5-carboxylate dehydrogenase, mitochondrial (P5C dehydrogenase) (EC 1.2.1.88) (Aldehyde dehydrogenase family 4 member A1) (L-glutamate gamma-semialdehyde dehydrogenase)	Aldh4a1	Q8CHT0	MOUSE	562	>sp|Q8CHT0|AL4A1_MOUSE Delta-1-pyrroline-5-carboxylate dehydrogenase, mitochondrial OS=Mus musculus GN=Aldh4a1 PE=1 SV=3;>tr|Q6P9Q7|Q6P9Q7_MOUSE Aldh4a1 protein OS=Mus musculus GN=Aldh4a1 PE=2 SV=1	1	1	333570	321410	3.05353e-06	0.0150137
Putative uncharacterized protein	Bcap31	Q3U9U5	BOTH	245	>tr|Q3U9U5|Q3U9U5_MOUSE Putative uncharacterized protein OS=Mus musculus GN=Bcap31 PE=2 SV=1;>sp|Q61335|BAP31_MOUSE B-cell receptor-associated protein 31 OS=Mus musculus GN=Bcap31 PE=1 SV=4;>tr|E2R5S2|E2R5S2_CANFA Uncharacterized protein OS=Canis familiari	1	1	656270	1	3.04752e-06	0.0301935
Putative uncharacterized protein	Slc25a3	Q3UB63	BOTH	357	>tr|Q3UB63|Q3UB63_MOUSE Putative uncharacterized protein OS=Mus musculus GN=Slc25a3 PE=2 SV=1;>tr|Q3U995|Q3U995_MOUSE Putative uncharacterized protein OS=Mus musculus GN=Slc25a3 PE=2 SV=1;>tr|Q3THU8|Q3THU8_MOUSE Putative uncharacterized protein OS=Mus musc	1	1	1	664550	3.00955e-06	0.0326967
Capping protein (Actin filament) muscle Z-line, alpha 1 (F-actin-capping protein subunit alpha-1)	Capza1	Q5RKN9	BOTH	286	>tr|Q5RKN9|Q5RKN9_MOUSE Capping protein (Actin filament) muscle Z-line, alpha 1 OS=Mus musculus GN=Capza1 PE=1 SV=1;>tr|Q3UAS2|Q3UAS2_MOUSE Putative uncharacterized protein OS=Mus musculus GN=Capza1 PE=2 SV=1;>sp|P47753|CAZA1_MOUSE F-actin-capping protein	1	1	1	665830	3.00377e-06	0.0324242
Alpha-centractin (Centractin) (ARP1) (Actin-RPV) (Centrosome-associated actin homolog)	Actr1a	P61164	BOTH	376	>sp|P61164|ACTZ_MOUSE Alpha-centractin OS=Mus musculus GN=Actr1a PE=2 SV=1;>sp|P61162|ACTZ_CANFA Alpha-centractin OS=Canis familiaris GN=ACTR1A PE=2 SV=1;>tr|Q8R1B2|Q8R1B2_MOUSE Actr1b protein (Fragment) OS=Mus musculus GN=Actr1b PE=2 SV=1;>sp|Q8R5C5|ACTY_	1	1	672270	1	2.97499e-06	0.0298068
Alpha-adducin	Add1	E9Q1K3	BOTH	660	>tr|E9Q1K3|E9Q1K3_MOUSE Alpha-adducin OS=Mus musculus GN=Add1 PE=1 SV=1;>tr|F8WHZ9|F8WHZ9_MOUSE Alpha-adducin OS=Mus musculus GN=Add1 PE=1 SV=1;>tr|F8WGR0|F8WGR0_MOUSE Alpha-adducin OS=Mus musculus GN=Add1 PE=1 SV=1;>tr|Q8K232|Q8K232_MOUSE Adducin 1 (Alpha	1	1	392160	281040	2.97089e-06	0.0143921
UDP-glucose 6-dehydrogenase (EC 1.1.1.22)	Ugdh	D3Z3F7	BOTH	426	>tr|D3Z3F7|D3Z3F7_MOUSE UDP-glucose 6-dehydrogenase OS=Mus musculus GN=Ugdh PE=1 SV=1;>tr|Q3TI06|Q3TI06_MOUSE Putative uncharacterized protein (Fragment) OS=Mus musculus GN=Ugdh PE=2 SV=1;>tr|Q3TS38|Q3TS38_MOUSE UDP-glucose 6-dehydrogenase OS=Mus musculus	1	1	674720	1	2.96419e-06	0.0292836
Atlastin-3	Atl3	E9PYT3	MOUSE	536	>tr|E9PYT3|E9PYT3_MOUSE Atlastin-3 OS=Mus musculus GN=Atl3 PE=4 SV=1;>sp|Q91YH5|ATLA3_MOUSE Atlastin-3 OS=Mus musculus GN=Atl3 PE=2 SV=1	1	1	311260	363640	2.9634e-06	0.0145554
Indolethylamine N-methyltransferase (Indolamine N-methyltransferase) (EC 2.1.1.49) (EC 2.1.1.96) (Aromatic alkylamine N-methyltransferase) (Amine N-methyltransferase) (Arylamine N-methyltransferase) (Thioether S-methyltransferase) (TEMT)	Inmt	P40936	MOUSE	264	>sp|P40936|INMT_MOUSE Indolethylamine N-methyltransferase OS=Mus musculus GN=Inmt PE=1 SV=1	1	1	405540	282820	2.90546e-06	0.0137641
14-3-3 protein zeta/delta (Protein kinase C inhibitor protein 1) (KCIP-1) (SEZ-2)	Ywhaz	P63101	MOUSE	245	>sp|P63101|1433Z_MOUSE 14-3-3 protein zeta/delta OS=Mus musculus GN=Ywhaz PE=1 SV=1	1	1	1	690300	2.89729e-06	0.0311636
Putative uncharacterized protein (Fragment)	Tmpo	Q78WP6	MOUSE	277	>tr|Q78WP6|Q78WP6_MOUSE Putative uncharacterized protein (Fragment) OS=Mus musculus GN=Tmpo PE=2 SV=1;>tr|Q3TNH0|Q3TNH0_MOUSE Putative uncharacterized protein OS=Mus musculus GN=Tmpo PE=2 SV=1;>tr|Q3UR33|Q3UR33_MOUSE Putative uncharacterized protein OS=Mus	1	1	387350	319110	2.83102e-06	0.01315
Hsc70-interacting protein (Fragment)	St13	E9Q1V0	MOUSE	129	>tr|E9Q1V0|E9Q1V0_MOUSE Hsc70-interacting protein (Fragment) OS=Mus musculus GN=St13 PE=4 SV=1;>tr|F8WJK8|F8WJK8_MOUSE Hsc70-interacting protein OS=Mus musculus GN=St13 PE=1 SV=1;>tr|Q3U9V1|Q3U9V1_MOUSE Putative uncharacterized protein OS=Mus musculus GN=S	1	1	1	709120	2.82039e-06	0.0305186
Proline synthetase co-transcribed	Prosc	Q544R1	MOUSE	274	>tr|Q544R1|Q544R1_MOUSE Proline synthetase co-transcribed OS=Mus musculus GN=Prosc PE=2 SV=1;>sp|Q9Z2Y8|PROSC_MOUSE Proline synthase co-transcribed bacterial homolog protein OS=Mus musculus GN=Prosc PE=1 SV=1;>tr|Q3UYN1|Q3UYN1_MOUSE Putative uncharacterize	1	1	350210	365910	2.79283e-06	0.0131598
ATP synthase subunit d, mitochondrial (Fragment)	Atp5h	B1ASE2	MOUSE	138	>tr|B1ASE2|B1ASE2_MOUSE ATP synthase subunit d, mitochondrial (Fragment) OS=Mus musculus GN=Atp5h PE=4 SV=1;>tr|G3X9L6|G3X9L6_MOUSE MCG55033 OS=Mus musculus GN=Gm10250 PE=4 SV=1;>sp|Q9DCX2|ATP5H_MOUSE ATP synthase subunit d, mitochondrial OS=Mus musculus G	1	1	722010	1	2.77004e-06	0.0273574
Uncharacterized protein	PCBP1	J9P7Y9	BOTH	356	>tr|J9P7Y9|J9P7Y9_CANFA Uncharacterized protein OS=Canis familiaris GN=PCBP1 PE=4 SV=1;>sp|P60335|PCBP1_MOUSE Poly(rC)-binding protein 1 OS=Mus musculus GN=Pcbp1 PE=1 SV=1	1	1	722290	1	2.76897e-06	0.0271178
Hepatoma-derived growth factor	Hdgf	E0CYW7	BOTH	84	>tr|E0CYW7|E0CYW7_MOUSE Hepatoma-derived growth factor OS=Mus musculus GN=Hdgf PE=4 SV=1;>tr|E0CXA0|E0CXA0_MOUSE Hepatoma-derived growth factor (Fragment) OS=Mus musculus GN=Hdgf PE=1 SV=1;>tr|F1PGI9|F1PGI9_CANFA Uncharacterized protein (Fragment) OS=Canis	1	1	362540	361090	2.76384e-06	0.0129698
Alcohol dehydrogenase 1 (Class I), isoform CRA_c	Adh1	Q3UKA4	MOUSE	375	>tr|Q3UKA4|Q3UKA4_MOUSE Alcohol dehydrogenase 1 (Class I), isoform CRA_c OS=Mus musculus GN=Adh1 PE=2 SV=1;>sp|P00329|ADH1_MOUSE Alcohol dehydrogenase 1 OS=Mus musculus GN=Adh1 PE=1 SV=2	1	1	368870	358580	2.74933e-06	0.0128058
Caveolin (Fragment)	Cav1	D3Z0J2	MOUSE	47	>tr|D3Z0J2|D3Z0J2_MOUSE Caveolin (Fragment) OS=Mus musculus GN=Cav1 PE=3 SV=1	1	1	1	745330	2.68337e-06	0.0287842
MCG21131, isoform CRA_a	Srsf3	Q3U781	BOTH	124	>tr|Q3U781|Q3U781_MOUSE MCG21131, isoform CRA_a OS=Mus musculus GN=Srsf3 PE=1 SV=1;>tr|Q9XSU6|Q9XSU6_CANFA Splicing factor (Fragment) OS=Canis familiaris GN=srp20 PE=2 SV=1;>tr|Q9D6W4|Q9D6W4_MOUSE Putative uncharacterized protein OS=Mus musculus GN=Srsf3 P	1	1	1	746520	2.67909e-06	0.0288017
Putative uncharacterized protein	Nampt	Q3TLX1	MOUSE	491	>tr|Q3TLX1|Q3TLX1_MOUSE Putative uncharacterized protein OS=Mus musculus GN=Nampt PE=2 SV=1;>sp|Q99KQ4|NAMPT_MOUSE Nicotinamide phosphoribosyltransferase OS=Mus musculus GN=Nampt PE=1 SV=1	1	1	1	747000	2.67737e-06	0.0288268
Endoplasmic reticulum resident protein 29 (ERp29)	Erp29	P57759	BOTH	262	>sp|P57759|ERP29_MOUSE Endoplasmic reticulum resident protein 29 OS=Mus musculus GN=Erp29 PE=1 SV=2	1	1	752420	1	2.65809e-06	0.0261661
Putative uncharacterized protein	Cyb5b	Q3TLE8	MOUSE	108	>tr|Q3TLE8|Q3TLE8_MOUSE Putative uncharacterized protein OS=Mus musculus GN=Cyb5b PE=2 SV=1;>tr|Q3TN44|Q3TN44_MOUSE Putative uncharacterized protein OS=Mus musculus GN=Cyb5b PE=2 SV=1;>tr|Q3TH64|Q3TH64_MOUSE Putative uncharacterized protein OS=Mus musculus	1	1	1	755990	2.64553e-06	0.0285486
Glycolipid transfer protein	Gltp	D3Z1H8	MOUSE	179	>tr|D3Z1H8|D3Z1H8_MOUSE Glycolipid transfer protein OS=Mus musculus GN=Gltp PE=4 SV=1;>tr|D3Z1H9|D3Z1H9_MOUSE Glycolipid transfer protein OS=Mus musculus GN=Gltp PE=4 SV=1;>tr|Q7TMS6|Q7TMS6_MOUSE Glycolipid transfer protein OS=Mus musculus GN=Gltp PE=2 SV=	1	1	1	760100	2.63123e-06	0.028564
Succinyl-CoA ligase [ADP-forming] subunit beta, mitochondrial (EC 6.2.1.5) (ATP-specific succinyl-CoA synthetase subunit beta) (Succinyl-CoA synthetase beta-A chain) (SCS-betaA)	Sucla2	Q9Z2I9	MOUSE	463	>sp|Q9Z2I9|SUCB1_MOUSE Succinyl-CoA ligase [ADP-forming] subunit beta, mitochondrial OS=Mus musculus GN=Sucla2 PE=1 SV=2;>tr|Q3UCC6|Q3UCC6_MOUSE Putative uncharacterized protein (Fragment) OS=Mus musculus GN=Sucla2 PE=2 SV=1;>tr|Q3U6C7|Q3U6C7_MOUSE Putativ	1	1	360360	400320	2.62923e-06	0.0118066
Peptidase D (Peptidase D, isoform CRA_a)	Pepd	A2RS23	MOUSE	493	>tr|A2RS23|A2RS23_MOUSE Peptidase D OS=Mus musculus GN=Pepd PE=2 SV=1;>sp|Q11136|PEPD_MOUSE Xaa-Pro dipeptidase OS=Mus musculus GN=Pepd PE=2 SV=3	1	1	768910	1	2.60108e-06	0.0260852
Uncharacterized protein	CAPN14	E2QWM8	DOG	686	>tr|E2QWM8|E2QWM8_CANFA Uncharacterized protein OS=Canis familiaris GN=CAPN14 PE=4 SV=2;>tr|J9NXF4|J9NXF4_CANFA Uncharacterized protein (Fragment) OS=Canis familiaris GN=CAPN14 PE=4 SV=1	1	1	1	770150	2.59689e-06	0.0282638
Putative uncharacterized protein	Ipo5	Q3TT04	BOTH	820	>tr|Q3TT04|Q3TT04_MOUSE Putative uncharacterized protein OS=Mus musculus GN=Ipo5 PE=2 SV=1;>sp|Q8BKC5|IPO5_MOUSE Importin-5 OS=Mus musculus GN=Ipo5 PE=1 SV=3	1	1	353890	419200	2.58702e-06	0.0117584
Uncharacterized protein	NDUFA9	E2RJR2	BOTH	377	>tr|E2RJR2|E2RJR2_CANFA Uncharacterized protein OS=Canis familiaris GN=NDUFA9 PE=4 SV=2;>sp|Q9DC69|NDUA9_MOUSE NADH dehydrogenase [ubiquinone] 1 alpha subcomplex subunit 9, mitochondrial OS=Mus musculus GN=Ndufa9 PE=1 SV=2	1	1	407130	370940	2.57046e-06	0.0113951
Uncharacterized protein	HNRNPH1	E2R8D6	BOTH	439	>tr|E2R8D6|E2R8D6_CANFA Uncharacterized protein OS=Canis familiaris GN=HNRNPH1 PE=4 SV=2;>tr|Q811L7|Q811L7_MOUSE Heterogeneous nuclear ribonucleoprotein H1 OS=Mus musculus GN=Hnrnph1 PE=2 SV=2;>sp|O35737|HNRH1_MOUSE Heterogeneous nuclear ribonucleoprotein	1	1	1	780690	2.56183e-06	0.0274511
Putative uncharacterized protein	Serbp1	Q3UEI6	BOTH	386	>tr|Q3UEI6|Q3UEI6_MOUSE Putative uncharacterized protein OS=Mus musculus GN=Serbp1 PE=2 SV=1;>tr|Q3UJK2|Q3UJK2_MOUSE Putative uncharacterized protein OS=Mus musculus GN=Serbp1 PE=2 SV=1;>tr|Q3UMP4|Q3UMP4_MOUSE Putative uncharacterized protein OS=Mus muscul	1	1	382680	427660	2.4681e-06	0.0109712
Proteasome (Prosome, macropain) 26S subunit, non-ATPase, 7	Psmd7	A1L3B8	BOTH	321	>tr|A1L3B8|A1L3B8_MOUSE Proteasome (Prosome, macropain) 26S subunit, non-ATPase, 7 OS=Mus musculus GN=Psmd7 PE=2 SV=1;>sp|P26516|PSMD7_MOUSE 26S proteasome non-ATPase regulatory subunit 7 OS=Mus musculus GN=Psmd7 PE=1 SV=2;>tr|J9P6R1|J9P6R1_CANFA Uncharact	1	1	479620	331150	2.46679e-06	0.0109894
Uncharacterized protein	PON3	E2RKZ6	BOTH	354	>tr|E2RKZ6|E2RKZ6_CANFA Uncharacterized protein OS=Canis familiaris GN=PON3 PE=4 SV=1;>sp|Q62087|PON3_MOUSE Serum paraoxonase/lactonase 3 OS=Mus musculus GN=Pon3 PE=1 SV=2;>tr|Q99JS7|Q99JS7_MOUSE Pon3 protein OS=Mus musculus GN=Pon3 PE=2 SV=1;>tr|H3BL07|H3	1	1	437080	381850	2.44221e-06	0.0109367
Adipocyte plasma membrane-associated protein (Protein DD16)	Apmap	Q9D7N9	MOUSE	415	>sp|Q9D7N9|APMAP_MOUSE Adipocyte plasma membrane-associated protein OS=Mus musculus GN=Apmap PE=1 SV=1	1	1	453180	373100	2.42049e-06	0.0107634
Putative uncharacterized protein	Psma3	Q3TEL1	BOTH	180	>tr|Q3TEL1|Q3TEL1_MOUSE Putative uncharacterized protein OS=Mus musculus GN=Psma3 PE=2 SV=1;>tr|E0CX62|E0CX62_MOUSE Proteasome subunit alpha type-3 OS=Mus musculus GN=Psma3 PE=1 SV=2;>tr|J9P849|J9P849_CANFA Proteasome subunit alpha type OS=Canis familiaris	1	1	828320	1	2.41452e-06	0.0237098
Aspartyl aminopeptidase	Dnpep	Q8BPW9	MOUSE	470	>tr|Q8BPW9|Q8BPW9_MOUSE Aspartyl aminopeptidase OS=Mus musculus GN=Dnpep PE=2 SV=1;>tr|Q8CAJ7|Q8CAJ7_MOUSE Putative uncharacterized protein OS=Mus musculus GN=Dnpep PE=2 SV=1;>tr|Q3U3I6|Q3U3I6_MOUSE Putative uncharacterized protein OS=Mus musculus PE=2 SV=	1	1	1	833630	2.39914e-06	0.0259555
Uncharacterized protein	TUBB2B	F1PQ68	BOTH	445	>tr|F1PQ68|F1PQ68_CANFA Uncharacterized protein OS=Canis familiaris GN=TUBB2B PE=3 SV=2;>sp|Q7TMM9|TBB2A_MOUSE Tubulin beta-2A chain OS=Mus musculus GN=Tubb2a PE=1 SV=1;>tr|E2RFJ7|E2RFJ7_CANFA Uncharacterized protein OS=Canis familiaris GN=TUBB2B PE=3 SV=1	1	1	851200	1	2.34962e-06	0.0224864
Filamin-B (FLN-B) (ABP-280-like protein) (Actin-binding-like protein) (Beta-filamin)	Flnb	Q80X90	BOTH	2602	>sp|Q80X90|FLNB_MOUSE Filamin-B OS=Mus musculus GN=Flnb PE=1 SV=3;>tr|E2R0F2|E2R0F2_CANFA Uncharacterized protein OS=Canis familiaris GN=FLNB PE=4 SV=2;>tr|Q3T9V9|Q3T9V9_MOUSE Putative uncharacterized protein (Fragment) OS=Mus musculus GN=Flnb PE=2 SV=1	1	1	378740	477980	2.33449e-06	0.0102191
Aspartate aminotransferase, mitochondrial (mAspAT) (EC 2.6.1.1) (EC 2.6.1.7) (Fatty acid-binding protein) (FABP-1) (Glutamate oxaloacetate transaminase 2) (Kynurenine aminotransferase 4) (Kynurenine aminotransferase IV) (Kynurenine--oxoglutarate transaminase 4) (Kynurenine--oxoglutarate transaminase IV) (Plasma membrane-associated fatty acid-binding protein) (FABPpm) (Transaminase A)	Got2	P05202	MOUSE	430	>sp|P05202|AATM_MOUSE Aspartate aminotransferase, mitochondrial OS=Mus musculus GN=Got2 PE=1 SV=1	1	1	859640	1	2.32655e-06	0.021989
Aspartate aminotransferase, cytoplasmic (cAspAT) (EC 2.6.1.1) (EC 2.6.1.3) (Cysteine aminotransferase, cytoplasmic) (Cysteine transaminase, cytoplasmic) (cCAT) (Glutamate oxaloacetate transaminase 1) (Transaminase A)	Got1	P05201	MOUSE	413	>sp|P05201|AATC_MOUSE Aspartate aminotransferase, cytoplasmic OS=Mus musculus GN=Got1 PE=1 SV=3;>tr|F7ALS6|F7ALS6_MOUSE Aspartate aminotransferase, cytoplasmic (Fragment) OS=Mus musculus GN=Got1 PE=1 SV=1	1	1	390660	473960	2.31315e-06	0.0101902
Dipeptidylpeptidase 3, isoform CRA_c	Dpp3	Q8BU29	MOUSE	738	>tr|Q8BU29|Q8BU29_MOUSE Dipeptidylpeptidase 3, isoform CRA_c OS=Mus musculus GN=Dpp3 PE=2 SV=1;>tr|Q6NXZ0|Q6NXZ0_MOUSE Dipeptidylpeptidase 3 OS=Mus musculus GN=Dpp3 PE=2 SV=1;>tr|Q3UDF3|Q3UDF3_MOUSE Putative uncharacterized protein OS=Mus musculus GN=Dpp3	1	1	377370	491310	2.30234e-06	0.00988216
Uncharacterized protein	ATP6V1B2	E2RAC6	BOTH	511	>tr|E2RAC6|E2RAC6_CANFA Uncharacterized protein OS=Canis familiaris GN=ATP6V1B2 PE=3 SV=2;>sp|P62814|VATB2_MOUSE V-type proton ATPase subunit B, brain isoform OS=Mus musculus GN=Atp6v1b2 PE=1 SV=1	1	1	416320	453190	2.30015e-06	0.00942896
MCG123443 (MCG129846) (Rps16 protein)	Rps16	A4FUS1	BOTH	146	>tr|A4FUS1|A4FUS1_MOUSE MCG123443 OS=Mus musculus GN=Rps16 PE=2 SV=1;>sp|P14131|RS16_MOUSE 40S ribosomal protein S16 OS=Mus musculus GN=Rps16 PE=2 SV=4;>tr|Q641N3|Q641N3_MOUSE Rps16 protein (Fragment) OS=Mus musculus GN=Rps16 PE=2 SV=1;>tr|F1PKR6|F1PKR6_CA	1	1	494890	379860	2.28637e-06	0.00898529
Complement factor I (EC 3.4.21.45) (C3B/C4B inactivator) [Cleaved into: Complement factor I heavy chain; Complement factor I light chain]	Cfi	Q61129	MOUSE	603	>sp|Q61129|CFAI_MOUSE Complement factor I OS=Mus musculus GN=Cfi PE=1 SV=3	1	1	407010	479490	2.25606e-06	0.00881099
Putative uncharacterized protein (Fragment)	Cct8	Q9CS06	BOTH	458	>tr|Q9CS06|Q9CS06_MOUSE Putative uncharacterized protein (Fragment) OS=Mus musculus GN=Cct8 PE=2 SV=1;>tr|H3BL49|H3BL49_MOUSE T-complex protein 1 subunit theta OS=Mus musculus GN=Cct8 PE=1 SV=1;>tr|Q9WVS5|Q9WVS5_MOUSE Chaperonin containing TCP-1 theta subu	1	1	887040	1	2.25469e-06	0.0204383
Alpha-1,4 glucan phosphorylase (EC 2.4.1.1)	Pygl	Q3UEJ6	BOTH	759	>tr|Q3UEJ6|Q3UEJ6_MOUSE Alpha-1,4 glucan phosphorylase OS=Mus musculus GN=Pygl PE=1 SV=1;>tr|Q91WP9|Q91WP9_MOUSE Alpha-1,4 glucan phosphorylase OS=Mus musculus GN=Pygl PE=2 SV=1;>sp|Q9ET01|PYGL_MOUSE Glycogen phosphorylase, liver form OS=Mus musculus GN=Py	1	1	378630	509120	2.25289e-06	0.00896549
Redox-regulatory protein FAM213A (Peroxiredoxin-like 2 activated in M-CSF stimulated monocytes) (Protein PAMM)	Fam213a	Q9CYH2	BOTH	218	>sp|Q9CYH2|F213A_MOUSE Redox-regulatory protein FAM213A OS=Mus musculus GN=Fam213a PE=1 SV=2;>tr|Q3U125|Q3U125_MOUSE Redox-regulatory protein FAM213A OS=Mus musculus GN=Fam213a PE=2 SV=1;>tr|D3Z0A8|D3Z0A8_MOUSE Redox-regulatory protein FAM213A (Fragment) O	1	1	502620	395430	2.22705e-06	0.00823767
Ribosomal protein	Rpl10a	Q99JL6	BOTH	133	>tr|Q99JL6|Q99JL6_MOUSE Ribosomal protein OS=Mus musculus GN=Rpl10a PE=2 SV=1;>tr|Q5XJF6|Q5XJF6_MOUSE Ribosomal protein OS=Mus musculus GN=Rpl10a PE=1 SV=1;>tr|Q3U561|Q3U561_MOUSE Ribosomal protein OS=Mus musculus GN=Rpl10a PE=2 SV=1;>tr|E2R9V0|E2R9V0_CANF	1	1	514340	394080	2.20162e-06	0.00782838
Protein Cfap44 (Fragment)	Cfap44	F6THM3	MOUSE	477	>tr|F6THM3|F6THM3_MOUSE Protein Cfap44 (Fragment) OS=Mus musculus GN=Cfap44 PE=4 SV=1;>tr|E9Q5M6|E9Q5M6_MOUSE Protein Cfap44 OS=Mus musculus GN=Cfap44 PE=4 SV=1	1	1	916740	1	2.18164e-06	0.0196647
Putative uncharacterized protein	Oat	Q3UKT3	BOTH	439	>tr|Q3UKT3|Q3UKT3_MOUSE Putative uncharacterized protein OS=Mus musculus GN=Oat PE=2 SV=1;>tr|Q3UJK5|Q3UJK5_MOUSE Putative uncharacterized protein OS=Mus musculus GN=Oat PE=2 SV=1;>tr|Q3TG75|Q3TG75_MOUSE Ornithine aminotransferase, isoform CRA_b OS=Mus mus	1	1	505700	416460	2.16882e-06	0.00768013
60S ribosomal protein L4 (Fragment)	RPL4	E2R546	BOTH	412	>tr|E2R546|E2R546_CANFA 60S ribosomal protein L4 (Fragment) OS=Canis familiaris GN=RPL4 PE=4 SV=2;>tr|Q564E8|Q564E8_MOUSE Ribosomal protein L4 OS=Mus musculus GN=Rpl4 PE=2 SV=1;>sp|Q9D8E6|RL4_MOUSE 60S ribosomal protein L4 OS=Mus musculus GN=Rpl4 PE=1 SV=3	1	1	949660	1	2.10601e-06	0.0191868
Spliceosome RNA helicase DDX39B	DDX39B	K9J6N8	BOTH	310	>tr|K9J6N8|K9J6N8_CANFA Spliceosome RNA helicase DDX39B OS=Canis familiaris GN=DDX39B PE=4 SV=1;>tr|E2QY95|E2QY95_CANFA Uncharacterized protein OS=Canis familiaris GN=DDX39A PE=4 SV=1;>sp|Q9Z1N5|DX39B_MOUSE Spliceosome RNA helicase Ddx39b OS=Mus musculus G	1	1	1	963250	2.0763e-06	0.0204774
Myelin protein P0 (Myelin peripheral protein) (MPP) (Myelin protein zero)	Mpz	P27573	BOTH	248	>sp|P27573|MYP0_MOUSE Myelin protein P0 OS=Mus musculus GN=Mpz PE=1 SV=1;>tr|E9QK82|E9QK82_MOUSE Myelin protein P0 OS=Mus musculus GN=Mpz PE=4 SV=1;>tr|E2REP0|E2REP0_CANFA Uncharacterized protein OS=Canis familiaris GN=MPZ PE=4 SV=1	1	1	970810	1	2.06013e-06	0.0189175
Reticulon	Rtn4	Q8BH78	BOTH	356	>tr|Q8BH78|Q8BH78_MOUSE Reticulon OS=Mus musculus GN=Rtn4 PE=1 SV=1;>tr|Q8K3G7|Q8K3G7_MOUSE Reticulon OS=Mus musculus GN=Rtn4 PE=2 SV=1;>tr|Q8BHF5|Q8BHF5_MOUSE Reticulon OS=Mus musculus GN=Rtn4 PE=1 SV=1;>sp|Q99P72|RTN4_MOUSE Reticulon-4 OS=Mus musculus GN	1	1	1	981290	2.03813e-06	0.0202034
Uncharacterized protein	ATP6V1E1	E2R1R4	BOTH	226	>tr|E2R1R4|E2R1R4_CANFA Uncharacterized protein OS=Canis familiaris GN=ATP6V1E1 PE=3 SV=1;>sp|P50518|VATE1_MOUSE V-type proton ATPase subunit E 1 OS=Mus musculus GN=Atp6v1e1 PE=1 SV=2	1	1	457690	524000	2.0373e-06	0.00692659
Putative uncharacterized protein	Vdac1	Q3U6K8	BOTH	283	>tr|Q3U6K8|Q3U6K8_MOUSE Putative uncharacterized protein OS=Mus musculus GN=Vdac1 PE=2 SV=1;>tr|Q3TIG8|Q3TIG8_MOUSE Putative uncharacterized protein OS=Mus musculus GN=Vdac1 PE=2 SV=1;>tr|Q3THL7|Q3THL7_MOUSE Putative uncharacterized protein OS=Mus musculus	1	1	982620	1	2.03537e-06	0.0183292
Septin-2	37500	E9Q3V6	BOTH	321	>tr|E9Q3V6|E9Q3V6_MOUSE Septin-2 OS=Mus musculus GN=Sept2 PE=1 SV=1;>tr|F1PEK5|F1PEK5_CANFA Uncharacterized protein (Fragment) OS=Canis familiaris GN=SEPT2 PE=3 SV=2;>sp|P42208|SEPT2_MOUSE Septin-2 OS=Mus musculus GN=Sept2 PE=1 SV=2;>tr|F6UKN5|F6UKN5_MOUSE	1	1	531500	453470	2.03052e-06	0.0067865
Cct6a protein	Cct6a	Q8VEI1	BOTH	389	>tr|Q8VEI1|Q8VEI1_MOUSE Cct6a protein OS=Mus musculus GN=Cct6a PE=2 SV=1;>tr|Q52KG9|Q52KG9_MOUSE Chaperonin containing Tcp1, subunit 6a (Zeta) OS=Mus musculus GN=Cct6a PE=2 SV=1;>tr|Q3TW97|Q3TW97_MOUSE Putative uncharacterized protein OS=Mus musculus GN=Cc	1	1	435710	558730	2.01118e-06	0.00679411
Methylcrotonoyl-Coenzyme A carboxylase 2 (Beta)	Mccc2	B2RUK5	BOTH	563	>tr|B2RUK5|B2RUK5_MOUSE Methylcrotonoyl-Coenzyme A carboxylase 2 (Beta) OS=Mus musculus GN=Mccc2 PE=2 SV=1;>sp|Q3ULD5|MCCB_MOUSE Methylcrotonoyl-CoA carboxylase beta chain, mitochondrial OS=Mus musculus GN=Mccc2 PE=1 SV=1;>tr|Q6PD20|Q6PD20_MOUSE Mccc2 prot	1	1	1008600	1	1.98294e-06	0.0172529
Ras-related protein Rab-1A	Rab1	Q5SW87	BOTH	138	>tr|Q5SW87|Q5SW87_MOUSE Ras-related protein Rab-1A OS=Mus musculus GN=Rab1 PE=4 SV=1;>tr|Q5SW88|Q5SW88_MOUSE Ras-related protein Rab-1A OS=Mus musculus GN=Rab1 PE=3 SV=1;>tr|Q3UB66|Q3UB66_MOUSE Putative uncharacterized protein OS=Mus musculus GN=Rab1 PE=2	1	1	1	1015400	1.96967e-06	0.019461
Superoxide dismutase (EC 1.15.1.1)	Sod2	Q4FJX9	BOTH	222	>tr|Q4FJX9|Q4FJX9_MOUSE Superoxide dismutase OS=Mus musculus GN=Sod2 PE=2 SV=1;>tr|Q3U8W4|Q3U8W4_MOUSE Superoxide dismutase OS=Mus musculus GN=Sod2 PE=2 SV=1;>tr|Q3TJA2|Q3TJA2_MOUSE Superoxide dismutase OS=Mus musculus GN=Sod2 PE=2 SV=1;>tr|E2RSF2|E2RSF2_C	1	1	464190	554910	1.96252e-06	0.00653801
Carbonyl reductase [NADPH] 3 (EC 1.1.1.184) (NADPH-dependent carbonyl reductase 3)	Cbr3	Q8K354	MOUSE	277	>sp|Q8K354|CBR3_MOUSE Carbonyl reductase [NADPH] 3 OS=Mus musculus GN=Cbr3 PE=2 SV=1	1	1	468090	564150	1.93753e-06	0.00607937
Putative uncharacterized protein (Fragment)	Calr	Q3UWP8	BOTH	368	>tr|Q3UWP8|Q3UWP8_MOUSE Putative uncharacterized protein (Fragment) OS=Mus musculus GN=Calr PE=2 SV=1;>tr|B2MWM9|B2MWM9_MOUSE Calreticulin OS=Mus musculus GN=Calr PE=2 SV=1;>sp|P14211|CALR_MOUSE Calreticulin OS=Mus musculus GN=Calr PE=1 SV=1;>tr|F6UYJ9|F6U	1	1	1	1035500	1.93143e-06	0.0190078
Guanine nucleotide-binding protein G(I)/G(S)/G(T) subunit beta-1 (Fragment)	Gnb1	H3BLF7	BOTH	108	>tr|H3BLF7|H3BLF7_MOUSE Guanine nucleotide-binding protein G(I)/G(S)/G(T) subunit beta-1 (Fragment) OS=Mus musculus GN=Gnb1 PE=4 SV=1;>tr|H3BKR2|H3BKR2_MOUSE Guanine nucleotide-binding protein G(I)/G(S)/G(T) subunit beta-1 (Fragment) OS=Mus musculus GN=Gnb	1	1	1	1042900	1.91773e-06	0.0190006
Uncharacterized protein	LTF	F1PR54	DOG	708	>tr|F1PR54|F1PR54_CANFA Uncharacterized protein OS=Canis familiaris GN=LTF PE=3 SV=1	1	1	1045800	1	1.91241e-06	0.0167579
Eef1g protein	Eef1g	Q8R1N8	BOTH	317	>tr|Q8R1N8|Q8R1N8_MOUSE Eef1g protein OS=Mus musculus GN=Eef1g PE=2 SV=1;>tr|Q4FZK2|Q4FZK2_MOUSE Eukaryotic translation elongation factor 1 gamma OS=Mus musculus GN=Eef1g PE=2 SV=1;>sp|Q9D8N0|EF1G_MOUSE Elongation factor 1-gamma OS=Mus musculus GN=Eef1g PE	1	1	1047300	1	1.90967e-06	0.016751
Ddx3x protein	Ddx3x	B9EKE9	BOTH	661	>tr|B9EKE9|B9EKE9_MOUSE Ddx3x protein OS=Mus musculus GN=Ddx3x PE=2 SV=1;>tr|B7ZWF1|B7ZWF1_MOUSE Ddx3x protein OS=Mus musculus GN=Ddx3x PE=2 SV=1;>tr|Q3TQX5|Q3TQX5_MOUSE Putative uncharacterized protein OS=Mus musculus GN=Ddx3x PE=2 SV=1;>sp|Q62167|DDX3X_M	1	1	461200	589310	1.90384e-06	0.00594131
Heterogeneous nuclear ribonucleoprotein M	Hnrnpm	B8JK33	BOTH	640	>tr|B8JK33|B8JK33_MOUSE Heterogeneous nuclear ribonucleoprotein M OS=Mus musculus GN=Hnrnpm PE=1 SV=1;>tr|Q3TL61|Q3TL61_MOUSE Putative uncharacterized protein OS=Mus musculus GN=Hnrnpm PE=2 SV=1;>tr|B8JK32|B8JK32_MOUSE Heterogeneous nuclear ribonucleoprote	1	1	506270	551970	1.88993e-06	0.00559248
40S ribosomal protein S12	Rps12	Q6ZWZ6	BOTH	132	>tr|Q6ZWZ6|Q6ZWZ6_MOUSE 40S ribosomal protein S12 OS=Mus musculus GN=Rps12 PE=1 SV=1;>tr|E2R4N7|E2R4N7_CANFA 40S ribosomal protein S12 OS=Canis familiaris GN=RPS12 PE=3 SV=1;>sp|P63323|RS12_MOUSE 40S ribosomal protein S12 OS=Mus musculus GN=Rps12 PE=1 SV=2	1	1	427250	641570	1.87122e-06	0.00549408
Putative uncharacterized protein	Isoc1	Q9D096	BOTH	177	>tr|Q9D096|Q9D096_MOUSE Putative uncharacterized protein OS=Mus musculus GN=Isoc1 PE=2 SV=1;>sp|Q91V64|ISOC1_MOUSE Isochorismatase domain-containing protein 1 OS=Mus musculus GN=Isoc1 PE=1 SV=1;>tr|E2R0P3|E2R0P3_CANFA Uncharacterized protein OS=Canis famil	1	1	1072900	1	1.8641e-06	0.0164761
MCG1032217 (MCG131170) (Ubiquitin-conjugating enzyme E2L 3)	Ube2l3	Q561N4	BOTH	154	>tr|Q561N4|Q561N4_MOUSE MCG1032217 OS=Mus musculus GN=Ube2l3 PE=2 SV=1;>tr|E2RKT9|E2RKT9_CANFA Uncharacterized protein OS=Canis familiaris GN=UBE2L3 PE=3 SV=1;>sp|P68037|UB2L3_MOUSE Ubiquitin-conjugating enzyme E2 L3 OS=Mus musculus GN=Ube2l3 PE=2 SV=1;>tr	1	1	1083100	1	1.84655e-06	0.016108
Heterogeneous nuclear ribonucleoprotein D0 (Fragment)	Hnrnpd	E9Q5B6	BOTH	107	>tr|E9Q5B6|E9Q5B6_MOUSE Heterogeneous nuclear ribonucleoprotein D0 (Fragment) OS=Mus musculus GN=Hnrnpd PE=1 SV=1;>tr|F6ZV59|F6ZV59_MOUSE Heterogeneous nuclear ribonucleoprotein D0 (Fragment) OS=Mus musculus GN=Hnrnpd PE=1 SV=1;>tr|G5E8G0|G5E8G0_MOUSE Hete	1	1	488700	604980	1.82869e-06	0.00543916
MCG10168 (Ribosomal protein, large, P1) (Rplp1 protein)	Rplp1	Q58E35	MOUSE	114	>tr|Q58E35|Q58E35_MOUSE MCG10168 OS=Mus musculus GN=Rplp1 PE=2 SV=1;>tr|E9Q3T0|E9Q3T0_MOUSE Uncharacterized protein OS=Mus musculus GN=Gm10073 PE=3 SV=1;>sp|P47955|RLA1_MOUSE 60S acidic ribosomal protein P1 OS=Mus musculus GN=Rplp1 PE=2 SV=1	1	1	1	1095300	1.82598e-06	0.0173218
Uncharacterized protein	39326	F1Q067	BOTH	384	>tr|F1Q067|F1Q067_CANFA Uncharacterized protein OS=Canis familiaris GN=SEPT7 PE=3 SV=2;>tr|Q5DTS3|Q5DTS3_MOUSE MKIAA4020 protein (Fragment) OS=Mus musculus GN=Sept7 PE=2 SV=1;>tr|Q8C2A3|Q8C2A3_MOUSE Putative uncharacterized protein OS=Mus musculus GN=Sept7	1	1	402680	693560	1.82442e-06	0.00537032
MCG22048, isoform CRA_a (Proteasome activator complex subunit 2)	Psme2	G3X9V0	BOTH	231	>tr|G3X9V0|G3X9V0_MOUSE MCG22048, isoform CRA_a OS=Mus musculus GN=Psme2 PE=4 SV=1;>tr|Q5SVP3|Q5SVP3_MOUSE MCG22048, isoform CRA_c OS=Mus musculus GN=PSME2b PE=2 SV=1;>sp|P97372|PSME2_MOUSE Proteasome activator complex subunit 2 OS=Mus musculus GN=Psme2 PE	1	1	1101400	1	1.81587e-06	0.0153615
Dynamin-2	Dnm2	Q3T9X3	BOTH	860	>tr|Q3T9X3|Q3T9X3_MOUSE Dynamin-2 OS=Mus musculus GN=Dnm2 PE=1 SV=1;>tr|F8WIV5|F8WIV5_MOUSE Dynamin-2 OS=Mus musculus GN=Dnm2 PE=1 SV=2;>tr|E2RNC3|E2RNC3_CANFA Uncharacterized protein OS=Canis familiaris GN=DNM2 PE=3 SV=2;>sp|P39054|DYN2_MOUSE Dynamin-2 OS	1	1	1	1117300	1.79003e-06	0.0166709
Protein 1300017J02Rik	1300017J02Rik	D3YY36	MOUSE	622	>tr|D3YY36|D3YY36_MOUSE Protein 1300017J02Rik OS=Mus musculus GN=1300017J02Rik PE=3 SV=1;>tr|Q8VC96|Q8VC96_MOUSE Uncharacterized protein OS=Mus musculus GN=1300017J02Rik PE=2 SV=1;>sp|Q9DBD0|ICA_MOUSE Inhibitor of carbonic anhydrase OS=Mus musculus GN=Ica	1	1	671440	446230	1.78944e-06	0.00511902
Uncharacterized protein (Fragment)	TUBA1B	L7N0B2	BOTH	451	>tr|L7N0B2|L7N0B2_CANFA Uncharacterized protein (Fragment) OS=Canis familiaris GN=TUBA1B PE=3 SV=1;>sp|P05213|TBA1B_MOUSE Tubulin alpha-1B chain OS=Mus musculus GN=Tuba1b PE=1 SV=2;>tr|E2RNQ2|E2RNQ2_CANFA Uncharacterized protein (Fragment) OS=Canis familia	1	1	1132100	1	1.76663e-06	0.0145636
Glucose-6-phosphate 1-dehydrogenase (EC 1.1.1.49) (Fragment)	G6pdx	A3KG36	BOTH	396	>tr|A3KG36|A3KG36_MOUSE Glucose-6-phosphate 1-dehydrogenase (Fragment) OS=Mus musculus GN=G6pdx PE=3 SV=1;>tr|Q790Y8|Q790Y8_MOUSE Glucose-6-phosphate 1-dehydrogenase OS=Mus musculus GN=G6pdx PE=2 SV=1;>sp|Q00612|G6PD1_MOUSE Glucose-6-phosphate 1-dehydrogen	1	1	1	1139000	1.75592e-06	0.0166196
Protein DJ-1 (EC 3.4.-.-) (Parkinson disease protein 7 homolog)	Park7	Q99LX0	BOTH	189	>sp|Q99LX0|PARK7_MOUSE Protein DJ-1 OS=Mus musculus GN=Park7 PE=1 SV=1;>tr|A2A815|A2A815_MOUSE Protein DJ-1 (Fragment) OS=Mus musculus GN=Park7 PE=4 SV=3;>tr|A2A813|A2A813_MOUSE Protein DJ-1 OS=Mus musculus GN=Park7 PE=1 SV=1;>tr|E2QS13|E2QS13_CANFA Unchar	1	1	1139500	1	1.75515e-06	0.0143584
Putative uncharacterized protein	Bpgm	Q3TAQ8	MOUSE	259	>tr|Q3TAQ8|Q3TAQ8_MOUSE Putative uncharacterized protein OS=Mus musculus GN=Bpgm PE=2 SV=1;>sp|P15327|PMGE_MOUSE Bisphosphoglycerate mutase OS=Mus musculus GN=Bpgm PE=2 SV=2	1	1	504100	643010	1.74351e-06	0.00499841
Programmed cell death 6-interacting protein (ALG-2-interacting protein 1) (ALG-2-interacting protein X) (E2F1-inducible protein) (Eig2)	Pdcd6ip	Q9WU78	BOTH	869	>sp|Q9WU78|PDC6I_MOUSE Programmed cell death 6-interacting protein OS=Mus musculus GN=Pdcd6ip PE=1 SV=3;>tr|Q80Y09|Q80Y09_MOUSE Pdcd6ip protein OS=Mus musculus GN=Pdcd6ip PE=2 SV=1;>tr|Q6ZPS9|Q6ZPS9_MOUSE MKIAA1375 protein (Fragment) OS=Mus musculus GN=Pdc	1	1	543000	608040	1.73756e-06	0.00479747
Dolichyl-diphosphooligosaccharide--protein glycosyltransferase subunit 1 (EC 2.4.99.18) (Fragment)	Rpn1	Q5RKP4	BOTH	607	>tr|Q5RKP4|Q5RKP4_MOUSE Dolichyl-diphosphooligosaccharide--protein glycosyltransferase subunit 1 (Fragment) OS=Mus musculus GN=Rpn1 PE=2 SV=1;>tr|Q8BMR3|Q8BMR3_MOUSE Dolichyl-diphosphooligosaccharide--protein glycosyltransferase subunit 1 OS=Mus musculus G	1	1	603900	556180	1.72402e-06	0.00442032
Thioredoxin (Trx) (ATL-derived factor) (ADF)	Txn	P10639	MOUSE	105	>sp|P10639|THIO_MOUSE Thioredoxin OS=Mus musculus GN=Txn PE=1 SV=3	1	1	1	1167900	1.71247e-06	0.0165079
Uncharacterized protein	SAP30BP	J9P8D6	BOTH	308	>tr|J9P8D6|J9P8D6_CANFA Uncharacterized protein OS=Canis familiaris GN=SAP30BP PE=4 SV=1;>sp|Q02614|S30BP_MOUSE SAP30-binding protein OS=Mus musculus GN=Sap30bp PE=2 SV=2	1	1	1	1179400	1.69578e-06	0.0161083
Putative uncharacterized protein	Aldh9a1	Q3UDG0	BOTH	494	>tr|Q3UDG0|Q3UDG0_MOUSE Putative uncharacterized protein OS=Mus musculus GN=Aldh9a1 PE=2 SV=1;>tr|Q3TMT4|Q3TMT4_MOUSE Putative uncharacterized protein OS=Mus musculus GN=Aldh9a1 PE=2 SV=1;>tr|Q3THE7|Q3THE7_MOUSE Putative uncharacterized protein OS=Mus musc	1	1	595770	589230	1.68776e-06	0.0042983
Uqcrc1 protein	Uqcrc1	Q8K2S8	MOUSE	262	>tr|Q8K2S8|Q8K2S8_MOUSE Uqcrc1 protein OS=Mus musculus GN=Uqcrc1 PE=2 SV=1;>tr|Q3TIC8|Q3TIC8_MOUSE Putative uncharacterized protein OS=Mus musculus GN=Uqcrc1 PE=2 SV=1;>tr|Q3THM1|Q3THM1_MOUSE Putative uncharacterized protein OS=Mus musculus GN=Uqcrc1 PE=2	1	1	1190300	1	1.68025e-06	0.0135737
Cytochrome c oxidase subunit IV isoform 1 (Cytochrome c oxidase subunit IV isoform 1, isoform CRA_b)	Cox4i1	A2RSV8	MOUSE	169	>tr|A2RSV8|A2RSV8_MOUSE Cytochrome c oxidase subunit IV isoform 1 OS=Mus musculus GN=Cox4i1 PE=2 SV=1;>sp|P19783|COX41_MOUSE Cytochrome c oxidase subunit 4 isoform 1, mitochondrial OS=Mus musculus GN=Cox4i1 PE=1 SV=2	1	1	610110	591180	1.66488e-06	0.00410573
Ribosomal protein L7	Rpl7	Q5M9N8	BOTH	270	>tr|Q5M9N8|Q5M9N8_MOUSE Ribosomal protein L7 OS=Mus musculus GN=Rpl7 PE=2 SV=1;>tr|Q3UBI6|Q3UBI6_MOUSE Putative uncharacterized protein OS=Mus musculus GN=Rpl7 PE=2 SV=1;>sp|P14148|RL7_MOUSE 60S ribosomal protein L7 OS=Mus musculus GN=Rpl7 PE=1 SV=2;>tr|F6	1	1	686200	517210	1.66194e-06	0.00411601
Histone H2A	RPL37	J9P3D2	BOTH	128	>tr|J9P3D2|J9P3D2_CANFA Histone H2A OS=Canis familiaris GN=RPL37 PE=3 SV=1;>tr|F6X834|F6X834_CANFA Histone H2A (Fragment) OS=Canis familiaris GN=H2AFZ PE=3 SV=1;>tr|B2RVP5|B2RVP5_MOUSE Histone H2A OS=Mus musculus GN=H2afv PE=2 SV=1;>sp|Q3THW5|H2AV_MOUSE Hi	1	1	1	1212400	1.64962e-06	0.0148436
Short-chain specific acyl-CoA dehydrogenase, mitochondrial (SCAD) (EC 1.3.8.1) (Butyryl-CoA dehydrogenase)	Acads	Q07417	MOUSE	412	>sp|Q07417|ACADS_MOUSE Short-chain specific acyl-CoA dehydrogenase, mitochondrial OS=Mus musculus GN=Acads PE=1 SV=2;>tr|F6RAZ3|F6RAZ3_MOUSE Short-chain-specific acyl-CoA dehydrogenase, mitochondrial (Fragment) OS=Mus musculus GN=Acads PE=1 SV=1	1	1	1218500	1	1.64136e-06	0.0126456
40S ribosomal protein S3	Rps3	D3YV43	BOTH	191	>tr|D3YV43|D3YV43_MOUSE 40S ribosomal protein S3 OS=Mus musculus GN=Rps3 PE=1 SV=1;>tr|Q9CZP6|Q9CZP6_MOUSE Putative uncharacterized protein OS=Mus musculus GN=Rps3 PE=2 SV=1;>tr|Q5YLW3|Q5YLW3_MOUSE Ribosomal protein S3 OS=Mus musculus GN=Rps3 PE=2 SV=1;>tr	1	1	574910	661560	1.61751e-06	0.00397869
S-formylglutathione hydrolase (Fragment)	Esd	H3BJP2	MOUSE	247	>tr|H3BJP2|H3BJP2_MOUSE S-formylglutathione hydrolase (Fragment) OS=Mus musculus GN=Esd PE=1 SV=1;>tr|H3BK43|H3BK43_MOUSE S-formylglutathione hydrolase OS=Mus musculus GN=Esd PE=1 SV=1;>tr|H3BLJ9|H3BLJ9_MOUSE S-formylglutathione hydrolase OS=Mus musculus G	1	1	626710	624990	1.59783e-06	0.00364726
Carnitine O-acetyltransferase	Crat	H7BX88	MOUSE	605	>tr|H7BX88|H7BX88_MOUSE Carnitine O-acetyltransferase OS=Mus musculus GN=Crat PE=1 SV=1;>sp|P47934|CACP_MOUSE Carnitine O-acetyltransferase OS=Mus musculus GN=Crat PE=1 SV=3;>tr|B7ZDD7|B7ZDD7_MOUSE Carnitine O-acetyltransferase (Fragment) OS=Mus musculus G	1	1	528800	726330	1.59346e-06	0.00374113
Uncharacterized protein (Fragment)	ARPC4	E2QWU0	BOTH	167	>tr|E2QWU0|E2QWU0_CANFA Uncharacterized protein (Fragment) OS=Canis familiaris GN=ARPC4 PE=4 SV=2;>tr|Q9D3C4|Q9D3C4_MOUSE Putative uncharacterized protein OS=Mus musculus GN=Arpc4 PE=2 SV=1;>tr|Q8BVW6|Q8BVW6_MOUSE Putative uncharacterized protein OS=Mus mu	1	1	671600	584350	1.59242e-06	0.003488
Tumor protein D54 (Fragment)	Tpd52l2	F6VQ81	MOUSE	161	>tr|F6VQ81|F6VQ81_MOUSE Tumor protein D54 (Fragment) OS=Mus musculus GN=Tpd52l2 PE=4 SV=1;>tr|Q3TUJ9|Q3TUJ9_MOUSE Tumor protein D52-like 2, isoform CRA_a OS=Mus musculus GN=Tpd52l2 PE=1 SV=1;>tr|Q8BKP1|Q8BKP1_MOUSE Tumor protein D52-like 2, isoform CRA_d O	1	1	504950	758840	1.58254e-06	0.00357661
Dolichyl-diphosphooligosaccharide--protein glycosyltransferase 48 kDa subunit (Oligosaccharyl transferase 48 kDa subunit) (EC 2.4.99.18)	Ddost	Q3UG68	BOTH	441	>tr|Q3UG68|Q3UG68_MOUSE Dolichyl-diphosphooligosaccharide--protein glycosyltransferase 48 kDa subunit OS=Mus musculus GN=Ddost PE=2 SV=1;>tr|Q3UC51|Q3UC51_MOUSE Dolichyl-diphosphooligosaccharide--protein glycosyltransferase 48 kDa subunit OS=Mus musculus G	1	1	713240	557880	1.57342e-06	0.00332627
Patatin-like phospholipase domain-containing protein 2 (Fragment)	Pnpla2	E9Q323	BOTH	158	>tr|E9Q323|E9Q323_MOUSE Patatin-like phospholipase domain-containing protein 2 (Fragment) OS=Mus musculus GN=Pnpla2 PE=4 SV=1;>tr|F1PHT9|F1PHT9_CANFA Uncharacterized protein OS=Canis familiaris GN=PNPLA2 PE=4 SV=2;>sp|Q8BJ56|PLPL2_MOUSE Patatin-like phosph	1	1	623390	658390	1.56033e-06	0.00331137
Cell surface glycoprotein MUC18 (Gicerin) (Melanoma cell adhesion molecule) (Melanoma-associated antigen MUC18) (CD antigen CD146)	Mcam	Q8R2Y2	MOUSE	648	>sp|Q8R2Y2|MUC18_MOUSE Cell surface glycoprotein MUC18 OS=Mus musculus GN=Mcam PE=1 SV=1	1	1	778220	508100	1.55482e-06	0.00318087
Putative uncharacterized protein (Fragment)	Slc3a2	Q3TIP1	MOUSE	99	>tr|Q3TIP1|Q3TIP1_MOUSE Putative uncharacterized protein (Fragment) OS=Mus musculus GN=Slc3a2 PE=2 SV=1;>tr|Q3U144|Q3U144_MOUSE Putative uncharacterized protein (Fragment) OS=Mus musculus GN=Slc3a2 PE=2 SV=1;>tr|Q8BTJ9|Q8BTJ9_MOUSE Putative uncharacterized	1	1	617910	674570	1.54741e-06	0.0031635
ES1 protein homolog, mitochondrial	D10Jhu81e	Q9D172	MOUSE	266	>sp|Q9D172|ES1_MOUSE ES1 protein homolog, mitochondrial OS=Mus musculus GN=D10Jhu81e PE=1 SV=1	1	1	666230	644530	1.52583e-06	0.00299978
Sideroflexin-1	Sfxn1	Q99JR1	BOTH	322	>sp|Q99JR1|SFXN1_MOUSE Sideroflexin-1 OS=Mus musculus GN=Sfxn1 PE=1 SV=3;>tr|F1PI25|F1PI25_CANFA Uncharacterized protein OS=Canis familiaris GN=SFXN1 PE=4 SV=2	1	1	683980	639540	1.51112e-06	0.00291449
MCG123365, isoform CRA_a (Rps13 protein)	Rps13	Q921R2	MOUSE	140	>tr|Q921R2|Q921R2_MOUSE MCG123365, isoform CRA_a OS=Mus musculus GN=Rps13 PE=2 SV=1;>tr|Q5BLJ7|Q5BLJ7_MOUSE MCG10205 OS=Mus musculus GN=Rps13 PE=2 SV=1;>sp|P62301|RS13_MOUSE 40S ribosomal protein S13 OS=Mus musculus GN=Rps13 PE=1 SV=2	1	1	579170	746610	1.50855e-06	0.00299338
Putative uncharacterized protein	Ndufs1	Q3TIU7	BOTH	726	>tr|Q3TIU7|Q3TIU7_MOUSE Putative uncharacterized protein OS=Mus musculus GN=Ndufs1 PE=2 SV=1;>tr|Q3UIQ2|Q3UIQ2_MOUSE Putative uncharacterized protein OS=Mus musculus GN=Ndufs1 PE=2 SV=1;>sp|Q91VD9|NDUS1_MOUSE NADH-ubiquinone oxidoreductase 75 kDa subunit,	1	1	763730	565830	1.50426e-06	0.00272113
Putative uncharacterized protein	Ncl	Q8CD23	BOTH	707	>tr|Q8CD23|Q8CD23_MOUSE Putative uncharacterized protein OS=Mus musculus GN=Ncl PE=2 SV=1;>tr|Q3TL52|Q3TL52_MOUSE Putative uncharacterized protein OS=Mus musculus GN=Ncl PE=2 SV=1;>tr|Q3TGR3|Q3TGR3_MOUSE Putative uncharacterized protein OS=Mus musculus GN=	1	1	608120	722840	1.50267e-06	0.00285177
Trifunctional enzyme subunit beta, mitochondrial (TP-beta) [Includes: 3-ketoacyl-CoA thiolase (EC 2.3.1.16) (Acetyl-CoA acyltransferase) (Beta-ketothiolase)]	Hadhb	Q99JY0	MOUSE	475	>sp|Q99JY0|ECHB_MOUSE Trifunctional enzyme subunit beta, mitochondrial OS=Mus musculus GN=Hadhb PE=1 SV=1;>tr|D3YXU1|D3YXU1_MOUSE Trifunctional enzyme subunit beta, mitochondrial (Fragment) OS=Mus musculus GN=Hadhb PE=1 SV=1	1	1	591230	754650	1.48602e-06	0.0026458
2-oxoglutarate dehydrogenase, mitochondrial	Ogdh	Z4YJV4	BOTH	1019	>tr|Z4YJV4|Z4YJV4_MOUSE 2-oxoglutarate dehydrogenase, mitochondrial OS=Mus musculus GN=Ogdh PE=1 SV=1;>sp|Q60597|ODO1_MOUSE 2-oxoglutarate dehydrogenase, mitochondrial OS=Mus musculus GN=Ogdh PE=1 SV=3	1	1	667840	678990	1.48497e-06	0.00257645
Mut protein	Mut	Q8VED0	BOTH	748	>tr|Q8VED0|Q8VED0_MOUSE Mut protein OS=Mus musculus GN=Mut PE=2 SV=1;>sp|P16332|MUTA_MOUSE Methylmalonyl-CoA mutase, mitochondrial OS=Mus musculus GN=Mut PE=1 SV=2	1	1	640510	748490	1.43988e-06	0.0026197
Uncharacterized protein	UHRF1BP1L	F1PR64	DOG	1461	>tr|F1PR64|F1PR64_CANFA Uncharacterized protein OS=Canis familiaris GN=UHRF1BP1L PE=4 SV=2	1	1	1393500	1	1.43523e-06	0.0101916
60S ribosomal protein L6	Rpl6	Q3UFI4	MOUSE	296	>tr|Q3UFI4|Q3UFI4_MOUSE 60S ribosomal protein L6 OS=Mus musculus GN=Rpl6 PE=2 SV=1;>tr|Q3UCH0|Q3UCH0_MOUSE 60S ribosomal protein L6 OS=Mus musculus GN=Rpl6 PE=2 SV=1;>sp|P47911|RL6_MOUSE 60S ribosomal protein L6 OS=Mus musculus GN=Rpl6 PE=1 SV=3;>tr|E9PUX4	1	1	623050	773910	1.43168e-06	0.0024934
Pyruvate dehydrogenase E1 component subunit alpha (EC 1.2.4.1)	Pdha1	Q3UFJ3	BOTH	390	>tr|Q3UFJ3|Q3UFJ3_MOUSE Pyruvate dehydrogenase E1 component subunit alpha OS=Mus musculus GN=Pdha1 PE=2 SV=1;>sp|P35486|ODPA_MOUSE Pyruvate dehydrogenase E1 component subunit alpha, somatic form, mitochondrial OS=Mus musculus GN=Pdha1 PE=1 SV=1;>tr|E2RL90|	1	1	799810	608480	1.42016e-06	0.00243299
3-hydroxyisobutyrate dehydrogenase, mitochondrial (HIBADH) (EC 1.1.1.31)	Hibadh	Q99L13	MOUSE	335	>sp|Q99L13|3HIDH_MOUSE 3-hydroxyisobutyrate dehydrogenase, mitochondrial OS=Mus musculus GN=Hibadh PE=1 SV=1;>tr|A0ZNJ2|A0ZNJ2_MOUSE 3-hydroxyisobutyrate dehydrogenase OS=Mus musculus GN=Hibadh PE=2 SV=1	1	1	619660	823090	1.38624e-06	0.00235328
Histone cluster 1, H1d (MCG50184)	Hist1h1d	Q149Z9	BOTH	221	>tr|Q149Z9|Q149Z9_MOUSE Histone cluster 1, H1d OS=Mus musculus GN=Hist1h1d PE=2 SV=1;>sp|P43277|H13_MOUSE Histone H1.3 OS=Mus musculus GN=Hist1h1d PE=1 SV=2;>tr|Q3U292|Q3U292_MOUSE Putative uncharacterized protein OS=Mus musculus GN=Hist1h1d PE=2 SV=1;>tr|	1	1	1	1447200	1.38198e-06	0.0104439
Delta-aminolevulinic acid dehydratase (EC 4.2.1.24)	Alad	Q9DD05	BOTH	330	>tr|Q9DD05|Q9DD05_MOUSE Delta-aminolevulinic acid dehydratase OS=Mus musculus GN=Alad PE=2 SV=1;>sp|P10518|HEM2_MOUSE Delta-aminolevulinic acid dehydratase OS=Mus musculus GN=Alad PE=1 SV=1;>tr|Q8VCZ1|Q8VCZ1_MOUSE Alad protein OS=Mus musculus GN=Alad PE=2	1	1	728630	731670	1.36958e-06	0.00227631
Actin-related protein 3 (Fragment)	Actr3	A0A087WP86	BOTH	155	>tr|A0A087WP86|A0A087WP86_MOUSE Actin-related protein 3 (Fragment) OS=Mus musculus GN=Actr3 PE=4 SV=1;>tr|A0A087WRA1|A0A087WRA1_MOUSE Actin-related protein 3 (Fragment) OS=Mus musculus GN=Actr3 PE=4 SV=1;>tr|J9PAK3|J9PAK3_CANFA Uncharacterized protein OS=C	1	1	690180	775010	1.36501e-06	0.00221609
Uncharacterized protein	BBS9	F6XCD9	DOG	887	>tr|F6XCD9|F6XCD9_CANFA Uncharacterized protein OS=Canis familiaris GN=BBS9 PE=4 SV=1	1	1	1	1467100	1.36323e-06	0.0103087
Putative uncharacterized protein	Serpinb1a	Q8BK60	MOUSE	379	>tr|Q8BK60|Q8BK60_MOUSE Putative uncharacterized protein OS=Mus musculus GN=Serpinb1a PE=2 SV=1;>sp|Q9D154|ILEUA_MOUSE Leukocyte elastase inhibitor A OS=Mus musculus GN=Serpinb1a PE=1 SV=1;>tr|Z4YK03|Z4YK03_MOUSE Leukocyte elastase inhibitor A OS=Mus muscu	1	1	653600	824660	1.35294e-06	0.0022101
Carbonyl reductase 1 (Carbonyl reductase 1, isoform CRA_a)	Cbr1	B2RXY7	MOUSE	277	>tr|B2RXY7|B2RXY7_MOUSE Carbonyl reductase 1 OS=Mus musculus GN=Cbr1 PE=2 SV=1;>sp|P48758|CBR1_MOUSE Carbonyl reductase [NADPH] 1 OS=Mus musculus GN=Cbr1 PE=1 SV=3	1	1	736950	777250	1.32083e-06	0.00191877
Putative uncharacterized protein	Mtch2	Q3UA17	MOUSE	303	>tr|Q3UA17|Q3UA17_MOUSE Putative uncharacterized protein OS=Mus musculus GN=Mtch2 PE=2 SV=1;>sp|Q791V5|MTCH2_MOUSE Mitochondrial carrier homolog 2 OS=Mus musculus GN=Mtch2 PE=1 SV=1;>tr|A2AFW6|A2AFW6_MOUSE Mitochondrial carrier homolog 2 OS=Mus musculus GN	1	1	680440	837650	1.31744e-06	0.00197151
Rpl23a protein (Fragment)	Rpl23a	Q91YK6	BOTH	149	>tr|Q91YK6|Q91YK6_MOUSE Rpl23a protein (Fragment) OS=Mus musculus GN=Rpl23a PE=2 SV=1;>tr|J9NSZ2|J9NSZ2_CANFA Uncharacterized protein (Fragment) OS=Canis familiaris PE=3 SV=1;>tr|Q4V9X9|Q4V9X9_MOUSE Rpl23a protein (Fragment) OS=Mus musculus GN=Rpl23a PE=2	1	1	788880	738750	1.30922e-06	0.0018629
T-complex protein 1 subunit gamma	Cct3	E9Q133	BOTH	507	>tr|E9Q133|E9Q133_MOUSE T-complex protein 1 subunit gamma OS=Mus musculus GN=Cct3 PE=3 SV=1;>tr|Q3U4U6|Q3U4U6_MOUSE T-complex protein 1 subunit gamma OS=Mus musculus GN=Cct3 PE=2 SV=1;>sp|P80318|TCPG_MOUSE T-complex protein 1 subunit gamma OS=Mus musculus	1	1	774390	791750	1.27703e-06	0.00170115
Annexin	Anxa6	Q99JX6	BOTH	667	>tr|Q99JX6|Q99JX6_MOUSE Annexin OS=Mus musculus GN=Anxa6 PE=2 SV=1;>tr|F8WIT2|F8WIT2_MOUSE Annexin OS=Mus musculus GN=Anxa6 PE=1 SV=1;>tr|Q3TUI1|Q3TUI1_MOUSE Annexin OS=Mus musculus GN=Anxa6 PE=2 SV=1;>tr|Q3V2Z4|Q3V2Z4_MOUSE Annexin OS=Mus musculus PE=2 SV	1	1	1	1601600	1.24875e-06	0.00900401
Lysine-specific demethylase 2B	Kdm2b	D3YVU7	BOTH	1254	>tr|D3YVU7|D3YVU7_MOUSE Lysine-specific demethylase 2B OS=Mus musculus GN=Kdm2b PE=4 SV=1;>tr|E9QL25|E9QL25_MOUSE Lysine-specific demethylase 2B OS=Mus musculus GN=Kdm2b PE=4 SV=1;>sp|Q6P1G2|KDM2B_MOUSE Lysine-specific demethylase 2B OS=Mus musculus GN=Kdm	1	1	1	1625200	1.23062e-06	0.00869549
Keratin-associated protein 19-4 (Keratin-associated protein 16-4) (Keratin-associated protein 16.4)	Krtap19-4	Q925H7	MOUSE	84	>sp|Q925H7|KR194_MOUSE Keratin-associated protein 19-4 OS=Mus musculus GN=Krtap19-4 PE=2 SV=1	1	1	1	1627400	1.22895e-06	0.0085633
Glyoxalase domain-containing protein 4	Glod4	E9Q197	MOUSE	279	>tr|E9Q197|E9Q197_MOUSE Glyoxalase domain-containing protein 4 OS=Mus musculus GN=Glod4 PE=1 SV=1;>sp|Q9CPV4|GLOD4_MOUSE Glyoxalase domain-containing protein 4 OS=Mus musculus GN=Glod4 PE=1 SV=1;>tr|Q7TMP4|Q7TMP4_MOUSE Glod4 protein (Fragment) OS=Mus muscu	1	1	728500	900550	1.22771e-06	0.00172268
Protein Ahnak2 (Fragment)	Ahnak2	F7CVJ5	MOUSE	1126	>tr|F7CVJ5|F7CVJ5_MOUSE Protein Ahnak2 (Fragment) OS=Mus musculus GN=Ahnak2 PE=1 SV=1;>tr|F7DBB3|F7DBB3_MOUSE Protein Ahnak2 (Fragment) OS=Mus musculus GN=Ahnak2 PE=1 SV=1;>tr|E9PYB0|E9PYB0_MOUSE Protein Ahnak2 (Fragment) OS=Mus musculus GN=Ahnak2 PE=1 SV=	1	1	842260	798470	1.21897e-06	0.00145143
Vat1 protein (Fragment)	Vat1	Q5RKP0	BOTH	401	>tr|Q5RKP0|Q5RKP0_MOUSE Vat1 protein (Fragment) OS=Mus musculus GN=Vat1 PE=2 SV=1;>tr|Q499X4|Q499X4_MOUSE Vesicle amine transport protein 1 homolog (T californica) OS=Mus musculus GN=Vat1 PE=2 SV=1;>tr|Q3U331|Q3U331_MOUSE Putative uncharacterized protein O	1	1	745370	895640	1.21876e-06	0.00149864
Putative uncharacterized protein	Rps18	Q3TW65	BOTH	152	>tr|Q3TW65|Q3TW65_MOUSE Putative uncharacterized protein OS=Mus musculus GN=Rps18 PE=2 SV=1;>tr|S4R1N6|S4R1N6_MOUSE 40S ribosomal protein S18 OS=Mus musculus GN=Rps18 PE=3 SV=1;>tr|Q561N5|Q561N5_MOUSE MCG23000, isoform CRA_b OS=Mus musculus GN=Rps18 PE=2 S	1	1	1647300	1	1.21411e-06	0.00737693
MCG142264, isoform CRA_a (Protein Akr1b10)	Akr1b10	D3Z494	MOUSE	288	>tr|D3Z494|D3Z494_MOUSE MCG142264, isoform CRA_a OS=Mus musculus GN=Akr1b10 PE=4 SV=1;>tr|Q8CI22|Q8CI22_MOUSE 2310005E10Rik protein OS=Mus musculus GN=Akr1b10 PE=2 SV=1;>tr|Q8BIV6|Q8BIV6_MOUSE Putative uncharacterized protein OS=Mus musculus GN=Akr1b10 PE=	1	1	660180	987390	1.21391e-06	0.00154651
Obg-like ATPase 1	Ola1	B1AYJ9	BOTH	281	>tr|B1AYJ9|B1AYJ9_MOUSE Obg-like ATPase 1 OS=Mus musculus GN=Ola1 PE=4 SV=1;>tr|J9NT20|J9NT20_CANFA Obg-like ATPase 1 OS=Canis familiaris GN=OLA1 PE=3 SV=1;>tr|Q3TW21|Q3TW21_MOUSE Obg-like ATPase 1 OS=Mus musculus GN=Ola1 PE=2 SV=1;>tr|Q3TJF2|Q3TJF2_MOUSE	1	1	822390	842520	1.20127e-06	0.00136152
Putative uncharacterized protein	Msn	Q3TZQ2	BOTH	577	>tr|Q3TZQ2|Q3TZQ2_MOUSE Putative uncharacterized protein OS=Mus musculus GN=Msn PE=2 SV=1;>tr|E2R7F1|E2R7F1_CANFA Uncharacterized protein OS=Canis familiaris GN=MSN PE=4 SV=2;>sp|P26041|MOES_MOUSE Moesin OS=Mus musculus GN=Msn PE=1 SV=3;>tr|Q05DU4|Q05DU4_M	1	1	1	1667500	1.1994e-06	0.00850625
Serine/threonine-protein phosphatase (EC 3.1.3.16)	Ppp2cb	Q8VED4	BOTH	278	>tr|Q8VED4|Q8VED4_MOUSE Serine/threonine-protein phosphatase OS=Mus musculus GN=Ppp2cb PE=2 SV=1;>tr|Q8BN07|Q8BN07_MOUSE Serine/threonine-protein phosphatase (Fragment) OS=Mus musculus GN=Ppp2cb PE=2 SV=1;>tr|Q8WN16|Q8WN16_CANFA Serine/threonine-protein ph	1	1	822630	859550	1.18893e-06	0.00131533
cAMP-dependent protein kinase catalytic subunit alpha	PRKACA	J9NXT4	BOTH	293	>tr|J9NXT4|J9NXT4_CANFA cAMP-dependent protein kinase catalytic subunit alpha OS=Canis familiaris GN=PRKACA PE=4 SV=1;>tr|F1PAT6|F1PAT6_CANFA cAMP-dependent protein kinase catalytic subunit alpha (Fragment) OS=Canis familiaris GN=PRKACA PE=4 SV=1;>sp|Q8MJ4	1	1	865610	842200	1.17109e-06	0.00130942
Ribosome-binding protein 1	Rrbp1	A2AVJ7	BOTH	1464	>tr|A2AVJ7|A2AVJ7_MOUSE Ribosome-binding protein 1 OS=Mus musculus GN=Rrbp1 PE=1 SV=1;>sp|Q99PL5|RRBP1_MOUSE Ribosome-binding protein 1 OS=Mus musculus GN=Rrbp1 PE=1 SV=2;>tr|Q6ZPS0|Q6ZPS0_MOUSE MKIAA1398 protein (Fragment) OS=Mus musculus GN=Rrbp1 PE=2 SV	1	1	797670	916550	1.16671e-06	0.00130875
Long-chain specific acyl-CoA dehydrogenase, mitochondrial (LCAD) (EC 1.3.8.8)	Acadl	P51174	MOUSE	430	>sp|P51174|ACADL_MOUSE Long-chain specific acyl-CoA dehydrogenase, mitochondrial OS=Mus musculus GN=Acadl PE=1 SV=2	1	1	792910	922330	1.16602e-06	0.00131124
Delta(3,5)-Delta(2,4)-dienoyl-CoA isomerase, mitochondrial (Fragment)	Ech1	F7B227	MOUSE	177	>tr|F7B227|F7B227_MOUSE Delta(3,5)-Delta(2,4)-dienoyl-CoA isomerase, mitochondrial (Fragment) OS=Mus musculus GN=Ech1 PE=1 SV=1;>sp|O35459|ECH1_MOUSE Delta(3,5)-Delta(2,4)-dienoyl-CoA isomerase, mitochondrial OS=Mus musculus GN=Ech1 PE=1 SV=1	1	1	835690	898370	1.15336e-06	0.00131513
Putative uncharacterized protein	Mccc1	Q3TVD9	MOUSE	494	>tr|Q3TVD9|Q3TVD9_MOUSE Putative uncharacterized protein OS=Mus musculus GN=Mccc1 PE=2 SV=1;>sp|Q99MR8|MCCA_MOUSE Methylcrotonoyl-CoA carboxylase subunit alpha, mitochondrial OS=Mus musculus GN=Mccc1 PE=1 SV=2;>tr|F6Z2J7|F6Z2J7_MOUSE Methylcrotonoyl-CoA ca	1	1	903690	840250	1.14683e-06	0.00126981
RAB1B, member RAS oncogene family, isoform CRA_c (Rab1B)	Rab1b	Q0PD66	MOUSE	201	>tr|Q0PD66|Q0PD66_MOUSE RAB1B, member RAS oncogene family, isoform CRA_c OS=Mus musculus GN=Rab1b PE=2 SV=1;>sp|Q9D1G1|RAB1B_MOUSE Ras-related protein Rab-1B OS=Mus musculus GN=Rab1b PE=1 SV=1;>tr|Q3V3C2|Q3V3C2_MOUSE Putative uncharacterized protein OS=Mus	1	1	1087100	671070	1.13755e-06	0.00127953
Proteasome subunit beta type-2 (EC 3.4.25.1) (Macropain subunit C7-I) (Multicatalytic endopeptidase complex subunit C7-I) (Proteasome component C7-I)	Psmb2	Q9R1P3	BOTH	201	>sp|Q9R1P3|PSB2_MOUSE Proteasome subunit beta type-2 OS=Mus musculus GN=Psmb2 PE=1 SV=1;>tr|Q8BJX0|Q8BJX0_MOUSE Proteasome subunit beta type OS=Mus musculus GN=Psmb2 PE=2 SV=1;>tr|E2QW34|E2QW34_CANFA Proteasome subunit beta type OS=Canis familiaris GN=PSMB	1	1	945040	862780	1.1063e-06	0.00121339
Transmembrane protein 43 (Protein LUMA)	Tmem43	Q9DBS1	BOTH	400	>sp|Q9DBS1|TMM43_MOUSE Transmembrane protein 43 OS=Mus musculus GN=Tmem43 PE=1 SV=1;>tr|J9PA19|J9PA19_CANFA Uncharacterized protein OS=Canis familiaris GN=TMEM43 PE=4 SV=1;>tr|F1PPC9|F1PPC9_CANFA Uncharacterized protein (Fragment) OS=Canis familiaris GN=TM	1	1	881990	943960	1.09532e-06	0.00113762
Laminin subunit beta-1 (Laminin B1 chain) (Laminin-1 subunit beta) (Laminin-10 subunit beta) (Laminin-12 subunit beta) (Laminin-2 subunit beta) (Laminin-6 subunit beta) (Laminin-8 subunit beta)	Lamb1	P02469	BOTH	1786	>sp|P02469|LAMB1_MOUSE Laminin subunit beta-1 OS=Mus musculus GN=Lamb1 PE=1 SV=3;>tr|Q3UHL7|Q3UHL7_MOUSE Putative uncharacterized protein OS=Mus musculus GN=Lamb1 PE=2 SV=1;>tr|E9QN70|E9QN70_MOUSE Laminin subunit beta-1 OS=Mus musculus GN=Lamb1 PE=4 SV=1;>	1	1	820430	1013900	1.09032e-06	0.00113745
Bifunctional purine biosynthesis protein PURH [Includes: Phosphoribosylaminoimidazolecarboxamide formyltransferase (EC 2.1.2.3) (5-aminoimidazole-4-carboxamide ribonucleotide formyltransferase) (AICAR transformylase); IMP cyclohydrolase (EC 3.5.4.10) (ATIC) (IMP synthase) (Inosinicase)]	Atic	Q9CWJ9	MOUSE	592	>sp|Q9CWJ9|PUR9_MOUSE Bifunctional purine biosynthesis protein PURH OS=Mus musculus GN=Atic PE=1 SV=2	1	1	983150	884330	1.07096e-06	0.00105659
Keratin-associated protein 15-1 (Keratin-associated protein 15) (Pubertal mammary gland-specific protein 2)	Krtap15-1	Q9QZU5	MOUSE	150	>sp|Q9QZU5|KR151_MOUSE Keratin-associated protein 15-1 OS=Mus musculus GN=Krtap15-1 PE=2 SV=1	1	1	882770	1002300	1.06097e-06	0.00105221
Lymphocyte-specific protein 1 (52 kDa phosphoprotein) (pp52) (Lymphocyte-specific antigen WP34) (S37 protein)	Lsp1	P19973	MOUSE	330	>sp|P19973|LSP1_MOUSE Lymphocyte-specific protein 1 OS=Mus musculus GN=Lsp1 PE=1 SV=2;>tr|A2A6J4|A2A6J4_MOUSE Lymphocyte-specific protein 1 OS=Mus musculus GN=Lsp1 PE=4 SV=1;>tr|A2A6J7|A2A6J7_MOUSE Lymphocyte-specific protein 1 OS=Mus musculus GN=Lsp1 PE=4	1	1	974230	917250	1.05737e-06	0.00101816
Dihydrolipoyllysine-residue succinyltransferase component of 2-oxoglutarate dehydrogenase complex, mitochondrial (EC 2.3.1.61) (2-oxoglutarate dehydrogenase complex component E2) (OGDC-E2) (Dihydrolipoamide succinyltransferase component of 2-oxoglutarate dehydrogenase complex) (E2K)	Dlst	Q9D2G2	BOTH	454	>sp|Q9D2G2|ODO2_MOUSE Dihydrolipoyllysine-residue succinyltransferase component of 2-oxoglutarate dehydrogenase complex, mitochondrial OS=Mus musculus GN=Dlst PE=1 SV=1;>tr|E2R0H0|E2R0H0_CANFA Uncharacterized protein OS=Canis familiaris GN=DLST PE=4 SV=1	1	1	927320	971620	1.05322e-06	0.00098252
Putative uncharacterized protein	Snx5	Q8C5E7	BOTH	404	>tr|Q8C5E7|Q8C5E7_MOUSE Putative uncharacterized protein OS=Mus musculus GN=Snx5 PE=2 SV=1;>tr|Q3TJN6|Q3TJN6_MOUSE Putative uncharacterized protein OS=Mus musculus GN=Snx5 PE=2 SV=1;>sp|Q9D8U8|SNX5_MOUSE Sorting nexin-5 OS=Mus musculus GN=Snx5 PE=1 SV=1	1	1	983910	967400	1.02495e-06	0.000966531
Annexin	Anxa4	Q7TMN7	BOTH	319	>tr|Q7TMN7|Q7TMN7_MOUSE Annexin OS=Mus musculus GN=Anxa4 PE=2 SV=1;>sp|P97429|ANXA4_MOUSE Annexin A4 OS=Mus musculus GN=Anxa4 PE=2 SV=4;>tr|F7ANV6|F7ANV6_MOUSE Annexin (Fragment) OS=Mus musculus GN=Anxa4 PE=3 SV=1;>tr|D3Z0S1|D3Z0S1_MOUSE Annexin (Fragment)	1	1	957630	1001600	1.02081e-06	0.000934636
Glutathione S-transferase A4 (EC 2.5.1.18) (GST A4-4) (GSTA4-4) (GST class-alpha member 4) (Glutathione S-transferase 5.7) (GST 5.7)	Gsta4	P24472	BOTH	222	>sp|P24472|GSTA4_MOUSE Glutathione S-transferase A4 OS=Mus musculus GN=Gsta4 PE=1 SV=3;>tr|E2REA7|E2REA7_CANFA Glutathione S-transferase (Fragment) OS=Canis familiaris GN=LOC610304 PE=3 SV=2	1	1	1042800	930670	1.01344e-06	0.000902433
D-dopachrome tautomerase	Ddt	Q3UNI8	MOUSE	118	>tr|Q3UNI8|Q3UNI8_MOUSE D-dopachrome tautomerase OS=Mus musculus GN=Ddt PE=2 SV=1;>sp|O35215|DOPD_MOUSE D-dopachrome decarboxylase OS=Mus musculus GN=Ddt PE=1 SV=3;>tr|G3UZN1|G3UZN1_MOUSE D-dopachrome decarboxylase OS=Mus musculus GN=Ddt PE=4 SV=1;>tr|G3UY	1	1	986190	988910	1.01261e-06	0.000900669
Acetyl-CoA acetyltransferase, cytosolic (EC 2.3.1.9) (Cytosolic acetoacetyl-CoA thiolase)	Acat2	Q8CAY6	MOUSE	397	>sp|Q8CAY6|THIC_MOUSE Acetyl-CoA acetyltransferase, cytosolic OS=Mus musculus GN=Acat2 PE=1 SV=2;>tr|G3XA25|G3XA25_MOUSE Acetyl-CoA acetyltransferase, cytosolic OS=Mus musculus GN=Acat2 PE=3 SV=1;>tr|Q8R4V3|Q8R4V3_MOUSE Acetyl CoA transferase-like protein	1	1	1106300	885820	1.00396e-06	0.000932305
Putative uncharacterized protein	Slc27a1	Q3TN26	BOTH	629	>tr|Q3TN26|Q3TN26_MOUSE Putative uncharacterized protein OS=Mus musculus GN=Slc27a1 PE=2 SV=1;>tr|Q3TP13|Q3TP13_MOUSE Putative uncharacterized protein (Fragment) OS=Mus musculus GN=Slc27a1 PE=2 SV=1;>tr|Q544D7|Q544D7_MOUSE Solute carrier family 27 (Fatty a	1	1	1209900	792040	9.99031e-07	0.000817243
Putative uncharacterized protein	Pabpc1	Q8BN32	BOTH	636	>tr|Q8BN32|Q8BN32_MOUSE Putative uncharacterized protein OS=Mus musculus GN=Pabpc1 PE=2 SV=1;>tr|Q3U8U8|Q3U8U8_MOUSE Putative uncharacterized protein OS=Mus musculus GN=Pabpc1 PE=2 SV=1;>tr|J9P326|J9P326_CANFA Uncharacterized protein OS=Canis familiaris GN	1	1	1077900	924780	9.98662e-07	0.000869083
Succinyl-CoA:3-ketoacid-coenzyme A transferase (EC 2.8.3.5)	Oxct1	Q3UK61	MOUSE	520	>tr|Q3UK61|Q3UK61_MOUSE Succinyl-CoA:3-ketoacid-coenzyme A transferase OS=Mus musculus GN=Oxct1 PE=2 SV=1;>tr|Q3U9P7|Q3U9P7_MOUSE Succinyl-CoA:3-ketoacid-coenzyme A transferase OS=Mus musculus GN=Oxct1 PE=2 SV=1;>sp|Q9D0K2|SCOT1_MOUSE Succinyl-CoA:3-ketoac	1	1	992560	1023300	9.92132e-07	0.000835364
Cysteine sulfinic acid decarboxylase	Csad	Q8K566	BOTH	493	>tr|Q8K566|Q8K566_MOUSE Cysteine sulfinic acid decarboxylase OS=Mus musculus GN=Csad PE=2 SV=1;>sp|Q9DBE0|CSAD_MOUSE Cysteine sulfinic acid decarboxylase OS=Mus musculus GN=Csad PE=2 SV=1;>tr|J9PBJ5|J9PBJ5_CANFA Uncharacterized protein OS=Canis familiaris	1	1	1078300	953930	9.84141e-07	0.00077907
Cytoplasmic dynein 1 heavy chain 1 (Cytoplasmic dynein heavy chain 1) (Dynein heavy chain, cytosolic)	Dync1h1	Q9JHU4	BOTH	4644	>sp|Q9JHU4|DYHC1_MOUSE Cytoplasmic dynein 1 heavy chain 1 OS=Mus musculus GN=Dync1h1 PE=1 SV=2;>tr|F1PGY9|F1PGY9_CANFA Uncharacterized protein OS=Canis familiaris GN=DYNC1H1 PE=4 SV=2;>tr|Q80U36|Q80U36_MOUSE MKIAA0325 protein (Fragment) OS=Mus musculus GN=	1	1	1012300	1028300	9.80104e-07	0.000752343
AP-2 complex subunit beta	Ap2b1	H3BKM0	BOTH	913	>tr|H3BKM0|H3BKM0_MOUSE AP-2 complex subunit beta OS=Mus musculus GN=Ap2b1 PE=4 SV=1;>sp|Q9DBG3|AP2B1_MOUSE AP-2 complex subunit beta OS=Mus musculus GN=Ap2b1 PE=1 SV=1;>tr|H3BIY9|H3BIY9_MOUSE AP-2 complex subunit beta OS=Mus musculus GN=Ap2b1 PE=4 SV=1;>t	1	1	955120	1094100	9.75981e-07	0.000752567
Plectin	Plec	E9Q3W4	BOTH	4386	>tr|E9Q3W4|E9Q3W4_MOUSE Plectin OS=Mus musculus GN=Plec PE=1 SV=1;>tr|Q6S390|Q6S390_MOUSE Plectin 4 OS=Mus musculus GN=Plec PE=2 SV=1;>tr|Q6S388|Q6S388_MOUSE Plectin 7 OS=Mus musculus GN=Plec PE=2 SV=1;>tr|Q6S392|Q6S392_MOUSE Plectin 3 OS=Mus musculus GN=P	1	1	1076600	983640	9.70761e-07	0.000723278
Putative uncharacterized protein	Lrrc59	Q3TF84	BOTH	186	>tr|Q3TF84|Q3TF84_MOUSE Putative uncharacterized protein OS=Mus musculus GN=Lrrc59 PE=2 SV=1;>sp|Q922Q8|LRC59_MOUSE Leucine-rich repeat-containing protein 59 OS=Mus musculus GN=Lrrc59 PE=1 SV=1;>tr|F1Q3G5|F1Q3G5_CANFA Uncharacterized protein (Fragment) OS=	1	1	976040	1096100	9.65186e-07	0.00069708
Uncharacterized protein	RABGAP1L	E2RKL3	BOTH	586	>tr|E2RKL3|E2RKL3_CANFA Uncharacterized protein OS=Canis familiaris GN=RABGAP1L PE=4 SV=2;>sp|A6H6A9|RBG1L_MOUSE Rab GTPase-activating protein 1-like OS=Mus musculus GN=Rabgap1l PE=1 SV=1	1	1	2117800	1	9.44376e-07	0.00435179
Purine nucleoside phosphorylase (EC 2.4.2.1) (Inosine-guanosine phosphorylase)	Pnp	Q543K9	BOTH	289	>tr|Q543K9|Q543K9_MOUSE Purine nucleoside phosphorylase OS=Mus musculus GN=Pnp PE=2 SV=1;>sp|P23492|PNPH_MOUSE Purine nucleoside phosphorylase OS=Mus musculus GN=Pnp PE=1 SV=2	1	1	1140300	980490	9.43045e-07	0.000594023
3-hydroxyisobutyryl-CoA hydrolase, mitochondrial	Hibch	E0CX19	MOUSE	311	>tr|E0CX19|E0CX19_MOUSE 3-hydroxyisobutyryl-CoA hydrolase, mitochondrial OS=Mus musculus GN=Hibch PE=1 SV=1;>sp|Q8QZS1|HIBCH_MOUSE 3-hydroxyisobutyryl-CoA hydrolase, mitochondrial OS=Mus musculus GN=Hibch PE=1 SV=1	1	1	956240	1167900	9.41558e-07	0.00063994
Microsomal glutathione S-transferase 1	Mgst1	Q53ZD4	BOTH	155	>tr|Q53ZD4|Q53ZD4_MOUSE Microsomal glutathione S-transferase 1 OS=Mus musculus GN=Mgst1 PE=4 SV=1;>tr|E2RHK1|E2RHK1_CANFA Uncharacterized protein OS=Canis familiaris GN=MGST1 PE=4 SV=1;>sp|Q91VS7|MGST1_MOUSE Microsomal glutathione S-transferase 1 OS=Mus mu	1	1	1120700	1010700	9.3835e-07	0.000570579
Transaldolase (EC 2.2.1.2)	Taldo1	Q93092	BOTH	337	>sp|Q93092|TALDO_MOUSE Transaldolase OS=Mus musculus GN=Taldo1 PE=1 SV=2	1	1	1	2144300	9.32705e-07	0.00529276
von Willebrand factor A domain-containing protein 5A (Loss of heterozygosity 11 chromosomal region 2 gene A protein homolog)	Vwa5a	Q99KC8	MOUSE	793	>sp|Q99KC8|VMA5A_MOUSE von Willebrand factor A domain-containing protein 5A OS=Mus musculus GN=Vwa5a PE=1 SV=2	1	1	943010	1205500	9.30878e-07	0.000573426
Uncharacterized protein	LOC609402	J9P643	DOG	147	>tr|J9P643|J9P643_CANFA Uncharacterized protein OS=Canis familiaris GN=LOC609402 PE=3 SV=1	1	1	2150900	1	9.29843e-07	0.00452491
Histone cluster 1, H1c (MCG17001)	Hist1h1c	Q5SZA3	MOUSE	212	>tr|Q5SZA3|Q5SZA3_MOUSE Histone cluster 1, H1c OS=Mus musculus GN=Hist1h1c PE=2 SV=1;>sp|P15864|H12_MOUSE Histone H1.2 OS=Mus musculus GN=Hist1h1c PE=1 SV=2;>sp|P43275|H11_MOUSE Histone H1.1 OS=Mus musculus GN=Hist1h1a PE=1 SV=2	1	1	1	2181800	9.16674e-07	0.00507079
Peptidyl-prolyl cis-trans isomerase (EC 5.2.1.8)	Ppib	Q9DCY1	BOTH	216	>tr|Q9DCY1|Q9DCY1_MOUSE Peptidyl-prolyl cis-trans isomerase OS=Mus musculus GN=Ppib PE=2 SV=1;>tr|F1PLV2|F1PLV2_CANFA Peptidyl-prolyl cis-trans isomerase OS=Canis familiaris GN=PPIB PE=3 SV=2;>sp|P24369|PPIB_MOUSE Peptidyl-prolyl cis-trans isomerase B OS=M	1	1	1236100	983780	9.0095e-07	0.000482396
Ras suppressor protein 1 (Ras suppressor protein 1, isoform CRA_a)	Rsu1	A2AUR7	BOTH	260	>tr|A2AUR7|A2AUR7_MOUSE Ras suppressor protein 1 OS=Mus musculus GN=Rsu1 PE=4 SV=1;>tr|Q9D031|Q9D031_MOUSE Ras suppressor protein 1 OS=Mus musculus GN=Rsu1 PE=2 SV=1;>tr|E2R9R1|E2R9R1_CANFA Uncharacterized protein OS=Canis familiaris GN=RSU1 PE=4 SV=1;>sp|	1	1	1071600	1175200	8.90155e-07	0.000499876
Ubiquitin carboxyl-terminal hydrolase (EC 3.4.19.12)	Usp5	Q3U4W8	BOTH	835	>tr|Q3U4W8|Q3U4W8_MOUSE Ubiquitin carboxyl-terminal hydrolase OS=Mus musculus GN=Usp5 PE=1 SV=1;>sp|P56399|UBP5_MOUSE Ubiquitin carboxyl-terminal hydrolase 5 OS=Mus musculus GN=Usp5 PE=1 SV=1;>tr|F1P9P5|F1P9P5_CANFA Ubiquitin carboxyl-terminal hydrolase OS	1	1	1106700	1211700	8.62664e-07	0.000403513
Putative uncharacterized protein	Eci1	Q9DBN7	MOUSE	289	>tr|Q9DBN7|Q9DBN7_MOUSE Putative uncharacterized protein OS=Mus musculus GN=Eci1 PE=2 SV=1;>sp|P42125|ECI1_MOUSE Enoyl-CoA delta isomerase 1, mitochondrial OS=Mus musculus GN=Eci1 PE=1 SV=2	1	1	1164300	1181700	8.52515e-07	0.000382769
Phenylalanine--tRNA ligase alpha subunit	Farsa	D6RIJ2	MOUSE	105	>tr|D6RIJ2|D6RIJ2_MOUSE Phenylalanine--tRNA ligase alpha subunit OS=Mus musculus GN=Farsa PE=4 SV=1;>tr|Q3U0Y9|Q3U0Y9_MOUSE Putative uncharacterized protein OS=Mus musculus PE=2 SV=1;>tr|Q8BXN0|Q8BXN0_MOUSE Putative uncharacterized protein OS=Mus musculus	1	1	1	2366900	8.44987e-07	0.00427048
Cytochrome c1, heme protein, mitochondrial (Complex III subunit 4) (Complex III subunit IV) (Cytochrome b-c1 complex subunit 4) (Ubiquinol-cytochrome-c reductase complex cytochrome c1 subunit) (Cytochrome c-1)	Cyc1	Q9D0M3	BOTH	325	>sp|Q9D0M3|CY1_MOUSE Cytochrome c1, heme protein, mitochondrial OS=Mus musculus GN=Cyc1 PE=1 SV=1;>tr|E2REM0|E2REM0_CANFA Uncharacterized protein OS=Canis familiaris GN=CYC1 PE=4 SV=1	1	1	1176000	1191100	8.44916e-07	0.000336331
MCG22989, isoform CRA_a (Ras-related protein Rab-11B)	Rab11b	G3UY29	BOTH	149	>tr|G3UY29|G3UY29_MOUSE MCG22989, isoform CRA_a OS=Mus musculus GN=Rab11b PE=3 SV=1;>tr|E9Q3P9|E9Q3P9_MOUSE Ras-related protein Rab-11A OS=Mus musculus GN=Rab11a PE=3 SV=1;>tr|F8WGS1|F8WGS1_MOUSE Ras-related protein Rab-11A (Fragment) OS=Mus musculus GN=Ra	1	1	1310300	1060600	8.43562e-07	0.00032307
Transforming growth factor, beta induced	Tgfbi	A1L353	BOTH	683	>tr|A1L353|A1L353_MOUSE Transforming growth factor, beta induced OS=Mus musculus GN=Tgfbi PE=2 SV=1;>sp|P82198|BGH3_MOUSE Transforming growth factor-beta-induced protein ig-h3 OS=Mus musculus GN=Tgfbi PE=2 SV=1;>tr|Q3TAY9|Q3TAY9_MOUSE Putative uncharacteri	1	1	2374000	1	8.4246e-07	0.00352894
Uncharacterized protein	HNRNPF	E2RB90	BOTH	414	>tr|E2RB90|E2RB90_CANFA Uncharacterized protein OS=Canis familiaris GN=HNRNPF PE=4 SV=1;>sp|Q9Z2X1|HNRPF_MOUSE Heterogeneous nuclear ribonucleoprotein F OS=Mus musculus GN=Hnrnpf PE=1 SV=3;>tr|Q8R582|Q8R582_MOUSE Hnrpf protein (Fragment) OS=Mus musculus GN	1	1	1099500	1287500	8.37872e-07	0.000321018
Putative uncharacterized protein	Pura	Q8C6E9	BOTH	321	>tr|Q8C6E9|Q8C6E9_MOUSE Putative uncharacterized protein OS=Mus musculus GN=Pura PE=2 SV=1;>sp|P42669|PURA_MOUSE Transcriptional activator protein Pur-alpha OS=Mus musculus GN=Pura PE=1 SV=1;>tr|E2R2A4|E2R2A4_CANFA Uncharacterized protein OS=Canis familiar	1	1	1197200	1214700	8.29222e-07	0.000318563
Enoyl-CoA hydratase, mitochondrial (EC 4.2.1.17) (Enoyl-CoA hydratase 1) (Short-chain enoyl-CoA hydratase) (SCEH)	Echs1	Q8BH95	MOUSE	290	>sp|Q8BH95|ECHM_MOUSE Enoyl-CoA hydratase, mitochondrial OS=Mus musculus GN=Echs1 PE=1 SV=1;>tr|Q8BU95|Q8BU95_MOUSE Enoyl Coenzyme A hydratase, short chain, 1, mitochondrial, isoform CRA_c OS=Mus musculus GN=Echs1 PE=2 SV=1	1	1	1224600	1191500	8.2778e-07	0.000320639
Brain cDNA, clone MNCb-1272, similar to Mus musculus chaperonin subunit 2 (beta) (Cct2), mRNA	Cct2	Q9JJD8	BOTH	488	>tr|Q9JJD8|Q9JJD8_MOUSE Brain cDNA, clone MNCb-1272, similar to Mus musculus chaperonin subunit 2 (beta) (Cct2), mRNA OS=Mus musculus GN=Cct2 PE=2 SV=1;>tr|Q542X7|Q542X7_MOUSE Chaperonin subunit 2 (Beta), isoform CRA_a OS=Mus musculus GN=Cct2 PE=2 SV=1;>sp	1	1	1186100	1230800	8.27506e-07	0.00031947
Cytochrome c oxidase subunit 2	COX2	Q7JD03	BOTH	227	>tr|Q7JD03|Q7JD03_MOUSE Cytochrome c oxidase subunit 2 OS=Mus musculus domesticus GN=COX2 PE=3 SV=1;>tr|Q7JCZ1|Q7JCZ1_MOUSE Cytochrome c oxidase subunit 2 OS=Mus musculus GN=mt-Co2 PE=2 SV=1;>tr|Q5GA81|Q5GA81_MUSMM Cytochrome c oxidase subunit 2 OS=Mus mus	1	1	1283100	1158200	8.19236e-07	0.000319098
APCS amyloid P-component serum protein (Serum amyloid P-component)	Apcs	Q4JFI8	MOUSE	224	>tr|Q4JFI8|Q4JFI8_MOUSE APCS amyloid P-component serum protein OS=Mus musculus GN=Apcs PE=2 SV=1;>sp|P12246|SAMP_MOUSE Serum amyloid P-component OS=Mus musculus GN=Apcs PE=1 SV=2	1	1	1168500	1303500	8.09061e-07	0.000331223
Putative uncharacterized protein	Xdh	Q3UMS6	MOUSE	1335	>tr|Q3UMS6|Q3UMS6_MOUSE Putative uncharacterized protein OS=Mus musculus GN=Xdh PE=2 SV=1;>tr|B2RUJ7|B2RUJ7_MOUSE Xanthine dehydrogenase OS=Mus musculus GN=Xdh PE=2 SV=1;>sp|Q00519|XDH_MOUSE Xanthine dehydrogenase/oxidase OS=Mus musculus GN=Xdh PE=1 SV=5	1	1	1202400	1301400	7.98786e-07	0.000313395
RAB14 protein variant	Rab14	Q50HX3	BOTH	197	>tr|Q50HX3|Q50HX3_MOUSE RAB14 protein variant OS=Mus musculus GN=Rab14 PE=2 SV=1;>tr|Q50HX1|Q50HX1_MOUSE RAB14 protein variant OS=Mus musculus GN=Rab14 PE=2 SV=1;>tr|Q50HX4|Q50HX4_MOUSE RAB14 protein OS=Mus musculus GN=Rab14 PE=2 SV=1;>tr|Q50HX2|Q50HX2_MOU	1	1	1402900	1121700	7.92205e-07	0.000298689
Creatine kinase B-type (EC 2.7.3.2) (B-CK) (Creatine kinase B chain)	Ckb	Q04447	BOTH	381	>sp|Q04447|KCRB_MOUSE Creatine kinase B-type OS=Mus musculus GN=Ckb PE=1 SV=1	1	1	1341800	1195700	7.88177e-07	0.000296934
D-3-phosphoglycerate dehydrogenase (3-PGDH) (EC 1.1.1.95) (A10)	Phgdh	Q61753	BOTH	533	>sp|Q61753|SERA_MOUSE D-3-phosphoglycerate dehydrogenase OS=Mus musculus GN=Phgdh PE=1 SV=3;>tr|F6ZSB7|F6ZSB7_MOUSE D-3-phosphoglycerate dehydrogenase (Fragment) OS=Mus musculus GN=Phgdh PE=1 SV=1;>tr|J9P9I6|J9P9I6_CANFA Uncharacterized protein OS=Canis fa	1	1	1356500	1220600	7.76066e-07	0.000268458
MCG130610 (Rab7) (Rab7 protein)	Rab7	Q4FJQ0	BOTH	207	>tr|Q4FJQ0|Q4FJQ0_MOUSE MCG130610 OS=Mus musculus GN=Rab7 PE=2 SV=1;>sp|P51150|RAB7A_MOUSE Ras-related protein Rab-7a OS=Mus musculus GN=Rab7a PE=1 SV=2;>sp|P18067|RAB7A_CANFA Ras-related protein Rab-7a OS=Canis familiaris GN=RAB7A PE=2 SV=1	1	1	1207900	1369400	7.76006e-07	0.000280897
ADP/ATP translocase 1 (ADP,ATP carrier protein 1) (ADP,ATP carrier protein, heart/skeletal muscle isoform T1) (Adenine nucleotide translocator 1) (ANT 1) (Solute carrier family 25 member 4) (mANC1)	Slc25a4	P48962	MOUSE	298	>sp|P48962|ADT1_MOUSE ADP/ATP translocase 1 OS=Mus musculus GN=Slc25a4 PE=1 SV=4	1	1	1372300	1209600	7.74623e-07	0.000267882
Alpha-globin mRNA (Fragment)		Q61649	MOUSE	58	>tr|Q61649|Q61649_MOUSE Alpha-globin mRNA (Fragment) OS=Mus musculus PE=2 SV=1	1	1	1	2650900	7.5446e-07	0.00345356
Ribophorin	Rpn2	Q61833	BOTH	607	>tr|Q61833|Q61833_MOUSE Ribophorin OS=Mus musculus GN=Rpn2 PE=2 SV=1;>tr|A2ACG7|A2ACG7_MOUSE Dolichyl-diphosphooligosaccharide--protein glycosyltransferase subunit 2 OS=Mus musculus GN=Rpn2 PE=4 SV=1;>sp|Q9DBG6|RPN2_MOUSE Dolichyl-diphosphooligosaccharide-	1	1	1242600	1421200	7.50807e-07	0.000227883
Pyridoxal kinase	Pdxk	D3Z7R1	BOTH	268	>tr|D3Z7R1|D3Z7R1_MOUSE Pyridoxal kinase OS=Mus musculus GN=Pdxk PE=4 SV=1;>sp|Q8K183|PDXK_MOUSE Pyridoxal kinase OS=Mus musculus GN=Pdxk PE=1 SV=1;>tr|J9P5E0|J9P5E0_CANFA Uncharacterized protein (Fragment) OS=Canis familiaris GN=PDXK PE=4 SV=1	1	1	1458300	1253500	7.37518e-07	0.000213851
Putative uncharacterized protein (Fragment)	Akr1b3	Q3TCL2	MOUSE	310	>tr|Q3TCL2|Q3TCL2_MOUSE Putative uncharacterized protein (Fragment) OS=Mus musculus GN=Akr1b3 PE=2 SV=1;>tr|Q5U415|Q5U415_MOUSE Aldo-keto reductase family 1, member B3 (Aldose reductase) OS=Mus musculus GN=Akr1b3 PE=2 SV=1;>tr|Q3UDY1|Q3UDY1_MOUSE MCG6067,	1	1	1	2711900	7.3749e-07	0.0031354
RAS related protein 1b (RAS related protein 1b, isoform CRA_a)	Rap1b	Q52L50	BOTH	184	>tr|Q52L50|Q52L50_MOUSE RAS related protein 1b OS=Mus musculus GN=Rap1b PE=2 SV=1;>tr|Q3U7U8|Q3U7U8_MOUSE Putative uncharacterized protein OS=Mus musculus GN=Rap1a PE=2 SV=1;>tr|E2R2M7|E2R2M7_CANFA Uncharacterized protein OS=Canis familiaris GN=RAP1A PE=4	1	1	1292500	1501300	7.15871e-07	0.000200035
Ester hydrolase C11orf54 homolog (EC 3.1.-.-)		Q91V76	BOTH	315	>sp|Q91V76|CK054_MOUSE Ester hydrolase C11orf54 homolog OS=Mus musculus PE=2 SV=1;>tr|E2RSB8|E2RSB8_CANFA Uncharacterized protein OS=Canis familiaris GN=C11orf54 PE=4 SV=1;>tr|E2RSD8|E2RSD8_CANFA Uncharacterized protein OS=Canis familiaris GN=C11orf54 PE=4	1	1	1397300	1410700	7.12251e-07	0.000190293
Guanine nucleotide-binding protein G(I)/G(S)/G(T) subunit beta-2 (Fragment)	Gnb2	D3Z1T4	BOTH	188	>tr|D3Z1T4|D3Z1T4_MOUSE Guanine nucleotide-binding protein G(I)/G(S)/G(T) subunit beta-2 (Fragment) OS=Mus musculus GN=Gnb2 PE=4 SV=1;>tr|D3Z1M1|D3Z1M1_MOUSE Guanine nucleotide-binding protein G(I)/G(S)/G(T) subunit beta-2 (Fragment) OS=Mus musculus GN=Gnb	1	1	2818800	1	7.09522e-07	0.00245056
Uncharacterized protein	RPS7	E2R8A8	BOTH	180	>tr|E2R8A8|E2R8A8_CANFA Uncharacterized protein OS=Canis familiaris GN=RPS7 PE=4 SV=2;>tr|F6SVV1|F6SVV1_MOUSE Protein Gm9493 OS=Mus musculus GN=Gm9493 PE=4 SV=1;>tr|Q4FZE6|Q4FZE6_MOUSE Ribosomal protein S7 OS=Mus musculus GN=Rps7 PE=2 SV=1;>sp|P62082|RS7_M	1	1	1409400	1451100	6.99178e-07	0.000188193
Uncharacterized protein	SCP2	J9P746	BOTH	540	>tr|J9P746|J9P746_CANFA Uncharacterized protein OS=Canis familiaris GN=SCP2 PE=4 SV=1;>sp|P32020|NLTP_MOUSE Non-specific lipid-transfer protein OS=Mus musculus GN=Scp2 PE=1 SV=3	1	1	1640400	1230700	6.96597e-07	0.000179596
Putative uncharacterized protein	Hsd17b4	Q3UHW2	BOTH	735	>tr|Q3UHW2|Q3UHW2_MOUSE Putative uncharacterized protein OS=Mus musculus GN=Hsd17b4 PE=2 SV=1;>tr|Q3TT11|Q3TT11_MOUSE Putative uncharacterized protein OS=Mus musculus GN=Hsd17b4 PE=2 SV=1;>sp|P51660|DHB4_MOUSE Peroxisomal multifunctional enzyme type 2 OS=M	1	1	1397200	1500800	6.90131e-07	0.000168256
Putative uncharacterized protein	Cdc42	Q3UL78	BOTH	147	>tr|Q3UL78|Q3UL78_MOUSE Putative uncharacterized protein OS=Mus musculus GN=Cdc42 PE=2 SV=1;>sp|P60952|CDC42_CANFA Cell division control protein 42 homolog OS=Canis familiaris GN=CDC42 PE=2 SV=2;>sp|P60766|CDC42_MOUSE Cell division control protein 42 homol	1	1	1288400	1617300	6.88302e-07	0.000177718
Serum deprivation-response protein (Cavin-2) (Phosphatidylserine-binding protein)	Sdpr	Q63918	MOUSE	418	>sp|Q63918|SDPR_MOUSE Serum deprivation-response protein OS=Mus musculus GN=Sdpr PE=1 SV=3	1	1	1425400	1481500	6.88018e-07	0.00015943
All-trans-retinol 13,14-reductase	Retsat	H3BJ51	MOUSE	548	>tr|H3BJ51|H3BJ51_MOUSE All-trans-retinol 13,14-reductase OS=Mus musculus GN=Retsat PE=4 SV=1;>tr|A4FUU4|A4FUU4_MOUSE Retsat protein (Fragment) OS=Mus musculus GN=Retsat PE=2 SV=1;>sp|Q64FW2|RETST_MOUSE All-trans-retinol 13,14-reductase OS=Mus musculus GN=	1	1	1476800	1442300	6.85143e-07	0.000150828
Macrophage mannose receptor 1 (Mannose receptor, C type 1)	Mrc1	Q2HZ94	BOTH	1456	>tr|Q2HZ94|Q2HZ94_MOUSE Macrophage mannose receptor 1 OS=Mus musculus GN=Mrc1 PE=2 SV=1;>sp|Q61830|MRC1_MOUSE Macrophage mannose receptor 1 OS=Mus musculus GN=Mrc1 PE=1 SV=2	1	1	1419200	1522200	6.79948e-07	0.000151265
Tricarboxylate transport protein, mitochondrial (Citrate transport protein) (CTP) (Solute carrier family 25 member 1) (Tricarboxylate carrier protein)	Slc25a1	Q8JZU2	BOTH	311	>sp|Q8JZU2|TXTP_MOUSE Tricarboxylate transport protein, mitochondrial OS=Mus musculus GN=Slc25a1 PE=2 SV=1;>tr|F1P808|F1P808_CANFA Uncharacterized protein (Fragment) OS=Canis familiaris GN=SLC25A1 PE=3 SV=2;>tr|F6VVY4|F6VVY4_MOUSE Protein Slc25a1 (Fragment	1	1	1459200	1490100	6.78127e-07	0.000135611
Rho GDP-dissociation inhibitor 2 (Rho GDI 2) (D4) (Rho-GDI beta)	Arhgdib	Q61599	MOUSE	200	>sp|Q61599|GDIR2_MOUSE Rho GDP-dissociation inhibitor 2 OS=Mus musculus GN=Arhgdib PE=1 SV=3	1	1	1589400	1368800	6.76087e-07	0.000135319
Prohibitin 2	Phb2	Q3V235	BOTH	299	>tr|Q3V235|Q3V235_MOUSE Prohibitin 2 OS=Mus musculus GN=Phb2 PE=2 SV=1;>sp|O35129|PHB2_MOUSE Prohibitin-2 OS=Mus musculus GN=Phb2 PE=1 SV=1;>tr|Q3V2V2|Q3V2V2_MOUSE Putative uncharacterized protein OS=Mus musculus GN=Phb2 PE=2 SV=1;>tr|E2RGN6|E2RGN6_CANFA U	1	1	1641500	1345500	6.69568e-07	0.000126845
NADPH--cytochrome P450 reductase (Por protein)	Por	Q05DV1	BOTH	649	>tr|Q05DV1|Q05DV1_MOUSE NADPH--cytochrome P450 reductase OS=Mus musculus GN=Por PE=2 SV=1;>sp|P37040|NCPR_MOUSE NADPH--cytochrome P450 reductase OS=Mus musculus GN=Por PE=1 SV=2;>tr|D5LG84|D5LG84_CANFA NADPH--cytochrome P450 reductase OS=Canis familiaris G	1	1	1541300	1458500	6.66711e-07	0.000125969
Serine (Or cysteine) peptidase inhibitor, clade B, member 6a, isoform CRA_a (Serpinb6a protein)	Serpinb6a	Q4FJQ6	MOUSE	378	>tr|Q4FJQ6|Q4FJQ6_MOUSE Serine (Or cysteine) peptidase inhibitor, clade B, member 6a, isoform CRA_a OS=Mus musculus GN=Serpinb6a PE=2 SV=1;>tr|Q3U3L3|Q3U3L3_MOUSE Putative uncharacterized protein OS=Mus musculus GN=Serpinb6a PE=2 SV=1;>sp|Q60854|SPB6_MOUSE	1	1	1795800	1235800	6.59718e-07	0.00012656
Protein S100 (S100 calcium-binding protein)	S100a4	Q545V2	MOUSE	101	>tr|Q545V2|Q545V2_MOUSE Protein S100 OS=Mus musculus GN=S100a4 PE=2 SV=1;>sp|P07091|S10A4_MOUSE Protein S100-A4 OS=Mus musculus GN=S100a4 PE=1 SV=1;>tr|D3YUT9|D3YUT9_MOUSE Protein S100 OS=Mus musculus GN=S100a4 PE=3 SV=1	1	1	1612100	1440500	6.55179e-07	0.000124942
Putative uncharacterized protein	Ppp2r1a	Q8C2E1	BOTH	589	>tr|Q8C2E1|Q8C2E1_MOUSE Putative uncharacterized protein OS=Mus musculus GN=Ppp2r1a PE=2 SV=1;>tr|Q7TMX2|Q7TMX2_MOUSE Protein phosphatase 2 (Formerly 2A), regulatory subunit A (PR 65), alpha isoform OS=Mus musculus GN=Ppp2r1a PE=2 SV=1;>tr|F1PX75|F1PX75_CA	1	1	1527400	1590900	6.41375e-07	0.000122604
Collagen, type IV, alpha 2 (Procollagen, type IV, alpha 2, isoform CRA_a)	Col4a2	B2RQQ8	BOTH	1707	>tr|B2RQQ8|B2RQQ8_MOUSE Collagen, type IV, alpha 2 OS=Mus musculus GN=Col4a2 PE=2 SV=1;>sp|P08122|CO4A2_MOUSE Collagen alpha-2(IV) chain OS=Mus musculus GN=Col4a2 PE=2 SV=4;>tr|Q9TRK1|Q9TRK1_CANFA Collagen type IV 24 kDa component (Fragment) OS=Canis famil	1	1	1554600	1603700	6.33252e-07	0.000122617
Alpha-1-antitrypsin 1-2 (AAT) (Alpha-1 protease inhibitor 2) (Alpha-1-antiproteinase) (Serine protease inhibitor 1-2) (Serine protease inhibitor A1b) (Serpin A1b)	Serpina1b	P22599	MOUSE	413	>sp|P22599|A1AT2_MOUSE Alpha-1-antitrypsin 1-2 OS=Mus musculus GN=Serpina1b PE=1 SV=2	1	1	1587900	1575800	6.32171e-07	0.000122704
Nidogen-1 (NID-1) (Entactin)	Nid1	P10493	BOTH	1245	>sp|P10493|NID1_MOUSE Nidogen-1 OS=Mus musculus GN=Nid1 PE=1 SV=2	1	1	1585900	1620500	6.23752e-07	0.000108894
H-2 class II histocompatibility antigen, A-D beta chain	H2-Ab1	Q6SR47	MOUSE	263	>tr|Q6SR47|Q6SR47_MOUSE H-2 class II histocompatibility antigen, A-D beta chain OS=Mus musculus GN=H2-Ab1 PE=2 SV=1;>tr|Q3TBE1|Q3TBE1_MOUSE Putative uncharacterized protein OS=Mus musculus GN=H2-Ab1 PE=2 SV=1;>tr|Q3TBD6|Q3TBD6_MOUSE Putative uncharacterize	1	1	1183600	2035300	6.2133e-07	0.000117724
Isocitrate dehydrogenase [NADP], mitochondrial (IDH) (EC 1.1.1.42) (ICD-M) (IDP) (NADP(+)-specific ICDH) (Oxalosuccinate decarboxylase)	Idh2	P54071	BOTH	452	>sp|P54071|IDHP_MOUSE Isocitrate dehydrogenase [NADP], mitochondrial OS=Mus musculus GN=Idh2 PE=1 SV=3;>tr|F1PAM3|F1PAM3_CANFA Isocitrate dehydrogenase [NADP] OS=Canis familiaris GN=IDH2 PE=3 SV=2	1	1	1636200	1586900	6.20521e-07	0.00010263
Core histone macro-H2A.1 (Histone macroH2A1) (mH2A1) (H2A.y) (H2A/y)	H2afy	Q9QZQ8	BOTH	372	>sp|Q9QZQ8|H2AY_MOUSE Core histone macro-H2A.1 OS=Mus musculus GN=H2afy PE=1 SV=3;>tr|Q8CA90|Q8CA90_MOUSE Histone H2A OS=Mus musculus GN=H2afy PE=2 SV=1;>tr|E2RCZ6|E2RCZ6_CANFA Histone H2A OS=Canis familiaris GN=H2AFY PE=4 SV=2;>tr|E2RCZ7|E2RCZ7_CANFA Hist	1	1	1718300	1510400	6.19444e-07	0.000109775
Eukaryotic initiation factor 4A-II	Eif4a2	Q8BTU6	BOTH	362	>tr|Q8BTU6|Q8BTU6_MOUSE Eukaryotic initiation factor 4A-II OS=Mus musculus GN=Eif4a2 PE=2 SV=1;>tr|Q3TLL6|Q3TLL6_MOUSE Putative uncharacterized protein OS=Mus musculus GN=Eif4a1 PE=2 SV=1;>tr|Q4FZL1|Q4FZL1_MOUSE Eif4a1 protein (Fragment) OS=Mus musculus GN	1	1	1427200	1838200	6.12482e-07	0.00011553
Dihydrolipoyl dehydrogenase, mitochondrial (EC 1.8.1.4) (Dihydrolipoamide dehydrogenase)	Dld	O08749	BOTH	509	>sp|O08749|DLDH_MOUSE Dihydrolipoyl dehydrogenase, mitochondrial OS=Mus musculus GN=Dld PE=1 SV=2;>tr|Q3TIE8|Q3TIE8_MOUSE Dihydrolipoyl dehydrogenase OS=Mus musculus GN=Dld PE=2 SV=1	1	1	1590700	1675300	6.1237e-07	0.000121412
EH-domain containing 1	Ehd1	Q80ZZ0	BOTH	534	>tr|Q80ZZ0|Q80ZZ0_MOUSE EH-domain containing 1 OS=Mus musculus GN=Ehd1 PE=2 SV=2;>tr|Q3TIT3|Q3TIT3_MOUSE Putative uncharacterized protein OS=Mus musculus GN=Ehd1 PE=2 SV=1;>tr|Q3TGS1|Q3TGS1_MOUSE Putative uncharacterized protein OS=Mus musculus GN=Ehd1 PE=	1	1	1659600	1657600	6.02918e-07	0.000113485
Putative uncharacterized protein (Fragment)	Vps35	Q3UQJ1	BOTH	730	>tr|Q3UQJ1|Q3UQJ1_MOUSE Putative uncharacterized protein (Fragment) OS=Mus musculus GN=Vps35 PE=2 SV=1;>tr|Q3TRJ1|Q3TRJ1_MOUSE Vacuolar protein sorting-associated protein 35 OS=Mus musculus GN=Vps35 PE=2 SV=1;>tr|Q3TKU6|Q3TKU6_MOUSE Vacuolar protein sortin	1	1	1650100	1685700	5.99556e-07	0.000113492
Acetoacetyl-CoA synthetase (EC 6.2.1.16)	Aacs	Q9D2R0	BOTH	672	>sp|Q9D2R0|AACS_MOUSE Acetoacetyl-CoA synthetase OS=Mus musculus GN=Aacs PE=2 SV=1	1	1	1689000	1690300	5.91839e-07	0.000105762
Guanine nucleotide-binding protein G(i) subunit alpha-2 (Adenylate cyclase-inhibiting G alpha protein)	GNAI2	P38400	BOTH	355	>sp|P38400|GNAI2_CANFA Guanine nucleotide-binding protein G(i) subunit alpha-2 OS=Canis familiaris GN=GNAI2 PE=2 SV=2;>sp|P08752|GNAI2_MOUSE Guanine nucleotide-binding protein G(i) subunit alpha-2 OS=Mus musculus GN=Gnai2 PE=1 SV=5	1	1	1696000	1917500	5.5348e-07	8.01078e-05
Cullin-associated NEDD8-dissociated protein 1 (Cullin-associated and neddylation-dissociated protein 1) (p120 CAND1)	Cand1	Q6ZQ38	BOTH	1230	>sp|Q6ZQ38|CAND1_MOUSE Cullin-associated NEDD8-dissociated protein 1 OS=Mus musculus GN=Cand1 PE=2 SV=2;>tr|F1P624|F1P624_CANFA Uncharacterized protein (Fragment) OS=Canis familiaris GN=CAND1 PE=4 SV=1;>tr|Q3UMI9|Q3UMI9_MOUSE Putative uncharacterized prote	1	1	1676800	1940600	5.52883e-07	7.52032e-05
Putative uncharacterized protein	Fabp5	Q3TLH6	MOUSE	130	>tr|Q3TLH6|Q3TLH6_MOUSE Putative uncharacterized protein OS=Mus musculus GN=Fabp5 PE=2 SV=1;>tr|Q497I3|Q497I3_MOUSE Fatty acid binding protein 5, epidermal OS=Mus musculus GN=Fabp5 PE=2 SV=1;>sp|Q05816|FABP5_MOUSE Fatty acid-binding protein, epidermal OS=M	1	1	1887500	1738100	5.51633e-07	7.495e-05
NSD1 (Fragment)	Nsd1	Q8VHQ8	BOTH	103	>tr|Q8VHQ8|Q8VHQ8_MOUSE NSD1 (Fragment) OS=Mus musculus GN=Nsd1 PE=2 SV=1;>tr|Q3UL03|Q3UL03_MOUSE Putative uncharacterized protein (Fragment) OS=Mus musculus GN=Nsd1 PE=2 SV=1;>tr|J9NVX7|J9NVX7_CANFA Uncharacterized protein OS=Canis familiaris GN=NSD1 PE=4	1	1	1	3636400	5.49994e-07	0.00203485
Putative uncharacterized protein	Picalm	Q3TD51	BOTH	597	>tr|Q3TD51|Q3TD51_MOUSE Putative uncharacterized protein OS=Mus musculus GN=Picalm PE=2 SV=1;>tr|J9NZJ6|J9NZJ6_CANFA Uncharacterized protein OS=Canis familiaris GN=PICALM PE=4 SV=1;>sp|Q7M6Y3|PICAL_MOUSE Phosphatidylinositol-binding clathrin assembly prote	1	1	1724600	1927400	5.47645e-07	7.94259e-05
Expressed sequence AU018778 (Protein Ces1f)	Ces1f	Q91WU0	MOUSE	561	>tr|Q91WU0|Q91WU0_MOUSE Expressed sequence AU018778 OS=Mus musculus GN=Ces1f PE=2 SV=1;>tr|Q3UWB1|Q3UWB1_MOUSE Putative uncharacterized protein OS=Mus musculus GN=Ces1f PE=2 SV=1;>tr|Q924V7|Q924V7_MOUSE Carboxylesterase ML1 (Fragment) OS=Mus musculus GN=Ce	1	1	1580000	2073200	5.47465e-07	7.01833e-05
Putative uncharacterized protein	Cpt2	Q3UN55	MOUSE	658	>tr|Q3UN55|Q3UN55_MOUSE Putative uncharacterized protein OS=Mus musculus GN=Cpt2 PE=2 SV=1;>tr|Q3UDA8|Q3UDA8_MOUSE Putative uncharacterized protein OS=Mus musculus GN=Cpt2 PE=2 SV=1;>sp|P52825|CPT2_MOUSE Carnitine O-palmitoyltransferase 2, mitochondrial OS	1	1	1940500	1744500	5.42741e-07	7.61418e-05
Putative uncharacterized protein	Ephx2	Q3UQ71	BOTH	554	>tr|Q3UQ71|Q3UQ71_MOUSE Putative uncharacterized protein OS=Mus musculus GN=Ephx2 PE=2 SV=1;>sp|P34914|HYES_MOUSE Bifunctional epoxide hydrolase 2 OS=Mus musculus GN=Ephx2 PE=1 SV=2;>tr|A8JYK8|A8JYK8_MOUSE Epoxide hydrolase 2C OS=Mus musculus GN=Ephx2 PE=2	1	1	1816300	1877000	5.41521e-07	8.0781e-05
Glutathione peroxidase (Fragment)	Gpx3	D3Z2Y7	BOTH	199	>tr|D3Z2Y7|D3Z2Y7_MOUSE Glutathione peroxidase (Fragment) OS=Mus musculus GN=Gpx3 PE=3 SV=1;>sp|P46412|GPX3_MOUSE Glutathione peroxidase 3 OS=Mus musculus GN=Gpx3 PE=2 SV=2;>tr|D3Z7Y0|D3Z7Y0_MOUSE Glutathione peroxidase (Fragment) OS=Mus musculus GN=Gpx3 P	1	1	1862700	1863500	5.3674e-07	7.54216e-05
Monoglyceride lipase (MGL) (EC 3.1.1.23) (Monoacylglycerol lipase) (MAGL)	Mgll	O35678	MOUSE	303	>sp|O35678|MGLL_MOUSE Monoglyceride lipase OS=Mus musculus GN=Mgll PE=1 SV=1;>tr|E9Q3B9|E9Q3B9_MOUSE Monoglyceride lipase OS=Mus musculus GN=Mgll PE=1 SV=1;>tr|D3YYS6|D3YYS6_MOUSE Monoglyceride lipase OS=Mus musculus GN=Mgll PE=1 SV=1;>tr|Q3UFX6|Q3UFX6_MOU	1	1	1823200	2086000	5.11614e-07	6.4155e-05
Putative uncharacterized protein	Ppa1	Q8BTY3	BOTH	288	>tr|Q8BTY3|Q8BTY3_MOUSE Putative uncharacterized protein OS=Mus musculus GN=Ppa1 PE=2 SV=1;>tr|Q4FK49|Q4FK49_MOUSE Pyp protein OS=Mus musculus GN=Ppa1 PE=2 SV=1;>sp|Q9D819|IPYR_MOUSE Inorganic pyrophosphatase OS=Mus musculus GN=Ppa1 PE=1 SV=1;>tr|Q3UA53|Q3	1	1	1979800	2007000	5.01655e-07	5.94525e-05
Cytoplasmic aconitate hydratase (Aconitase) (EC 4.2.1.3) (Citrate hydro-lyase) (Iron regulatory protein 1) (IRP1) (Iron-responsive element-binding protein 1) (IRE-BP 1)	Aco1	P28271	BOTH	889	>sp|P28271|ACOC_MOUSE Cytoplasmic aconitate hydratase OS=Mus musculus GN=Aco1 PE=1 SV=3;>tr|Q8VDC3|Q8VDC3_MOUSE Cytoplasmic aconitase OS=Mus musculus GN=aco1 PE=4 SV=1;>tr|J9P5F3|J9P5F3_CANFA Uncharacterized protein OS=Canis familiaris GN=ACO1 PE=4 SV=1;>t	1	1	1943500	2119800	4.92211e-07	5.8759e-05
Mitochondrial dicarboxylate carrier (Solute carrier family 25 member 10)	Slc25a10	Q9QZD8	MOUSE	287	>sp|Q9QZD8|DIC_MOUSE Mitochondrial dicarboxylate carrier OS=Mus musculus GN=Slc25a10 PE=1 SV=2	1	1	2021500	2217700	4.71787e-07	4.31888e-05
Heterogeneous nuclear ribonucleoprotein A2/B1	Hnrnpa2b1	B7ZP22	BOTH	341	>tr|B7ZP22|B7ZP22_MOUSE Heterogeneous nuclear ribonucleoprotein A2/B1 OS=Mus musculus GN=Hnrnpa2b1 PE=2 SV=1;>tr|F1Q1K6|F1Q1K6_CANFA Uncharacterized protein (Fragment) OS=Canis familiaris GN=HNRNPA2B1 PE=4 SV=2;>sp|O88569|ROA2_MOUSE Heterogeneous nuclear r	1	1	2312600	1950300	4.69164e-07	4.01334e-05
Collagen alpha-6(VI) chain	Col6a6	E9Q6A6	BOTH	2265	>tr|E9Q6A6|E9Q6A6_MOUSE Collagen alpha-6(VI) chain OS=Mus musculus GN=Col6a6 PE=4 SV=2;>sp|Q8C6K9|CO6A6_MOUSE Collagen alpha-6(VI) chain OS=Mus musculus GN=Col6a6 PE=1 SV=2;>tr|B9EK79|B9EK79_MOUSE Uncharacterized protein OS=Mus musculus GN=Col6a6 PE=2 SV=1	1	1	2244800	2024500	4.68461e-07	3.71639e-05
Histidine ammonia-lyase (EC 4.3.1.3)	Hal	Q8CE60	BOTH	657	>tr|Q8CE60|Q8CE60_MOUSE Histidine ammonia-lyase OS=Mus musculus GN=Hal PE=2 SV=1;>tr|B2RXW1|B2RXW1_MOUSE Histidine ammonia-lyase OS=Mus musculus GN=Hal PE=2 SV=1;>sp|P35492|HUTH_MOUSE Histidine ammonia-lyase OS=Mus musculus GN=Hal PE=1 SV=1	1	1	1938400	2532300	4.47357e-07	3.60962e-05
Putative uncharacterized protein	Samhd1	Q3TCJ7	BOTH	620	>tr|Q3TCJ7|Q3TCJ7_MOUSE Putative uncharacterized protein OS=Mus musculus GN=Samhd1 PE=2 SV=1;>sp|Q60710|SAMH1_MOUSE Deoxynucleoside triphosphate triphosphohydrolase SAMHD1 OS=Mus musculus GN=Samhd1 PE=1 SV=2;>tr|F6TVP2|F6TVP2_MOUSE Deoxynucleoside triphosp	1	1	2183700	2287900	4.47267e-07	3.58305e-05
Heat shock protein 90, alpha (Cytosolic), class A member 1 (MCG14932, isoform CRA_b)	Hsp90aa1	Q80Y52	BOTH	733	>tr|Q80Y52|Q80Y52_MOUSE Heat shock protein 90, alpha (Cytosolic), class A member 1 OS=Mus musculus GN=Hsp90aa1 PE=2 SV=2;>tr|Q3UIF3|Q3UIF3_MOUSE Putative uncharacterized protein OS=Mus musculus GN=Hsp90aa1 PE=2 SV=1;>tr|Q3TKA2|Q3TKA2_MOUSE Putative unchara	1	1	2428200	2080300	4.43607e-07	3.30967e-05
Sulfurtransferase	Tst	Q545S0	BOTH	297	>tr|Q545S0|Q545S0_MOUSE Sulfurtransferase OS=Mus musculus GN=Tst PE=2 SV=1;>sp|P52196|THTR_MOUSE Thiosulfate sulfurtransferase OS=Mus musculus GN=Tst PE=1 SV=3	1	1	2179200	2335000	4.43046e-07	3.30307e-05
Caveolin-1	Cav1	P49817	BOTH	178	>sp|P49817|CAV1_MOUSE Caveolin-1 OS=Mus musculus GN=Cav1 PE=1 SV=1;>sp|P33724|CAV1_CANFA Caveolin-1 OS=Canis familiaris GN=CAV1 PE=1 SV=1;>tr|H3BKG0|H3BKG0_MOUSE Caveolin-1 OS=Mus musculus GN=Cav1 PE=1 SV=1;>tr|D3Z148|D3Z148_MOUSE Caveolin (Fragment) OS=Mu	1	1	2278400	2252100	4.41452e-07	3.04901e-05
Fumarylacetoacetase (FAA) (EC 3.7.1.2) (Beta-diketonase) (Fumarylacetoacetate hydrolase)	Fah	P35505	MOUSE	419	>sp|P35505|FAAA_MOUSE Fumarylacetoacetase OS=Mus musculus GN=Fah PE=1 SV=2;>tr|D3Z2R9|D3Z2R9_MOUSE Fumarylacetoacetase (Fragment) OS=Mus musculus GN=Fah PE=4 SV=1	1	1	2633500	1924000	4.38837e-07	2.63252e-05
Putative uncharacterized protein	Ptbp1	Q3TQW3	BOTH	520	>tr|Q3TQW3|Q3TQW3_MOUSE Putative uncharacterized protein OS=Mus musculus GN=Ptbp1 PE=2 SV=1;>sp|P17225|PTBP1_MOUSE Polypyrimidine tract-binding protein 1 OS=Mus musculus GN=Ptbp1 PE=1 SV=2;>tr|Q8BGJ5|Q8BGJ5_MOUSE MCG13402, isoform CRA_a OS=Mus musculus GN=	1	1	2380600	2218400	4.34877e-07	2.58391e-05
Nidogen 2 protein	Nid2	Q8R5G0	MOUSE	1403	>tr|Q8R5G0|Q8R5G0_MOUSE Nidogen 2 protein OS=Mus musculus GN=Nid2 PE=2 SV=1;>tr|Q8CFA3|Q8CFA3_MOUSE Nidogen-2 OS=Mus musculus GN=NID-2 PE=4 SV=1;>tr|Q3TPN0|Q3TPN0_MOUSE Putative uncharacterized protein OS=Mus musculus GN=Nid2 PE=2 SV=1;>sp|O88322|NID2_MOUS	1	1	2473200	2226100	4.25595e-07	2.53533e-05
10-formyltetrahydrofolate dehydrogenase (EC 1.5.1.6)	Aldh1l1	Q8CIF2	BOTH	902	>tr|Q8CIF2|Q8CIF2_MOUSE 10-formyltetrahydrofolate dehydrogenase OS=Mus musculus GN=Aldh1l1 PE=2 SV=1;>sp|Q8R0Y6|AL1L1_MOUSE Cytosolic 10-formyltetrahydrofolate dehydrogenase OS=Mus musculus GN=Aldh1l1 PE=1 SV=1	1	1	2384600	2360300	4.21505e-07	2.12919e-05
Tubulin polymerization-promoting protein family member 3	Tppp3	Q9CRB6	BOTH	176	>sp|Q9CRB6|TPPP3_MOUSE Tubulin polymerization-promoting protein family member 3 OS=Mus musculus GN=Tppp3 PE=1 SV=1	1	1	2699100	2100000	4.16745e-07	1.81745e-05
Phosphoglucomutase-1 (PGM 1) (EC 5.4.2.2) (Glucose phosphomutase 1) (Phosphoglucomutase-2)	Pgm1	Q9D0F9	MOUSE	562	>sp|Q9D0F9|PGM1_MOUSE Phosphoglucomutase-1 OS=Mus musculus GN=Pgm1 PE=1 SV=4;>tr|Q7TNU0|Q7TNU0_MOUSE Pgm2 protein (Fragment) OS=Mus musculus GN=Pgm2 PE=2 SV=1;>tr|Q66JR7|Q66JR7_MOUSE Pgm2 protein (Fragment) OS=Mus musculus GN=Pgm2 PE=2 SV=1;>tr|Q5RJV4|Q5RJ	1	1	2334000	2487900	4.14774e-07	1.79741e-05
Putative uncharacterized protein	Fgg	Q3UEM7	BOTH	436	>tr|Q3UEM7|Q3UEM7_MOUSE Putative uncharacterized protein OS=Mus musculus GN=Fgg PE=2 SV=1;>sp|Q8VCM7|FIBG_MOUSE Fibrinogen gamma chain OS=Mus musculus GN=Fgg PE=1 SV=1;>tr|Q3UER8|Q3UER8_MOUSE Putative uncharacterized protein OS=Mus musculus GN=Fgg PE=2 SV=	1	1	2096200	2761700	4.11701e-07	1.65121e-05
Adenylate kinase 2, mitochondrial (AK 2) (EC 2.7.4.3) (ATP-AMP transphosphorylase 2) (ATP:AMP phosphotransferase) (Adenylate monophosphate kinase) [Cleaved into: Adenylate kinase 2, mitochondrial, N-terminally processed]	Ak2	Q9WTP6	BOTH	239	>sp|Q9WTP6|KAD2_MOUSE Adenylate kinase 2, mitochondrial OS=Mus musculus GN=Ak2 PE=1 SV=5	1	1	2551100	2344600	4.08522e-07	1.36747e-05
Carboxypeptidase A3, mast cell	Cpa3	Q542E3	MOUSE	417	>tr|Q542E3|Q542E3_MOUSE Carboxypeptidase A3, mast cell OS=Mus musculus GN=Cpa3 PE=2 SV=1;>sp|P15089|CBPA3_MOUSE Mast cell carboxypeptidase A OS=Mus musculus GN=Cpa3 PE=2 SV=1	1	1	2329200	2585200	4.06967e-07	1.48544e-05
Isocitrate dehydrogenase [NAD] subunit alpha, mitochondrial	IDH3A	E2RHM4	BOTH	366	>tr|E2RHM4|E2RHM4_CANFA Isocitrate dehydrogenase [NAD] subunit alpha, mitochondrial OS=Canis familiaris GN=IDH3A PE=3 SV=1;>sp|Q9D6R2|IDH3A_MOUSE Isocitrate dehydrogenase [NAD] subunit alpha, mitochondrial OS=Mus musculus GN=Idh3a PE=1 SV=1	1	1	2412600	2505600	4.06653e-07	1.36004e-05
Biliverdin reductase B (Flavin reductase (NADPH))	Blvrb	Q3U6G1	BOTH	206	>tr|Q3U6G1|Q3U6G1_MOUSE Biliverdin reductase B (Flavin reductase (NADPH)) OS=Mus musculus GN=Blvrb PE=2 SV=1;>sp|Q923D2|BLVRB_MOUSE Flavin reductase (NADPH) OS=Mus musculus GN=Blvrb PE=2 SV=3;>tr|E9PZC3|E9PZC3_MOUSE Flavin reductase (NADPH) OS=Mus musculus	1	1	2344600	2631600	4.01913e-07	1.2285e-05
Dihydropyrimidinase-related protein 2 (DRP-2) (Unc-33-like phosphoprotein 2) (ULIP-2)	Dpysl2	O08553	BOTH	572	>sp|O08553|DPYL2_MOUSE Dihydropyrimidinase-related protein 2 OS=Mus musculus GN=Dpysl2 PE=1 SV=2;>tr|F1P9U4|F1P9U4_CANFA Uncharacterized protein OS=Canis familiaris GN=DPYSL2 PE=4 SV=2	1	1	3319500	1694500	3.98883e-07	1.07428e-05
Laminin subunit beta-2 (Laminin-11 subunit beta) (Laminin-14 subunit beta) (Laminin-15 subunit beta) (Laminin-3 subunit beta) (Laminin-4 subunit beta) (Laminin-7 subunit beta) (Laminin-9 subunit beta) (S-laminin subunit beta) (S-LAM beta)	Lamb2	Q61292	MOUSE	1799	>sp|Q61292|LAMB2_MOUSE Laminin subunit beta-2 OS=Mus musculus GN=Lamb2 PE=2 SV=2	1	1	2256600	2760500	3.98637e-07	1.22158e-05
Prohibitin (B-cell receptor-associated protein 32) (BAP 32)	Phb	P67778	BOTH	272	>sp|P67778|PHB_MOUSE Prohibitin OS=Mus musculus GN=Phb PE=1 SV=1;>tr|A8W340|A8W340_CANFA Prohibitin OS=Canis familiaris PE=2 SV=1;>tr|F1PAR8|F1PAR8_CANFA Uncharacterized protein OS=Canis familiaris GN=PHB PE=4 SV=1;>tr|Q5SQG5|Q5SQG5_MOUSE Prohibitin (Fragm	1	1	2436000	2596100	3.97448e-07	1.21098e-05
Amino acid transporter	Slc1a5	Q9ESU7	BOTH	555	>tr|Q9ESU7|Q9ESU7_MOUSE Amino acid transporter OS=Mus musculus GN=Slc1a5 PE=1 SV=1;>tr|Q3UFR4|Q3UFR4_MOUSE Amino acid transporter OS=Mus musculus GN=Slc1a5 PE=2 SV=1;>tr|Q5U647|Q5U647_MOUSE Amino acid transporter OS=Mus musculus GN=Slc1a5 PE=2 SV=1;>tr|K7Z	1	1	2582000	2498200	3.93685e-07	1.09728e-05
Acetyl-CoA carboxylase 1 (ACC1) (EC 6.4.1.2) (ACC-alpha) (Acetyl-CoA carboxylase 265) [Includes: Biotin carboxylase (EC 6.3.4.14)]	Acaca	Q5SWU9	BOTH	2345	>sp|Q5SWU9|ACACA_MOUSE Acetyl-CoA carboxylase 1 OS=Mus musculus GN=Acaca PE=1 SV=1;>tr|E2RL01|E2RL01_CANFA Uncharacterized protein OS=Canis familiaris GN=ACACA PE=4 SV=2	1	1	2509100	2625600	3.89507e-07	9.86447e-06
Fumarate hydratase, mitochondrial (Fumarase) (EC 4.2.1.2) (EF-3)	Fh	P97807	BOTH	507	>sp|P97807|FUMH_MOUSE Fumarate hydratase, mitochondrial OS=Mus musculus GN=Fh PE=1 SV=3;>tr|E2RGR9|E2RGR9_CANFA Uncharacterized protein OS=Canis familiaris GN=FH PE=3 SV=1	1	1	2297900	2891800	3.85379e-07	9.81605e-06
AP-1 complex subunit beta-1	Ap1b1	Q5SVG5	BOTH	916	>tr|Q5SVG5|Q5SVG5_MOUSE AP-1 complex subunit beta-1 OS=Mus musculus GN=Ap1b1 PE=1 SV=1;>tr|Q5SVG4|Q5SVG4_MOUSE AP-1 complex subunit beta-1 OS=Mus musculus GN=Ap1b1 PE=1 SV=1;>tr|Q3U1K9|Q3U1K9_MOUSE Putative uncharacterized protein OS=Mus musculus GN=Ap1b1	1	1	2362600	2893900	3.80481e-07	9.68703e-06
Phosphoenolpyruvate carboxykinase 1, cytosolic	Pck1	Q8CI37	BOTH	622	>tr|Q8CI37|Q8CI37_MOUSE Phosphoenolpyruvate carboxykinase 1, cytosolic OS=Mus musculus GN=Pck1 PE=2 SV=1;>sp|Q9Z2V4|PCKGC_MOUSE Phosphoenolpyruvate carboxykinase, cytosolic [GTP] OS=Mus musculus GN=Pck1 PE=2 SV=1;>tr|Q8BSX3|Q8BSX3_MOUSE Putative uncharacte	1	1	2635400	2657200	3.77886e-07	9.5797e-06
EH-domain containing 4	Ehd4	Q91VL7	BOTH	541	>tr|Q91VL7|Q91VL7_MOUSE EH-domain containing 4 OS=Mus musculus GN=Ehd4 PE=2 SV=1;>tr|Q3TWP9|Q3TWP9_MOUSE Putative uncharacterized protein OS=Mus musculus GN=Ehd4 PE=2 SV=1;>tr|Q3TM70|Q3TM70_MOUSE EH-domain containing 4 OS=Mus musculus GN=Ehd4 PE=2 SV=1;>sp	1	1	2934300	2361300	3.77672e-07	9.6293e-06
Hydroxyacyl-coenzyme A dehydrogenase, mitochondrial (HCDH) (EC 1.1.1.35) (Medium and short-chain L-3-hydroxyacyl-coenzyme A dehydrogenase) (Short-chain 3-hydroxyacyl-CoA dehydrogenase)	Hadh	Q61425	MOUSE	314	>sp|Q61425|HCDH_MOUSE Hydroxyacyl-coenzyme A dehydrogenase, mitochondrial OS=Mus musculus GN=Hadh PE=1 SV=2	1	1	2579400	2802100	3.71644e-07	9.40573e-06
IQ motif containing GTPase activating protein 1	Iqgap1	Q80UW7	BOTH	1657	>tr|Q80UW7|Q80UW7_MOUSE IQ motif containing GTPase activating protein 1 OS=Mus musculus GN=Iqgap1 PE=2 SV=1;>sp|Q9JKF1|IQGA1_MOUSE Ras GTPase-activating-like protein IQGAP1 OS=Mus musculus GN=Iqgap1 PE=1 SV=2;>tr|Q6ZQK2|Q6ZQK2_MOUSE MKIAA0051 protein (Frag	1	1	2823500	2625000	3.67074e-07	8.38851e-06
Putative uncharacterized protein	Actc1	Q9CXK3	BOTH	377	>tr|Q9CXK3|Q9CXK3_MOUSE Putative uncharacterized protein OS=Mus musculus GN=Actc1 PE=2 SV=1;>tr|Q497E4|Q497E4_MOUSE Actin, alpha, cardiac muscle 1 OS=Mus musculus GN=Actc1 PE=2 SV=1;>tr|Q3TG92|Q3TG92_MOUSE Putative uncharacterized protein OS=Mus musculus G	1	1	2825400	2691000	3.62555e-07	9.22971e-06
Cytosolic non-specific dipeptidase (EC 3.4.13.18) (CNDP dipeptidase 2) (Glutamate carboxypeptidase-like protein 1)	Cndp2	Q9D1A2	BOTH	475	>sp|Q9D1A2|CNDP2_MOUSE Cytosolic non-specific dipeptidase OS=Mus musculus GN=Cndp2 PE=1 SV=1;>tr|Q3TG71|Q3TG71_MOUSE CNDP dipeptidase 2 (Metallopeptidase M20 family), isoform CRA_a OS=Mus musculus GN=Cndp2 PE=2 SV=1;>tr|Q6KAT3|Q6KAT3_MOUSE MFLJ00064 protei	1	1	3017100	2515100	3.6152e-07	9.22964e-06
NADH-cytochrome b5 reductase 3 (B5R) (Cytochrome b5 reductase) (EC 1.6.2.2) (Diaphorase-1) [Cleaved into: NADH-cytochrome b5 reductase 3 membrane-bound form; NADH-cytochrome b5 reductase 3 soluble form]	Cyb5r3	Q9DCN2	BOTH	301	>sp|Q9DCN2|NB5R3_MOUSE NADH-cytochrome b5 reductase 3 OS=Mus musculus GN=Cyb5r3 PE=1 SV=3;>tr|Q9CY59|Q9CY59_MOUSE Putative uncharacterized protein OS=Mus musculus GN=Cyb5r3 PE=2 SV=1;>tr|F2Z456|F2Z456_MOUSE NADH-cytochrome b5 reductase 3 OS=Mus musculus GN	1	1	2945400	2643600	3.57846e-07	8.27335e-06
Unconventional myosin-Ic (Myosin I beta) (MMI-beta) (MMIb)	Myo1c	Q9WTI7	BOTH	1063	>sp|Q9WTI7|MYO1C_MOUSE Unconventional myosin-Ic OS=Mus musculus GN=Myo1c PE=1 SV=2	1	1	3013400	2758000	3.46536e-07	8.00069e-06
Tyrosine 3-monooxygenase/tryptophan 5-monooxygenase activation protein, beta polypeptide (Tyrosine 3-monooxygenase/tryptophan 5-monooxygenase activation protein, beta polypeptide, isoform CRA_c)	Ywhab	A2A5N2	BOTH	246	>tr|A2A5N2|A2A5N2_MOUSE Tyrosine 3-monooxygenase/tryptophan 5-monooxygenase activation protein, beta polypeptide OS=Mus musculus GN=Ywhab PE=2 SV=1;>sp|Q9CQV8|1433B_MOUSE 14-3-3 protein beta/alpha OS=Mus musculus GN=Ywhab PE=1 SV=3;>tr|F1PKW7|F1PKW7_CANFA	1	1	2715900	3147800	3.41082e-07	7.91567e-06
Filamin, alpha (MCG21234, isoform CRA_b)	Flna	B9EKP5	BOTH	2639	>tr|B9EKP5|B9EKP5_MOUSE Filamin, alpha OS=Mus musculus GN=Flna PE=2 SV=1;>tr|B7FAU9|B7FAU9_MOUSE Filamin, alpha OS=Mus musculus GN=Flna PE=1 SV=1;>sp|Q8BTM8|FLNA_MOUSE Filamin-A OS=Mus musculus GN=Flna PE=1 SV=5;>tr|Q6KAM8|Q6KAM8_MOUSE MFLJ00343 protein (F	1	1	3184400	2685300	3.40733e-07	6.43472e-06
Adaptor protein complex AP-2, alpha 2 subunit	Ap2a2	Q6PEE6	BOTH	938	>tr|Q6PEE6|Q6PEE6_MOUSE Adaptor protein complex AP-2, alpha 2 subunit OS=Mus musculus GN=Ap2a2 PE=2 SV=1;>sp|P17427|AP2A2_MOUSE AP-2 complex subunit alpha-2 OS=Mus musculus GN=Ap2a2 PE=1 SV=2;>tr|Q69ZW4|Q69ZW4_MOUSE MKIAA0899 protein (Fragment) OS=Mus musc	1	1	2809300	3084800	3.39322e-07	7.02833e-06
Adenylyl cyclase-associated protein	Cap1	Q3UVJ2	BOTH	474	>tr|Q3UVJ2|Q3UVJ2_MOUSE Adenylyl cyclase-associated protein OS=Mus musculus GN=Cap1 PE=2 SV=1;>tr|Q3UNQ0|Q3UNQ0_MOUSE Adenylyl cyclase-associated protein OS=Mus musculus GN=Cap1 PE=2 SV=1;>tr|Q3U0U5|Q3U0U5_MOUSE Adenylyl cyclase-associated protein OS=Mus m	1	1	2973200	3013800	3.34057e-07	5.65402e-06
Putative uncharacterized protein (Fragment)	Acadvl	Q3UJR6	MOUSE	515	>tr|Q3UJR6|Q3UJR6_MOUSE Putative uncharacterized protein (Fragment) OS=Mus musculus GN=Acadvl PE=2 SV=1;>tr|B1AR28|B1AR28_MOUSE Very long-chain-specific acyl-CoA dehydrogenase, mitochondrial OS=Mus musculus GN=Acadvl PE=1 SV=1;>sp|P50544|ACADV_MOUSE Very l	1	1	2844800	3177700	3.32088e-07	5.61808e-06
Guanine deaminase	Gda	Q71RH6	BOTH	454	>tr|Q71RH6|Q71RH6_MUSMM Guanine deaminase OS=Mus musculus molossinus GN=Gda PE=2 SV=1;>tr|Q71RH5|Q71RH5_MUSMC Guanine deaminase OS=Mus musculus castaneus GN=Gda PE=2 SV=1;>tr|Q548F2|Q548F2_MOUSE Guanine deaminase OS=Mus musculus GN=Gda PE=2 SV=1;>tr|Q3U0C4	1	1	2954500	3468800	3.11366e-07	3.81776e-06
Stress-70 protein, mitochondrial (75 kDa glucose-regulated protein) (GRP-75) (Heat shock 70 kDa protein 9) (Mortalin) (Peptide-binding protein 74) (PBP74) (p66 MOT)	Hspa9	P38647	BOTH	679	>sp|P38647|GRP75_MOUSE Stress-70 protein, mitochondrial OS=Mus musculus GN=Hspa9 PE=1 SV=3;>tr|E2RAU5|E2RAU5_CANFA Stress-70 protein, mitochondrial OS=Canis familiaris GN=HSPA9 PE=3 SV=1	1	1	3334800	3089900	3.11299e-07	3.00481e-06
3-ketoacyl-CoA thiolase A, peroxisomal (EC 2.3.1.16) (Acetyl-CoA acyltransferase A) (Beta-ketothiolase A) (Peroxisomal 3-oxoacyl-CoA thiolase A)	Acaa1a	Q921H8	MOUSE	424	>sp|Q921H8|THIKA_MOUSE 3-ketoacyl-CoA thiolase A, peroxisomal OS=Mus musculus GN=Acaa1a PE=1 SV=1;>tr|H3BKL5|H3BKL5_MOUSE 3-ketoacyl-CoA thiolase A, peroxisomal OS=Mus musculus GN=Acaa1a PE=1 SV=1;>tr|Q3TUU3|Q3TUU3_MOUSE Putative uncharacterized protein (F	1	1	3114000	3344600	3.09665e-07	2.97827e-06
Catalase (EC 1.11.1.6)	Cat	Q8C6E3	BOTH	527	>tr|Q8C6E3|Q8C6E3_MOUSE Catalase OS=Mus musculus GN=Cat PE=2 SV=1;>tr|Q542K4|Q542K4_MOUSE Catalase OS=Mus musculus GN=Cat PE=2 SV=1;>tr|Q3UZE7|Q3UZE7_MOUSE Catalase OS=Mus musculus GN=Cat PE=2 SV=1;>tr|Q3TVZ1|Q3TVZ1_MOUSE Catalase OS=Mus musculus GN=Cat PE	1	1	3825000	3049200	2.90943e-07	1.47466e-06
Putative uncharacterized protein (Fragment)		Q8C7C4	BOTH	178	>tr|Q8C7C4|Q8C7C4_MOUSE Putative uncharacterized protein (Fragment) OS=Mus musculus PE=2 SV=1;>tr|Q8BNM0|Q8BNM0_MOUSE Putative uncharacterized protein (Fragment) OS=Mus musculus PE=2 SV=1;>tr|J9P699|J9P699_CANFA High mobility group protein B1 OS=Canis fami	1	1	3449500	3474600	2.88846e-07	1.43415e-06
Major urinary protein 8 (Protein Mup10)	Mup10	A2BIN1	MOUSE	180	>tr|A2BIN1|A2BIN1_MOUSE Major urinary protein 8 OS=Mus musculus GN=Mup10 PE=2 SV=1;>sp|P11589|MUP2_MOUSE Major urinary protein 2 OS=Mus musculus GN=Mup2 PE=1 SV=1;>tr|Q4FZE8|Q4FZE8_MOUSE Major urinary protein 1 OS=Mus musculus GN=Mup1 PE=1 SV=1	1	1	3042400	3915700	2.87435e-07	1.27245e-06
Basement membrane-specific heparan sulfate proteoglycan core protein	Hspg2	B1B0C7	BOTH	4375	>tr|B1B0C7|B1B0C7_MOUSE Basement membrane-specific heparan sulfate proteoglycan core protein OS=Mus musculus GN=Hspg2 PE=4 SV=1;>tr|E9PZ16|E9PZ16_MOUSE Basement membrane-specific heparan sulfate proteoglycan core protein OS=Mus musculus GN=Hspg2 PE=4 SV=1;	1	1	3446400	3554000	2.85698e-07	1.24513e-06
Medium-chain specific acyl-CoA dehydrogenase, mitochondrial (MCAD) (EC 1.3.8.7)	Acadm	P45952	BOTH	421	>sp|P45952|ACADM_MOUSE Medium-chain specific acyl-CoA dehydrogenase, mitochondrial OS=Mus musculus GN=Acadm PE=1 SV=1;>tr|Q91WS8|Q91WS8_MOUSE Acyl-Coenzyme A dehydrogenase, medium chain OS=Mus musculus GN=Acadm PE=2 SV=1;>tr|Q8BJT5|Q8BJT5_MOUSE Putative un	1	1	3675200	3435300	2.81274e-07	1.21944e-06
Putative uncharacterized protein	F13a1	Q3V3W7	BOTH	732	>tr|Q3V3W7|Q3V3W7_MOUSE Putative uncharacterized protein OS=Mus musculus GN=F13a1 PE=2 SV=1;>sp|Q8BH61|F13A_MOUSE Coagulation factor XIII A chain OS=Mus musculus GN=F13a1 PE=2 SV=3;>tr|Q3TDG1|Q3TDG1_MOUSE Putative uncharacterized protein OS=Mus musculus GN	1	1	3330600	3852900	2.78416e-07	1.21489e-06
Extended synaptotagmin-1 (E-Syt1) (Membrane-bound C2 domain-containing protein)	Esyt1	Q3U7R1	BOTH	1092	>sp|Q3U7R1|ESYT1_MOUSE Extended synaptotagmin-1 OS=Mus musculus GN=Esyt1 PE=1 SV=2	1	1	3493600	3920400	2.6976e-07	1.05212e-06
Peroxisomal acyl-coenzyme A oxidase 1 (AOX) (EC 1.3.3.6) (Palmitoyl-CoA oxidase)	Acox1	Q9R0H0	BOTH	661	>sp|Q9R0H0|ACOX1_MOUSE Peroxisomal acyl-coenzyme A oxidase 1 OS=Mus musculus GN=Acox1 PE=1 SV=5;>tr|Q8BW35|Q8BW35_MOUSE Putative uncharacterized protein (Fragment) OS=Mus musculus PE=2 SV=2;>tr|A2A848|A2A848_MOUSE Peroxisomal acyl-coenzyme A oxidase 1 (Fra	1	1	3906500	3565000	2.67684e-07	9.18158e-07
Decr1 protein	Decr1	Q4FJK0	BOTH	335	>tr|Q4FJK0|Q4FJK0_MOUSE Decr1 protein OS=Mus musculus GN=Decr1 PE=2 SV=1;>sp|Q9CQ62|DECR_MOUSE 2,4-dienoyl-CoA reductase, mitochondrial OS=Mus musculus GN=Decr1 PE=1 SV=1	1	1	3921900	3599200	2.65919e-07	9.18776e-07
Ferritin heavy chain (Ferritin H subunit) (EC 1.16.3.1) [Cleaved into: Ferritin heavy chain, N-terminally processed]	Fth1	P09528	BOTH	182	>sp|P09528|FRIH_MOUSE Ferritin heavy chain OS=Mus musculus GN=Fth1 PE=1 SV=2;>sp|Q95MP7|FRIH_CANFA Ferritin heavy chain OS=Canis familiaris GN=FTH1 PE=2 SV=3	1	1	3569300	4291300	2.54434e-07	8.62746e-07
Hemoglobin beta chain subunit	HBB1	B1Q450	MOUSE	147	>tr|B1Q450|B1Q450_MOUSE Hemoglobin beta chain subunit OS=Mus musculus GN=HBB1 PE=2 SV=1	1	1	4628000	3283900	2.52784e-07	7.56247e-07
Glutamate dehydrogenase 1, mitochondrial (GDH 1) (EC 1.4.1.3)	Glud1	P26443	BOTH	558	>sp|P26443|DHE3_MOUSE Glutamate dehydrogenase 1, mitochondrial OS=Mus musculus GN=Glud1 PE=1 SV=1;>tr|F1Q2N5|F1Q2N5_CANFA Uncharacterized protein (Fragment) OS=Canis familiaris GN=GLUD1 PE=3 SV=1	1	1	4477700	3734000	2.43555e-07	6.03681e-07
Phosphoglycerate kinase 1 (EC 2.7.2.3)	Pgk1	P09411	MOUSE	417	>sp|P09411|PGK1_MOUSE Phosphoglycerate kinase 1 OS=Mus musculus GN=Pgk1 PE=1 SV=4	1	1	4039300	4235600	2.41695e-07	5.09113e-07
14-3-3 protein gamma subtype (3-monooxygenase/tryptophan 5-monooxygenase activation protein, gamma polypeptide)	Ywhag	A8IP69	BOTH	247	>tr|A8IP69|A8IP69_MOUSE 14-3-3 protein gamma subtype OS=Mus musculus GN=Ywhag PE=2 SV=1;>sp|P61982|1433G_MOUSE 14-3-3 protein gamma OS=Mus musculus GN=Ywhag PE=1 SV=2;>tr|J9NRH5|J9NRH5_CANFA Uncharacterized protein (Fragment) OS=Canis familiaris GN=YWHAG P	1	1	4131100	4165300	2.41068e-07	5.06268e-07
3-ketoacyl-CoA thiolase, mitochondrial (EC 2.3.1.16) (Acetyl-CoA acyltransferase) (Beta-ketothiolase) (Mitochondrial 3-oxoacyl-CoA thiolase)	Acaa2	Q8BWT1	BOTH	397	>sp|Q8BWT1|THIM_MOUSE 3-ketoacyl-CoA thiolase, mitochondrial OS=Mus musculus GN=Acaa2 PE=1 SV=3;>tr|Q3UKH3|Q3UKH3_MOUSE Putative uncharacterized protein OS=Mus musculus GN=Acaa2 PE=2 SV=1	1	1	4093000	4574200	2.30755e-07	4.07669e-07
Cytochrome P450 2E1	Cyp2e1	Q0PGA1	MOUSE	333	>tr|Q0PGA1|Q0PGA1_MOUSE Cytochrome P450 2E1 OS=Mus musculus GN=Cyp2e1 PE=2 SV=1;>sp|Q05421|CP2E1_MOUSE Cytochrome P450 2E1 OS=Mus musculus GN=Cyp2e1 PE=2 SV=1	1	1	4549900	4165700	2.29474e-07	3.47823e-07
Annexin	Anxa3	Q3TET3	BOTH	180	>tr|Q3TET3|Q3TET3_MOUSE Annexin OS=Mus musculus GN=Anxa3 PE=2 SV=1;>tr|Q8C1X9|Q8C1X9_MOUSE Annexin OS=Mus musculus GN=Anxa3 PE=2 SV=1;>tr|Q3U737|Q3U737_MOUSE Annexin OS=Mus musculus GN=Anxa3 PE=2 SV=1;>tr|Q3TFK4|Q3TFK4_MOUSE Annexin OS=Mus musculus GN=Anxa	1	1	4666100	4221100	2.25043e-07	2.88936e-07
Pyruvate kinase PKM (EC 2.7.1.40) (Pyruvate kinase muscle isozyme)	Pkm	P52480	BOTH	531	>sp|P52480|KPYM_MOUSE Pyruvate kinase PKM OS=Mus musculus GN=Pkm PE=1 SV=4	1	1	4353100	4562500	2.24326e-07	2.87284e-07
Putative uncharacterized protein	Eef2	Q8BMA8	BOTH	858	>tr|Q8BMA8|Q8BMA8_MOUSE Putative uncharacterized protein OS=Mus musculus GN=Eef2 PE=2 SV=1;>tr|Q3UMI7|Q3UMI7_MOUSE Putative uncharacterized protein OS=Mus musculus GN=Eef2 PE=2 SV=1;>tr|Q3UDC8|Q3UDC8_MOUSE Putative uncharacterized protein OS=Mus musculus G	1	1	4442500	4680900	2.19217e-07	1.96865e-07
Malic enzyme	Me1	Q3TQP6	BOTH	552	>tr|Q3TQP6|Q3TQP6_MOUSE Malic enzyme OS=Mus musculus GN=Me1 PE=2 SV=1;>tr|Q99LF5|Q99LF5_MOUSE Me1 protein OS=Mus musculus GN=Me1 PE=2 SV=1;>tr|Q921S3|Q921S3_MOUSE Malic enzyme OS=Mus musculus GN=Me1 PE=2 SV=1;>sp|P06801|MAOX_MOUSE NADP-dependent malic enzy	1	1	4669600	4477700	2.18644e-07	1.6361e-07
Keratin-associated protein 19-5	Krtap19-5	F8VQ65	MOUSE	62	>tr|F8VQ65|F8VQ65_MOUSE Keratin-associated protein 19-5 OS=Mus musculus GN=Krtap19-5 PE=4 SV=1;>sp|O08632|KR195_MOUSE Keratin-associated protein 19-5 OS=Mus musculus GN=Krtap19-5 PE=2 SV=1	1	1	4418400	4742000	2.18331e-07	1.63635e-07
Fibrinogen, B beta polypeptide, isoform CRA_a	Fgb	Q3TGR2	MOUSE	481	>tr|Q3TGR2|Q3TGR2_MOUSE Fibrinogen, B beta polypeptide, isoform CRA_a OS=Mus musculus GN=Fgb PE=2 SV=1;>sp|Q8K0E8|FIBB_MOUSE Fibrinogen beta chain OS=Mus musculus GN=Fgb PE=2 SV=1	1	1	4765600	4700100	2.11289e-07	1.30404e-07
1-acylglycerol-3-phosphate O-acyltransferase ABHD5 (EC 2.3.1.51) (Abhydrolase domain-containing protein 5) (Lipid droplet-binding protein CGI-58) (Protein CGI-58)	Abhd5	Q9DBL9	BOTH	351	>sp|Q9DBL9|ABHD5_MOUSE 1-acylglycerol-3-phosphate O-acyltransferase ABHD5 OS=Mus musculus GN=Abhd5 PE=1 SV=1;>tr|Q922Z5|Q922Z5_MOUSE Abhd5 protein (Fragment) OS=Mus musculus GN=Abhd5 PE=2 SV=1	1	1	4780300	4706500	2.10819e-07	1.29761e-07
Putative uncharacterized protein	Acly	Q3TED3	BOTH	1091	>tr|Q3TED3|Q3TED3_MOUSE Putative uncharacterized protein OS=Mus musculus GN=Acly PE=2 SV=1;>sp|Q91V92|ACLY_MOUSE ATP-citrate synthase OS=Mus musculus GN=Acly PE=1 SV=1;>tr|Q3V117|Q3V117_MOUSE ATP-citrate synthase OS=Mus musculus GN=Acly PE=1 SV=1;>tr|Q3UEA	1	1	5699600	4426200	1.97515e-07	1.00614e-07
Selenium-binding protein 1 (56 kDa selenium-binding protein) (SBP56) (SP56)	Selenbp1	P17563	BOTH	472	>sp|P17563|SBP1_MOUSE Selenium-binding protein 1 OS=Mus musculus GN=Selenbp1 PE=1 SV=2;>sp|Q63836|SBP2_MOUSE Selenium-binding protein 2 OS=Mus musculus GN=Selenbp2 PE=1 SV=2;>tr|D6RHN2|D6RHN2_MOUSE Selenium-binding protein 1 OS=Mus musculus GN=Selenbp1 PE=	1	1	5725600	5120500	1.84398e-07	7.43278e-08
Perilipin-4 (Adipocyte protein S3-12)	Plin4	O88492	MOUSE	1403	>sp|O88492|PLIN4_MOUSE Perilipin-4 OS=Mus musculus GN=Plin4 PE=1 SV=2	1	1	6362900	4649400	1.81615e-07	7.47192e-08
Ceruloplasmin (Ceruloplasmin, isoform CRA_f)	Cp	G3X9T8	MOUSE	1060	>tr|G3X9T8|G3X9T8_MOUSE Ceruloplasmin OS=Mus musculus GN=Cp PE=4 SV=1;>sp|Q61147|CERU_MOUSE Ceruloplasmin OS=Mus musculus GN=Cp PE=1 SV=2;>tr|G3X8Q5|G3X8Q5_MOUSE Ceruloplasmin OS=Mus musculus GN=Cp PE=4 SV=1;>tr|E9PZD8|E9PZD8_MOUSE Ceruloplasmin OS=Mus mus	1	1	5769300	5524900	1.77082e-07	6.88141e-08
Electron transfer flavoprotein subunit beta (Beta-ETF)	Etfb	Q9DCW4	BOTH	255	>sp|Q9DCW4|ETFB_MOUSE Electron transfer flavoprotein subunit beta OS=Mus musculus GN=Etfb PE=1 SV=3	1	1	5593300	5798100	1.75571e-07	6.77345e-08
6-phosphogluconate dehydrogenase, decarboxylating (EC 1.1.1.44)	Pgd	Q91V28	BOTH	483	>tr|Q91V28|Q91V28_MOUSE 6-phosphogluconate dehydrogenase, decarboxylating OS=Mus musculus GN=Pgd PE=2 SV=1;>tr|Q3UAG2|Q3UAG2_MOUSE 6-phosphogluconate dehydrogenase, decarboxylating OS=Mus musculus GN=Pgd PE=2 SV=1;>sp|Q9DCD0|6PGD_MOUSE 6-phosphogluconate d	1	1	5620000	5832400	1.74636e-07	4.60857e-08
Protein disulfide-isomerase (EC 5.3.4.1) (Fragment)	P4hb	Q3UDR2	BOTH	505	>tr|Q3UDR2|Q3UDR2_MOUSE Protein disulfide-isomerase (Fragment) OS=Mus musculus GN=P4hb PE=2 SV=1;>tr|Q3URP6|Q3URP6_MOUSE Protein disulfide-isomerase OS=Mus musculus GN=P4hb PE=2 SV=1;>tr|Q3UJA8|Q3UJA8_MOUSE Protein disulfide-isomerase OS=Mus musculus GN=P4	1	1	5680900	6065500	1.70265e-07	3.53529e-08
Putative uncharacterized protein	Gdi2	Q3UUX9	MOUSE	445	>tr|Q3UUX9|Q3UUX9_MOUSE Putative uncharacterized protein OS=Mus musculus GN=Gdi2 PE=2 SV=1;>sp|Q61598|GDIB_MOUSE Rab GDP dissociation inhibitor beta OS=Mus musculus GN=Gdi2 PE=1 SV=1;>tr|Q3UC72|Q3UC72_MOUSE Putative uncharacterized protein (Fragment) OS=Mu	1	1	6142600	5813000	1.67286e-07	3.40573e-08
Spectrin beta chain, non-erythrocytic 1 (Beta-II spectrin) (Embryonic liver fodrin) (Fodrin beta chain)	Sptbn1	Q62261	BOTH	2363	>sp|Q62261|SPTB2_MOUSE Spectrin beta chain, non-erythrocytic 1 OS=Mus musculus GN=Sptbn1 PE=1 SV=2;>tr|F1PXT8|F1PXT8_CANFA Uncharacterized protein OS=Canis familiaris GN=SPTBN1 PE=4 SV=2;>tr|F1PXU1|F1PXU1_CANFA Uncharacterized protein OS=Canis familiaris G	1	1	6352100	5961900	1.62417e-07	2.13274e-08
Collagen alpha-2(I) chain	COL1A2	F1PHY1	DOG	1366	>tr|F1PHY1|F1PHY1_CANFA Collagen alpha-2(I) chain OS=Canis familiaris GN=COL1A2 PE=4 SV=1;>sp|O46392|CO1A2_CANFA Collagen alpha-2(I) chain OS=Canis familiaris GN=COL1A2 PE=2 SV=2	1	1	12468000	1	1.60411e-07	0.000140852
Transitional endoplasmic reticulum ATPase (TER ATPase) (EC 3.6.4.6) (15S Mg(2+)-ATPase p97 subunit) (Valosin-containing protein) (VCP)	Vcp	Q01853	BOTH	806	>sp|Q01853|TERA_MOUSE Transitional endoplasmic reticulum ATPase OS=Mus musculus GN=Vcp PE=1 SV=4;>tr|E2RLQ9|E2RLQ9_CANFA Uncharacterized protein (Fragment) OS=Canis familiaris GN=VCP PE=3 SV=2;>tr|Q8BNF8|Q8BNF8_MOUSE Putative uncharacterized protein OS=Mus	1	1	6361900	6830700	1.516e-07	1.48475e-08
Trifunctional enzyme subunit alpha, mitochondrial (TP-alpha) [Includes: Long-chain enoyl-CoA hydratase (EC 4.2.1.17); Long chain 3-hydroxyacyl-CoA dehydrogenase (EC 1.1.1.211)]	Hadha	Q8BMS1	MOUSE	763	>sp|Q8BMS1|ECHA_MOUSE Trifunctional enzyme subunit alpha, mitochondrial OS=Mus musculus GN=Hadha PE=1 SV=1;>tr|Q3TB39|Q3TB39_MOUSE Putative uncharacterized protein (Fragment) OS=Mus musculus GN=Hadha PE=2 SV=1	1	1	6255100	6979900	1.51114e-07	1.4744e-08
Cofilin 1, non-muscle	Cfl1	Q544Y7	MOUSE	166	>tr|Q544Y7|Q544Y7_MOUSE Cofilin 1, non-muscle OS=Mus musculus GN=Cfl1 PE=2 SV=1;>sp|P18760|COF1_MOUSE Cofilin-1 OS=Mus musculus GN=Cfl1 PE=1 SV=3;>tr|F8WGL3|F8WGL3_MOUSE Cofilin-1 OS=Mus musculus GN=Cfl1 PE=1 SV=1;>tr|Q9CX22|Q9CX22_MOUSE Putative uncharact	1	1	6577300	7221900	1.44936e-07	1.06046e-08
60 kDa heat shock protein, mitochondrial (60 kDa chaperonin) (Chaperonin 60) (CPN60) (HSP-65) (Heat shock protein 60) (HSP-60) (Hsp60) (Mitochondrial matrix protein P1)	Hspd1	P63038	BOTH	573	>sp|P63038|CH60_MOUSE 60 kDa heat shock protein, mitochondrial OS=Mus musculus GN=Hspd1 PE=1 SV=1;>tr|E2QUU5|E2QUU5_CANFA 60 kDa heat shock protein, mitochondrial OS=Canis familiaris GN=HSPD1 PE=3 SV=2	1	1	7240600	6790100	1.42545e-07	9.83822e-09
Glutathione S-transferase Mu 1 (EC 2.5.1.18) (GST 1-1) (GST class-mu 1) (Glutathione S-transferase GT8.7) (pmGT10)	Gstm1	P10649	MOUSE	218	>sp|P10649|GSTM1_MOUSE Glutathione S-transferase Mu 1 OS=Mus musculus GN=Gstm1 PE=1 SV=2;>tr|A2AE89|A2AE89_MOUSE Glutathione S-transferase Mu 1 (Fragment) OS=Mus musculus GN=Gstm1 PE=3 SV=1	1	1	6175000	7970100	1.41392e-07	8.24807e-09
Peroxiredoxin-1 (Fragment)	Prdx1	B1AXW5	BOTH	170	>tr|B1AXW5|B1AXW5_MOUSE Peroxiredoxin-1 (Fragment) OS=Mus musculus GN=Prdx1 PE=1 SV=3;>tr|B1AXW6|B1AXW6_MOUSE Peroxiredoxin-1 (Fragment) OS=Mus musculus GN=Prdx1 PE=1 SV=1;>sp|P35700|PRDX1_MOUSE Peroxiredoxin-1 OS=Mus musculus GN=Prdx1 PE=1 SV=1;>tr|Q3U9J9	1	1	7810700	6479300	1.39958e-07	6.54821e-09
Hormone-sensitive lipase (HSL) (EC 3.1.1.79)	Lipe	P54310	BOTH	759	>sp|P54310|LIPS_MOUSE Hormone-sensitive lipase OS=Mus musculus GN=Lipe PE=1 SV=2;>tr|E9Q4M2|E9Q4M2_MOUSE Hormone-sensitive lipase OS=Mus musculus GN=Lipe PE=1 SV=1;>tr|Q9CTW2|Q9CTW2_MOUSE Putative uncharacterized protein (Fragment) OS=Mus musculus GN=Lipe	1	1	7090800	7300000	1.38978e-07	6.866e-09
Putative uncharacterized protein	Acat1	Q3TQP7	BOTH	424	>tr|Q3TQP7|Q3TQP7_MOUSE Putative uncharacterized protein OS=Mus musculus GN=Acat1 PE=2 SV=1;>sp|Q8QZT1|THIL_MOUSE Acetyl-CoA acetyltransferase, mitochondrial OS=Mus musculus GN=Acat1 PE=1 SV=1	1	1	6998000	7571000	1.37278e-07	7.03243e-09
Uncharacterized protein (Fragment)	MBP	F1PJL9	DOG	255	>tr|F1PJL9|F1PJL9_CANFA Uncharacterized protein (Fragment) OS=Canis familiaris GN=MBP PE=4 SV=1;>tr|F1PJL8|F1PJL8_CANFA Uncharacterized protein OS=Canis familiaris GN=MBP PE=4 SV=2	1	1	6459500	8263200	1.35845e-07	7.58467e-09
MCG11560	Slc25a5	Q545A2	BOTH	298	>tr|Q545A2|Q545A2_MOUSE MCG11560 OS=Mus musculus GN=Slc25a5 PE=2 SV=1;>sp|P51881|ADT2_MOUSE ADP/ATP translocase 2 OS=Mus musculus GN=Slc25a5 PE=1 SV=3;>tr|F1PRL5|F1PRL5_CANFA Uncharacterized protein OS=Canis familiaris GN=SLC25A5 PE=3 SV=2	1	1	7206100	7769600	1.3355e-07	7.93456e-09
Apoa1 protein	Apoa1	Q58EV2	MOUSE	198	>tr|Q58EV2|Q58EV2_MOUSE Apoa1 protein OS=Mus musculus GN=Apoa1 PE=2 SV=1	1	1	8028000	6975300	1.33304e-07	8.34483e-09
Peroxiredoxin-2 (EC 1.11.1.15) (Thiol-specific antioxidant protein) (TSA) (Thioredoxin peroxidase 1) (Thioredoxin-dependent peroxide reductase 1)	Prdx2	Q61171	BOTH	198	>sp|Q61171|PRDX2_MOUSE Peroxiredoxin-2 OS=Mus musculus GN=Prdx2 PE=1 SV=3;>tr|D3Z4A4|D3Z4A4_MOUSE Peroxiredoxin-2 (Fragment) OS=Mus musculus GN=Prdx2 PE=4 SV=3;>tr|Q5M9N9|Q5M9N9_MOUSE Prdx2 protein OS=Mus musculus GN=Prdx2 PE=2 SV=1	1	1	7181200	8373400	1.28579e-07	6.54984e-09
Myelin basic protein (Fragment)	Mbp	F6VME3	MOUSE	193	>tr|F6VME3|F6VME3_MOUSE Myelin basic protein (Fragment) OS=Mus musculus GN=Mbp PE=1 SV=1;>tr|F6RT34|F6RT34_MOUSE Myelin basic protein (Fragment) OS=Mus musculus GN=Mbp PE=1 SV=1;>tr|Q09J72|Q09J72_MOUSE Myelin basic protein (Fragment) OS=Mus musculus GN=Mbp	1	1	7779300	8080600	1.26104e-07	6.62237e-09
Isocitrate dehydrogenase [NADP] (EC 1.1.1.42)	Idh1	Q5HZJ8	BOTH	414	>tr|Q5HZJ8|Q5HZJ8_MOUSE Isocitrate dehydrogenase [NADP] OS=Mus musculus GN=Idh1 PE=2 SV=1;>tr|Q3TJ51|Q3TJ51_MOUSE Isocitrate dehydrogenase [NADP] OS=Mus musculus GN=Idh1 PE=2 SV=1;>sp|O88844|IDHC_MOUSE Isocitrate dehydrogenase [NADP] cytoplasmic OS=Mus mus	1	1	8166800	7921400	1.24315e-07	5.60613e-09
Fibronectin (Fn1 protein)	Fn1	B9EHT6	MOUSE	2271	>tr|B9EHT6|B9EHT6_MOUSE Fibronectin OS=Mus musculus GN=Fn1 PE=2 SV=1;>tr|A0A087WSN6|A0A087WSN6_MOUSE Fibronectin OS=Mus musculus GN=Fn1 PE=4 SV=1;>tr|Q3UHR1|Q3UHR1_MOUSE Putative uncharacterized protein (Fragment) OS=Mus musculus GN=Fn1 PE=2 SV=1;>tr|B7ZNJ	1	1	8294300	8411000	1.19722e-07	3.38917e-09
Tropomyosin alpha-3 chain	Tpm3	D3Z6I8	BOTH	247	>tr|D3Z6I8|D3Z6I8_MOUSE Tropomyosin alpha-3 chain OS=Mus musculus GN=Tpm3 PE=3 SV=1;>tr|Q8C7C3|Q8C7C3_MOUSE Putative uncharacterized protein OS=Mus musculus GN=Tpm3 PE=2 SV=1;>tr|Q58E70|Q58E70_MOUSE Tpm3 protein OS=Mus musculus GN=Tpm3 PE=2 SV=1;>tr|Q3TJ53	1	1	10188000	6990800	1.16423e-07	1.71986e-09
Citrate synthase, mitochondrial (EC 2.3.3.1) (Citrate (Si)-synthase)	Cs	Q9CZU6	BOTH	464	>sp|Q9CZU6|CISY_MOUSE Citrate synthase, mitochondrial OS=Mus musculus GN=Cs PE=1 SV=1;>tr|F1PV92|F1PV92_CANFA Citrate synthase (Fragment) OS=Canis familiaris GN=CS PE=3 SV=2;>tr|Q0QEL9|Q0QEL9_MOUSE Citrate synthase (Fragment) OS=Mus musculus GN=Cs PE=2 SV=	1	1	7839600	9553700	1.14987e-07	1.50952e-09
Fibrillin-1	Fbn1	A2AQ53	MOUSE	2873	>tr|A2AQ53|A2AQ53_MOUSE Fibrillin-1 OS=Mus musculus GN=Fbn1 PE=4 SV=1;>tr|O88840|O88840_MOUSE Mutant fibrillin-1 OS=Mus musculus GN=Fbn1 PE=2 SV=1;>tr|Q60784|Q60784_MOUSE Fibrillin-1 (Fragment) OS=Mus musculus GN=Fbn1 PE=2 SV=1;>sp|Q61554|FBN1_MOUSE Fibril	1	1	8792100	8620000	1.14863e-07	1.72025e-09
Prelamin-A/C [Cleaved into: Lamin-A/C]	Lmna	P48678	BOTH	665	>sp|P48678|LMNA_MOUSE Prelamin-A/C OS=Mus musculus GN=Lmna PE=1 SV=2	1	1	9397800	8058100	1.14574e-07	1.30572e-09
Pyruvate carboxylase (EC 6.4.1.1)	Pcx	G5E8R3	BOTH	1178	>tr|G5E8R3|G5E8R3_MOUSE Pyruvate carboxylase OS=Mus musculus GN=Pcx PE=1 SV=1;>sp|Q05920|PYC_MOUSE Pyruvate carboxylase, mitochondrial OS=Mus musculus GN=Pc PE=1 SV=1;>tr|Q3TCQ3|Q3TCQ3_MOUSE Pyruvate carboxylase OS=Mus musculus GN=Pcx PE=2 SV=1;>tr|Q3T9S7|	1	1	8644200	9262600	1.11689e-07	1.29537e-09
Methylmalonate-semialdehyde dehydrogenase [acylating], mitochondrial (MMSDH) (Malonate-semialdehyde dehydrogenase [acylating]) (EC 1.2.1.18) (EC 1.2.1.27) (Aldehyde dehydrogenase family 6 member A1)	Aldh6a1	Q9EQ20	BOTH	535	>sp|Q9EQ20|MMSA_MOUSE Methylmalonate-semialdehyde dehydrogenase [acylating], mitochondrial OS=Mus musculus GN=Aldh6a1 PE=1 SV=1;>tr|Q8K0L1|Q8K0L1_MOUSE Aldh6a1 protein OS=Mus musculus GN=Aldh6a1 PE=2 SV=1;>tr|F1PBE6|F1PBE6_CANFA Uncharacterized protein OS=	1	1	10557000	9555500	9.94406e-08	1.61052e-09
Spna2 protein	Sptan1	B7ZWK3	BOTH	2457	>tr|B7ZWK3|B7ZWK3_MOUSE Spna2 protein OS=Mus musculus GN=Sptan1 PE=2 SV=1;>tr|A3KGU5|A3KGU5_MOUSE Spectrin alpha chain, non-erythrocytic 1 OS=Mus musculus GN=Sptan1 PE=1 SV=1;>sp|P16546|SPTN1_MOUSE Spectrin alpha chain, non-erythrocytic 1 OS=Mus musculus G	1	1	10130000	10266000	9.80584e-08	1.71211e-09
Clathrin heavy chain	CLTC	F1PHQ0	BOTH	1675	>tr|F1PHQ0|F1PHQ0_CANFA Clathrin heavy chain OS=Canis familiaris GN=CLTC PE=3 SV=2;>sp|Q68FD5|CLH1_MOUSE Clathrin heavy chain 1 OS=Mus musculus GN=Cltc PE=1 SV=3;>tr|Q5SXR6|Q5SXR6_MOUSE Clathrin heavy chain OS=Mus musculus GN=Cltc PE=1 SV=1;>tr|Q80U89|Q80U	1	1	10397000	10203000	9.70874e-08	1.77389e-09
Fructose-bisphosphate aldolase (EC 4.1.2.13)	Aldoa	Q5FWB7	BOTH	364	>tr|Q5FWB7|Q5FWB7_MOUSE Fructose-bisphosphate aldolase OS=Mus musculus GN=Aldoa PE=2 SV=1;>sp|P05064|ALDOA_MOUSE Fructose-bisphosphate aldolase A OS=Mus musculus GN=Aldoa PE=1 SV=2;>tr|A6ZI44|A6ZI44_MOUSE Fructose-bisphosphate aldolase OS=Mus musculus GN=A	1	1	10280000	10639000	9.56069e-08	1.81813e-09
Malate dehydrogenase, cytoplasmic (EC 1.1.1.37) (Cytosolic malate dehydrogenase)	Mdh1	P14152	BOTH	334	>sp|P14152|MDHC_MOUSE Malate dehydrogenase, cytoplasmic OS=Mus musculus GN=Mdh1 PE=1 SV=3	1	1	12890000	13436000	7.59705e-08	1.40562e-09
Myosin-9 (Cellular myosin heavy chain, type A) (Myosin heavy chain 9) (Myosin heavy chain, non-muscle IIa) (Non-muscle myosin heavy chain A) (NMMHC-A) (Non-muscle myosin heavy chain IIa) (NMMHC II-a) (NMMHC-IIA)	Myh9	Q8VDD5	BOTH	1960	>sp|Q8VDD5|MYH9_MOUSE Myosin-9 OS=Mus musculus GN=Myh9 PE=1 SV=4;>tr|Q3UFT0|Q3UFT0_MOUSE Putative uncharacterized protein (Fragment) OS=Mus musculus GN=Myh9 PE=2 SV=1;>tr|F1P9J3|F1P9J3_CANFA Myosin-9 OS=Canis familiaris GN=MYH9 PE=4 SV=2;>sp|Q258K2|MYH9_CA	1	1	14581000	13759000	7.05716e-08	1.28295e-09
Histone H3	H3F3B	E2R6K5	BOTH	136	>tr|E2R6K5|E2R6K5_CANFA Histone H3 OS=Canis familiaris GN=H3F3B PE=3 SV=1;>sp|P84244|H33_MOUSE Histone H3.3 OS=Mus musculus GN=H3f3a PE=1 SV=2;>sp|P02301|H3C_MOUSE Histone H3.3C OS=Mus musculus GN=H3f3c PE=3 SV=3;>tr|E0CZ27|E0CZ27_MOUSE Histone H3 (Fragmen	1	1	12493000	15929000	7.0368e-08	1.22403e-09
Transketolase (TK) (EC 2.2.1.1) (P68)	Tkt	P40142	MOUSE	623	>sp|P40142|TKT_MOUSE Transketolase OS=Mus musculus GN=Tkt PE=1 SV=1	1	1	14280000	14897000	6.85471e-08	7.06156e-10
Long-chain-fatty-acid--CoA ligase 1	Acsl1	D3Z041	BOTH	699	>tr|D3Z041|D3Z041_MOUSE Long-chain-fatty-acid--CoA ligase 1 OS=Mus musculus GN=Acsl1 PE=1 SV=1;>sp|P41216|ACSL1_MOUSE Long-chain-fatty-acid--CoA ligase 1 OS=Mus musculus GN=Acsl1 PE=1 SV=2	1	1	13255000	16672000	6.68293e-08	8.08389e-10
Histone H1.4 (H1 VAR.2) (H1e)	Hist1h1e	P43274	MOUSE	219	>sp|P43274|H14_MOUSE Histone H1.4 OS=Mus musculus GN=Hist1h1e PE=1 SV=2	1	1	17706000	13302000	6.44995e-08	4.30284e-10
L-lactate dehydrogenase (EC 1.1.1.27)	Ldha	Q564E2	BOTH	332	>tr|Q564E2|Q564E2_MOUSE L-lactate dehydrogenase OS=Mus musculus GN=Ldha PE=2 SV=1;>tr|Q3TI99|Q3TI99_MOUSE L-lactate dehydrogenase OS=Mus musculus GN=Ldha PE=2 SV=1;>sp|P06151|LDHA_MOUSE L-lactate dehydrogenase A chain OS=Mus musculus GN=Ldha PE=1 SV=3;>tr|	1	1	15413000	15821000	6.40328e-08	4.31593e-10
Aldehyde dehydrogenase 2, mitochondrial, isoform CRA_b	Aldh2	Q544B1	BOTH	519	>tr|Q544B1|Q544B1_MOUSE Aldehyde dehydrogenase 2, mitochondrial, isoform CRA_b OS=Mus musculus GN=Aldh2 PE=2 SV=1;>tr|Q3UJW1|Q3UJW1_MOUSE Putative uncharacterized protein OS=Mus musculus GN=Aldh2 PE=2 SV=1;>tr|Q3U9J7|Q3U9J7_MOUSE Putative uncharacterized p	1	1	18222000	17528000	5.59441e-08	4.10576e-10
Glycerol-3-phosphate dehydrogenase [NAD(+)], cytoplasmic (GPD-C) (GPDH-C) (EC 1.1.1.8)	Gpd1	P13707	BOTH	349	>sp|P13707|GPDA_MOUSE Glycerol-3-phosphate dehydrogenase [NAD(+)], cytoplasmic OS=Mus musculus GN=Gpd1 PE=1 SV=3;>tr|E0CXN5|E0CXN5_MOUSE Glycerol-3-phosphate dehydrogenase [NAD(+)], cytoplasmic OS=Mus musculus GN=Gpd1 PE=1 SV=1	1	1	19845000	19219000	5.1198e-08	3.52484e-10
Beta-actin-like protein 2 (Kappa-actin)	Actbl2	Q8BFZ3	MOUSE	376	>sp|Q8BFZ3|ACTBL_MOUSE Beta-actin-like protein 2 OS=Mus musculus GN=Actbl2 PE=1 SV=1	1	1	1	47447000	4.21523e-08	4.73344e-05
a	Accession number annotated from Ensembl (http://www.ensembl.org)
b	Protein description, Gene name, UniProt acc and protein length annotated from UniProt (http://www.uniprot.org/)
c	Canis familiaris (DOG) or Mus musculus (MOUSE) unique sequences were identified. If no species-specific petide was identified, protein was categorized as 'BOTH'
d	LFQ (Label-free quantitation) intensity values for MDCKYBX1 and 21D1 tumour xenografts
e	Averaged LFQ ratios between replicates of MDCK, MDCKYBX1 and 21D1
NR	Non-reducible intensity values identified in only one replicate for a a specified sample. The term 'NR' was inserted for quantitative comparisons
