# Supplementary material for: YBX1/YB-1 induces partial EMT and tumourigenicity through secretion of angiogenic factors into the extracellular microenvironment
Source: Oncotarget. 2015 Apr 23;6(15):13718–30. doi: 10.18632/oncotarget.3764 (PMC4537044; doi:10.18632/oncotarget.3764)
Supplement: Supplementary file 5 [file oncotarget-06-13718-s005.xlsx]

## Sheet: Table S4
Table S4. Proteins identified in the MDCK, MDCKYBX1 and 21D1 secretome
						Secretome LFQ intensityc						Averaged Secretome Ratiosd
Ensembl Acca	Protein Descriptionb	Gene Nameb	Uniprot Accb	Protein lengthb	Fasta headers	MDCK Rep A	MDCK Rep B	MDCKYBX1 Rep A	MDCKYBX1 Rep B	21D1 Rep A	21D1 Rep B	MDCKYBX1/MDCK	P-value	21D1/MDCKYBX1	P-value	21D1/MDCK	P-value
ENSCAFT00000015132	Uncharacterized protein	RPLP2	E2R9Y9	115	>tr|E2R9Y9|E2R9Y9_CANFA Uncharacterized protein OS=Canis familiaris GN=RPLP2 PE=3 SV=1	18303000	16110000	21304000	24808000	19823000	12698000	1.33996	0.659079	0.705261	0.853427	0.945021	0.947789
ENSCAFT00000013715	tubulin, alpha 1b	TUBA1B	L7N0B2	451	>tr|L7N0B2|L7N0B2_CANFA Uncharacterized protein (Fragment) OS=Canis familiaris GN=TUBA1B PE=3 SV=1	3325400	3763100	2945300	4450900	5649300	4196600	1.04341	0.975649	1.33121	0.49626	1.389	0.805034
ENSCAFT00000006816	Canis lupus familiaris RAB10, member RAS oncogene family (RAB10), mRNA.	RAB10	F2Z4P9	200	>tr|F2Z4P9|F2Z4P9_CANFA Ras-related protein Rab-10 OS=Canis familiaris GN=RAB10 PE=3 SV=1;>sp|P24409|RAB10_CANFA Ras-related protein Rab-10 OS=Canis familiaris GN=RAB10 PE=1 SV=1;>tr|J9NUV0|J9NUV0_CANFA Ras-related protein Rab-10 OS=Canis familiaris GN=RAB	7641800	1	1	1	1668500	1141200	NR	NR	1404850	0.000277704	NR	NR
ENSCAFT00000035556	ribosomal protein L11	RPL11	E2R9G7	178	>tr|E2R9G7|E2R9G7_CANFA Uncharacterized protein OS=Canis familiaris GN=RPL11 PE=1 SV=2;>tr|E2QTG3|E2QTG3_CANFA Uncharacterized protein OS=Canis familiaris PE=4 SV=1	754110	1106100	1483800	1708900	1288500	1550500	1.71631	0.823233	0.889216	0.850668	1.52617	0.859001
ENSCAFT00000023350	Canis lupus familiaris cell division cycle 42 (GTP binding protein, 25kDa) (CDC42), mRNA.	CDC42	P60952	191	>sp|P60952|CDC42_CANFA Cell division control protein 42 homolog OS=Canis familiaris GN=CDC42 PE=2 SV=2;>tr|J9P730|J9P730_CANFA Uncharacterized protein OS=Canis familiaris PE=3 SV=1	4284200	2666600	2128100	1957400	6512200	2815300	0.587774	0.74482	2.28307	0.323258	1.34193	0.831924
0	#N/A	ADAM9	E1ACC5	819	>tr|E1ACC5|E1ACC5_CANFA A disintegrin and metallopeptidase domain 9 OS=Canis familiaris GN=ADAM9 PE=2 SV=1;>tr|E7AIM5|E7AIM5_CANFA Disintegrin and metalloproteinase domain 9,transcript variant 3 OS=Canis familiaris GN=adam9 PE=2 SV=1;>tr|E2R508|E2R508_CANF	1	1	10459000	12874000	3385700	7580400	11666500	2.39514e-15	0.469982	0.746875	5483050	1.53063e-06
ENSCAFT00000004010	Uncharacterized protein	YBX1	E2R1A0	359	>tr|E2R1A0|E2R1A0_CANFA Uncharacterized protein (Fragment) OS=Canis familiaris GN=YBX1 PE=4 SV=2;>tr|J9NTJ7|J9NTJ7_CANFA Uncharacterized protein (Fragment) OS=Canis familiaris GN=LOC474472 PE=4 SV=1	3058900	4700700	8080500	8530900	5358800	10566000	2.14075	0.426252	0.958667	0.601655	2.05227	0.5428
ENSCAFT00000025206	Elongation factor 1-alpha		J9NRN4	452	>tr|J9NRN4|J9NRN4_CANFA Elongation factor 1-alpha OS=Canis familiaris PE=3 SV=1	1	1	9329500	1	1	1	NR	NR	NR	NR	1	1
ENSCAFT00000035203	ras homolog family member A	RHOA	F6XY66	193	>tr|F6XY66|F6XY66_CANFA Transforming protein RhoA OS=Canis familiaris GN=RHOA PE=3 SV=1;>sp|P24406|RHOA_CANFA Transforming protein RhoA OS=Canis familiaris GN=RHOA PE=2 SV=1	10528000	4938700	5150400	7324900	7031400	4411300	0.806591	0.811243	0.917228	0.692551	0.739828	0.792375
ENSCAFT00000026846	farnesyl diphosphate synthase	FDPS	F1P926	421	>tr|F1P926|F1P926_CANFA Uncharacterized protein (Fragment) OS=Canis familiaris GN=FDPS PE=3 SV=2	10916000	6157000	10725000	11101000	1009800	938690	1.27839	0.760118	0.0892738	0.0905873	0.114127	0.101995
ENSCAFT00000026037	eukaryotic translation initiation factor 3, subunit B	EIF3B	F1P969	813	>tr|F1P969|F1P969_CANFA Eukaryotic translation initiation factor 3 subunit B OS=Canis familiaris GN=EIF3B PE=3 SV=2	5156900	3449900	3453400	2007000	2832400	3380000	0.634429	0.752513	1.13772	0.676453	0.721801	0.820706
ENSCAFT00000024279	Uncharacterized protein	UBE2L3	E2RKT9	154	>tr|E2RKT9|E2RKT9_CANFA Uncharacterized protein OS=Canis familiaris GN=UBE2L3 PE=3 SV=1	15702000	8261300	8593300	8434500	1176000	1	0.710578	0.667287	NR	NR	NR	NR
ENSCAFT00000005688	proteasome (prosome, macropain) subunit, beta type, 2	PSMB2	E2QW34	201	>tr|E2QW34|E2QW34_CANFA Proteasome subunit beta type OS=Canis familiaris GN=PSMB2 PE=3 SV=1	7620600	2730400	3134100	2515100	826290	1247000	0.545764	0.641934	0.367006	0.773193	0.200299	0.333469
ENSCAFT00000000216	actin related protein 2/3 complex, subunit 3, 21kDa	ARPC3	J9P309	178	>tr|J9P309|J9P309_CANFA Actin-related protein 2/3 complex subunit 3 OS=Canis familiaris GN=ARPC3 PE=3 SV=1	1150200	1573100	879710	1	1	1	NR	NR	NR	NR	7.34403e-07	0.00295414
0	#N/A	GNAS	P63091	394	>sp|P63091|GNAS_CANFA Guanine nucleotide-binding protein G(s) subunit alpha OS=Canis familiaris GN=GNAS PE=2 SV=1;>tr|F6Y6T1|F6Y6T1_CANFA Guanine nucleotide-binding protein G(s) subunit alpha OS=Canis familiaris GN=GNAS PE=4 SV=1;>tr|J9P7G0|J9P7G0_CANFA Gu	410320	278450	1	1	2068000	1983200	2.90373e-06	0.0069765	2025600	8.35133e-05	5.88179	0.473187
ENSCAFT00000045869	Canis lupus familiaris ubiquitin-conjugating enzyme E2 variant 1 (UBE2V1), mRNA.	UBE2V1	E2R2I5	147	>tr|E2R2I5|E2R2I5_CANFA Uncharacterized protein OS=Canis familiaris GN=UBE2V1 PE=4 SV=1;>tr|J9P1M6|J9P1M6_CANFA Uncharacterized protein (Fragment) OS=Canis familiaris GN=UBE2V1 PE=4 SV=1	2110100	3627000	5038200	2734400	994200	4094200	1.3548	0.838035	0.654659	0.970319	0.886929	0.943405
ENSCAFT00000030502	Canis lupus familiaris guanine nucleotide binding protein (G protein), beta polypeptide 1 (GNB1), mRNA.	GNB1	P62872	340	>sp|P62872|GBB1_CANFA Guanine nucleotide-binding protein G(I)/G(S)/G(T) subunit beta-1 OS=Canis familiaris GN=GNB1 PE=2 SV=3	14751000	8614400	2914300	2401100	12606000	10168000	0.22749	0.108549	4.28453	0.0287528	0.974689	0.979468
ENSCAFT00000025040	tropomyosin 4	TPM4	F6X7L0	284	>tr|F6X7L0|F6X7L0_CANFA Uncharacterized protein OS=Canis familiaris GN=TPM4 PE=3 SV=1	4293400	3737800	4261900	2995700	2406500	5038900	0.903676	0.939559	1.02588	0.688368	0.927059	0.957166
ENSCAFT00000026903	integrin, alpha 3 (antigen CD49C, alpha 3 subunit of VLA-3 receptor)	ITGA3	F1Q439	1051	>tr|F1Q439|F1Q439_CANFA Uncharacterized protein OS=Canis familiaris GN=ITGA3 PE=3 SV=2	904210	1260300	542380	1	8011200	34065000	NR	NR	NR	NR	19.4391	0.0124934
ENSCAFT00000001665	transforming growth factor, beta-induced, 68kDa	TGFBI	F1PW10	650	>tr|F1PW10|F1PW10_CANFA Uncharacterized protein (Fragment) OS=Canis familiaris GN=TGFBI PE=4 SV=2;>tr|J9P2W2|J9P2W2_CANFA Uncharacterized protein OS=Canis familiaris GN=TGFBI PE=4 SV=1	124050000	112510000	46432000	50940000	191680000	180050000	0.411617	0.132692	3.81763	2.09248e-05	1.5714	0.534746
ENSCAFT00000043407	CD44 molecule (Indian blood group)	CD44	J9P423	363	>tr|J9P423|J9P423_CANFA CD44 antigen OS=Canis familiaris GN=CD44 PE=4 SV=1;>tr|F1PTZ7|F1PTZ7_CANFA CD44 antigen OS=Canis familiaris GN=CD44 PE=4 SV=2;>sp|Q28284|CD44_CANFA CD44 antigen (Fragment) OS=Canis familiaris GN=CD44 PE=2 SV=1	12124000	19501000	16388000	13179000	12360000	20878000	0.934925	0.921407	1.12416	0.387278	1.051	0.954304
ENSCAFT00000038242	guanine nucleotide binding protein (G protein), beta polypeptide 2	GNB2	E2RD95	340	>tr|E2RD95|E2RD95_CANFA Uncharacterized protein OS=Canis familiaris GN=GNB2 PE=4 SV=1;>tr|E2RRE2|E2RRE2_CANFA Uncharacterized protein OS=Canis familiaris GN=GNB2 PE=4 SV=1	6323700	3614100	1963200	1578000	8048800	12646000	0.356336	0.496146	5.84401	0.018124	2.08243	0.51076
0	#N/A	DLA-DRA1	Q5W425	251	>tr|Q5W425|Q5W425_CANFA MHC class II antigen DR alpha OS=Canis familiaris GN=DLA-DRA1 PE=3 SV=1;>tr|Q30437|Q30437_CANFA MHC class II DR alpha chain OS=Canis familiaris GN=DLA DRA PE=3 SV=1	1	1	2613700	5039200	1	1	3826450	4.39007e-05	2.61339e-07	4.46752e-05	1	1
ENSCAFT00000020448	ribosomal protein L18a	RPL18A	J9NVM6	176	>tr|J9NVM6|J9NVM6_CANFA 60S ribosomal protein L18a OS=Canis familiaris GN=RPL18A PE=3 SV=1;>tr|E2RL34|E2RL34_CANFA 60S ribosomal protein L18a OS=Canis familiaris GN=RPL18A PE=3 SV=1	1	1	1	1	968070	1	1	1	NR	NR	NR	NR
ENSCAFT00000008300	minichromosome maintenance complex component 6	MCM6	E2RD79	821	>tr|E2RD79|E2RD79_CANFA Uncharacterized protein OS=Canis familiaris GN=MCM6 PE=3 SV=1	3795900	2555100	1950200	1490400	1	1	0.541741	0.729453	5.81294e-07	0.0011424	3.14911e-07	0.000120523
ENSCAFT00000020600	microtubule-associated protein 4	MAP4	F1PCZ5	1133	>tr|F1PCZ5|F1PCZ5_CANFA Microtubule-associated protein OS=Canis familiaris GN=MAP4 PE=4 SV=2;>tr|F1PCX8|F1PCX8_CANFA Microtubule-associated protein OS=Canis familiaris GN=MAP4 PE=4 SV=2	1	1	3833700	3805600	1699700	1	3819650	4.64097e-05	NR	NR	NR	NR
ENSCAFT00000044875	LIM and SH3 protein 1	LASP1	J9P3M1	262	>tr|J9P3M1|J9P3M1_CANFA Uncharacterized protein OS=Canis familiaris GN=LASP1 PE=4 SV=1	2973900	1762400	1201500	1	1009900	1	NR	NR	NR	NR	NR	NR
ENSCAFT00000026060	pre-mRNA processing factor 19	PRPF19	E2R8L3	513	>tr|E2R8L3|E2R8L3_CANFA Uncharacterized protein (Fragment) OS=Canis familiaris GN=PRPF19 PE=4 SV=2	1782100	1964100	1785100	1641400	1868000	1485200	0.91466	0.96553	0.978608	0.808602	0.895094	0.956032
ENSCAFT00000016053	ATPase, H+ transporting, lysosomal 56/58kDa, V1 subunit B2	ATP6V1B2	E2RAC6	511	>tr|E2RAC6|E2RAC6_CANFA Uncharacterized protein OS=Canis familiaris GN=ATP6V1B2 PE=3 SV=2	1742800	1513400	2494500	1989700	1	1	1.37713	0.869083	4.4601e-07	0.000307508	6.14213e-07	0.00211528
ENSCAFT00000047451	eukaryotic translation initiation factor 3, subunit H	EIF3H	J9NTR8	377	>tr|J9NTR8|J9NTR8_CANFA Eukaryotic translation initiation factor 3 subunit H OS=Canis familiaris GN=EIF3H PE=3 SV=1;>tr|F6V5U1|F6V5U1_CANFA Eukaryotic translation initiation factor 3 subunit H OS=Canis familiaris GN=EIF3H PE=3 SV=1	353830	1	1	1	1	1	NR	NR	1	1	NR	NR
0	#N/A		O46882	361	>tr|O46882|O46882_CANFA MHC class I DLA-88 OS=Canis familiaris PE=3 SV=1;>tr|F1PEZ8|F1PEZ8_CANFA Uncharacterized protein (Fragment) OS=Canis familiaris GN=DLA-12 PE=3 SV=2	16234000	14877000	33698000	31622000	6417500	1955100	2.09958	0.275681	0.128178	0.04518	0.26912	0.236999
ENSCAFT00000007718	nudix (nucleoside diphosphate linked moiety X)-type motif 5	NUDT5	E2RAT4	219	>tr|E2RAT4|E2RAT4_CANFA Uncharacterized protein OS=Canis familiaris GN=NUDT5 PE=3 SV=1;>tr|J9NXJ1|J9NXJ1_CANFA Uncharacterized protein OS=Canis familiaris GN=NUDT5 PE=3 SV=1	1288300	2146600	2535000	2137500	1817000	1	1.3603	0.871641	NR	NR	NR	NR
ENSCAFT00000044905	basal cell adhesion molecule (Lutheran blood group)	BCAM	J9P3V6	628	>tr|J9P3V6|J9P3V6_CANFA Uncharacterized protein OS=Canis familiaris GN=BCAM PE=4 SV=1;>tr|F1PWJ7|F1PWJ7_CANFA Uncharacterized protein OS=Canis familiaris GN=BCAM PE=4 SV=2	14249000	10229000	9755200	9319900	2530100	3449500	0.779275	0.748838	0.313477	0.501167	0.244285	0.215385
ENSCAFT00000030372	glyoxalase domain containing 4	GLOD4	E2QXD6	483	>tr|E2QXD6|E2QXD6_CANFA Uncharacterized protein OS=Canis familiaris GN=GLOD4 PE=4 SV=2	2343100	1666600	1964000	1544600	901510	970900	0.875028	0.946535	0.533663	0.937733	0.46697	0.724261
ENSCAFT00000037742	Histone H3	LOC608586	J9P7X1	136	>tr|J9P7X1|J9P7X1_CANFA Histone H3 OS=Canis familiaris GN=LOC608586 PE=3 SV=1	3529900	3470000	2398400	3037200	1	1	0.776525	0.870901	3.67945e-07	0.000132536	2.85718e-07	6.7853e-05
ENSCAFT00000027037	Uncharacterized protein	NONO	F1PTP3	470	>tr|F1PTP3|F1PTP3_CANFA Uncharacterized protein OS=Canis familiaris GN=NONO PE=4 SV=2;>tr|F1Q0F6|F1Q0F6_CANFA Uncharacterized protein OS=Canis familiaris PE=4 SV=2	450040	806820	1598800	2217400	2215500	2398400	3.0363	0.650396	1.20903	0.691467	3.67097	0.55455
ENSCAFT00000022067	Canis lupus familiaris serpin peptidase inhibitor, clade E (nexin, plasminogen activator inhibitor type 1), member 1 (SERPINE1), mRNA.	SERPINE1	F1PUI4	402	>tr|F1PUI4|F1PUI4_CANFA Uncharacterized protein OS=Canis familiaris GN=SERPINE1 PE=3 SV=2	16589000	16832000	32254000	28660000	16001000	12229000	1.82263	0.375127	0.46344	0.655223	0.844678	0.847163
ENSCAFT00000012366	ATPase, Na+/K+ transporting, beta 3 polypeptide	ATP1B3	F1Q0S2	223	>tr|F1Q0S2|F1Q0S2_CANFA Uncharacterized protein OS=Canis familiaris GN=ATP1B3 PE=3 SV=2	1	1	1	1	3737000	1609900	1	1	2673450	2.35864e-05	2673450	0.000304433
ENSCAFT00000009652	ribonucleotide reductase M1	RRM1	E2R8P1	792	>tr|E2R8P1|E2R8P1_CANFA Ribonucleoside-diphosphate reductase OS=Canis familiaris GN=RRM1 PE=3 SV=1	1651800	1733400	3090500	2420400	1	1	1.62794	0.78604	3.62917e-07	0.000132198	5.90807e-07	0.00189808
ENSCAFT00000013946	Uncharacterized protein	SRC	E2RSH8	536	>tr|E2RSH8|E2RSH8_CANFA Uncharacterized protein OS=Canis familiaris GN=SRC PE=4 SV=2;>tr|K7RW18|K7RW18_CANFA V-src sarcoma Schmidt-Ruppin A-2 viral oncogene-like protein (Fragment) OS=Canis familiaris GN=Src PE=2 SV=1	1719700	1192200	1	916600	3789000	10057000	NR	NR	NR	NR	4.75497	0.276324
0	#N/A	OAS1	Q2TJA4	355	>tr|Q2TJA4|Q2TJA4_CANFA 2-5 oligoadenylate synthetase 1 OS=Canis familiaris GN=OAS1 PE=2 SV=1;>tr|F1PLW6|F1PLW6_CANFA Uncharacterized protein OS=Canis familiaris GN=OAS1 PE=4 SV=2	2035300	1	1	1	1	1	NR	NR	1	1	NR	NR
ENSCAFT00000014480	stanniocalcin 1	STC1	E2RST6	247	>tr|E2RST6|E2RST6_CANFA Uncharacterized protein OS=Canis familiaris GN=STC1 PE=4 SV=1	1087200000	860510000	816670000	721150000	301230000	239200000	0.789553	0.643337	0.351426	0.164933	0.277469	0.0739565
ENSCAFT00000024843	Uncharacterized protein	HNRNPUL2	F1P8K1	748	>tr|F1P8K1|F1P8K1_CANFA Uncharacterized protein OS=Canis familiaris GN=HNRNPUL2 PE=4 SV=2;>tr|J9PAS2|J9PAS2_CANFA Uncharacterized protein OS=Canis familiaris GN=HNRNPUL2 PE=4 SV=1	1521000	1286200	1368400	973590	1	1	0.83428	0.939404	8.53975e-07	0.00319128	7.12454e-07	0.00274043
ENSCAFT00000001551	cutA divalent cation tolerance homolog (E. coli)	CUTA	E2RRT8	177	>tr|E2RRT8|E2RRT8_CANFA Uncharacterized protein OS=Canis familiaris GN=CUTA PE=4 SV=1;>tr|J9P8G4|J9P8G4_CANFA Uncharacterized protein (Fragment) OS=Canis familiaris GN=CUTA PE=4 SV=1	2720100	2027600	1	1494400	1	1	NR	NR	NR	NR	4.21257e-07	0.000567017
ENSCAFT00000014084	copine III	CPNE3	E2R0K3	533	>tr|E2R0K3|E2R0K3_CANFA Uncharacterized protein OS=Canis familiaris GN=CPNE3 PE=4 SV=1;>tr|E2QZQ6|E2QZQ6_CANFA Uncharacterized protein OS=Canis familiaris GN=CPNE3 PE=4 SV=1	1	485680	1	1	1	1	NR	NR	1	1	NR	NR
ENSCAFT00000023227	EPH receptor B2	EPHB2	F1PAF1	963	>tr|F1PAF1|F1PAF1_CANFA Uncharacterized protein OS=Canis familiaris GN=EPHB2 PE=4 SV=2	26018000	15146000	8735500	9678400	5175700	2340200	0.44733	0.242376	0.408164	0.665415	0.182584	0.0937516
ENSCAFT00000003885	N-acetylneuraminic acid synthase	NANS	E2QWN4	359	>tr|E2QWN4|E2QWN4_CANFA Uncharacterized protein OS=Canis familiaris GN=NANS PE=4 SV=1	758290	1	1	701750	795420	1072000	NR	NR	NR	NR	NR	NR
ENSCAFT00000021943	vacuolar protein sorting 26 homolog A (S. pombe)	VPS26A	F6V393	338	>tr|F6V393|F6V393_CANFA Uncharacterized protein OS=Canis familiaris GN=VPS26A PE=4 SV=1	885690	1	1	1	1	1	NR	NR	1	1	NR	NR
ENSCAFT00000012778	eukaryotic translation initiation factor 6	EIF6	E2R1S5	242	>tr|E2R1S5|E2R1S5_CANFA Eukaryotic translation initiation factor 6 OS=Canis familiaris GN=EIF6 PE=3 SV=2	3327700	1452400	2106600	3081700	7249300	5091200	1.0854	0.962509	2.37852	0.229534	2.58164	0.476937
ENSCAFT00000012692	cathepsin B	CTSB	E2R6Q7	339	>tr|E2R6Q7|E2R6Q7_CANFA Uncharacterized protein OS=Canis familiaris GN=CTSB PE=4 SV=1	45746000	58942000	25102000	26444000	70242000	73644000	0.492377	0.245116	2.79141	0.00390989	1.37443	0.669874
ENSCAFT00000011349	Uncharacterized protein		J9P3R3	395	>tr|J9P3R3|J9P3R3_CANFA Uncharacterized protein OS=Canis familiaris PE=4 SV=1	1	1	3525400	3438000	1	1	3.4817e+06	0.000115089	2.87216e-07	7.44084e-05	1	1
ENSCAFT00000036702	Canis lupus familiaris crystallin, zeta (quinone reductase) (CRYZ), mRNA.	CRYZ	E2R3I8	336	>tr|E2R3I8|E2R3I8_CANFA Uncharacterized protein (Fragment) OS=Canis familiaris GN=CRYZ PE=4 SV=2	1	1	1	1	1056900	1	1	1	NR	NR	NR	NR
ENSCAFT00000027079	phenylalanyl-tRNA synthetase, alpha subunit	FARSA	E2QU31	508	>tr|E2QU31|E2QU31_CANFA Uncharacterized protein OS=Canis familiaris GN=FARSA PE=3 SV=1	1	473080	558220	462790	1	1	NR	NR	1.95884e-06	0.00958974	NR	NR
ENSCAFT00000048584	calcyclin binding protein	CACYBP	J9P4U8	379	>tr|J9P4U8|J9P4U8_CANFA Uncharacterized protein OS=Canis familiaris GN=CACYBP PE=4 SV=1	8231900	4849700	6670000	4239200	3270000	2629700	0.833935	0.849871	0.5408	0.901816	0.450992	0.526369
ENSCAFT00000043790	adaptor-related protein complex 2, alpha 1 subunit	AP2A1	J9NWS6	956	>tr|J9NWS6|J9NWS6_CANFA Uncharacterized protein OS=Canis familiaris GN=AP2A1 PE=4 SV=1;>tr|F1PE67|F1PE67_CANFA Uncharacterized protein OS=Canis familiaris GN=AP2A1 PE=4 SV=2	1	1	1	1	1005800	1	1	1	NR	NR	NR	NR
ENSCAFT00000023209	actin related protein 2/3 complex, subunit 2, 34kDa	ARPC2	F1PAG6	182	>tr|F1PAG6|F1PAG6_CANFA Uncharacterized protein OS=Canis familiaris GN=ARPC2 PE=4 SV=2	2349400	4147900	5864400	6701100	3435000	5050400	1.93396	0.553518	0.675293	0.935155	1.30599	0.852046
ENSCAFT00000019458	nudC nuclear distribution protein	NUDC	F6V5M4	332	>tr|F6V5M4|F6V5M4_CANFA Uncharacterized protein OS=Canis familiaris GN=NUDC PE=4 SV=1	4395400	2166500	2456300	3565200	3982500	6129100	0.917646	0.95573	1.67925	0.396197	1.54096	0.753027
ENSCAFT00000022589	WD repeat domain 61	WDR61	E2RBV0	305	>tr|E2RBV0|E2RBV0_CANFA Uncharacterized protein OS=Canis familiaris GN=WDR61 PE=4 SV=1	1592700	1299700	1300400	1289400	1	1	0.895381	0.962238	7.7226e-07	0.00269606	6.91467e-07	0.00259348
ENSCAFT00000023731	Uncharacterized protein	RPL22	J9NYB5	128	>tr|J9NYB5|J9NYB5_CANFA Uncharacterized protein OS=Canis familiaris GN=RPL22 PE=4 SV=1	1	1	3186100	3596100	1	2653600	3391100	0.000127937	NR	NR	NR	NR
ENSCAFT00000023017	serpin peptidase inhibitor, clade C (antithrombin), member 1	SERPINC1	E2RES2	465	>tr|E2RES2|E2RES2_CANFA Uncharacterized protein OS=Canis familiaris GN=SERPINC1 PE=3 SV=2	1	1	2509600	3401400	3945800	9560400	2955500	0.000266888	2.28493	0.227771	6753100	1.36582e-07
ENSCAFT00000047001	Uncharacterized protein	LOC100855913	J9NYK7	322	>tr|J9NYK7|J9NYK7_CANFA Uncharacterized protein OS=Canis familiaris GN=LOC100855913 PE=4 SV=1	2636100	1	1	1	1	1	NR	NR	1	1	NR	NR
0	#N/A	SOD1	Q8WNN6	153	>sp|Q8WNN6|SODC_CANFA Superoxide dismutase [Cu-Zn] OS=Canis familiaris GN=SOD1 PE=2 SV=1	1	1	1	1	1	3791800	1	1	NR	NR	NR	NR
ENSCAFT00000001052	plexin B2	PLXNB2	F1P9S5	1840	>tr|F1P9S5|F1P9S5_CANFA Uncharacterized protein OS=Canis familiaris GN=PLXNB2 PE=4 SV=2	7240500	5537500	4452500	3968000	5341000	4570400	0.658984	0.680224	1.17706	0.566475	0.775661	0.826441
ENSCAFT00000015551	Canis lupus familiaris endothelin 1 (EDN1), mRNA.	EDN1	P13206	202	>sp|P13206|EDN1_CANFA Endothelin-1 OS=Canis familiaris GN=EDN1 PE=2 SV=2	1	1	5896900	1	1	1	NR	NR	NR	NR	1	1
ENSCAFT00000002169	Canis lupus familiaris podocalyxin-like (PODXL), mRNA.	PODXL	F1PID4	546	>tr|F1PID4|F1PID4_CANFA Podocalyxin (Fragment) OS=Canis familiaris GN=PODXL PE=4 SV=2;>tr|J9P7C6|J9P7C6_CANFA Podocalyxin (Fragment) OS=Canis familiaris GN=PODXL PE=4 SV=1;>sp|Q52S86|PODXL_CANFA Podocalyxin OS=Canis familiaris GN=PODXL PE=1 SV=1	83331000	48973000	48760000	52163000	1	1	0.762811	0.652872	1.98171e-08	3.14e-31	1.51167e-08	2.75608e-24
ENSCAFT00000002160	Uncharacterized protein		J9JHW4	263	>tr|J9JHW4|J9JHW4_CANFA Uncharacterized protein OS=Canis familiaris PE=4 SV=1;>tr|J9P915|J9P915_CANFA Uncharacterized protein OS=Canis familiaris GN=LOC100856128 PE=4 SV=1	5761100	3175600	5491200	5761300	2028300	2689700	1.25913	0.828736	0.419285	0.756535	0.527935	0.66622
ENSCAFT00000027285	Uncharacterized protein	PBDC1	E2RSR4	220	>tr|E2RSR4|E2RSR4_CANFA Uncharacterized protein OS=Canis familiaris GN=PBDC1 PE=4 SV=2	6904900	4811700	4144700	3417700	2765400	2514000	0.645443	0.690536	0.698112	0.936078	0.450591	0.548421
ENSCAFT00000003651	insulin-like growth factor binding protein 7	IGFBP7	E2RNL2	282	>tr|E2RNL2|E2RNL2_CANFA Uncharacterized protein OS=Canis familiaris GN=IGFBP7 PE=4 SV=1	938660000	693940000	391990000	434930000	230360000	192090000	0.506505	0.186181	0.510872	0.628343	0.258759	0.067673
ENSCAFT00000024972	2',3'-cyclic nucleotide 3' phosphodiesterase	CNP	F1PYI3	420	>tr|F1PYI3|F1PYI3_CANFA Uncharacterized protein OS=Canis familiaris GN=CNP PE=4 SV=2	6085600	4603000	1405000	2142600	4545700	5775600	0.331905	0.448445	2.90938	0.220771	0.965636	0.976632
ENSCAFT00000022799	fibronectin 1	FN1	F1P6H7	2426	>tr|F1P6H7|F1P6H7_CANFA Fibronectin (Fragment) OS=Canis familiaris GN=FN1 PE=4 SV=2	212340000	254260000	29307000	33865000	3900700000	4423100000	0.135388	0.000391448	131.764	2.65179e-22	17.8393	0.000180731
ENSCAFT00000009055	eukaryotic translation initiation factor 4A3	EIF4A3	E2RDZ4	411	>tr|E2RDZ4|E2RDZ4_CANFA Uncharacterized protein OS=Canis familiaris GN=EIF4A3 PE=3 SV=1	1145300	1258300	1722500	1415100	1	1	1.30538	0.908343	6.3743e-07	0.00143874	8.32085e-07	0.00321145
ENSCAFT00000001410	septin 8	sept8	F1PQD4	800	>tr|F1PQD4|F1PQD4_CANFA Uncharacterized protein OS=Canis familiaris GN=SEPT8 PE=3 SV=2	1	1113100	1	1	1	1	NR	NR	1	1	NR	NR
ENSCAFT00000002579	calumenin	CALU	E2RN38	315	>tr|E2RN38|E2RN38_CANFA Uncharacterized protein OS=Canis familiaris GN=CALU PE=4 SV=1	18198000	11754000	11770000	10777000	2489600	3311200	0.752771	0.688333	0.257276	0.366966	0.19367	0.144738
ENSCAFT00000002859	protein tyrosine kinase 7	PTK7	E2RMT2	1070	>tr|E2RMT2|E2RMT2_CANFA Uncharacterized protein OS=Canis familiaris GN=PTK7 PE=4 SV=1;>tr|F1PHH3|F1PHH3_CANFA Uncharacterized protein (Fragment) OS=Canis familiaris GN=PTK7 PE=4 SV=1	8774200	8015600	4415100	3505900	1	1	0.471775	0.428602	2.52493e-07	3.60035e-05	1.1912e-07	6.55749e-09
ENSCAFT00000027264	AHA1, activator of heat shock 90kDa protein ATPase homolog 1 (yeast)	AHSA1	E2RSU7	338	>tr|E2RSU7|E2RSU7_CANFA Uncharacterized protein OS=Canis familiaris GN=AHSA1 PE=4 SV=1	1093200	1097000	728670	1	1	1	NR	NR	NR	NR	9.13159e-07	0.00323768
ENSCAFT00000028559	Uncharacterized protein	PRPS1	E2RBG1	318	>tr|E2RBG1|E2RBG1_CANFA Uncharacterized protein OS=Canis familiaris GN=PRPS1 PE=3 SV=1;>tr|E2R0X3|E2R0X3_CANFA Uncharacterized protein OS=Canis familiaris GN=PRPS2 PE=3 SV=1	1721900	1	1306500	1701900	1380400	1433000	NR	NR	0.935181	0.831754	NR	NR
0	#N/A	PPP1CB	Q8MJ47	327	>sp|Q8MJ47|PP1B_CANFA Serine/threonine-protein phosphatase PP1-beta catalytic subunit OS=Canis familiaris GN=PPP1CB PE=2 SV=4;>tr|F1P7S9|F1P7S9_CANFA Serine/threonine-protein phosphatase (Fragment) OS=Canis familiaris GN=PPP1CB PE=3 SV=2	645520	1252000	1419000	2857000	1	1	2.25347	0.715292	4.67727e-07	0.000431512	1.05401e-06	0.00332505
ENSCAFT00000035708	Canis lupus familiaris mitogen-activated protein kinase 1 (MAPK1), mRNA.	MAPK1	E2R2N2	360	>tr|E2R2N2|E2R2N2_CANFA Mitogen-activated protein kinase OS=Canis familiaris GN=MAPK1 PE=3 SV=1	2360700	1108800	1333400	1	1	1	NR	NR	NR	NR	5.76452e-07	0.00179646
ENSCAFT00000048814	stathmin 1	STMN1	J9NVP2	149	>tr|J9NVP2|J9NVP2_CANFA Stathmin OS=Canis familiaris GN=STMN1 PE=3 SV=1	1	1	2371600	3119300	1051000	1935700	2745450	0.000455128	0.543936	0.941829	1493350	0.00254789
ENSCAFT00000038324	cleavage and polyadenylation specific factor 7, 59kDa	CPSF7	E2RHC1	471	>tr|E2RHC1|E2RHC1_CANFA Uncharacterized protein OS=Canis familiaris GN=CPSF7 PE=4 SV=1;>tr|E2R0Y4|E2R0Y4_CANFA Uncharacterized protein (Fragment) OS=Canis familiaris GN=CPSF7 PE=4 SV=2	565920	695100	1729300	1712100	1	1	2.72906	0.688692	5.81159e-07	0.00116468	1.58602e-06	0.00330368
ENSCAFT00000004463	RAD23 homolog B (S. cerevisiae)	RAD23B	E2R4A5	406	>tr|E2R4A5|E2R4A5_CANFA Uncharacterized protein OS=Canis familiaris GN=RAD23B PE=4 SV=2	2150500	1178600	1466500	2281000	802490	1	1.12568	0.954786	NR	NR	NR	NR
ENSCAFT00000008286	Uncharacterized protein	SRSF2	E2RDB2	221	>tr|E2RDB2|E2RDB2_CANFA Uncharacterized protein OS=Canis familiaris GN=SRSF2 PE=4 SV=1	1	1	1	1	1	1732900	1	1	NR	NR	NR	NR
0	#N/A	RAB21	P55745	223	>sp|P55745|RAB21_CANFA Ras-related protein Rab-21 OS=Canis familiaris GN=RAB21 PE=3 SV=3;>tr|F1PGI1|F1PGI1_CANFA Ras-related protein Rab-21 (Fragment) OS=Canis familiaris GN=RAB21 PE=3 SV=2	1	1	1	1	1	882620	1	1	NR	NR	NR	NR
ENSCAFT00000011393	Uncharacterized protein	SDCBP	F1PKR0	297	>tr|F1PKR0|F1PKR0_CANFA Uncharacterized protein OS=Canis familiaris GN=SDCBP PE=4 SV=2	63110000	35291000	14139000	13763000	26169000	24249000	0.283554	0.078045	1.80697	0.118798	0.512373	0.38469
ENSCAFT00000023993	quinoid dihydropteridine reductase	QDPR	E2RLU9	242	>tr|E2RLU9|E2RLU9_CANFA Uncharacterized protein OS=Canis familiaris GN=QDPR PE=4 SV=1	777610	896810	1117600	1484400	789670	2540400	1.55397	0.863426	1.27981	0.704401	1.98879	0.76783
ENSCAFT00000014264	annexin A10	ANXA10	F1PTL7	324	>tr|F1PTL7|F1PTL7_CANFA Uncharacterized protein OS=Canis familiaris GN=ANXA10 PE=4 SV=2	3046900	1737200	1139800	1148000	1	1	0.478209	0.726252	8.74202e-07	0.00335434	4.18051e-07	0.000543089
ENSCAFT00000029855	scaffold attachment factor B	SAFB	E2QYH6	1054	>tr|E2QYH6|E2QYH6_CANFA Uncharacterized protein OS=Canis familiaris GN=SAFB PE=4 SV=2;>tr|F1PPN1|F1PPN1_CANFA Uncharacterized protein OS=Canis familiaris GN=SAFB2 PE=4 SV=2;>tr|J9JHN8|J9JHN8_CANFA Uncharacterized protein OS=Canis familiaris GN=SAFB2 PE=4 S	1	599830	972520	2075000	1	1	NR	NR	6.56271e-07	0.00177944	NR	NR
ENSCAFT00000047723	karyopherin alpha 4 (importin alpha 3)	KPNA4	J9PAW2	521	>tr|J9PAW2|J9PAW2_CANFA Importin subunit alpha OS=Canis familiaris GN=KPNA4 PE=3 SV=1;>tr|E2RPB3|E2RPB3_CANFA Uncharacterized protein (Fragment) OS=Canis familiaris GN=KPNA4 PE=4 SV=2	785200	804710	1023600	1180000	1391400	1168200	1.38599	0.901292	1.16155	0.759011	1.6099	0.847874
ENSCAFT00000016672	Proteasome subunit alpha type	LOC610188	J9P9G4	263	>tr|J9P9G4|J9P9G4_CANFA Proteasome subunit alpha type OS=Canis familiaris GN=LOC610188 PE=3 SV=1	1	933090	1	1	1	1	NR	NR	1	1	NR	NR
ENSCAFT00000032294	cysteine-rich, angiogenic inducer, 61	CYR61	E2RAA0	381	>tr|E2RAA0|E2RAA0_CANFA Uncharacterized protein OS=Canis familiaris GN=CYR61 PE=4 SV=1	659170000	551740000	555630000	452510000	3175300	634910	0.832547	0.732166	0.00377945	2.03897e-14	0.00314657	8.75858e-08
ENSCAFT00000003862	nuclear cap binding protein subunit 1, 80kDa	NCBP1	F1PUP7	790	>tr|F1PUP7|F1PUP7_CANFA Uncharacterized protein OS=Canis familiaris GN=NCBP1 PE=4 SV=2	534800	613720	671380	771930	1	1	1.25667	0.936242	1.3857e-06	0.00645657	1.74137e-06	0.00333212
ENSCAFT00000015202	ATPase, Ca++ transporting, plasma membrane 4	ATP2B4	F1PHQ7	1206	>tr|F1PHQ7|F1PHQ7_CANFA Calcium-transporting ATPase OS=Canis familiaris GN=ATP2B4 PE=3 SV=2	1	1	1	1	1697200	1284200	1	1	1.4907e+06	0.000222684	1.4907e+06	0.00252449
ENSCAFT00000026901	carbonic anhydrase XII	CA12	F1Q440	309	>tr|F1Q440|F1Q440_CANFA Uncharacterized protein (Fragment) OS=Canis familiaris GN=CA12 PE=4 SV=1;>tr|F1Q441|F1Q441_CANFA Uncharacterized protein OS=Canis familiaris GN=CA12 PE=4 SV=2	44817000	23161000	15464000	14037000	1	1	0.433979	0.230529	6.77943e-08	3.07366e-14	2.94213e-08	5.24028e-20
ENSCAFT00000045054	epidermal growth factor receptor pathway substrate 8	EPS8	J9P1R0	802	>tr|J9P1R0|J9P1R0_CANFA Uncharacterized protein OS=Canis familiaris GN=EPS8 PE=4 SV=1;>tr|F1PLS1|F1PLS1_CANFA Uncharacterized protein OS=Canis familiaris GN=EPS8 PE=4 SV=2	1	2426700	1	1074100	1	1	NR	NR	NR	NR	NR	NR
ENSCAFT00000042843	glia maturation factor, beta	GMFB	J9NV86	142	>tr|J9NV86|J9NV86_CANFA Uncharacterized protein OS=Canis familiaris GN=GMFB PE=4 SV=1	7365400	1719300	4015400	3670900	2619800	3077600	0.846071	0.893643	0.741241	0.896652	0.627142	0.752795
ENSCAFT00000029080	Canis lupus familiaris syntaxin binding protein 2 (STXBP2), mRNA.	STXBP2	Q28288	593	>sp|Q28288|STXB2_CANFA Syntaxin-binding protein 2 OS=Canis familiaris GN=STXBP2 PE=2 SV=1	1519400	1451000	1	408950	1	1	NR	NR	NR	NR	6.7331e-07	0.00251911
ENSCAFT00000024087	CD9 molecule	CD9	F1PQM7	207	>tr|F1PQM7|F1PQM7_CANFA Tetraspanin (Fragment) OS=Canis familiaris GN=CD9 PE=3 SV=2	8780800	2217400	4691300	1	12665000	8225800	NR	NR	NR	NR	1.89947	0.567499
ENSCAFT00000029641	KH-type splicing regulatory protein	KHSRP	F6Y140	602	>tr|F6Y140|F6Y140_CANFA Uncharacterized protein OS=Canis familiaris GN=KHSRP PE=4 SV=1	562350	836510	1235900	1165600	1	1	1.71676	0.837614	8.32813e-07	0.00306373	1.42974e-06	0.00329782
ENSCAFT00000006148	laminin, beta 1	LAMB1	F1PCD8	1649	>tr|F1PCD8|F1PCD8_CANFA Uncharacterized protein OS=Canis familiaris GN=LAMB1 PE=4 SV=2	122670000	86441000	36810000	19061000	32094000	36058000	0.267183	0.0376232	1.21981	0.218747	0.325913	0.14408
ENSCAFT00000000455	vesicle (multivesicular body) trafficking 1	VTA1	F1PBM2	306	>tr|F1PBM2|F1PBM2_CANFA Uncharacterized protein OS=Canis familiaris GN=VTA1 PE=4 SV=2	1	1217900	1	1	1974300	1	NR	NR	NR	NR	NR	NR
ENSCAFT00000048094	cleavage and polyadenylation specific factor 6, 68kDa	CPSF6	J9NRP4	549	>tr|J9NRP4|J9NRP4_CANFA Uncharacterized protein OS=Canis familiaris GN=CPSF6 PE=4 SV=1;>tr|F1PGL4|F1PGL4_CANFA Uncharacterized protein (Fragment) OS=Canis familiaris GN=CPSF6 PE=4 SV=1;>tr|J9NXJ8|J9NXJ8_CANFA Uncharacterized protein (Fragment) OS=Canis fam	851450	544380	752420	918910	569630	1	1.19737	0.948156	NR	NR	NR	NR
ENSCAFT00000046646	calponin 3, acidic	CNN3	J9P766	221	>tr|J9P766|J9P766_CANFA Uncharacterized protein OS=Canis familiaris GN=CNN3 PE=4 SV=1;>tr|F1P9W2|F1P9W2_CANFA Uncharacterized protein (Fragment) OS=Canis familiaris GN=CNN3 PE=4 SV=1	1	1	1	1	1	643390	1	1	NR	NR	NR	NR
ENSCAFT00000006233	Uncharacterized protein	NUCB1	E2RSV9	457	>tr|E2RSV9|E2RSV9_CANFA Uncharacterized protein OS=Canis familiaris GN=NUCB1 PE=4 SV=1	181490000	154940000	72108000	59805000	49056000	72702000	0.392096	0.0786089	0.923017	0.441818	0.361912	0.178071
ENSCAFT00000020703	Canis lupus familiaris ribosomal protein S17 (RPS17), mRNA.	RPS17	F1PAJ4	134	>tr|F1PAJ4|F1PAJ4_CANFA 40S ribosomal protein S17 (Fragment) OS=Canis familiaris GN=RPS17 PE=3 SV=2;>sp|P63273|RS17_CANFA 40S ribosomal protein S17 OS=Canis familiaris GN=RPS17 PE=2 SV=2	1	1	3103800	1678200	1359100	1895900	2391000	0.00084148	0.680678	0.961856	1.6275e+06	0.00214311
ENSCAFT00000039816	Uncharacterized protein	OAT	F1Q2A2	440	>tr|F1Q2A2|F1Q2A2_CANFA Uncharacterized protein OS=Canis familiaris GN=OAT PE=3 SV=1	4195900	2421600	2088600	1800200	1	2470400	0.587654	0.751332	NR	NR	NR	NR
ENSCAFT00000004837	Uncharacterized protein	CAP1	E2QZ50	475	>tr|E2QZ50|E2QZ50_CANFA Uncharacterized protein OS=Canis familiaris GN=CAP1 PE=4 SV=1	32581000	20667000	31623000	29323000	26754000	25188000	1.14457	0.84413	0.852263	0.588051	0.975473	0.975063
0	#N/A	PEBP1	Q3YIX4	187	>sp|Q3YIX4|PEBP1_CANFA Phosphatidylethanolamine-binding protein 1 OS=Canis familiaris GN=PEBP1 PE=1 SV=1;>tr|F1P699|F1P699_CANFA Phosphatidylethanolamine-binding protein 1 OS=Canis familiaris GN=PEBP1 PE=4 SV=2	67895000	52109000	76191000	58583000	13659000	9109600	1.12308	0.846049	0.168939	0.0156815	0.189732	0.0401436
ENSCAFT00000046399	Uncharacterized protein	LOC608330	J9NYJ8	208	>tr|J9NYJ8|J9NYJ8_CANFA Uncharacterized protein OS=Canis familiaris GN=LOC608330 PE=3 SV=1	1	1	3512000	1238200	1	1	2375100	0.00088072	4.21035e-07	0.000253651	1	1
ENSCAFT00000036343	tyrosine 3-monooxygenase/tryptophan 5-monooxygenase activation protein, theta		F6Y478	165	>tr|F6Y478|F6Y478_CANFA Uncharacterized protein OS=Canis familiaris PE=4 SV=1	9033100	8231600	22698000	22778000	16263000	12041000	2.63405	0.160122	0.622394	0.996525	1.63941	0.62248
ENSCAFT00000026771	Canis lupus familiaris nucleophosmin (nucleolar phosphoprotein B23, numatrin) (NPM1), mRNA.	LOC608047	E2RTB1	294	>tr|E2RTB1|E2RTB1_CANFA Uncharacterized protein OS=Canis familiaris GN=LOC608047 PE=4 SV=2;>tr|E2R4V7|E2R4V7_CANFA Uncharacterized protein OS=Canis familiaris PE=4 SV=2;>tr|E2REX9|E2REX9_CANFA Uncharacterized protein OS=Canis familiaris PE=4 SV=2	25784000	10862000	21974000	15266000	15543000	9342800	1.01621	0.981612	0.668255	0.932772	0.679086	0.666508
ENSCAFT00000046785	Uncharacterized protein	PHGDH	J9P120	533	>tr|J9P120|J9P120_CANFA Uncharacterized protein OS=Canis familiaris GN=PHGDH PE=3 SV=1;>tr|J9P9I6|J9P9I6_CANFA Uncharacterized protein OS=Canis familiaris GN=PHGDH PE=3 SV=1;>tr|L7N0I9|L7N0I9_CANFA Uncharacterized protein OS=Canis familiaris GN=PHGDH PE=3	1951300	1	3644500	3230600	393460	1491300	NR	NR	0.274143	0.650708	NR	NR
ENSCAFT00000002468	phosphoserine aminotransferase 1	PSAT1	E2RDN1	411	>tr|E2RDN1|E2RDN1_CANFA Phosphoserine aminotransferase (Fragment) OS=Canis familiaris GN=PSAT1 PE=3 SV=2;>tr|J9JHU3|J9JHU3_CANFA Phosphoserine aminotransferase OS=Canis familiaris GN=PSAT1 PE=3 SV=1	7208300	9184600	13275000	11114000	4798000	6391500	1.48778	0.617499	0.458793	0.712594	0.682582	0.735854
0	#N/A		Q9MZD3	156	>tr|Q9MZD3|Q9MZD3_CANFA Peptidyl-prolyl cis-trans isomerase (Fragment) OS=Canis familiaris PE=2 SV=1;>tr|F1PK62|F1PK62_CANFA Peptidyl-prolyl cis-trans isomerase OS=Canis familiaris PE=3 SV=1	152240000	83982000	134700000	107290000	51247000	30959000	1.02442	0.96414	0.339708	0.205318	0.348003	0.170524
ENSCAFT00000030426	eukaryotic translation elongation factor 2	EEF2	F6XRY2	858	>tr|F6XRY2|F6XRY2_CANFA Uncharacterized protein OS=Canis familiaris GN=EEF2 PE=4 SV=1	107240000	87217000	100020000	121410000	66573000	71511000	1.13871	0.811447	0.623601	0.991347	0.7101	0.644613
ENSCAFT00000011720	Uncharacterized protein	KRT86	F1PRB0	461	>tr|F1PRB0|F1PRB0_CANFA Uncharacterized protein (Fragment) OS=Canis familiaris GN=KRT86 PE=3 SV=2	2014600	2259200	1	1	1	1	4.67968e-07	0.00133022	1	1	4.67968e-07	0.00085698
ENSCAFT00000032043	family with sequence similarity 129, member B	FAM129B	E2RR68	745	>tr|E2RR68|E2RR68_CANFA Uncharacterized protein OS=Canis familiaris GN=FAM129B PE=4 SV=1	1	1526600	1071500	1625000	6269000	4257500	NR	NR	3.90376	0.153109	NR	NR
ENSCAFT00000006369	Canis lupus familiaris ribosomal protein L18 (RPL18), mRNA.	RPL18	D0VWQ3	188	>sp|D0VWQ3|RL18_CANFA Ribosomal protein L18 OS=Canis familiaris GN=RPL18 PE=1 SV=2	1	1669100	1318400	905610	3217100	7006200	NR	NR	4.59679	0.140578	NR	NR
ENSCAFT00000030948	tubulin, beta 4B class IVb	TUBB4B	L7N0I7	445	>tr|L7N0I7|L7N0I7_CANFA Uncharacterized protein OS=Canis familiaris GN=TUBB4B PE=3 SV=1	50209000	36232000	37716000	51935000	38446000	32621000	1.03714	0.95244	0.792707	0.621112	0.822145	0.796905
ENSCAFT00000026321	moesin	MSN	E2R7F1	577	>tr|E2R7F1|E2R7F1_CANFA Uncharacterized protein OS=Canis familiaris GN=MSN PE=4 SV=2	41238000	52734000	34508000	35241000	34063000	57714000	0.742232	0.622948	1.31582	0.139965	0.976642	0.975053
ENSCAFT00000006664	annexin A5	ANXA5	E2RQ14	321	>tr|E2RQ14|E2RQ14_CANFA Annexin OS=Canis familiaris GN=ANXA5 PE=3 SV=2	1	1	1	1	1391000	2520000	1	1	1955500	9.49709e-05	1955500	0.00115407
ENSCAFT00000043229	heterogeneous nuclear ribonucleoprotein U (scaffold attachment factor A)	HNRNPU	J9P6J3	702	>tr|J9P6J3|J9P6J3_CANFA Uncharacterized protein OS=Canis familiaris GN=HNRNPU PE=4 SV=1;>tr|F1Q3W0|F1Q3W0_CANFA Uncharacterized protein (Fragment) OS=Canis familiaris GN=HNRNPU PE=4 SV=2	7811000	4444100	4647900	2997200	3867900	2802100	0.62383	0.661437	0.872454	0.796851	0.544263	0.628587
ENSCAFT00000020500	S100 calcium binding protein A11	S100A11	F1PFF2	98	>tr|F1PFF2|F1PFF2_CANFA Protein S100 (Fragment) OS=Canis familiaris GN=S100A11 PE=3 SV=2	3707300	3109900	2781500	8350800	5130300	5757000	1.63297	0.676204	0.977992	0.654402	1.59703	0.713401
ENSCAFT00000027074	calreticulin	CALR	F6UYJ9	406	>tr|F6UYJ9|F6UYJ9_CANFA Calreticulin OS=Canis familiaris GN=CALR PE=3 SV=1	6791400	6463900	6551900	8146000	2691400	4105400	1.10883	0.907169	0.462433	0.784412	0.512761	0.584849
ENSCAFT00000013882	thrombospondin 1	THBS1	F1PBI6	1170	>tr|F1PBI6|F1PBI6_CANFA Uncharacterized protein OS=Canis familiaris GN=THBS1 PE=4 SV=2	207540000	189880000	92516000	97676000	56034000	70587000	0.478567	0.165028	0.665754	0.882553	0.318608	0.132012
ENSCAFT00000000163	Uncharacterized protein	PA2G4	E2QW49	394	>tr|E2QW49|E2QW49_CANFA Uncharacterized protein OS=Canis familiaris GN=PA2G4 PE=4 SV=1	8587700	9850900	13460000	15580000	2519000	1595400	1.57496	0.547448	0.14168	0.101882	0.223141	0.213196
ENSCAFT00000017946	CSE1 chromosome segregation 1-like (yeast)	CSE1L	F1Q1V0	973	>tr|F1Q1V0|F1Q1V0_CANFA Uncharacterized protein OS=Canis familiaris GN=CSE1L PE=4 SV=2	3063300	6766900	6969500	3690200	5041800	11710000	1.08438	0.938968	1.57151	0.286919	1.70412	0.644757
ENSCAFT00000024251	MYB binding protein (P160) 1a	MYBBP1A	F1PKR9	1259	>tr|F1PKR9|F1PKR9_CANFA Uncharacterized protein OS=Canis familiaris GN=MYBBP1A PE=4 SV=2;>tr|J9NUP0|J9NUP0_CANFA Uncharacterized protein OS=Canis familiaris GN=MYBBP1A PE=4 SV=1;>tr|J9P948|J9P948_CANFA Uncharacterized protein (Fragment) OS=Canis familiaris	2455100	584700	531190	987360	3192400	7391000	0.499556	0.784227	6.96941	0.0839063	3.48161	0.422418
0	#N/A	mif	Q4GX48	60	>tr|Q4GX48|Q4GX48_CANFA Macrophage migration inhibitory factor (Fragment) OS=Canis familiaris GN=mif PE=2 SV=1	2079200	885410	1637400	1885400	1	1	1.18828	0.936204	5.6773e-07	0.0009787	6.74625e-07	0.00257041
ENSCAFT00000002002	Uncharacterized protein	AKR1B1	F1PNB8	316	>tr|F1PNB8|F1PNB8_CANFA Uncharacterized protein OS=Canis familiaris GN=AKR1B1 PE=4 SV=2;>tr|E2RAU6|E2RAU6_CANFA Uncharacterized protein (Fragment) OS=Canis familiaris GN=AKR1B1 PE=4 SV=2	22941000	27376000	43502000	37632000	15725000	16890000	1.61246	0.489278	0.401989	0.496433	0.64819	0.602056
ENSCAFT00000014677	L-lactate dehydrogenase	LOC490690	F1PVW0	361	>tr|F1PVW0|F1PVW0_CANFA L-lactate dehydrogenase OS=Canis familiaris GN=LOC490690 PE=3 SV=2;>tr|E2RA64|E2RA64_CANFA L-lactate dehydrogenase OS=Canis familiaris GN=LOC490690 PE=3 SV=2	109530000	158550000	173440000	162160000	54596000	72452000	1.25187	0.672752	0.37857	0.229223	0.473918	0.314813
ENSCAFT00000030351	Proteasome subunit alpha type	PSMA2	E2R1C3	248	>tr|E2R1C3|E2R1C3_CANFA Proteasome subunit alpha type (Fragment) OS=Canis familiaris GN=PSMA2 PE=3 SV=2	8259200	4213800	6201800	5677200	1226500	2780300	0.952377	0.959413	0.337301	0.63768	0.321238	0.419906
ENSCAFT00000044584	tyrosine 3-monooxygenase/tryptophan 5-monooxygenase activation protein, epsilon	YWHAE	J9P9V0	124	>tr|J9P9V0|J9P9V0_CANFA Uncharacterized protein OS=Canis familiaris GN=YWHAE PE=4 SV=1	20324000	10664000	21080000	29123000	4724100	10739000	1.62008	0.478757	0.308011	0.352386	0.499003	0.495625
ENSCAFT00000013737	transketolase	TKT	F1PE28	576	>tr|F1PE28|F1PE28_CANFA Uncharacterized protein OS=Canis familiaris GN=TKT PE=4 SV=2	46713000	39950000	41812000	41276000	13473000	10242000	0.958748	0.944447	0.28542	0.238236	0.273646	0.114038
ENSCAFT00000046504	Uncharacterized protein	AHNAK2	J9NZV9	1648	>tr|J9NZV9|J9NZV9_CANFA Uncharacterized protein OS=Canis familiaris GN=AHNAK2 PE=4 SV=1;>tr|H9GWI3|H9GWI3_CANFA Uncharacterized protein (Fragment) OS=Canis familiaris PE=4 SV=2	4975000	3076000	7405900	7953600	2804600	4653200	1.90778	0.507303	0.48555	0.815709	0.92632	0.956533
ENSCAFT00000010628	heterogeneous nuclear ribonucleoprotein A1	HNRNPA1L2	E2QYP1	373	>tr|E2QYP1|E2QYP1_CANFA Uncharacterized protein OS=Canis familiaris GN=HNRNPA1L2 PE=4 SV=2;>tr|F1Q3G7|F1Q3G7_CANFA Uncharacterized protein (Fragment) OS=Canis familiaris GN=HNRNPA1L2 PE=4 SV=1;>tr|L7N0C2|L7N0C2_CANFA Uncharacterized protein OS=Canis famili	40232000	18018000	12056000	16262000	8317000	7495700	0.486146	0.299013	0.558397	0.890718	0.271463	0.135943
ENSCAFT00000037603	Uncharacterized protein	PDIA6	E2RB37	440	>tr|E2RB37|E2RB37_CANFA Uncharacterized protein OS=Canis familiaris GN=PDIA6 PE=3 SV=1	3681900	6876100	6843900	8842900	3881500	2674800	1.48577	0.667373	0.41795	0.707837	0.620979	0.716831
ENSCAFT00000030741	agrin	AGRN	F1Q2Z6	2046	>tr|F1Q2Z6|F1Q2Z6_CANFA Uncharacterized protein OS=Canis familiaris GN=AGRN PE=4 SV=2	1226300000	904690000	365840000	315720000	210510000	287760000	0.319833	0.0295606	0.731073	0.697438	0.233821	0.0404554
0	#N/A	ADAM17	M1V4E8	823	>tr|M1V4E8|M1V4E8_CANFA Disintegrin and metalloproteinase domain-containing protein 17 OS=Canis familiaris GN=ADAM17 PE=2 SV=1;>tr|F1PFZ9|F1PFZ9_CANFA Uncharacterized protein OS=Canis familiaris GN=ADAM17 PE=4 SV=2	1	1	2181300	2306400	1812700	1	2243850	0.00106333	NR	NR	NR	NR
0	#N/A	HSPA1	Q7YQC6	641	>sp|Q7YQC6|HSP71_CANFA Heat shock 70 kDa protein 1 OS=Canis familiaris GN=HSPA1 PE=2 SV=1;>tr|G1K268|G1K268_CANFA Uncharacterized protein (Fragment) OS=Canis familiaris GN=LOC102155697 PE=3 SV=1;>tr|G1K267|G1K267_CANFA Uncharacterized protein OS=Canis fami	8587600	3452800	3706800	5211700	21033000	19461000	0.740715	0.771363	4.54045	0.00953271	3.36318	0.199801
ENSCAFT00000038258	ribophorin II	RPN2	F1PCT7	647	>tr|F1PCT7|F1PCT7_CANFA Uncharacterized protein OS=Canis familiaris GN=RPN2 PE=4 SV=2;>tr|F1PBH2|F1PBH2_CANFA Uncharacterized protein (Fragment) OS=Canis familiaris GN=RPN2 PE=4 SV=2	1	1	1	1	900620	1	1	1	NR	NR	NR	NR
ENSCAFT00000029410	heterogeneous nuclear ribonucleoprotein M	HNRNPM	E2RMR3	743	>tr|E2RMR3|E2RMR3_CANFA Uncharacterized protein OS=Canis familiaris GN=HNRNPM PE=4 SV=2	1766800	1278900	2073200	1852800	1111900	1469500	1.28903	0.903612	0.657514	0.976661	0.847556	0.939471
ENSCAFT00000000898	tyrosine 3-monooxygenase/tryptophan 5-monooxygenase activation protein, zeta	YWHAZ	F1PBL1	245	>tr|F1PBL1|F1PBL1_CANFA Uncharacterized protein OS=Canis familiaris GN=YWHAZ PE=3 SV=2;>tr|J9PAA1|J9PAA1_CANFA Uncharacterized protein (Fragment) OS=Canis familiaris GN=YWHAZ PE=3 SV=1	63321000	36620000	118670000	121880000	103850000	82111000	2.40692	0.113074	0.773066	0.597502	1.86071	0.415309
ENSCAFT00000019003	proteasome (prosome, macropain) activator subunit 2 (PA28 beta)	PSME2	F1PD77	239	>tr|F1PD77|F1PD77_CANFA Uncharacterized protein OS=Canis familiaris GN=PSME2 PE=4 SV=2	12352000	5973900	9748700	8518400	1296100	1422500	0.996791	0.996887	0.148825	0.227735	0.148347	0.132487
ENSCAFT00000017379	3'(2'), 5'-bisphosphate nucleotidase 1	BPNT1	E2R864	308	>tr|E2R864|E2R864_CANFA Uncharacterized protein OS=Canis familiaris GN=BPNT1 PE=4 SV=1;>tr|J9P1R5|J9P1R5_CANFA Uncharacterized protein OS=Canis familiaris GN=BPNT1 PE=4 SV=1	2573300	5026400	4859400	3953300	1447000	3746700	1.15961	0.906009	0.589343	0.969817	0.683409	0.807656
ENSCAFT00000003879	acidic (leucine-rich) nuclear phosphoprotein 32 family, member B	ANP32B	F1PUN9	261	>tr|F1PUN9|F1PUN9_CANFA Uncharacterized protein (Fragment) OS=Canis familiaris GN=ANP32B PE=4 SV=2	3619300	3096500	3409100	4571300	1534900	3834800	1.1883	0.899543	0.672861	0.948438	0.799562	0.889184
ENSCAFT00000037494	Histone H4		L7N0L3	96	>tr|L7N0L3|L7N0L3_CANFA Histone H4 (Fragment) OS=Canis familiaris PE=3 SV=1;>tr|J9NRV0|J9NRV0_CANFA Histone H4 (Fragment) OS=Canis familiaris PE=3 SV=1;>tr|F2Z4N2|F2Z4N2_CANFA Histone H4 OS=Canis familiaris GN=HIST4H4 PE=3 SV=1	40837000	122250000	82744000	63070000	54852000	105390000	0.894087	0.857332	1.09895	0.250981	0.982555	0.982015
ENSCAFT00000002092	matrin 3	MATR3	F1PLN7	849	>tr|F1PLN7|F1PLN7_CANFA Uncharacterized protein OS=Canis familiaris GN=MATR3 PE=4 SV=2;>tr|E2RL92|E2RL92_CANFA Uncharacterized protein OS=Canis familiaris GN=MATR3 PE=4 SV=2	5536700	3217400	2126200	3648700	2150200	1538100	0.659679	0.765916	0.638678	0.985263	0.421323	0.587097
ENSCAFT00000003151	valosin containing protein	VCP	E2RLQ9	822	>tr|E2RLQ9|E2RLQ9_CANFA Uncharacterized protein (Fragment) OS=Canis familiaris GN=VCP PE=3 SV=2	46752000	27128000	26676000	30135000	44531000	39559000	0.768963	0.705656	1.48017	0.0803723	1.1382	0.865825
ENSCAFT00000028644	dynein, cytoplasmic 1, heavy chain 1	DYNC1H1	F1PGY9	4646	>tr|F1PGY9|F1PGY9_CANFA Uncharacterized protein OS=Canis familiaris GN=DYNC1H1 PE=4 SV=2	3651800	1843700	2163000	2602200	5740400	3193700	0.867109	0.933381	1.87486	0.391238	1.62571	0.740261
ENSCAFT00000002795	Annexin	ANXA1	F1P6B7	345	>tr|F1P6B7|F1P6B7_CANFA Annexin OS=Canis familiaris GN=ANXA1 PE=3 SV=1	111070000	96386000	102540000	97204000	140450000	156460000	0.962826	0.944227	1.48645	0.0340306	1.4312	0.62804
ENSCAFT00000002643	Canis lupus familiaris myosin, heavy chain 9, non-muscle (MYH9), mRNA.	MYH9	F1P9J3	1960	>tr|F1P9J3|F1P9J3_CANFA Myosin-9 OS=Canis familiaris GN=MYH9 PE=4 SV=2;>sp|Q258K2|MYH9_CANFA Myosin-9 OS=Canis familiaris GN=MYH9 PE=2 SV=1	13665000	9080300	10812000	10408000	28534000	45081000	0.93294	0.929139	3.46913	0.00725381	3.23649	0.162467
ENSCAFT00000014379	Uncharacterized protein	EIF4A1	J9NY67	406	>tr|J9NY67|J9NY67_CANFA Uncharacterized protein OS=Canis familiaris GN=EIF4A1 PE=3 SV=1;>tr|F1P895|F1P895_CANFA Uncharacterized protein OS=Canis familiaris GN=EIF4A1 PE=3 SV=2;>tr|J9NU36|J9NU36_CANFA Uncharacterized protein OS=Canis familiaris GN=EIF4A1 PE	17391000	22224000	26112000	21411000	15564000	28244000	1.19962	0.786089	0.921827	0.554696	1.10584	0.904544
ENSCAFT00000006178	integrin, beta 1 (fibronectin receptor, beta polypeptide, antigen CD29 includes MDF2, MSK12)	ITGB1	E2RT60	798	>tr|E2RT60|E2RT60_CANFA Integrin beta OS=Canis familiaris GN=ITGB1 PE=3 SV=2	7778200	4899600	2315700	3968000	34445000	33490000	0.495646	0.533977	10.8113	0.000120944	5.35858	0.057582
0	#N/A		Q6VAH9	299	>tr|Q6VAH9|Q6VAH9_CANFA Plakoglobin (Fragment) OS=Canis familiaris PE=2 SV=1	5374400	5174700	4397200	5699600	3138700	3185600	0.957124	0.966001	0.626367	0.993688	0.599511	0.704651
ENSCAFT00000003512	phosphoribosylaminoimidazole carboxylase, phosphoribosylaminoimidazole succinocarboxamide synthetase	PAICS	F1PPT7	450	>tr|F1PPT7|F1PPT7_CANFA Uncharacterized protein OS=Canis familiaris GN=PAICS PE=4 SV=2	8091600	6972700	5838800	4000700	3435300	3781500	0.653167	0.652368	0.733452	0.891041	0.479066	0.529813
ENSCAFT00000002240	plectin	PLEC	F1PHS5	4691	>tr|F1PHS5|F1PHS5_CANFA Uncharacterized protein OS=Canis familiaris GN=PLEC PE=4 SV=2	115720000	89789000	112590000	104480000	152200000	165810000	1.05626	0.9164	1.46501	0.0369764	1.54743	0.556746
ENSCAFT00000045808	Uncharacterized protein	LOC100856570	J9P7I4	1011	>tr|J9P7I4|J9P7I4_CANFA Uncharacterized protein OS=Canis familiaris GN=LOC100856570 PE=3 SV=1;>tr|F1PTG8|F1PTG8_CANFA Uncharacterized protein (Fragment) OS=Canis familiaris GN=LOC100856570 PE=3 SV=2;>tr|J9NUS5|J9NUS5_CANFA Uncharacterized protein OS=Canis	13251000	6290300	7738400	10043000	6844900	6935300	0.909939	0.907059	0.774978	0.784421	0.705183	0.748343
ENSCAFT00000004622	heterogeneous nuclear ribonucleoprotein A2/B1	HNRNPA2B1	F1Q1K6	353	>tr|F1Q1K6|F1Q1K6_CANFA Uncharacterized protein (Fragment) OS=Canis familiaris GN=HNRNPA2B1 PE=4 SV=2;>tr|E2QXH4|E2QXH4_CANFA Uncharacterized protein OS=Canis familiaris GN=HNRNPA2B1 PE=4 SV=2	25716000	40923000	57191000	38017000	11396000	16744000	1.42871	0.562962	0.295563	0.209647	0.422275	0.29913
ENSCAFT00000026695	Uncharacterized protein	LMNA	F1PBJ3	665	>tr|F1PBJ3|F1PBJ3_CANFA Uncharacterized protein OS=Canis familiaris GN=LMNA PE=3 SV=1;>tr|J9NSW5|J9NSW5_CANFA Uncharacterized protein OS=Canis familiaris GN=LMNA PE=3 SV=1	27866000	57013000	110750000	52662000	16006000	29032000	1.92523	0.301204	0.27561	0.131029	0.530614	0.42995
ENSCAFT00000027420	Canis lupus familiaris non-metastatic cells 1, protein (NM23A) expressed in (NME1), mRNA.	NME1	Q50KA9	152	>sp|Q50KA9|NDKA_CANFA Nucleoside diphosphate kinase A OS=Canis familiaris GN=NME1 PE=2 SV=1;>tr|J9P4I5|J9P4I5_CANFA Nucleoside diphosphate kinase (Fragment) OS=Canis familiaris GN=LOC102156116 PE=3 SV=1	20731000	7350800	13794000	18102000	11518000	7781900	1.13582	0.856587	0.605088	0.970307	0.687274	0.706623
ENSCAFT00000004179	ribosomal protein S9	RPS9	E2R8R8	194	>tr|E2R8R8|E2R8R8_CANFA Uncharacterized protein OS=Canis familiaris GN=RPS9 PE=3 SV=1	1	1222600	1	1	1946900	4674300	NR	NR	3.3106e+06	5.25599e-06	NR	NR
ENSCAFT00000030747	ISG15 ubiquitin-like modifier	ISG15	E2R7R1	174	>tr|E2R7R1|E2R7R1_CANFA Uncharacterized protein OS=Canis familiaris GN=ISG15 PE=4 SV=2	22505000	13419000	15167000	11575000	1	1	0.744405	0.667769	7.47887e-08	1.95273e-13	5.56731e-08	1.39937e-13
ENSCAFT00000027749	calmodulin 1 (phosphorylase kinase, delta)	CALM1	E2REK6	149	>tr|E2REK6|E2REK6_CANFA Uncharacterized protein OS=Canis familiaris GN=CALM1 PE=4 SV=1;>tr|E2R8S4|E2R8S4_CANFA Uncharacterized protein (Fragment) OS=Canis familiaris PE=4 SV=2;>tr|J9NWJ7|J9NWJ7_CANFA Uncharacterized protein OS=Canis familiaris GN=CALM2 PE=	30011000	22612000	29507000	36147000	26277000	32921000	1.24763	0.74752	0.901666	0.467854	1.12495	0.882688
ENSCAFT00000023596	Uncharacterized protein	YWHAQ	E2REA4	243	>tr|E2REA4|E2REA4_CANFA Uncharacterized protein OS=Canis familiaris GN=YWHAQ PE=4 SV=2	2076600	5307600	4104100	5552600	3283300	4997400	1.30775	0.825306	0.857508	0.768433	1.12141	0.934842
ENSCAFT00000022709	radixin	RDX	E2RRC6	604	>tr|E2RRC6|E2RRC6_CANFA Uncharacterized protein OS=Canis familiaris GN=RDX PE=4 SV=2	17472000	15468000	6390200	7488400	2681400	3845100	0.42133	0.269891	0.470256	0.80252	0.198133	0.142322
ENSCAFT00000010639	Canis lupus familiaris high mobility group box 1 (HMGB1), mRNA.	HMGB1	Q6YKA4	215	>sp|Q6YKA4|HMGB1_CANFA High mobility group protein B1 OS=Canis familiaris GN=HMGB1 PE=2 SV=3;>tr|J9P699|J9P699_CANFA High mobility group protein B1 OS=Canis familiaris GN=HMGB1 PE=4 SV=1	51355000	69456000	98089000	99210000	10640000	30301000	1.63312	0.402742	0.207507	0.0492104	0.338885	0.179754
ENSCAFT00000020573	septin 2	sept2	F1PEK5	353	>tr|F1PEK5|F1PEK5_CANFA Uncharacterized protein (Fragment) OS=Canis familiaris GN=SEPT2 PE=3 SV=2	6414700	5520900	4683700	4177300	2900400	2054100	0.742401	0.769479	0.559136	0.934068	0.415103	0.517408
ENSCAFT00000005957	DEAD (Asp-Glu-Ala-Asp) box helicase 1	DDX1	F6V659	740	>tr|F6V659|F6V659_CANFA Uncharacterized protein OS=Canis familiaris GN=DDX1 PE=4 SV=1	2381400	1394400	2169600	2502200	2047800	1844200	1.2373	0.908557	0.833084	0.863702	1.03077	0.987421
ENSCAFT00000032333	Cadherin-1 E-Cad/CTF1 E-Cad/CTF2 E-Cad/CTF3	CDH1	F1PAA9	885	>sp|F1PAA9|CADH1_CANFA Cadherin-1 OS=Canis familiaris GN=CDH1 PE=1 SV=2	237900000	186090000	195330000	168720000	955610	806020	0.858629	0.774748	0.00483898	1.38886e-15	0.00415489	2.47133e-08
ENSCAFT00000002052	catenin (cadherin-associated protein), alpha 1, 102kDa	CTNNA1	E2R9S7	906	>tr|E2R9S7|E2R9S7_CANFA Uncharacterized protein OS=Canis familiaris GN=CTNNA1 PE=4 SV=1	12330000	11645000	10311000	9120200	8975400	7698300	0.810478	0.786468	0.858089	0.694818	0.695462	0.728661
ENSCAFT00000009717	ubiquitin-fold modifier 1	UFM1	F1Q2H2	84	>tr|F1Q2H2|F1Q2H2_CANFA Uncharacterized protein (Fragment) OS=Canis familiaris GN=UFM1 PE=4 SV=2	1	1	1946300	2229600	1	1	2087950	0.00141831	4.78939e-07	0.000424253	1	1
ENSCAFT00000046485	Uncharacterized protein	RPS19	J9P425	153	>tr|J9P425|J9P425_CANFA Uncharacterized protein OS=Canis familiaris GN=RPS19 PE=4 SV=1;>tr|J9P542|J9P542_CANFA Uncharacterized protein OS=Canis familiaris GN=RPS19 PE=4 SV=1	1	1	1560000	2569800	1276600	4766600	2064900	0.00147106	1.46332	0.56026	3.0216e+06	0.000160606
ENSCAFT00000007604	programmed cell death 6 interacting protein	PDCD6IP	F1PFG6	869	>tr|F1PFG6|F1PFG6_CANFA Uncharacterized protein OS=Canis familiaris GN=PDCD6IP PE=4 SV=2	13175000	12184000	5607200	5597700	15813000	17583000	0.441851	0.325154	2.98048	0.0445309	1.31693	0.760125
ENSCAFT00000030391	Uncharacterized protein	S100A10	J9NYC2	97	>tr|J9NYC2|J9NYC2_CANFA Uncharacterized protein OS=Canis familiaris GN=S100A10 PE=4 SV=1;>tr|E2RGM0|E2RGM0_CANFA Uncharacterized protein (Fragment) OS=Canis familiaris PE=4 SV=2	5830500	6249100	1	12950000	11016000	1	NR	NR	NR	NR	NR	NR
ENSCAFT00000035841	Canis lupus familiaris chloride intracellular channel 1 (CLIC1), mRNA.	CLIC1	F1PKI4	241	>tr|F1PKI4|F1PKI4_CANFA Uncharacterized protein OS=Canis familiaris GN=CLIC1 PE=4 SV=2;>tr|F1PBH0|F1PBH0_CANFA Uncharacterized protein (Fragment) OS=Canis familiaris GN=CLIC1 PE=4 SV=1;>tr|F1PTB9|F1PTB9_CANFA Uncharacterized protein (Fragment) OS=Canis fam	62802000	30562000	26491000	24666000	20227000	12336000	0.547931	0.374301	0.636531	0.979801	0.348775	0.206792
ENSCAFT00000014100	60S ribosomal protein L6	RPL6	F1Q424	288	>tr|F1Q424|F1Q424_CANFA 60S ribosomal protein L6 OS=Canis familiaris GN=RPL6 PE=3 SV=1	561650	845300	1081800	1	3892300	6243100	NR	NR	NR	NR	7.20381	0.252839
ENSCAFT00000029280	cysteine-rich protein 2	CRIP2	F1PP40	208	>tr|F1PP40|F1PP40_CANFA Uncharacterized protein OS=Canis familiaris GN=CRIP2 PE=4 SV=2	3473900	4378100	3145500	3411600	4695800	2980600	0.835087	0.898068	1.1707	0.621178	0.977636	0.987117
ENSCAFT00000018245	branched chain amino-acid transaminase 1, cytosolic	BCAT1	F1PY28	385	>tr|F1PY28|F1PY28_CANFA Branched-chain-amino-acid aminotransferase OS=Canis familiaris GN=BCAT1 PE=3 SV=2	20972000	16163000	13790000	14613000	1377100	1497200	0.764858	0.694606	0.101197	0.0641795	0.0774014	0.0273329
ENSCAFT00000029207	proteasome (prosome, macropain) 26S subunit, non-ATPase, 11	PSMD11	E2RJ26	422	>tr|E2RJ26|E2RJ26_CANFA Uncharacterized protein OS=Canis familiaris GN=PSMD11 PE=4 SV=2	1738200	1533000	2078800	2752300	712470	839790	1.47686	0.838088	0.321306	0.737879	0.474523	0.75161
0	#N/A	TPI1	P54714	249	>sp|P54714|TPIS_CANFA Triosephosphate isomerase OS=Canis familiaris GN=TPI1 PE=1 SV=3	93156000	72834000	114280000	95682000	39035000	30167000	1.26491	0.664832	0.329593	0.208435	0.416905	0.246777
ENSCAFT00000008918	lectin, galactoside-binding, soluble, 3 binding protein	LGALS3BP	E2RKQ6	559	>tr|E2RKQ6|E2RKQ6_CANFA Uncharacterized protein OS=Canis familiaris GN=LGALS3BP PE=4 SV=1	118480000	154910000	118680000	115070000	47736000	30296000	0.855006	0.766119	0.333827	0.190368	0.285424	0.104791
ENSCAFT00000002687	staphylococcal nuclease and tudor domain containing 1	SND1	E2RH91	910	>tr|E2RH91|E2RH91_CANFA Uncharacterized protein OS=Canis familiaris GN=SND1 PE=4 SV=2	12079000	10448000	16753000	19991000	1807800	7542500	1.63111	0.467995	0.254471	0.310533	0.415071	0.435836
ENSCAFT00000035272	epithelial cell adhesion molecule	EPCAM	F1Q1M9	246	>tr|F1Q1M9|F1Q1M9_CANFA Uncharacterized protein OS=Canis familiaris GN=EPCAM PE=4 SV=2;>tr|F1PM51|F1PM51_CANFA Uncharacterized protein (Fragment) OS=Canis familiaris GN=EPCAM PE=4 SV=2	12638000	9372900	6220900	5591300	1	1	0.536652	0.465132	1.69316e-07	7.86323e-07	9.08641e-08	2.39753e-11
ENSCAFT00000019330	hypoxia up-regulated 1	HYOU1	E2RB31	996	>tr|E2RB31|E2RB31_CANFA Uncharacterized protein OS=Canis familiaris GN=HYOU1 PE=3 SV=2	1248500	2075300	2729400	1792800	3212500	1272300	1.36055	0.873194	0.99173	0.779913	1.3493	0.875946
ENSCAFT00000006670	ribophorin I	RPN1	E2RQ08	607	>tr|E2RQ08|E2RQ08_CANFA Dolichyl-diphosphooligosaccharide--protein glycosyltransferase subunit 1 OS=Canis familiaris GN=RPN1 PE=3 SV=1	1	1	1	1	1	1073400	1	1	NR	NR	NR	NR
0	#N/A	SERPINH1	C7C419	418	>tr|C7C419|C7C419_CANFA Serpin peptidase inhibitor, clade H (Heat shock protein 47), member 1, (Collagen binding protein 1) OS=Canis familiaris GN=SERPINH1 PE=1 SV=1;>tr|E2RHY7|E2RHY7_CANFA Uncharacterized protein OS=Canis familiaris GN=SERPINH1 PE=1 SV=1	2955700	4496400	4171000	3550700	9237500	8797300	1.03618	0.979029	2.3356	0.140614	2.4201	0.444375
ENSCAFT00000002627	ribosomal protein L8	RPL8	E2RIA8	257	>tr|E2RIA8|E2RIA8_CANFA Uncharacterized protein OS=Canis familiaris GN=RPL8 PE=1 SV=1	735390	1719400	1	1	1484500	2424800	8.14734e-07	0.00462516	1954650	9.43454e-05	1.59252	0.825189
ENSCAFT00000005233	ribosomal protein S7	RPS7	E2R8A8	180	>tr|E2R8A8|E2R8A8_CANFA Uncharacterized protein OS=Canis familiaris GN=RPS7 PE=4 SV=2	4992800	1462900	3502700	4247900	2632200	1948400	1.20058	0.899865	0.590999	0.970991	0.709544	0.835663
ENSCAFT00000025270	Canis lupus familiaris keratin 19 (KRT19), mRNA.	KRT19	F1Q0N9	399	>tr|F1Q0N9|F1Q0N9_CANFA Uncharacterized protein OS=Canis familiaris GN=KRT19 PE=3 SV=1	8175500	18325000	13734000	16368000	1	1	1.1359	0.852875	6.64408e-08	4.84222e-15	7.54703e-08	7.4158e-12
ENSCAFT00000007940	phospholipase C, delta 1	PLCD1	F1P7Z9	855	>tr|F1P7Z9|F1P7Z9_CANFA Phosphoinositide phospholipase C OS=Canis familiaris GN=PLCD1 PE=4 SV=2;>tr|E2QX57|E2QX57_CANFA Phosphoinositide phospholipase C OS=Canis familiaris GN=PLCD1 PE=4 SV=1	1	1	1	1	1749800	2105700	1	1	1927750	9.02875e-05	1927750	0.00120856
ENSCAFT00000044464	aldehyde dehydrogenase 1 family, member A1	ALDH1A1	J9P9J4	484	>tr|J9P9J4|J9P9J4_CANFA Uncharacterized protein OS=Canis familiaris GN=ALDH1A1 PE=3 SV=1	21520000	22955000	9644800	13008000	2252700	4123600	0.509338	0.318419	0.28148	0.40729	0.143368	0.0445498
ENSCAFT00000009464	Rho GDP dissociation inhibitor (GDI) alpha	ARHGDIA	F1PL93	204	>tr|F1PL93|F1PL93_CANFA Uncharacterized protein OS=Canis familiaris GN=ARHGDIA PE=4 SV=2	33283000	25982000	42237000	48837000	20635000	26328000	1.53672	0.492163	0.515658	0.722206	0.792424	0.769473
ENSCAFT00000004271	collagen, type XII, alpha 1	COL12A1	F6XWS5	3061	>tr|F6XWS5|F6XWS5_CANFA Uncharacterized protein OS=Canis familiaris GN=COL12A1 PE=4 SV=1;>tr|J9P6G0|J9P6G0_CANFA Uncharacterized protein OS=Canis familiaris GN=COL12A1 PE=4 SV=1	12172000	4992000	21695000	31041000	5283700	2571500	3.07248	0.11547	0.148953	0.0701544	0.457656	0.505817
ENSCAFT00000000299	ribosomal protein S12	RPS12	E2R4N7	132	>tr|E2R4N7|E2R4N7_CANFA 40S ribosomal protein S12 OS=Canis familiaris GN=RPS12 PE=3 SV=1	14462000	10453000	19956000	12838000	10611000	11656000	1.31624	0.685227	0.678996	0.910733	0.893719	0.907909
ENSCAFT00000011732	importin 7	IPO7	F6X4J2	1038	>tr|F6X4J2|F6X4J2_CANFA Uncharacterized protein OS=Canis familiaris GN=IPO7 PE=4 SV=1	2744800	1855000	1987400	1596800	2597900	1	0.779208	0.895026	NR	NR	NR	NR
ENSCAFT00000000912	lamin B1	LMNB1	F1PBK4	454	>tr|F1PBK4|F1PBK4_CANFA Uncharacterized protein OS=Canis familiaris GN=LMNB1 PE=3 SV=2;>tr|J9P3G1|J9P3G1_CANFA Uncharacterized protein (Fragment) OS=Canis familiaris GN=LMNB1 PE=3 SV=1	2484700	5150300	6019200	4501100	3591800	2082200	1.3779	0.777396	0.539338	0.900713	0.743157	0.846701
ENSCAFT00000021164	Protein disulfide-isomerase	PDIA3	E2RD86	505	>tr|E2RD86|E2RD86_CANFA Protein disulfide-isomerase OS=Canis familiaris GN=PDIA3 PE=3 SV=1	10414000	13696000	19286000	12763000	13640000	9605700	1.32928	0.673135	0.725317	0.844064	0.964152	0.970088
ENSCAFT00000023374	thioredoxin domain containing 16	TXNDC16	E2RAG3	821	>tr|E2RAG3|E2RAG3_CANFA Uncharacterized protein OS=Canis familiaris GN=TXNDC16 PE=4 SV=2	1	1	1	3824700	1	1	NR	NR	NR	NR	1	1
ENSCAFT00000008400	Canis lupus familiaris catenin (cadherin-associated protein), beta 1, 88kDa (CTNNB1), mRNA.	CTNNB1	B6V8E6	781	>sp|B6V8E6|CTNB1_CANFA Catenin beta-1 OS=Canis familiaris GN=CTNNB1 PE=1 SV=1	3426000	3006600	3174500	4327400	3863900	2351400	1.16623	0.915389	0.828497	0.826694	0.966219	0.982325
ENSCAFT00000000664	A kinase (PRKA) anchor protein 12	AKAP12	F1PGL8	1760	>tr|F1PGL8|F1PGL8_CANFA Uncharacterized protein OS=Canis familiaris GN=AKAP12 PE=4 SV=2	1	1	1642200	2110900	1	1	1.87655e+06	0.00181983	5.32893e-07	0.000652537	1	1
ENSCAFT00000038979	L-lactate dehydrogenase	LDHB	E2R761	334	>tr|E2R761|E2R761_CANFA L-lactate dehydrogenase OS=Canis familiaris GN=LDHB PE=3 SV=1;>tr|F1PIB3|F1PIB3_CANFA L-lactate dehydrogenase (Fragment) OS=Canis familiaris GN=LDHB PE=3 SV=2;>tr|J9P3N9|J9P3N9_CANFA L-lactate dehydrogenase OS=Canis familiaris PE=3	9305600	11378000	13416000	10321000	9674300	10769000	1.14762	0.859995	0.861242	0.680293	0.988382	0.990957
ENSCAFT00000025402	fascin actin-bundling protein 1	FSCN1	F1PYU3	493	>tr|F1PYU3|F1PYU3_CANFA Fascin OS=Canis familiaris GN=FSCN1 PE=3 SV=2	9000700	6596800	11440000	11129000	6697500	6568800	1.44696	0.643446	0.587811	0.943738	0.85054	0.88451
ENSCAFT00000049736	Canis lupus familiaris ribosomal protein S15a (RPS15A), mRNA.	LOC102152062	J9P798	130	>tr|J9P798|J9P798_CANFA Uncharacterized protein OS=Canis familiaris GN=LOC102152062 PE=1 SV=1;>tr|J9P7C2|J9P7C2_CANFA Uncharacterized protein OS=Canis familiaris PE=3 SV=1	436000	2796500	2464500	2936900	2210700	2252200	1.67097	0.784788	0.826249	0.852593	1.38063	0.868843
ENSCAFT00000018127	Uncharacterized protein	LOC100856765	J9JHV8	422	>tr|J9JHV8|J9JHV8_CANFA Uncharacterized protein OS=Canis familiaris GN=LOC100856765 PE=4 SV=1;>tr|E2R546|E2R546_CANFA 60S ribosomal protein L4 (Fragment) OS=Canis familiaris GN=RPL4 PE=4 SV=2;>sp|Q28346|RL4_CANFA 60S ribosomal protein L4 OS=Canis familiari	1	1554400	710970	1967000	4548100	3054300	NR	NR	2.83887	0.310036	NR	NR
ENSCAFT00000013956	dihydropyrimidinase-like 2	DPYSL2	F1P9U4	677	>tr|F1P9U4|F1P9U4_CANFA Uncharacterized protein OS=Canis familiaris GN=DPYSL2 PE=4 SV=2	9916700	8861700	10749000	10474000	5209200	2836800	1.13018	0.878135	0.379117	0.588388	0.428471	0.461412
ENSCAFT00000022665	Uncharacterized protein	LOC100856638	H9GWE2	310	>tr|H9GWE2|H9GWE2_CANFA Uncharacterized protein OS=Canis familiaris GN=LOC100856638 PE=4 SV=2	13323000	13455000	16213000	18296000	6181900	11613000	1.28871	0.707344	0.51566	0.813198	0.664534	0.688997
ENSCAFT00000018355	histone cluster 2, H2ac	HIST2H2AC	F1PFZ7	129	>tr|F1PFZ7|F1PFZ7_CANFA Histone H2A OS=Canis familiaris GN=HIST2H2AC PE=3 SV=2;>tr|J9P0L5|J9P0L5_CANFA Histone H2A OS=Canis familiaris GN=HIST2H2AA4 PE=3 SV=1	86719000	107160000	67136000	85812000	81513000	154770000	0.788884	0.661109	1.54486	0.0342822	1.21871	0.790747
ENSCAFT00000048813	solute carrier family 4, sodium bicarbonate cotransporter, member 7	SLC4A7	J9PAF7	1125	>tr|J9PAF7|J9PAF7_CANFA Uncharacterized protein OS=Canis familiaris GN=SLC4A7 PE=4 SV=1	1	1	1	1	1878200	1436800	1	1	1.6575e+06	0.000121582	1.6575e+06	0.00198146
ENSCAFT00000031071	filamin A, alpha	FLNA	F1PWW0	2646	>tr|F1PWW0|F1PWW0_CANFA Uncharacterized protein OS=Canis familiaris GN=FLNA PE=4 SV=2	29478000	30998000	40877000	47187000	62127000	67658000	1.45618	0.558144	1.47376	0.0887385	2.14606	0.312707
ENSCAFT00000004953	glycyl-tRNA synthetase	GARS	F1Q332	797	>tr|F1Q332|F1Q332_CANFA Uncharacterized protein OS=Canis familiaris GN=GARS PE=3 SV=2	13655000	11675000	16149000	17435000	7101400	5112600	1.32586	0.674103	0.363685	0.485798	0.482195	0.499128
ENSCAFT00000049162	ATPase, Na+/K+ transporting, alpha 1 polypeptide	ATP1A1	J9NZA9	1021	>tr|J9NZA9|J9NZA9_CANFA Sodium/potassium-transporting ATPase subunit alpha-1 OS=Canis familiaris GN=ATP1A1 PE=3 SV=1;>tr|F1PBA1|F1PBA1_CANFA Sodium/potassium-transporting ATPase subunit alpha-1 (Fragment) OS=Canis familiaris GN=ATP1A1 PE=3 SV=2	4743400	4720800	1	1	30342000	33480000	2.11323e-07	6.51959e-06	31911000	1.05966e-31	6.74352	0.0311216
ENSCAFT00000047602	RAP1A, member of RAS oncogene family	RAP1A	E2R2M7	184	>tr|E2R2M7|E2R2M7_CANFA Uncharacterized protein OS=Canis familiaris GN=RAP1A PE=4 SV=1;>tr|F6XEB5|F6XEB5_CANFA Uncharacterized protein OS=Canis familiaris GN=RAP1A PE=4 SV=1	1442700	2558700	1	1029400	1	1130700	NR	NR	NR	NR	NR	NR
ENSCAFT00000045161	ADP-ribosylation factor 4	ARF4	J9P5N6	180	>tr|J9P5N6|J9P5N6_CANFA Uncharacterized protein OS=Canis familiaris GN=ARF4 PE=3 SV=1	6568700	3655100	4279800	5394600	3834200	2956700	0.946263	0.958868	0.701945	0.918624	0.664225	0.756792
ENSCAFT00000038591	Uncharacterized protein	CFL1	F1PQN5	166	>tr|F1PQN5|F1PQN5_CANFA Uncharacterized protein (Fragment) OS=Canis familiaris GN=CFL1 PE=4 SV=2;>tr|F1Q1C8|F1Q1C8_CANFA Uncharacterized protein OS=Canis familiaris GN=LOC102153978 PE=4 SV=2	184040000	171240000	197220000	194670000	97358000	90860000	1.10305	0.852708	0.480283	0.517995	0.529774	0.38368
ENSCAFT00000005472	Canis lupus familiaris capping protein (actin filament) muscle Z-line, alpha 2 (CAPZA2), mRNA.	CAPZA2	A0M8V0	286	>sp|A0M8V0|CAZA2_CANFA F-actin-capping protein subunit alpha-2 OS=Canis familiaris GN=CAPZA2 PE=3 SV=1	4572600	2316700	3552700	3941900	3221900	1941300	1.08786	0.952782	0.688923	0.943835	0.749452	0.857387
ENSCAFT00000026503	hepatoma-derived growth factor	HDGF	F1PGI9	230	>tr|F1PGI9|F1PGI9_CANFA Uncharacterized protein (Fragment) OS=Canis familiaris GN=HDGF PE=4 SV=2	4912100	6820100	10101000	8762300	1	1	1.60782	0.591951	1.06026e-07	1.02241e-09	1.70471e-07	8.73315e-07
ENSCAFT00000018419	coronin, actin binding protein, 1B	CORO1B	L7N0D0	330	>tr|L7N0D0|L7N0D0_CANFA Serine/threonine-protein phosphatase OS=Canis familiaris GN=CORO1B PE=3 SV=1;>sp|Q8WMS6|PP1A_CANFA Serine/threonine-protein phosphatase PP1-alpha catalytic subunit OS=Canis familiaris GN=PPP1CA PE=2 SV=1;>tr|J9P5A8|J9P5A8_CANFA Seri	8282400	6663100	6343500	7676900	4245800	5625000	0.938102	0.942326	0.704031	0.897028	0.660453	0.718593
ENSCAFT00000028998	adaptor-related protein complex 2, beta 1 subunit	AP2B1	E2RIV1	951	>tr|E2RIV1|E2RIV1_CANFA Uncharacterized protein OS=Canis familiaris GN=AP2B1 PE=4 SV=2	749750	1492500	499390	965840	3168100	2423600	0.653464	0.872599	3.81626	0.317854	2.49379	0.636216
ENSCAFT00000000224	ATP synthase subunit beta	ATP5B	F1PDB4	527	>tr|F1PDB4|F1PDB4_CANFA ATP synthase subunit beta OS=Canis familiaris GN=ATP5B PE=3 SV=1;>tr|Q0QEN2|Q0QEN2_CANFA ATP synthase subunit beta (Fragment) OS=Canis familiaris GN=ATP5B PE=2 SV=1	3257000	8801400	6035500	4504100	10993000	6303200	0.874046	0.893303	1.64107	0.250626	1.43437	0.750151
ENSCAFT00000002040	eukaryotic translation elongation factor 1 delta (guanine nucleotide exchange protein)	EEF1D	E2R9U8	635	>tr|E2R9U8|E2R9U8_CANFA Uncharacterized protein OS=Canis familiaris GN=EEF1D PE=3 SV=2	11087000	10345000	15072000	9006100	7795700	11082000	1.12346	0.880997	0.78402	0.772204	0.880818	0.903916
ENSCAFT00000002969	cytoskeleton-associated protein 4	CKAP4	F1PEI2	596	>tr|F1PEI2|F1PEI2_CANFA Uncharacterized protein OS=Canis familiaris GN=CKAP4 PE=4 SV=2	1	1	1	1	1143700	953910	1	1	1048805	0.00108681	1048805	0.00324674
ENSCAFT00000004823	prostaglandin reductase 1	PTGR1	E2R002	329	>tr|E2R002|E2R002_CANFA Uncharacterized protein OS=Canis familiaris GN=PTGR1 PE=4 SV=2	34200000	17886000	18382000	18697000	19190000	24626000	0.71188	0.618979	1.18169	0.340553	0.841224	0.833314
ENSCAFT00000036091	Canis lupus familiaris ribosomal protein S27a (RPS27A), mRNA.	RPS27A	F1PEZ4	156	>tr|F1PEZ4|F1PEZ4_CANFA Uncharacterized protein OS=Canis familiaris GN=RPS27A PE=4 SV=2;>sp|P63050|RL40_CANFA Ubiquitin-60S ribosomal protein L40 OS=Canis famil	9777800	7419300	6290200	7831100	9906100	10370000	0.821144	0.820058	1.43585	0.305807	1.17904	0.877364
ENSCAFT00000021070	glutaredoxin 3	GLRX3	F1PFB3	333	>tr|F1PFB3|F1PFB3_CANFA Uncharacterized protein OS=Canis familiaris GN=GLRX3 PE=4 SV=2	3498000	3326600	4205300	2981600	3720200	1	1.05309	0.971396	NR	NR	NR	NR
ENSCAFT00000004428	reticulon 4	RTN4	E2R925	1186	>tr|E2R925|E2R925_CANFA Reticulon OS=Canis familiaris GN=RTN4 PE=4 SV=2;>tr|J9P0R7|J9P0R7_CANFA Reticulon OS=Canis familiaris GN=RTN4 PE=4 SV=1;>tr|Q6IG20|Q6IG20_CANFA Reticulon (Fragment) OS=Canis familiaris GN=RTN4 PE=2 SV=1	4471300	1	1356900	1574300	1065800	1747400	NR	NR	0.959743	0.821818	NR	NR
ENSCAFT00000016772	arginyl aminopeptidase (aminopeptidase B)	RNPEP	E2QXP3	650	>tr|E2QXP3|E2QXP3_CANFA Uncharacterized protein OS=Canis familiaris GN=RNPEP PE=4 SV=2	2593500	4829400	1670000	4410300	1	1	0.819127	0.894017	3.28931e-07	0.000117148	2.69436e-07	3.92701e-05
ENSCAFT00000038442	Histone H3	H3F3B	E2R6K5	136	>tr|E2R6K5|E2R6K5_CANFA Histone H3 OS=Canis familiaris GN=H3F3B PE=3 SV=1;>tr|F6XQ29|F6XQ29_CANFA Histone H3 OS=Canis familiaris GN=H3F3A PE=3 SV=1;>tr|J9P371|J9P371_CANFA Histone H3 OS=Canis familiaris GN=LOC612779 PE=3 SV=1	13465000	26911000	22240000	31322000	32048000	76507000	1.32658	0.682063	2.02672	0.02814	2.6886	0.21719
ENSCAFT00000011733	glucose-6-phosphate isomerase	GPI	E2R2C3	558	>tr|E2R2C3|E2R2C3_CANFA Uncharacterized protein OS=Canis familiaris GN=GPI PE=3 SV=1	23184000	13439000	20117000	20678000	13467000	13705000	1.11392	0.871779	0.666062	0.91907	0.741938	0.732533
ENSCAFT00000013410	coatomer protein complex, subunit beta 1	COPB1	E2R9A2	953	>tr|E2R9A2|E2R9A2_CANFA Coatomer subunit beta OS=Canis familiaris GN=COPB1 PE=4 SV=2	1	1527600	1642900	1937600	1	936660	NR	NR	NR	NR	NR	NR
ENSCAFT00000010584	heat shock 105kDa/110kDa protein 1	HSPH1	F1Q3Z6	861	>tr|F1Q3Z6|F1Q3Z6_CANFA Uncharacterized protein (Fragment) OS=Canis familiaris GN=HSPH1 PE=3 SV=2;>tr|F1PSZ2|F1PSZ2_CANFA Uncharacterized protein OS=Canis familiaris GN=HSPH1 PE=3 SV=2	7637000	10881000	16210000	12574000	4879000	3655300	1.55438	0.560782	0.296495	0.371052	0.460865	0.49944
ENSCAFT00000025535	Uncharacterized protein	GLUD1	F1Q2N5	487	>tr|F1Q2N5|F1Q2N5_CANFA Uncharacterized protein (Fragment) OS=Canis familiaris GN=GLUD1 PE=3 SV=1	1	1	1	1	2309400	2808700	1	1	2559050	2.67994e-05	2559050	0.000391644
ENSCAFT00000009737	fatty acid synthase	FASN	F1Q2F6	2518	>tr|F1Q2F6|F1Q2F6_CANFA Uncharacterized protein OS=Canis familiaris GN=FASN PE=4 SV=2	41221000	33198000	30265000	34617000	36348000	33625000	0.871847	0.834879	1.07847	0.290917	0.940257	0.934831
ENSCAFT00000004561	electron-transfer-flavoprotein, beta polypeptide	ETFB	E2QYD2	380	>tr|E2QYD2|E2QYD2_CANFA Uncharacterized protein OS=Canis familiaris GN=ETFB PE=4 SV=2	1	1	1	1	1	1023400	1	1	NR	NR	NR	NR
ENSCAFT00000026597	phosphogluconate dehydrogenase	PGD	F1PE09	483	>tr|F1PE09|F1PE09_CANFA 6-phosphogluconate dehydrogenase, decarboxylating OS=Canis familiaris GN=PGD PE=3 SV=2	23060000	22264000	32448000	31285000	12935000	21558000	1.40616	0.615851	0.541211	0.837024	0.761032	0.745765
ENSCAFT00000002038	ribosomal protein L10a	RPL10A	E2R9V0	217	>tr|E2R9V0|E2R9V0_CANFA Ribosomal protein (Fragment) OS=Canis familiaris GN=RPL10A PE=3 SV=2	3907500	4721900	6102600	5897100	5290400	3887200	1.39056	0.748802	0.764819	0.84825	1.06353	0.961183
ENSCAFT00000022937	phospholipase C, beta 3 (phosphatidylinositol-specific)	PLCB3	F1PFI3	197	>tr|F1PFI3|F1PFI3_CANFA Uncharacterized protein (Fragment) OS=Canis familiaris GN=PLCB3 PE=4 SV=2	2005200	1115000	2810800	2463300	4064600	3001300	1.69031	0.778978	1.33974	0.579746	2.26457	0.635148
ENSCAFT00000001904	trinucleotide repeat containing 6B	TNRC6B	E2RGK2	490	>tr|E2RGK2|E2RGK2_CANFA Adenylosuccinate lyase OS=Canis familiaris GN=TNRC6B PE=3 SV=1;>tr|J9JHC8|J9JHC8_CANFA Uncharacterized protein OS=Canis familiaris GN=TNRC6B PE=4 SV=1	6274500	2954700	4172800	3719100	2286300	2712900	0.855101	0.896516	0.63346	0.990077	0.541672	0.676031
ENSCAFT00000019919	coatomer protein complex, subunit alpha	COPA	F1PU93	1214	>tr|F1PU93|F1PU93_CANFA Coatomer subunit alpha OS=Canis familiaris GN=COPA PE=4 SV=2	3692600	3621600	1719900	3410500	1084800	3304100	0.70143	0.820038	0.855469	0.832128	0.600052	0.754869
ENSCAFT00000029904	tubulin, beta 6 class V	TUBB6	E2QYC2	446	>tr|E2QYC2|E2QYC2_CANFA Uncharacterized protein OS=Canis familiaris GN=TUBB6 PE=3 SV=1	3995100	1	1	3688300	5409900	6300000	NR	NR	NR	NR	NR	NR
ENSCAFT00000016832	glutathione S-transferase omega 1	GSTO1	F1PUM3	241	>tr|F1PUM3|F1PUM3_CANFA Uncharacterized protein OS=Canis familiaris GN=GSTO1 PE=3 SV=2	14384000	6168700	8303300	7791600	12532000	11665000	0.783104	0.768306	1.5034	0.261649	1.17731	0.873524
ENSCAFT00000048473	Uncharacterized protein	RPS20	J9P9Z7	119	>tr|J9P9Z7|J9P9Z7_CANFA Uncharacterized protein OS=Canis familiaris GN=RPS20 PE=1 SV=1	910240	1360300	2643100	2376600	1	4360000	2.2108	0.697609	NR	NR	NR	NR
0	#N/A	LGALS3	E5Q8W5	287	>tr|E5Q8W5|E5Q8W5_CANFA Galectin OS=Canis familiaris GN=LGALS3 PE=2 SV=1;>sp|P38486|LEG3_CANFA Galectin-3 OS=Canis familiaris GN=LGALS3 PE=1 SV=3;>tr|F6PME1|F6PME1_CANFA Galectin OS=Canis familiaris GN=LGALS3 PE=4 SV=1	62403000	142880000	262310000	272190000	67347000	196830000	2.60372	0.0893652	0.494251	0.630128	1.28689	0.747692
ENSCAFT00000025598	Uncharacterized protein	EIF5A	F1Q264	154	>tr|F1Q264|F1Q264_CANFA Uncharacterized protein OS=Canis familiaris GN=EIF5A PE=4 SV=2	14907000	19394000	22935000	25346000	10049000	7851200	1.40757	0.608316	0.37075	0.473093	0.521857	0.475545
ENSCAFT00000027777	interleukin enhancer binding factor 2	ILF2	E2R9T6	390	>tr|E2R9T6|E2R9T6_CANFA Uncharacterized protein (Fragment) OS=Canis familiaris GN=ILF2 PE=4 SV=2	5586800	4061000	3931500	3518800	2183200	2338800	0.772228	0.829806	0.606955	0.985248	0.468708	0.607526
ENSCAFT00000010545	thymopoietin	TMPO	E2R4J2	454	>tr|E2R4J2|E2R4J2_CANFA Uncharacterized protein OS=Canis familiaris GN=TMPO PE=4 SV=1	1135200	1	2062100	2551200	1	1	NR	NR	4.33529e-07	0.000290332	NR	NR
ENSCAFT00000009743	proliferating cell nuclear antigen	PCNA	E2R0D6	261	>tr|E2R0D6|E2R0D6_CANFA Proliferating cell nuclear antigen OS=Canis familiaris GN=PCNA PE=3 SV=1	16366000	6087500	5460500	6115500	5559700	6764800	0.515554	0.448544	1.06466	0.577394	0.54889	0.584858
ENSCAFT00000017829	hydroxyacyl-CoA dehydrogenase	HADH	F6XHT8	287	>tr|F6XHT8|F6XHT8_CANFA Uncharacterized protein (Fragment) OS=Canis familiaris GN=HADH PE=4 SV=1	2260200	1585100	2452100	2681900	1	1673200	1.33514	0.871251	NR	NR	NR	NR
ENSCAFT00000044805	eukaryotic translation initiation factor 3, subunit L	EIF3L	J9P3X7	516	>tr|J9P3X7|J9P3X7_CANFA Eukaryotic translation initiation factor 3 subunit L OS=Canis familiaris GN=EIF3L PE=3 SV=1;>tr|J9P0W2|J9P0W2_CANFA Eukaryotic translation initiation factor 3 subunit L OS=Canis familiaris GN=EIF3L PE=3 SV=1;>tr|F1PHR6|F1PHR6_CANFA	2687300	1758300	1704800	1733800	1277400	1224900	0.773484	0.893235	0.727709	0.935973	0.562871	0.779478
ENSCAFT00000023939	Canis lupus familiaris glyceraldehyde-3-phosphate dehydrogenase (GAPDH), mRNA.	GAPDH	F1PTZ9	330	>tr|F1PTZ9|F1PTZ9_CANFA Glyceraldehyde-3-phosphate dehydrogenase (Fragment) OS=Canis familiaris GN=GAPDH PE=3 SV=2	94910000	81866000	116200000	108500000	52630000	73518000	1.2711	0.657153	0.561406	0.819542	0.713604	0.64862
ENSCAFT00000018356	Histone H2A	LOC488254	F1PFZ6	128	>tr|F1PFZ6|F1PFZ6_CANFA Histone H2A (Fragment) OS=Canis familiaris GN=LOC488254 PE=3 SV=2;>tr|J9P664|J9P664_CANFA Histone H2A OS=Canis familiaris GN=HIST1H2AC PE=3 SV=1;>tr|J9P5B1|J9P5B1_CANFA Histone H2A OS=Canis familiaris GN=HIST1H2AE PE=3 SV=1;>tr|J9NR	5352700	10215000	5904400	1	5524900	1	NR	NR	NR	NR	NR	NR
ENSCAFT00000003710	ribosomal protein S5	RPS5	E2RIQ8	204	>tr|E2RIQ8|E2RIQ8_CANFA Uncharacterized protein OS=Canis familiaris GN=RPS5 PE=1 SV=1	5142700	2025000	4195900	3752400	3787600	3864700	1.10891	0.939487	0.962759	0.720707	1.06761	0.963754
ENSCAFT00000031130	plexin A3	PLXNA3	F1PWQ0	447	>tr|F1PWQ0|F1PWQ0_CANFA Uncharacterized protein OS=Canis familiaris GN=PLXNA3 PE=4 SV=2;>sp|O97555|GDIA_CANFA Rab GDP dissociation inhibitor alpha OS=Canis familiaris GN=GDI1 PE=2 SV=1;>tr|J9P1V4|J9P1V4_CANFA Uncharacterized protein OS=Canis familiaris GN=	6900500	2876900	5757000	5737400	3582200	3590600	1.17561	0.874121	0.624026	0.998374	0.73361	0.81654
ENSCAFT00000023784	ubiquitin-like modifier activating enzyme 1	UBA1	E2RGH5	1057	>tr|E2RGH5|E2RGH5_CANFA Uncharacterized protein OS=Canis familiaris GN=UBA1 PE=3 SV=2;>tr|J9P920|J9P920_CANFA Uncharacterized protein OS=Canis familiaris GN=UBA1 PE=3 SV=1	14878000	8568700	14068000	14625000	11633000	11839000	1.22375	0.776066	0.818039	0.703147	1.00108	0.999124
ENSCAFT00000013153	Canis lupus familiaris copine I (CPNE1), mRNA.	CPNE1	E2R9N5	537	>tr|E2R9N5|E2R9N5_CANFA Uncharacterized protein OS=Canis familiaris GN=CPNE1 PE=4 SV=1	2391400	2091200	1	1014800	4485200	7485700	NR	NR	NR	NR	2.67053	0.47908
ENSCAFT00000015251	ribosomal protein L24	RPL24	F1PGD7	156	>tr|F1PGD7|F1PGD7_CANFA Uncharacterized protein (Fragment) OS=Canis familiaris GN=RPL24 PE=1 SV=2	1	1	1	1	1523400	2127400	1	1	1825400	0.000102041	1825400	0.00145499
ENSCAFT00000011702	Canis lupus familiaris microtubule-associated protein, RP/EB family, member 1 (MAPRE1), mRNA.	LOC102152698	F6Y5Z5	290	>tr|F6Y5Z5|F6Y5Z5_CANFA Uncharacterized protein (Fragment) OS=Canis familiaris GN=LOC102152698 PE=4 SV=1;>tr|J9PAU3|J9PAU3_CANFA Uncharacterized protein (Fragment) OS=Canis familiaris PE=4 SV=1	7770500	3235400	4185500	4507700	8433100	4546000	0.789867	0.828638	1.49302	0.396796	1.17929	0.887611
ENSCAFT00000047956	histone cluster 1, H1e	HIST1H1E	J9P9U7	219	>tr|J9P9U7|J9P9U7_CANFA Uncharacterized protein OS=Canis familiaris GN=HIST1H1E PE=3 SV=1	6522000	9934900	5596300	3135100	7503000	15043000	0.530562	0.505302	2.58217	0.10501	1.37	0.76717
ENSCAFT00000002068	tissue specific transplantation antigen P35B	TSTA3	E2RM30	321	>tr|E2RM30|E2RM30_CANFA Uncharacterized protein OS=Canis familiaris GN=TSTA3 PE=3 SV=1	2184700	3617000	2987100	4627200	1	1655800	1.31243	0.855382	NR	NR	NR	NR
ENSCAFT00000025659	Annexin	ANXA8L1	E2R0S6	386	>tr|E2R0S6|E2R0S6_CANFA Annexin OS=Canis familiaris GN=ANXA8L1 PE=3 SV=2	11270000	9146100	15631000	14849000	9354600	6515900	1.49294	0.57503	0.520686	0.81427	0.777352	0.812947
ENSCAFT00000009457	prolyl 4-hydroxylase, beta polypeptide	P4HB	F1PL97	510	>tr|F1PL97|F1PL97_CANFA Protein disulfide-isomerase OS=Canis familiaris GN=P4HB PE=3 SV=2	8394200	4104200	6295800	5060000	6978000	14538000	0.90858	0.920428	1.89471	0.185868	1.7215	0.622087
ENSCAFT00000035107	voltage-dependent anion channel 2	VDAC2	E2R948	294	>tr|E2R948|E2R948_CANFA Uncharacterized protein OS=Canis familiaris GN=VDAC2 PE=4 SV=2	1	1	1	1	1	2077800	1	1	NR	NR	NR	NR
ENSCAFT00000036140	peroxiredoxin 2	PRDX2	F1PCG4	198	>tr|F1PCG4|F1PCG4_CANFA Uncharacterized protein OS=Canis familiaris GN=PRDX2 PE=4 SV=2	38730000	24603000	22940000	29550000	7457000	9165400	0.828794	0.785672	0.316677	0.348367	0.26246	0.123917
ENSCAFT00000044644	malic enzyme 1, NADP(+)-dependent, cytosolic	ME1	J9NZX7	497	>tr|J9NZX7|J9NZX7_CANFA Malic enzyme OS=Canis familiaris GN=ME1 PE=3 SV=1	2487600	2301200	1073200	1607400	1759100	1033100	0.559764	0.772308	1.04163	0.793801	0.583069	0.78177
0	#N/A	RAN	P62825	216	>sp|P62825|RAN_CANFA GTP-binding nuclear protein Ran OS=Canis familiaris GN=RAN PE=1 SV=3;>tr|F1PR82|F1PR82_CANFA GTP-binding nuclear protein Ran (Fragment) OS=Canis familiaris GN=RAN PE=4 SV=2	17662000	13546000	24434000	20975000	11138000	8003100	1.45504	0.580384	0.421527	0.585051	0.61334	0.589419
ENSCAFT00000029089	ubiquitin specific peptidase 14 (tRNA-guanine transglycosylase)	USP14	E2RPS0	545	>tr|E2RPS0|E2RPS0_CANFA Ubiquitin carboxyl-terminal hydrolase OS=Canis familiaris GN=USP14 PE=3 SV=2	13084000	6833800	8677700	8352900	2471000	2259000	0.855044	0.845421	0.277735	0.462745	0.237476	0.22861
ENSCAFT00000000684	chaperonin containing TCP1, subunit 2 (beta)	CCT2	F6V0D8	535	>tr|F6V0D8|F6V0D8_CANFA Uncharacterized protein (Fragment) OS=Canis familiaris GN=CCT2 PE=3 SV=1	15849000	15215000	15462000	16245000	13374000	12615000	1.0207	0.975875	0.819661	0.700509	0.836628	0.842791
ENSCAFT00000031335	enolase 1, (alpha)		F1PCH3	429	>tr|F1PCH3|F1PCH3_CANFA Uncharacterized protein OS=Canis familiaris PE=3 SV=2	143930000	85339000	131560000	134770000	83611000	77280000	1.16165	0.77867	0.604104	0.939639	0.701756	0.63107
ENSCAFT00000042991	poly(A) binding protein, cytoplasmic 1	PABPC1	J9P326	636	>tr|J9P326|J9P326_CANFA Uncharacterized protein OS=Canis familiaris GN=PABPC1 PE=4 SV=1;>tr|E2RQC8|E2RQC8_CANFA Uncharacterized protein OS=Canis familiaris GN=PABPC1 PE=4 SV=2	9215900	12396000	10175000	12831000	7973200	8669400	1.06451	0.936324	0.723403	0.849133	0.770066	0.804954
ENSCAFT00000025178	FK506 binding protein 10, 65 kDa	FKBP10	E2QZA8	582	>tr|E2QZA8|E2QZA8_CANFA Uncharacterized protein OS=Canis familiaris GN=FKBP10 PE=4 SV=1	1	931550	1019000	960040	1	1	NR	NR	1.01059e-06	0.00412295	NR	NR
ENSCAFT00000005941	vacuolar protein sorting 35 homolog (S. cerevisiae)	VPS35	E2QRX1	796	>tr|E2QRX1|E2QRX1_CANFA Vacuolar protein sorting-associated protein 35 OS=Canis familiaris GN=VPS35 PE=3 SV=1	3528000	2968400	3699900	3571000	5244100	6279000	1.11922	0.93873	1.58482	0.384509	1.77377	0.65095
ENSCAFT00000000520	heterogeneous nuclear ribonucleoprotein H1 (H)	HNRNPH1	E2R8D6	439	>tr|E2R8D6|E2R8D6_CANFA Uncharacterized protein OS=Canis familiaris GN=HNRNPH1 PE=4 SV=2	18334000	7225100	10763000	7673200	2422500	4547500	0.721316	0.683834	0.378061	0.618917	0.272701	0.250708
ENSCAFT00000024156	Uncharacterized protein	TUBA1A	L7N0G4	451	>tr|L7N0G4|L7N0G4_CANFA Uncharacterized protein (Fragment) OS=Canis familiaris GN=TUBA1A PE=3 SV=1	148310000	96144000	88400000	102160000	91682000	76823000	0.779533	0.63722	0.884262	0.427375	0.689312	0.614628
ENSCAFT00000021478	Canis lupus familiaris heat shock 27kDa protein 1 (HSPB1), mRNA.	HSPB1	F1PYE3	206	>tr|F1PYE3|F1PYE3_CANFA Heat shock protein 27 kDa beta-1 OS=Canis familiaris GN=HSPB1 PE=3 SV=1;>sp|P42929|HSPB1_CANFA Heat shock protein beta-1 OS=Canis familiaris GN=HSPB1 PE=2 SV=1	1	1	3583600	1	4623900	3480300	NR	NR	NR	NR	4.0521e+06	2.21407e-05
ENSCAFT00000028303	GTPase activating protein (SH3 domain) binding protein 1	G3BP1	E2RN45	441	>tr|E2RN45|E2RN45_CANFA Uncharacterized protein OS=Canis familiaris GN=G3BP1 PE=4 SV=2	6744100	3951300	5269800	6040000	1	1927600	1.05745	0.955149	NR	NR	NR	NR
ENSCAFT00000015991	Canis lupus familiaris cathepsin D (CTSD), mRNA.	CTSD	Q4LAL9	410	>sp|Q4LAL9|CATD_CANFA Cathepsin D OS=Canis familiaris GN=CTSD PE=2 SV=1	37892000	32717000	14360000	14049000	49773000	31449000	0.402342	0.185142	2.85902	0.0131205	1.15031	0.854199
ENSCAFT00000048108	Canis lupus familiaris ribosomal protein SA (RPSA), mRNA.	RPSA	J9JHJ2	295	>tr|J9JHJ2|J9JHJ2_CANFA 40S ribosomal protein SA OS=Canis familiaris GN=RPSA PE=1 SV=1;>tr|E2RJ06|E2RJ06_CANFA 40S ribosomal protein SA OS=Canis familiaris GN=RPSA PE=3 SV=2	11869000	13504000	33735000	26620000	9675100	11535000	2.37871	0.200592	0.351422	0.388141	0.835932	0.855424
ENSCAFT00000003418	talin 1	TLN1	F1PSC2	2541	>tr|F1PSC2|F1PSC2_CANFA Uncharacterized protein OS=Canis familiaris GN=TLN1 PE=4 SV=2;>tr|J9P5V6|J9P5V6_CANFA Uncharacterized protein OS=Canis familiaris GN=TLN1 PE=4 SV=1	2008900	3038900	4261700	6245100	31254000	23275000	2.08146	0.577357	5.18988	0.00303496	10.8025	0.0154132
ENSCAFT00000009417	actinin, alpha 4	ACTN4	E2R5T9	911	>tr|E2R5T9|E2R5T9_CANFA Uncharacterized protein OS=Canis familiaris GN=ACTN4 PE=4 SV=1;>tr|L7N071|L7N071_CANFA Uncharacterized protein OS=Canis familiaris GN=ACTN4 PE=4 SV=1	58923000	50998000	52669000	51369000	35598000	47828000	0.94648	0.925625	0.80188	0.609408	0.758963	0.713939
0	#N/A		Q076A0	1880	>tr|Q076A0|Q076A0_CANFA Masticatory myosin heavy chain 2M OS=Canis familiaris PE=4 SV=1;>tr|F1PT61|F1PT61_CANFA Uncharacterized protein OS=Canis familiaris GN=MYH16 PE=4 SV=2	1	1	3471800	1	1	1	NR	NR	NR	NR	1	1
ENSCAFT00000007396	Ras suppressor protein 1	RSU1	E2R9R1	277	>tr|E2R9R1|E2R9R1_CANFA Uncharacterized protein OS=Canis familiaris GN=RSU1 PE=4 SV=1	2022300	1634500	2031400	2641700	2720900	2981900	1.27792	0.895625	1.22035	0.648508	1.55951	0.800759
ENSCAFT00000026155	DEAH (Asp-Glu-Ala-His) box helicase 15	DHX15	E2R2U3	795	>tr|E2R2U3|E2R2U3_CANFA Uncharacterized protein OS=Canis familiaris GN=DHX15 PE=4 SV=1	1315100	1340500	1573600	1481400	1	1	1.1504	0.951102	6.54664e-07	0.0016725	7.53125e-07	0.00310253
ENSCAFT00000045177	DEAD (Asp-Glu-Ala-Asp) box helicase 3, X-linked	DDX3X	J9P0V9	662	>tr|J9P0V9|J9P0V9_CANFA Uncharacterized protein OS=Canis familiaris GN=DDX3X PE=3 SV=1;>tr|S5THQ6|S5THQ6_CANFA DDX3Y OS=Canis familiaris PE=2 SV=1;>tr|E2RRQ7|E2RRQ7_CANFA Uncharacterized protein OS=Canis familiaris GN=DDX3X PE=3 SV=2	1	859170	941930	1193300	2983200	2539700	NR	NR	2.58656	0.413204	NR	NR
ENSCAFT00000012780	40S ribosomal protein S3a	RPS3A	F2Z4Q5	264	>tr|F2Z4Q5|F2Z4Q5_CANFA 40S ribosomal protein S3a OS=Canis familiaris GN=RPS3A PE=3 SV=1;>tr|J9P1R9|J9P1R9_CANFA 40S ribosomal protein S3a OS=Canis familiaris GN=RPS3A PE=3 SV=1;>tr|J9P8N5|J9P8N5_CANFA 40S ribosomal protein S3a OS=Canis familiaris GN=RPS3A	7185800	2799000	2379900	2949100	4903700	4522400	0.533711	0.640895	1.76883	0.389166	0.944045	0.962955
ENSCAFT00000022283	pyrophosphatase (inorganic) 1	PPA1	F1PIJ6	284	>tr|F1PIJ6|F1PIJ6_CANFA Uncharacterized protein (Fragment) OS=Canis familiaris GN=PPA1 PE=4 SV=2;>tr|J9P5Y0|J9P5Y0_CANFA Uncharacterized protein OS=Canis familiaris GN=PPA1 PE=4 SV=1	7152400	2612400	2673500	2911800	1	921450	0.571983	0.675683	NR	NR	NR	NR
ENSCAFT00000007295	nuclear autoantigenic sperm protein (histone-binding)	NASP	F1PLT4	450	>tr|F1PLT4|F1PLT4_CANFA Uncharacterized protein OS=Canis familiaris GN=NASP PE=4 SV=2;>tr|E2RN30|E2RN30_CANFA Uncharacterized protein OS=Canis familiaris GN=NASP PE=4 SV=1	2209800	2753700	2581000	2647400	1	4440800	1.05337	0.975721	NR	NR	NR	NR
ENSCAFT00000048184	RAB11B, member RAS oncogene family	RAB11B	J9JHN1	218	>tr|J9JHN1|J9JHN1_CANFA Uncharacterized protein OS=Canis familiaris GN=RAB11B PE=3 SV=1	1257300	2418100	2809700	2717500	2138400	2432600	1.50384	0.819191	0.827001	0.851695	1.24367	0.907741
ENSCAFT00000013841	chaperonin containing TCP1, subunit 8 (theta)	CCT8	E2RQ81	548	>tr|E2RQ81|E2RQ81_CANFA Uncharacterized protein OS=Canis familiaris GN=CCT8 PE=3 SV=1;>tr|J9NRN0|J9NRN0_CANFA Uncharacterized protein OS=Canis familiaris GN=CCT8 PE=3 SV=1	6321500	11098000	8398200	9114600	4159000	8350600	1.00536	0.994948	0.714312	0.867705	0.718138	0.765273
ENSCAFT00000021310	Uncharacterized protein	EIF2S3	E2RMK6	472	>tr|E2RMK6|E2RMK6_CANFA Uncharacterized protein OS=Canis familiaris GN=EIF2S3 PE=4 SV=1	4910300	2801800	3186600	4377400	3701500	4806900	0.980796	0.988536	1.12485	0.612835	1.10325	0.943267
ENSCAFT00000028987	small nuclear ribonucleoprotein D1 polypeptide 16kDa	SNRPD1	E2RIW7	119	>tr|E2RIW7|E2RIW7_CANFA Uncharacterized protein OS=Canis familiaris GN=SNRPD1 PE=4 SV=1	1759300	2449400	3760700	5232100	2766800	1	2.13672	0.615456	NR	NR	NR	NR
ENSCAFT00000006605	RuvB-like AAA ATPase 1	RUVBL1	E2RQC9	456	>tr|E2RQC9|E2RQC9_CANFA Uncharacterized protein OS=Canis familiaris GN=RUVBL1 PE=4 SV=2	1556000	1812900	1	2072600	1449400	1899500	NR	NR	NR	NR	0.994063	0.99768
0	#N/A		A8W340	272	>tr|A8W340|A8W340_CANFA Prohibitin OS=Canis familiaris PE=2 SV=1;>tr|F1PAR8|F1PAR8_CANFA Uncharacterized protein OS=Canis familiaris GN=PHB PE=4 SV=1	1	1	1	1	1	1235600	1	1	NR	NR	NR	NR
ENSCAFT00000008422	Canis lupus familiaris GDP dissociation inhibitor 2 (GDI2), mRNA.	GDI2	F1P8L7	430	>tr|F1P8L7|F1P8L7_CANFA Rab GDP dissociation inhibitor beta (Fragment) OS=Canis familiaris GN=GDI2 PE=4 SV=1;>sp|O97556|GDIB_CANFA Rab GDP dissociation inhibitor beta OS=Canis familiaris GN=GDI2 PE=2 SV=1	27907000	21442000	22692000	25727000	18723000	14980000	0.981155	0.977569	0.69607	0.866807	0.682952	0.647283
ENSCAFT00000022261	Peptidyl-prolyl cis-trans isomerase	FKBP3	E2RQS7	224	>tr|E2RQS7|E2RQS7_CANFA Peptidyl-prolyl cis-trans isomerase OS=Canis familiaris GN=FKBP3 PE=4 SV=1;>tr|E2RQC6|E2RQC6_CANFA Peptidyl-prolyl cis-trans isomerase OS=Canis familiaris GN=LOC607841 PE=4 SV=1	3649300	3286900	7347100	7121000	3204600	7189300	2.08588	0.467091	0.718401	0.879833	1.4985	0.754397
ENSCAFT00000013049	basic transcription factor 3	BTF3	F1PIS7	139	>tr|F1PIS7|F1PIS7_CANFA Uncharacterized protein (Fragment) OS=Canis familiaris GN=BTF3 PE=4 SV=1	1426200	2926100	1556100	2437200	1159500	1	0.917515	0.963284	NR	NR	NR	NR
ENSCAFT00000009437	Malate dehydrogenase	LOC102152275	J9NY79	338	>tr|J9NY79|J9NY79_CANFA Malate dehydrogenase (Fragment) OS=Canis familiaris GN=LOC102152275 PE=3 SV=1;>tr|F1PYG8|F1PYG8_CANFA Malate dehydrogenase OS=Canis familiaris GN=MDH2 PE=3 SV=1;>tr|Q0QF34|Q0QF34_CANFA Malate dehydrogenase (Fragment) OS=Canis famili	16922000	10748000	12185000	11729000	12954000	12547000	0.864257	0.836219	1.06636	0.473213	0.921612	0.928437
ENSCAFT00000027027	arginyl-tRNA synthetase	RARS	E2QRR5	660	>tr|E2QRR5|E2QRR5_CANFA Uncharacterized protein OS=Canis familiaris GN=RARS PE=3 SV=1;>tr|J9P440|J9P440_CANFA Uncharacterized protein OS=Canis familiaris GN=RARS PE=3 SV=1	4316900	2921600	4369900	3204500	2581900	1169500	1.0464	0.97335	0.495274	0.872523	0.518257	0.692544
ENSCAFT00000025533	synuclein, gamma (breast cancer-specific protein 1)	SNCG	F1Q2N7	136	>tr|F1Q2N7|F1Q2N7_CANFA Uncharacterized protein (Fragment) OS=Canis familiaris GN=SNCG PE=4 SV=2	2698900	3973500	5232200	6625200	1974600	2142900	1.77708	0.611428	0.347252	0.650138	0.617094	0.772772
ENSCAFT00000027452	tropomyosin 3	TPM3	E2RB38	248	>tr|E2RB38|E2RB38_CANFA Uncharacterized protein OS=Canis familiaris GN=TPM3 PE=3 SV=2	17361000	34928000	53858000	31313000	18530000	54645000	1.62885	0.485068	0.859154	0.560593	1.39943	0.688657
ENSCAFT00000021280	enoyl CoA hydratase, short chain, 1, mitochondrial	ECHS1	F1PAZ6	225	>tr|F1PAZ6|F1PAZ6_CANFA Uncharacterized protein OS=Canis familiaris GN=ECHS1 PE=3 SV=2	1	1	1	1	1209100	540740	1	1	874920	0.00202011	874920	0.00345486
ENSCAFT00000038656	chaperonin containing TCP1, subunit 3 (gamma)	CCT3	E2RB79	549	>tr|E2RB79|E2RB79_CANFA T-complex protein 1 subunit gamma OS=Canis familiaris GN=CCT3 PE=3 SV=2;>tr|F1PDX9|F1PDX9_CANFA T-complex protein 1 subunit gamma OS=Canis familiaris GN=CCT3 PE=3 SV=2	21324000	15639000	17805000	16306000	10699000	17109000	0.922842	0.90518	0.815221	0.710154	0.75232	0.742025
ENSCAFT00000001022	ezrin	EZR	E2RSI6	586	>tr|E2RSI6|E2RSI6_CANFA Uncharacterized protein OS=Canis familiaris GN=EZR PE=4 SV=1	68956000	37999000	39678000	35968000	31589000	24048000	0.707269	0.563766	0.735492	0.752301	0.520191	0.400461
ENSCAFT00000049414	Canis lupus familiaris RAB1A, member RAS oncogene family (RAB1A), mRNA.	RAB1A	P62822	205	>sp|P62822|RAB1A_CANFA Ras-related protein Rab-1A OS=Canis familiaris GN=RAB1A PE=1 SV=3;>tr|F1Q0H3|F1Q0H3_CANFA Ras-related protein Rab-1A (Fragment) OS=Canis familiaris GN=RAB1A PE=3 SV=2	5484600	1	1	1	1	1	NR	NR	1	1	NR	NR
ENSCAFT00000006754	proteasome (prosome, macropain) 26S subunit, ATPase, 2	PSMC2	F1PPH7	433	>tr|F1PPH7|F1PPH7_CANFA Uncharacterized protein OS=Canis familiaris GN=PSMC2 PE=3 SV=2	1	1	1416600	1716700	1	1	1566650	0.00283769	6.38305e-07	0.00149976	1	1
ENSCAFT00000014810	serpin peptidase inhibitor, clade B (ovalbumin), member 6	SERPINB6	E2RGP2	380	>tr|E2RGP2|E2RGP2_CANFA Uncharacterized protein OS=Canis familiaris GN=SERPINB6 PE=3 SV=2	9379300	7509500	9893200	7214600	2565200	2275200	1.01297	0.98787	0.282935	0.467742	0.286604	0.297609
ENSCAFT00000049973	aconitase 1, soluble	ACO1	J9P5F3	901	>tr|J9P5F3|J9P5F3_CANFA Uncharacterized protein OS=Canis familiaris GN=ACO1 PE=4 SV=1;>tr|E2RMX9|E2RMX9_CANFA Uncharacterized protein (Fragment) OS=Canis familiaris GN=ACO1 PE=4 SV=2;>tr|J9NVL3|J9NVL3_CANFA Uncharacterized protein (Fragment) OS=Canis famil	6931900	3452400	3997900	3678700	3180400	2467000	0.739251	0.791504	0.735664	0.904369	0.54384	0.664095
ENSCAFT00000045588	Canis lupus familiaris 60S ribosomal protein L37 (RPL37), mRNA.	RPL37	J9P3D2	128	>tr|J9P3D2|J9P3D2_CANFA Histone H2A OS=Canis familiaris GN=RPL37 PE=3 SV=1;>tr|F6X834|F6X834_CANFA Histone H2A (Fragment) OS=Canis familiaris GN=H2AFZ PE=3 SV=1	1079100	1866400	1436500	1409600	6338100	4182300	0.966254	0.987834	3.69643	0.164821	3.57169	0.41045
ENSCAFT00000010521	echinoderm microtubule associated protein like 4	EML4	F1PY01	981	>tr|F1PY01|F1PY01_CANFA Uncharacterized protein OS=Canis familiaris GN=EML4 PE=4 SV=2	1	1299700	2113300	1450800	1	1	NR	NR	5.61151e-07	0.000803907	NR	NR
ENSCAFT00000001648	H2A histone family, member Y	H2AFY	E2RCZ6	362	>tr|E2RCZ6|E2RCZ6_CANFA Histone H2A OS=Canis familiaris GN=H2AFY PE=4 SV=2;>tr|E2RCZ7|E2RCZ7_CANFA Histone H2A OS=Canis familiaris GN=H2AFY PE=4 SV=1	11430000	5484100	1	1109900	3332200	3938100	NR	NR	NR	NR	0.429837	0.471703
ENSCAFT00000031607	adenine phosphoribosyltransferase	APRT	E2QYQ0	180	>tr|E2QYQ0|E2QYQ0_CANFA Uncharacterized protein OS=Canis familiaris GN=APRT PE=3 SV=1	2495900	2150100	2797500	2960300	3339200	1755700	1.2393	0.898379	0.884869	0.812791	1.09662	0.958084
ENSCAFT00000018980	IMP (inosine 5'-monophosphate) dehydrogenase 2	IMPDH2	F6UXI8	490	>tr|F6UXI8|F6UXI8_CANFA Inosine-5-monophosphate dehydrogenase (Fragment) OS=Canis familiaris GN=IMPDH2 PE=3 SV=1	2366900	2118300	3610500	3951700	1126300	1608500	1.68603	0.739474	0.361641	0.7334	0.609739	0.804259
ENSCAFT00000012629	plastin 1	PLS1	E2QWB2	629	>tr|E2QWB2|E2QWB2_CANFA Uncharacterized protein OS=Canis familiaris GN=PLS1 PE=4 SV=2	892280	1399900	987020	1673100	1	1	1.16052	0.950996	7.51846e-07	0.00264332	8.72532e-07	0.00330519
ENSCAFT00000004182	Canis lupus familiaris eukaryotic translation elongation factor 1 alpha 1 (EEF1A1), mRNA.	LOC102156596	F2Z4P4	462	>tr|F2Z4P4|F2Z4P4_CANFA Elongation factor 1-alpha OS=Canis familiaris GN=LOC102156596 PE=3 SV=1;>tr|J9P9I7|J9P9I7_CANFA Elongation factor 1-alpha OS=Canis familiaris GN=LOC100685794 PE=3 SV=1;>tr|E2QW85|E2QW85_CANFA Elongation factor 1-alpha OS=Canis famil	69500000	116860000	120480000	114650000	65161000	82777000	1.2617	0.674162	0.629175	0.978671	0.793829	0.758475
ENSCAFT00000000982	valyl-tRNA synthetase	VARS	E2RTJ7	1264	>tr|E2RTJ7|E2RTJ7_CANFA Uncharacterized protein OS=Canis familiaris GN=VARS PE=3 SV=2	527880	1011300	1216800	471730	672080	620140	1.09703	0.973037	0.765293	0.932006	0.839551	0.948734
ENSCAFT00000016692	ribosomal protein L23	RPL23	J9P897	140	>tr|J9P897|J9P897_CANFA 60S ribosomal protein L23 OS=Canis familiaris GN=RPL23 PE=3 SV=1;>tr|F2Z4P3|F2Z4P3_CANFA 60S ribosomal protein L23 OS=Canis familiaris GN=RPL23 PE=1 SV=1;>sp|Q9XSU3|RL23_CANFA 60S ribosomal protein L23 OS=Canis familiaris GN=RPL23 P	1	1	1	1	1393400	1	1	1	NR	NR	NR	NR
ENSCAFT00000012414	Canis lupus familiaris zinc finger, DHHC-type containing 5 (ZDHHC5), mRNA.	ZDHHC5	E2R434	964	>tr|E2R434|E2R434_CANFA Palmitoyltransferase ZDHHC5 OS=Canis familiaris GN=ZDHHC5 PE=4 SV=2;>tr|J9P7H5|J9P7H5_CANFA Palmitoyltransferase ZDHHC5 OS=Canis familiaris GN=ZDHHC5 PE=4 SV=1	1	692250	1	1	3956100	1	NR	NR	NR	NR	NR	NR
ENSCAFT00000022952	prohibitin 2	PHB2	E2RGN6	299	>tr|E2RGN6|E2RGN6_CANFA Uncharacterized protein OS=Canis familiaris GN=PHB2 PE=4 SV=2	1	1	1	1	1	799290	1	1	NR	NR	NR	NR
ENSCAFT00000006109	aldehyde dehydrogenase 1 family, member L1	ALDH1L1	F1PD65	488	>tr|F1PD65|F1PD65_CANFA Uncharacterized protein OS=Canis familiaris GN=ALDH1L1 PE=3 SV=2	2136500	1	1090800	952890	1	1	NR	NR	9.78622e-07	0.00397177	NR	NR
ENSCAFT00000018035	Canis lupus familiaris glutathione S-transferase pi 1 (GSTP1), mRNA.	GSTP1	F1Q0J0	210	>tr|F1Q0J0|F1Q0J0_CANFA Uncharacterized protein OS=Canis familiaris GN=GSTP1 PE=3 SV=2;>tr|J9P1Q9|J9P1Q9_CANFA Uncharacterized protein (Fragment) OS=Canis familiaris GN=LOC611366 PE=3 SV=1;>tr|J9NYL8|J9NYL8_CANFA Uncharacterized protein OS=Canis familiaris	41405000	13490000	12054000	16035000	15100000	11289000	0.511686	0.34432	0.939478	0.564737	0.480718	0.397375
ENSCAFT00000001412	tubulin tyrosine ligase-like family, member 12	TTLL12	F1PQD3	682	>tr|F1PQD3|F1PQD3_CANFA Uncharacterized protein OS=Canis familiaris GN=TTLL12 PE=4 SV=2	19167000	11236000	14713000	14665000	5015800	6411200	0.966286	0.959745	0.388965	0.564475	0.375851	0.355042
ENSCAFT00000020249	retinoblastoma binding protein 7	RBBP7	E2RM49	425	>tr|E2RM49|E2RM49_CANFA Uncharacterized protein OS=Canis familiaris GN=RBBP7 PE=4 SV=1;>tr|E2RM67|E2RM67_CANFA Uncharacterized protein OS=Canis familiaris GN=RBBP7 PE=4 SV=1	10569000	3527200	3665300	4447400	1519000	1818100	0.575524	0.584788	0.411343	0.783722	0.236738	0.281821
ENSCAFT00000035670	coronin, actin binding protein, 1C	CORO1C	F1Q1F6	474	>tr|F1Q1F6|F1Q1F6_CANFA Coronin OS=Canis familiaris GN=CORO1C PE=3 SV=2;>tr|F1Q1Q0|F1Q1Q0_CANFA Coronin (Fragment) OS=Canis familiaris GN=CORO1C PE=3 SV=2	1383800	1	1732400	2614500	3256600	5830800	NR	NR	2.09055	0.347777	NR	NR
ENSCAFT00000007602	Canis lupus familiaris SMT3 suppressor of mif two 3 homolog 2 (S. cerevisiae) (SUMO2), mRNA.	SUMO3	E2RGN5	95	>tr|E2RGN5|E2RGN5_CANFA Small ubiquitin-related modifier OS=Canis familiaris GN=SUMO3 PE=3 SV=1;>tr|J9P2X4|J9P2X4_CANFA Uncharacterized protein (Fragment) OS=Canis familiaris GN=SUMO3 PE=4 SV=1	1	1	3071900	1	1	1	NR	NR	NR	NR	1	1
ENSCAFT00000016755	retinoblastoma binding protein 4	RBBP4	E2QXR8	425	>tr|E2QXR8|E2QXR8_CANFA Uncharacterized protein OS=Canis familiaris GN=RBBP4 PE=4 SV=1	6237800	2153700	3939100	3046600	1	1807400	0.832473	0.889577	NR	NR	NR	NR
ENSCAFT00000012019	adenosylhomocysteinase	AHCY	E2QXS7	433	>tr|E2QXS7|E2QXS7_CANFA Adenosylhomocysteinase OS=Canis familiaris GN=AHCY PE=3 SV=2	1507900	6635200	9598700	10040000	8704500	20126000	2.4117	0.349379	1.46805	0.257321	3.54048	0.268249
ENSCAFT00000001987	Uncharacterized protein	ETF1	E2RBM3	437	>tr|E2RBM3|E2RBM3_CANFA Uncharacterized protein OS=Canis familiaris GN=ETF1 PE=4 SV=1;>tr|J9NWT8|J9NWT8_CANFA Uncharacterized protein OS=Canis familiaris GN=ETF1 PE=4 SV=1	7147400	2496100	3319200	2326000	1500200	887410	0.585389	0.694442	0.422945	0.825032	0.247587	0.402663
ENSCAFT00000017296	60 kDa heat shock protein, mitochondrial	HSPD1	E2QUU5	573	>tr|E2QUU5|E2QUU5_CANFA 60 kDa heat shock protein, mitochondrial OS=Canis familiaris GN=HSPD1 PE=3 SV=2	3901200	4941000	4495400	3845900	11814000	20648000	0.943351	0.960917	3.89172	0.025655	3.67126	0.224048
ENSCAFT00000017014	eukaryotic translation initiation factor 3, subunit I	EIF3I	F1PPR0	325	>tr|F1PPR0|F1PPR0_CANFA Uncharacterized protein (Fragment) OS=Canis familiaris GN=EIF3I PE=3 SV=1	1	1	1313200	1562900	1	1076600	1438050	0.00347904	NR	NR	NR	NR
ENSCAFT00000011516	N-acylsphingosine amidohydrolase (acid ceramidase) 1	ASAH1	F1PWA9	369	>tr|F1PWA9|F1PWA9_CANFA Uncharacterized protein (Fragment) OS=Canis familiaris GN=ASAH1 PE=4 SV=2	13070000	9954400	6879300	6111800	3500600	3347000	0.564232	0.498252	0.527099	0.878078	0.297406	0.283195
ENSCAFT00000004430	Uncharacterized protein	LOC484335	F1PX75	589	>tr|F1PX75|F1PX75_CANFA Uncharacterized protein OS=Canis familiaris GN=LOC484335 PE=4 SV=2	4560400	3277400	5322500	6660000	5127600	3993300	1.52881	0.693259	0.761185	0.848888	1.16371	0.90887
ENSCAFT00000023271	Uncharacterized protein	C8H14orf166	E2RFC7	244	>tr|E2RFC7|E2RFC7_CANFA Uncharacterized protein OS=Canis familiaris GN=C8H14orf166 PE=4 SV=1;>tr|J9P858|J9P858_CANFA Uncharacterized protein (Fragment) OS=Canis familiaris GN=LOC479969 PE=4 SV=1	1348800	1	1	1	1	1	NR	NR	1	1	NR	NR
ENSCAFT00000010097	glucosamine-6-phosphate deaminase 1	GNPDA1	E2QX53	289	>tr|E2QX53|E2QX53_CANFA Glucosamine-6-phosphate isomerase OS=Canis familiaris GN=GNPDA1 PE=3 SV=1	1	1	1	1	1157800	1	1	1	NR	NR	NR	NR
ENSCAFT00000013799	Canis lupus familiaris carbonic anhydrase II (CA2), mRNA.	CA2	F1PDY8	260	>tr|F1PDY8|F1PDY8_CANFA Uncharacterized protein OS=Canis familiaris GN=CA2 PE=4 SV=2	5296200	9612000	2550700	2831800	5819600	3905600	0.361043	0.345148	1.80682	0.374688	0.652339	0.711788
ENSCAFT00000020334	IQ motif containing GTPase activating protein 1	IQGAP1	F1PJ65	1657	>tr|F1PJ65|F1PJ65_CANFA Uncharacterized protein OS=Canis familiaris GN=IQGAP1 PE=4 SV=2	11500000	12068000	9383400	12427000	14308000	13345000	0.925424	0.921111	1.26788	0.334639	1.17333	0.859033
ENSCAFT00000022349	crystallin, alpha B	CRYAB	E2RNB6	175	>tr|E2RNB6|E2RNB6_CANFA Uncharacterized protein OS=Canis familiaris GN=CRYAB PE=3 SV=1	1	1	1	1	3038200	1879400	1	1	2458800	2.99183e-05	2458800	0.000449928
ENSCAFT00000027989	ATP synthase subunit alpha	ATP5A1	E2RNG2	553	>tr|E2RNG2|E2RNG2_CANFA ATP synthase subunit alpha OS=Canis familiaris GN=ATP5A1 PE=3 SV=1	2416600	1744700	645110	742130	7540100	8389100	0.333367	0.640373	11.4827	0.0129615	3.82794	0.281097
ENSCAFT00000027992	Pyruvate kinase	PKM	F1PHR2	547	>tr|F1PHR2|F1PHR2_CANFA Pyruvate kinase OS=Canis familiaris GN=PKM PE=3 SV=2	136550000	128260000	99905000	121780000	103310000	80727000	0.837147	0.734394	0.830173	0.478124	0.694978	0.621412
ENSCAFT00000001128	acetyl-CoA acetyltransferase 2	ACAT2	F1Q466	406	>tr|F1Q466|F1Q466_CANFA Uncharacterized protein (Fragment) OS=Canis familiaris GN=ACAT2 PE=3 SV=1	15518000	9822100	13592000	15021000	8419200	6566300	1.12916	0.856479	0.52373	0.821089	0.591375	0.620149
ENSCAFT00000044545	periplakin	PPL	J9NU37	1754	>tr|J9NU37|J9NU37_CANFA Uncharacterized protein OS=Canis familiaris GN=PPL PE=4 SV=1;>tr|F1Q1I3|F1Q1I3_CANFA Uncharacterized protein (Fragment) OS=Canis familiaris GN=PPL PE=4 SV=2	1403900	1182900	2102300	2277000	1	1	1.69294	0.802603	4.56694e-07	0.000364756	7.73156e-07	0.00323556
ENSCAFT00000010731	NOP56 ribonucleoprotein	NOP56	E2QU53	597	>tr|E2QU53|E2QU53_CANFA Uncharacterized protein OS=Canis familiaris GN=NOP56 PE=4 SV=1	2038800	1314900	1385500	1	1	1	NR	NR	NR	NR	5.96356e-07	0.00195802
ENSCAFT00000007895	Integrin beta	ITGB4	E2RFE1	1009	>tr|E2RFE1|E2RFE1_CANFA Integrin beta OS=Canis familiaris GN=ITGB4 PE=3 SV=2	14072000	18630000	8941800	24497000	781800	514860	1.02253	0.975044	0.0387771	0.00625965	0.0396508	0.00964607
ENSCAFT00000003137	heat shock protein 90kDa alpha (cytosolic), class B member 1	HSP90AB1	E2RLS3	724	>tr|E2RLS3|E2RLS3_CANFA Uncharacterized protein OS=Canis familiaris GN=HSP90AB1 PE=3 SV=2	177390000	171880000	188490000	159380000	139370000	153820000	0.995992	0.993932	0.842815	0.461019	0.839437	0.809514
ENSCAFT00000000207	asparaginyl-tRNA synthetase	NARS	E2QV97	559	>tr|E2QV97|E2QV97_CANFA Uncharacterized protein OS=Canis familiaris GN=NARS PE=3 SV=1	2841200	1	1448500	1839600	909880	1	NR	NR	NR	NR	NR	NR
ENSCAFT00000017306	Uncharacterized protein	HSPE1	E2QUS9	102	>tr|E2QUS9|E2QUS9_CANFA Uncharacterized protein (Fragment) OS=Canis familiaris GN=HSPE1 PE=3 SV=2;>tr|J9P3C8|J9P3C8_CANFA Uncharacterized protein OS=Canis familiaris GN=LOC100687092 PE=3 SV=1	3119200	6544500	10772000	9283100	12435000	8940800	2.0753	0.41578	1.06585	0.493079	2.21197	0.476114
0	#N/A	PSMB7	E7BUQ0	277	>tr|E7BUQ0|E7BUQ0_CANFA Proteasome subunit beta type OS=Canis familiaris GN=PSMB7 PE=2 SV=1;>tr|E7BUP9|E7BUP9_CANFA Proteasome subunit beta type OS=Canis familiaris GN=PSMB7 PE=2 SV=1;>tr|E2RPC6|E2RPC6_CANFA Proteasome subunit beta type (Fragment) OS=Canis	1	1	1223700	1634400	1	1	1429050	0.0035803	6.99766e-07	0.00202058	1	1
ENSCAFT00000016127	chaperonin containing TCP1, subunit 6A (zeta 1)	CCT6A	E2RLL6	530	>tr|E2RLL6|E2RLL6_CANFA Uncharacterized protein OS=Canis familiaris GN=CCT6A PE=3 SV=2	7353000	7174000	9537400	8892500	5259300	4616300	1.26867	0.777269	0.535847	0.86631	0.67981	0.736476
ENSCAFT00000011536	Uncharacterized protein	KRT8	F1PW98	493	>tr|F1PW98|F1PW98_CANFA Uncharacterized protein OS=Canis familiaris GN=KRT8 PE=3 SV=2	19764000	23201000	11775000	15152000	1	380930	0.626719	0.488136	NR	NR	NR	NR
ENSCAFT00000022032	calpain 2, (m/II) large subunit	CAPN2	F1PMS4	636	>tr|F1PMS4|F1PMS4_CANFA Uncharacterized protein (Fragment) OS=Canis familiaris GN=CAPN2 PE=4 SV=2;>tr|F1P975|F1P975_CANFA Uncharacterized protein OS=Canis familiaris GN=CAPN2 PE=4 SV=2	1316700	1871700	2390500	2086000	3660900	2001600	1.404	0.862721	1.26494	0.643174	1.77597	0.752105
ENSCAFT00000011299	heterogeneous nuclear ribonucleoprotein F	HNRNPF	E2RB90	414	>tr|E2RB90|E2RB90_CANFA Uncharacterized protein OS=Canis familiaris GN=HNRNPF PE=4 SV=1	6319500	1795600	4701700	4786700	1341100	1015000	1.16923	0.895983	0.248314	0.546872	0.290335	0.481239
ENSCAFT00000038526	eukaryotic translation initiation factor 2, subunit 1 alpha, 35kDa	EIF2S1	E2RL17	315	>tr|E2RL17|E2RL17_CANFA Uncharacterized protein OS=Canis familiaris GN=EIF2S1 PE=4 SV=1	2400400	3052000	2882000	2284900	2051900	1862000	0.947638	0.973995	0.757495	0.905401	0.717831	0.850451
ENSCAFT00000008977	importin 5	IPO5	E2RF06	1089	>tr|E2RF06|E2RF06_CANFA Uncharacterized protein (Fragment) OS=Canis familiaris GN=IPO5 PE=4 SV=2	6580200	7251500	6800500	5050700	1309200	1205300	0.856814	0.867274	0.212173	0.449755	0.181793	0.233986
ENSCAFT00000028776	CD74 molecule, major histocompatibility complex, class II invariant chain	CD74	E2RF90	297	>tr|F1PPR0|F1PPR0_CANFA Uncharacterized protein (Fragment) OS=Canis familiaris GN=EIF3I PE=3 SV=1	1	1	1288700	1422300	1	1	1.3555e+06	0.00380342	7.37735e-07	0.002468	1	1
ENSCAFT00000045165	60S ribosomal protein L12	RPL12	E2RR58	165	>sp|E2RR58|RL12_CANFA 60S ribosomal protein L12 OS=Canis familiaris GN=RPL12 PE=1 SV=1	8413000	7634700	14368000	12555000	7162200	8665500	1.67769	0.506488	0.587888	0.940436	0.986291	0.989858
ENSCAFT00000043084	polymerase I and transcript release factor	PTRF	J9P923	390	>tr|J9P923|J9P923_CANFA Uncharacterized protein OS=Canis familiaris GN=PTRF PE=4 SV=1	1	2602500	1	5149200	4962300	4060600	NR	NR	NR	NR	NR	NR
ENSCAFT00000027728	Canis lupus familiaris acidic (leucine-rich) nuclear phosphoprotein 32 family, member A (ANP32A), mRNA.	ANP32A	F1PQ43	231	>tr|F1PQ43|F1PQ43_CANFA Acidic leucine-rich nuclear phosphoprotein 32 family member A (Fragment) OS=Canis familiaris GN=ANP32A PE=4 SV=2;>sp|Q8HY67|AN32A_CANFA Acidic leucine-rich nuclear phosphoprotein 32 family member A OS=Canis familiaris GN=ANP32A PE=2	2763100	5021600	14090000	10920000	1524400	2584500	3.21271	0.185241	0.16429	0.183816	0.527817	0.694559
ENSCAFT00000004940	exportin 1	XPO1	E2R9K4	1071	>tr|E2R9K4|E2R9K4_CANFA Uncharacterized protein OS=Canis familiaris GN=XPO1 PE=4 SV=2	2232900	2314900	2961100	3037500	661220	890210	1.31901	0.867805	0.258632	0.644543	0.341139	0.618187
ENSCAFT00000048382	Canis lupus familiaris APEX nuclease (multifunctional DNA repair enzyme) 1 (APEX1), mRNA.	APEX1	J9PA46	318	>tr|J9PA46|J9PA46_CANFA Uncharacterized protein OS=Canis familiaris GN=APEX1 PE=4 SV=1	6076100	2859000	3970400	5069600	2455500	1846100	1.01174	0.991969	0.475841	0.84848	0.481427	0.637432
ENSCAFT00000025087	Uncharacterized protein	EEF1G	E2R574	437	>tr|E2R574|E2R574_CANFA Uncharacterized protein OS=Canis familiaris GN=EEF1G PE=4 SV=1;>tr|J9PAV3|J9PAV3_CANFA Uncharacterized protein OS=Canis familiaris PE=4 SV=1;>tr|J9NZS4|J9NZS4_CANFA Uncharacterized protein (Fragment) OS=Canis familiaris PE=4 SV=1	29905000	31877000	36762000	40412000	24321000	40983000	1.24913	0.734495	0.846192	0.5571	1.05701	0.945132
ENSCAFT00000019899	proteasome (prosome, macropain) subunit, alpha type, 7	PSMA7	F1PUB5	219	>tr|F1PUB5|F1PUB5_CANFA Uncharacterized protein (Fragment) OS=Canis familiaris GN=PSMA7 PE=4 SV=2;>tr|Q6QT48|Q6QT48_CANFA Proteasome alpha subunit type 7 (Fragment) OS=Canis familiaris PE=2 SV=1	4845900	4915700	12685000	10592000	3813400	3038900	2.38455	0.308807	0.294381	0.410097	0.701965	0.795246
ENSCAFT00000007121	Canis lupus familiaris vasodilator-stimulated phosphoprotein (VASP), mRNA.	VASP	F1PRR4	385	>tr|F1PRR4|F1PRR4_CANFA Vasodilator-stimulated phosphoprotein OS=Canis familiaris GN=VASP PE=4 SV=1;>sp|P50551|VASP_CANFA Vasodilator-stimulated phosphoprotein OS=Canis familiaris GN=VASP PE=1 SV=3	1875700	6379100	3811400	5260400	1248900	3075300	1.09897	0.937404	0.476664	0.854207	0.523841	0.684017
ENSCAFT00000045100	ATP citrate lyase	ACLY	J9NST7	1091	>tr|J9NST7|J9NST7_CANFA Uncharacterized protein OS=Canis familiaris GN=ACLY PE=4 SV=1;>tr|F1Q3V2|F1Q3V2_CANFA Uncharacterized protein (Fragment) OS=Canis familiaris GN=ACLY PE=4 SV=2	26308000	18166000	22105000	20091000	12073000	12692000	0.948779	0.937492	0.586904	0.930843	0.556842	0.489871
ENSCAFT00000016817	ubiquitin carboxyl-terminal hydrolase L5	UCHL5	E2QWM9	329	>tr|E2QWM9|E2QWM9_CANFA Ubiquitin carboxyl-terminal hydrolase OS=Canis familiaris GN=UCHL5 PE=3 SV=1	383090	1017900	834200	1087000	1	1	1.37132	0.907857	1.04102e-06	0.00452987	1.42756e-06	0.00336635
ENSCAFT00000032522	cystathionine gamma-lyase	CTH	E2RDY8	405	>tr|E2RDY8|E2RDY8_CANFA Uncharacterized protein OS=Canis familiaris GN=CTH PE=3 SV=1	5754800	1669500	3555100	10564000	890990	885750	1.90174	0.540551	0.125839	0.268875	0.239314	0.435842
ENSCAFT00000019956	SH3 domain binding glutamate-rich protein like 3	SH3BGRL3	F1PSK3	162	>tr|F1PSK3|F1PSK3_CANFA Uncharacterized protein (Fragment) OS=Canis familiaris GN=SH3BGRL3 PE=4 SV=2	5041400	5128300	3642600	3898400	1	3217000	0.741516	0.797993	NR	NR	NR	NR
ENSCAFT00000017399	phosphofructokinase, liver	PFKL	F1Q3S9	780	>tr|F1Q3S9|F1Q3S9_CANFA 6-phosphofructokinase OS=Canis familiaris GN=PFKL PE=3 SV=2	1	1372200	1067100	1256100	544180	1	NR	NR	NR	NR	NR	NR
ENSCAFT00000032259	NAD(P)H dehydrogenase, quinone 1	NQO1	F1PBZ4	275	>tr|F1PBZ4|F1PBZ4_CANFA Uncharacterized protein (Fragment) OS=Canis familiaris GN=NQO1 PE=4 SV=1	3525500	11192000	6812800	4966800	19557000	72491000	0.80038	0.810065	7.81419	9.49237e-05	6.25432	0.0444969
ENSCAFT00000030803	thimet oligopeptidase 1	THOP1	E2R2V4	687	>tr|E2R2V4|E2R2V4_CANFA Uncharacterized protein OS=Canis familiaris GN=THOP1 PE=3 SV=1	4695500	1959400	3803100	2473400	1146500	945660	0.94314	0.969367	0.333332	0.722714	0.314379	0.53648
ENSCAFT00000036859	parkinson protein 7	PARK7	E2QS13	189	>tr|E2QS13|E2QS13_CANFA Uncharacterized protein OS=Canis familiaris GN=PARK7 PE=4 SV=1	1624700	2748200	5284600	10757000	4093000	8150300	3.66841	0.23681	0.763222	0.805861	2.79981	0.460983
ENSCAFT00000042854	Uncharacterized protein	SET	J9P048	291	>tr|J9P048|J9P048_CANFA Uncharacterized protein OS=Canis familiaris GN=SET PE=3 SV=1;>tr|J9P7Y8|J9P7Y8_CANFA Uncharacterized protein OS=Canis familiaris PE=3 SV=1;>tr|F1PH52|F1PH52_CANFA Uncharacterized protein (Fragment) OS=Canis familiaris PE=3 SV=2	5996000	6532500	6824400	7194900	4612400	4309000	1.11899	0.899362	0.636366	0.982755	0.712088	0.772036
ENSCAFT00000019502	proteasome (prosome, macropain) 26S subunit, ATPase, 6	PSMC6	J9P1N0	395	>tr|J9P1N0|J9P1N0_CANFA Uncharacterized protein (Fragment) OS=Canis familiaris GN=PSMC6 PE=3 SV=1	683350	1	1240100	943980	880700	1	NR	NR	NR	NR	NR	NR
ENSCAFT00000022878	prosaposin	PSAP	E2RLF1	524	>tr|E2RLF1|E2RLF1_CANFA Uncharacterized protein OS=Canis familiaris GN=PSAP PE=4 SV=1	67329000	49900000	16816000	19373000	70657000	53475000	0.308703	0.066884	3.4301	0.00108794	1.05888	0.938872
ENSCAFT00000028750	Uncharacterized protein	LOC102155634	F2Z4N1	162	>tr|F2Z4N1|F2Z4N1_CANFA Uncharacterized protein (Fragment) OS=Canis familiaris GN=LOC102155634 PE=1 SV=2;>tr|J9NVG6|J9NVG6_CANFA Uncharacterized protein OS=Canis familiaris GN=LOC102155634 PE=3 SV=1;>tr|Q9XSU9|Q9XSU9_CANFA Ribosomal protein S14 (Fragment)	1	2005500	1190200	1	1	1	NR	NR	NR	NR	NR	NR
ENSCAFT00000029576	tubulin, beta 4A class IVa	TUBB4A	E2RFV2	444	>tr|E2RFV2|E2RFV2_CANFA Uncharacterized protein OS=Canis familiaris GN=TUBB4A PE=3 SV=2	1	1	1002000	1289700	1634500	3144900	1145850	0.00495422	2.08553	0.49888	2389700	0.000546498
ENSCAFT00000003813	basic leucine zipper and W2 domains 2	BZW2	F1PUT4	419	>tr|F1PUT4|F1PUT4_CANFA Uncharacterized protein OS=Canis familiaris GN=BZW2 PE=4 SV=2	2173500	1406300	1475300	1431900	617080	1	0.812112	0.923019	NR	NR	NR	NR
ENSCAFT00000008873	Uncharacterized protein	LOC475399	E2RLQ4	334	>tr|E2RLQ4|E2RLQ4_CANFA Uncharacterized protein OS=Canis familiaris GN=LOC475399 PE=4 SV=2;>tr|J9NYT3|J9NYT3_CANFA Uncharacterized protein OS=Canis familiaris GN=HNRNPCL1 PE=4 SV=1	9725000	6721300	5526000	3626700	3355100	2231300	0.55652	0.53354	0.610355	0.981985	0.339675	0.365221
ENSCAFT00000001742	suppression of tumorigenicity 13 (colon carcinoma) (Hsp70 interacting protein)	LOC100855528	E2RMC1	393	>tr|E2RMC1|E2RMC1_CANFA Uncharacterized protein (Fragment) OS=Canis familiaris GN=LOC100855528 PE=4 SV=2	2905900	4424600	5167900	4228800	2861300	2588800	1.28186	0.84067	0.580001	0.953383	0.743483	0.848051
ENSCAFT00000008856	suppressor of Ty 5 homolog (S. cerevisiae)	SUPT5H	E2RLS8	1087	>tr|E2RLS8|E2RLS8_CANFA Transcription elongation factor SPT5 OS=Canis familiaris GN=SUPT5H PE=3 SV=2	1	1	1111200	1109500	1	1	1110350	0.005103	9.00617e-07	0.00349266	1	1
ENSCAFT00000036202	Fructose-bisphosphate aldolase	ALDOA	F1PBT3	701	>tr|F1PBT3|F1PBT3_CANFA Fructose-bisphosphate aldolase (Fragment) OS=Canis familiaris GN=ALDOA PE=3 SV=2	69080000	59271000	72400000	63924000	42484000	47284000	1.06212	0.919439	0.65849	0.91192	0.699395	0.636492
ENSCAFT00000001485	heat shock 70kDa protein 4	HSPA4	E2RT63	840	>tr|E2RT63|E2RT63_CANFA Heat shock 70 kDa protein 4 OS=Canis familiaris GN=HSPA4 PE=3 SV=2;>sp|Q2TFN9|HSP74_CANFA Heat shock 70 kDa protein 4 OS=Canis familiaris GN=HSPA4 PE=1 SV=1	23503000	13703000	18115000	20391000	17193000	9011100	1.03494	0.959863	0.68052	0.90586	0.704298	0.691296
ENSCAFT00000020131	serine/threonine kinase receptor associated protein	STRAP	E2RBU1	350	>tr|E2RBU1|E2RBU1_CANFA Uncharacterized protein OS=Canis familiaris GN=STRAP PE=4 SV=2	1365400	2092500	2262800	2143800	1	1	1.27436	0.899395	4.53865e-07	0.000351619	5.78386e-07	0.00179591
ENSCAFT00000002504	filamin C, gamma	FLNC	E2RP26	2720	>tr|E2RP26|E2RP26_CANFA Uncharacterized protein OS=Canis familiaris GN=FLNC PE=4 SV=1;>tr|J9P5S3|J9P5S3_CANFA Uncharacterized protein OS=Canis familiaris GN=FLNC PE=4 SV=1	4255000	2704300	1	1283900	8044600	8920800	NR	NR	NR	NR	2.4378	0.447753
ENSCAFT00000019518	stratifin	SFN	F1PQ93	248	>tr|F1PQ93|F1PQ93_CANFA Uncharacterized protein OS=Canis familiaris GN=SFN PE=3 SV=2	10598000	6616600	24903000	15799000	1	1	2.36439	0.213205	4.91376e-08	5.87166e-20	1.1618e-07	1.25194e-09
ENSCAFT00000010410	leukotriene A4 hydrolase	LTA4H	F6Y290	701	>tr|F6Y290|F6Y290_CANFA Leukotriene A(4) hydrolase OS=Canis familiaris GN=LTA4H PE=3 SV=1	4207800	5525700	3413700	3079400	910000	1	0.667088	0.750382	NR	NR	NR	NR
ENSCAFT00000002210	Uncharacterized protein		J9P2T7	461	>tr|J9P2T7|J9P2T7_CANFA Uncharacterized protein OS=Canis familiaris PE=4 SV=1	3019000	2363300	2853300	2805700	1845100	1643000	1.05141	0.975279	0.616381	0.994594	0.648069	0.810068
ENSCAFT00000014229	sepiapterin reductase (7,8-dihydrobiopterin:NADP+ oxidoreductase)	SPR	F1PTP2	267	>tr|F1PTP2|F1PTP2_CANFA Uncharacterized protein OS=Canis familiaris GN=SPR PE=4 SV=2	732870	1023300	1192000	1462000	1421500	1	1.51124	0.870104	NR	NR	NR	NR
ENSCAFT00000024636	Canis lupus familiaris WD repeat domain 1 (WDR1), mRNA.	WDR1	F1PR93	606	>tr|F1PR93|F1PR93_CANFA Uncharacterized protein OS=Canis familiaris GN=WDR1 PE=2 SV=2	36113000	17800000	16837000	16842000	16470000	16523000	0.624692	0.492732	0.979631	0.500991	0.611967	0.550392
ENSCAFT00000049689	cofilin 2 (muscle)	CFL2	J9P2G7	166	>tr|J9P2G7|J9P2G7_CANFA Uncharacterized protein OS=Canis familiaris GN=CFL2 PE=4 SV=1	6156000	3710000	2402400	2823900	2187200	5129500	0.529728	0.641143	1.39998	0.544793	0.741608	0.819714
ENSCAFT00000007712	carbamoyl-phosphate synthetase 2, aspartate transcarbamylase, and dihydroorotase	CAD	E2RAV2	2228	>tr|E2RAV2|E2RAV2_CANFA Uncharacterized protein OS=Canis familiaris GN=CAD PE=3 SV=2;>tr|J9P266|J9P266_CANFA Uncharacterized protein OS=Canis familiaris GN=CAD PE=4 SV=1	1	674700	1	1	922300	1030900	NR	NR	976600	0.0013008	NR	NR
ENSCAFT00000027424	Canis lupus familiaris non-metastatic cells 1, protein (NM23A) expressed in (NME1), mRNA.	LOC102154109	E2RC20	292	>tr|E2RC20|E2RC20_CANFA Nucleoside diphosphate kinase (Fragment) OS=Canis familiaris GN=LOC102154109 PE=3 SV=2;>sp|Q50KA8|NDKB_CANFA Nucleoside diphosphate kinase B OS=Canis familiaris GN=NME2 PE=2 SV=1	26167000	31428000	33749000	48094000	30876000	42855000	1.42101	0.59565	0.900883	0.45113	1.28016	0.751496
ENSCAFT00000018533	Uncharacterized protein	HSPA8	E2R0T6	646	>tr|E2R0T6|E2R0T6_CANFA Uncharacterized protein OS=Canis familiaris GN=HSPA8 PE=3 SV=1;>tr|H9GW49|H9GW49_CANFA Uncharacterized protein OS=Canis familiaris GN=LOC607182 PE=3 SV=1	163100000	189350000	197310000	211020000	154430000	95370000	1.15855	0.781197	0.61176	0.959996	0.708753	0.638619
ENSCAFT00000027362	Phosphoglycerate kinase	PGK1	E2RRC9	417	>tr|E2RRC9|E2RRC9_CANFA Phosphoglycerate kinase OS=Canis familiaris GN=PGK1 PE=3 SV=1	76241000	57197000	73194000	66998000	36865000	46258000	1.05062	0.93427	0.592923	0.923326	0.622933	0.533662
ENSCAFT00000044502	Obg-like ATPase 1	OLA1	J9NT20	395	>tr|J9NT20|J9NT20_CANFA Obg-like ATPase 1 OS=Canis familiaris GN=OLA1 PE=3 SV=1;>tr|F1PI87|F1PI87_CANFA Obg-like ATPase 1 OS=Canis familiaris GN=OLA1 PE=3 SV=2	2211800	1518100	3121200	2930700	3341600	2111100	1.62254	0.784638	0.90099	0.798552	1.46189	0.830335
ENSCAFT00000020153	proteasome (prosome, macropain) subunit, beta type, 4	PSMB4	E2RBR6	264	>tr|E2RBR6|E2RBR6_CANFA Proteasome subunit beta type OS=Canis familiaris GN=PSMB4 PE=3 SV=1	1544500	959100	1	1227500	1	1	NR	NR	NR	NR	7.9885e-07	0.00335224
ENSCAFT00000038482	Canis lupus familiaris RAB7A, member RAS oncogene family (RAB7A), mRNA.	RAB7A	P18067	207	>sp|P18067|RAB7A_CANFA Ras-related protein Rab-7a OS=Canis familiaris GN=RAB7A PE=2 SV=1	1	358920	1	413070	1393100	1	NR	NR	NR	NR	NR	NR
ENSCAFT00000012437	capping protein (actin filament), gelsolin-like	CAPG	E2R413	349	>tr|E2R413|E2R413_CANFA Uncharacterized protein OS=Canis familiaris GN=CAPG PE=4 SV=2	11483000	11356000	21757000	18633000	8450300	6627500	1.76847	0.403905	0.373305	0.491322	0.660178	0.696663
ENSCAFT00000019230	protein kinase, cAMP-dependent, regulatory, type II, alpha	PRKAR2A	E2RRD1	401	>tr|E2RRD1|E2RRD1_CANFA Uncharacterized protein OS=Canis familiaris GN=PRKAR2A PE=4 SV=2	1	1	997120	1077700	1	1	1.03741e+06	0.00530988	9.63939e-07	0.00384656	1	1
ENSCAFT00000043497	tyrosine 3-monooxygenase/tryptophan 5-monooxygenase activation protein, gamma	YWHAG	J9NRH5	224	>tr|J9NRH5|J9NRH5_CANFA Uncharacterized protein (Fragment) OS=Canis familiaris GN=YWHAG PE=3 SV=1	9078500	12131000	23525000	25230000	17306000	21988000	2.29873	0.221948	0.805948	0.689028	1.85266	0.484537
ENSCAFT00000000078	serpin peptidase inhibitor, clade B (ovalbumin), member 8	SERPINB8	F1PIV3	374	>tr|F1PIV3|F1PIV3_CANFA Uncharacterized protein OS=Canis familiaris GN=SERPINB8 PE=3 SV=2	2333800	1252000	1	795900	834480	1	NR	NR	NR	NR	NR	NR
ENSCAFT00000025807	proteasome (prosome, macropain) 26S subunit, non-ATPase, 3	PSMD3	E2QUY7	534	>tr|E2QUY7|E2QUY7_CANFA Uncharacterized protein OS=Canis familiaris GN=PSMD3 PE=4 SV=2	1531100	1	1599300	1504100	2019100	1	NR	NR	NR	NR	NR	NR
ENSCAFT00000038320	ribonuclease/angiogenin inhibitor 1	RNH1	F1PK29	456	>tr|F1PK29|F1PK29_CANFA Uncharacterized protein OS=Canis familiaris GN=RNH1 PE=4 SV=2	17293000	11976000	18822000	22366000	11482000	8399400	1.40722	0.613739	0.482699	0.721836	0.679265	0.677003
ENSCAFT00000037927	Canis lupus familiaris guanine nucleotide binding protein (G protein), alpha inhibiting activity polypeptide 2 (GNAI2), mRNA.	GNAI2	P38400	355	>sp|P38400|GNAI2_CANFA Guanine nucleotide-binding protein G(i) subunit alpha-2 OS=Canis familiaris GN=GNAI2 PE=2 SV=2	1764300	3960500	1	1	8735900	8710200	3.49357e-07	0.000366821	8723050	3.76941e-14	3.04746	0.350901
ENSCAFT00000030964	Uncharacterized protein	RPS2	E2QWY6	293	>tr|E2QWY6|E2QWY6_CANFA Uncharacterized protein OS=Canis familiaris GN=RPS2 PE=3 SV=2	3649200	2204900	1829700	3043800	5329300	6665600	0.832493	0.91158	2.46125	0.224965	2.04897	0.573696
ENSCAFT00000009576	dicarbonyl/L-xylulose reductase	DCXR	E2QY46	244	>tr|E2QY46|E2QY46_CANFA Uncharacterized protein OS=Canis familiaris GN=DCXR PE=4 SV=1;>tr|J9P4U9|J9P4U9_CANFA Uncharacterized protein OS=Canis familiaris GN=DCXR PE=3 SV=1	1427400	1385000	1998000	2333800	1523000	565380	1.54025	0.835286	0.482104	0.891615	0.742562	0.898343
ENSCAFT00000023219	Canis lupus familiaris ribosomal protein L27 (RPL27), mRNA.	RPL27	F2Z4N3	136	>tr|F2Z4N3|F2Z4N3_CANFA 60S ribosomal protein L27 OS=Canis familiaris GN=RPL27 PE=3 SV=1;>sp|Q9XSU7|RL27_CANFA 60S ribosomal protein L27 OS=Canis familiaris GN=RPL27 PE=2 SV=3;>tr|E2QVG7|E2QVG7_CANFA Uncharacterized protein OS=Canis familiaris GN=RPL27 PE=	1	1537700	856580	894120	737170	2431500	NR	NR	1.80994	0.601612	NR	NR
ENSCAFT00000043838	Uncharacterized protein	LOC477558	J9NUJ7	242	>tr|J9NUJ7|J9NUJ7_CANFA Uncharacterized protein OS=Canis familiaris GN=LOC477558 PE=3 SV=1	1206600	2069900	1186900	1315200	1	1	0.76365	0.905359	7.99329e-07	0.00296462	6.10407e-07	0.00208921
ENSCAFT00000005324	poly(rC) binding protein 1	PCBP1	J9P7Y9	356	>tr|J9P7Y9|J9P7Y9_CANFA Uncharacterized protein OS=Canis familiaris GN=PCBP1 PE=4 SV=1	10118000	4124600	13440000	13671000	3805700	2578400	1.90351	0.426805	0.23548	0.263291	0.44824	0.51519
ENSCAFT00000003598	clathrin, light chain A	CLTA	E2RPI8	218	>tr|E2RPI8|E2RPI8_CANFA Uncharacterized protein OS=Canis familiaris GN=CLTA PE=4 SV=2;>tr|E2RPI9|E2RPI9_CANFA Uncharacterized protein OS=Canis familiaris GN=CLTA PE=4 SV=1	1	1	836470	1188700	1	1	1.01258e+06	0.00558244	9.87571e-07	0.00405672	1	1
ENSCAFT00000028003	clathrin, heavy chain (Hc)	CLTC	F1PHQ0	1675	>tr|F1PHQ0|F1PHQ0_CANFA Clathrin heavy chain OS=Canis familiaris GN=CLTC PE=3 SV=2	31791000	25177000	18608000	20351000	31473000	28555000	0.683875	0.574079	1.5408	0.134673	1.05371	0.947651
ENSCAFT00000026366	aminopeptidase puromycin sensitive	NPEPPS	F1P7M0	860	>tr|F1P7M0|F1P7M0_CANFA Uncharacterized protein OS=Canis familiaris GN=NPEPPS PE=4 SV=2	6383000	6822100	6514400	5252200	8597800	3825400	0.891065	0.902407	1.0558	0.596707	0.940788	0.957597
ENSCAFT00000007041	phosphorylase, glycogen; brain	PYGB	F1PSM2	1066	>tr|F1PSM2|F1PSM2_CANFA Alpha-1,4 glucan phosphorylase OS=Canis familiaris GN=PYGB PE=3 SV=2	1	2630600	1211200	949800	1	1	NR	NR	9.25497e-07	0.00352451	NR	NR
ENSCAFT00000004373	spectrin, beta, non-erythrocytic 1	SPTBN1	F1PXT8	2351	>tr|F1PXT8|F1PXT8_CANFA Uncharacterized protein OS=Canis familiaris GN=SPTBN1 PE=4 SV=2;>tr|F1PXU1|F1PXU1_CANFA Uncharacterized protein OS=Canis familiaris GN=SPTBN1 PE=4 SV=2	16361000	13456000	11931000	15049000	5175900	9805600	0.904853	0.881378	0.555282	0.897085	0.502448	0.500455
ENSCAFT00000029737	VAMP (vesicle-associated membrane protein)-associated protein A, 33kDa	VAPA	E2R580	249	>tr|E2R580|E2R580_CANFA Uncharacterized protein OS=Canis familiaris GN=VAPA PE=4 SV=1	1	1351000	1	1	1	617550	NR	NR	NR	NR	NR	NR
ENSCAFT00000029383	myosin, light chain 12B, regulatory	MYL12B	L7N0I1	172	>tr|L7N0I1|L7N0I1_CANFA Uncharacterized protein OS=Canis familiaris GN=MYL12B PE=4 SV=1;>tr|E2QY85|E2QY85_CANFA Uncharacterized protein OS=Canis familiaris GN=MYL12A PE=4 SV=2;>tr|F1P634|F1P634_CANFA Uncharacterized protein OS=Canis familiaris GN=MYL9 PE=4	1	1	1	1	3078300	5084900	1	1	4081600	3.28101e-07	4081600	2.16159e-05
ENSCAFT00000025010	glucosidase, alpha; neutral AB	GANAB	F1Q4J0	944	>tr|F1Q4J0|F1Q4J0_CANFA Uncharacterized protein OS=Canis familiaris GN=GANAB PE=3 SV=2;>tr|E2R729|E2R729_CANFA Uncharacterized protein OS=Canis familiaris GN=GANAB PE=3 SV=1	6224800	6444600	5622500	6165700	8053700	6476500	0.930447	0.938653	1.23261	0.441509	1.14687	0.903751
ENSCAFT00000039667	secreted phosphoprotein 1	SPP1	E2R161	299	>tr|E2R161|E2R161_CANFA Uncharacterized protein OS=Canis familiaris GN=SPP1 PE=4 SV=1;>tr|E2R1Y6|E2R1Y6_CANFA Uncharacterized protein OS=Canis familiaris GN=SPP1 PE=4 SV=2	308480000	393180000	218550000	223090000	149320000	150400000	0.629422	0.38721	0.678652	0.831684	0.427158	0.250214
ENSCAFT00000020233	guanine nucleotide binding protein (G protein), beta polypeptide 2-like 1	GNB2L1	F1PLR0	317	>tr|F1PLR0|F1PLR0_CANFA Uncharacterized protein OS=Canis familiaris GN=GNB2L1 PE=1 SV=2	68768000	37187000	40584000	40789000	14411000	14575000	0.767996	0.660182	0.356212	0.397379	0.273569	0.110535
ENSCAFT00000023144	peroxiredoxin 6	PRDX6	F1PC59	221	>tr|F1PC59|F1PC59_CANFA Uncharacterized protein (Fragment) OS=Canis familiaris GN=PRDX6 PE=4 SV=1	10381000	12699000	12914000	13027000	11374000	14402000	1.12396	0.871356	0.993639	0.516069	1.11681	0.906494
0	#N/A		Q867A1	1725	>tr|Q867A1|Q867A1_CANFA Laminin alpha 3 (Fragment) OS=Canis familiaris PE=2 SV=1	1	1	1002300	1012400	1	1	1007350	0.00557289	9.92704e-07	0.00403568	1	1
ENSCAFT00000010893	apoptosis inhibitor 5	API5	E2RHB3	524	>tr|E2RHB3|E2RHB3_CANFA Uncharacterized protein OS=Canis familiaris GN=API5 PE=4 SV=1	1228600	1191300	1043100	1738200	929470	1584000	1.14935	0.953299	0.903703	0.849368	1.03867	0.986888
ENSCAFT00000002162	DEAD (Asp-Glu-Ala-Asp) box helicase 17	DDX17	F1PID8	736	>tr|F1PID8|F1PID8_CANFA Uncharacterized protein (Fragment) OS=Canis familiaris GN=DDX17 PE=3 SV=2;>tr|E2RJ60|E2RJ60_CANFA Uncharacterized protein OS=Canis familiaris GN=DDX17 PE=3 SV=2	5462000	3377800	3353900	4831400	1	1	0.92596	0.949319	2.4434e-07	3.36495e-05	2.26249e-07	1.05261e-05
ENSCAFT00000029209	solute carrier family 25 (mitochondrial carrier; adenine nucleotide translocator), member 5	SLC25A5	F1PRL5	298	>tr|F1PRL5|F1PRL5_CANFA Uncharacterized protein OS=Canis familiaris GN=SLC25A5 PE=3 SV=2	1	1	1	1	3635900	6535700	1	1	5085800	1.49827e-08	5085800	3.2343e-06
ENSCAFT00000044047	v-ral simian leukemia viral oncogene homolog A (ras related)	RALA	J9NX28	206	>tr|J9NX28|J9NX28_CANFA Uncharacterized protein OS=Canis familiaris GN=RALA PE=4 SV=1	1	1304500	1	1	1	1	NR	NR	1	1	NR	NR
ENSCAFT00000010996	poly(rC) binding protein 2	PCBP2	E2RCF9	331	>tr|E2RCF9|E2RCF9_CANFA Uncharacterized protein OS=Canis familiaris GN=PCBP2 PE=4 SV=2;>tr|J9P8W8|J9P8W8_CANFA Uncharacterized protein OS=Canis familiaris GN=PCBP2 PE=4 SV=1	5292100	2777900	2592500	3071400	1	1	0.701846	0.810784	3.53114e-07	0.000129487	2.47831e-07	2.29502e-05
ENSCAFT00000001879	Canis lupus familiaris ribosomal protein S10 (RPS10), mRNA.	RPS10	E2RGQ5	165	>tr|E2RGQ5|E2RGQ5_CANFA Uncharacterized protein OS=Canis familiaris GN=RPS10 PE=4 SV=1;>tr|F1PZ77|F1PZ77_CANFA Uncharacterized protein OS=Canis familiaris PE=4 SV=2;>tr|J9NVU2|J9NVU2_CANFA Uncharacterized protein OS=Canis familiaris GN=RPS10 PE=4 SV=1	1	932150	1470900	1774200	1462900	2415800	NR	NR	1.19525	0.714854	NR	NR
ENSCAFT00000006920	coatomer protein complex, subunit gamma 1	COPG1	E2RPG9	874	>tr|E2RPG9|E2RPG9_CANFA Coatomer subunit gamma OS=Canis familiaris GN=COPG1 PE=3 SV=2	3574300	2503900	2206400	2955200	2687400	1577200	0.849199	0.918749	0.826217	0.858055	0.701622	0.83547
ENSCAFT00000044469	PDZ and LIM domain 1	PDLIM1	J9NXY7	269	>tr|J9NXY7|J9NXY7_CANFA Uncharacterized protein OS=Canis familiaris GN=PDLIM1 PE=4 SV=1	1756500	1559700	2052300	2086600	1357600	1	1.24809	0.911515	NR	NR	NR	NR
ENSCAFT00000036723	dihydrolipoamide S-succinyltransferase (E2 component of 2-oxo-glutarate complex)	DLST	E2R0H0	455	>tr|E2R0H0|E2R0H0_CANFA Uncharacterized protein OS=Canis familiaris GN=DLST PE=4 SV=1	1	1	1	1	1446500	1	1	1	NR	NR	NR	NR
ENSCAFT00000016906	cystatin B (stefin B)	CSTB	F1PS73	77	>tr|F1PS73|F1PS73_CANFA Uncharacterized protein (Fragment) OS=Canis familiaris GN=CSTB PE=4 SV=2	8845500	11338000	8629400	9935900	4355800	7893700	0.919826	0.916476	0.659806	0.937095	0.606907	0.645995
ENSCAFT00000025350	UDP-glucose 6-dehydrogenase	UGDH	E2R311	494	>tr|E2R311|E2R311_CANFA UDP-glucose 6-dehydrogenase OS=Canis familiaris GN=UGDH PE=3 SV=1	1	1	932890	1049600	2038000	4130700	991245	0.00564822	3.11159	0.328608	3084350	0.000134944
ENSCAFT00000004031	U2 small nuclear RNA auxiliary factor 2	U2AF2	E2R0G3	471	>tr|E2R0G3|E2R0G3_CANFA Uncharacterized protein OS=Canis familiaris GN=U2AF2 PE=4 SV=2	3347800	2145700	2249000	1842300	2269400	1993200	0.744753	0.867889	1.04187	0.763801	0.775935	0.884708
ENSCAFT00000005800	related RAS viral (r-ras) oncogene homolog	RRAS	E2R5G6	218	>tr|E2R5G6|E2R5G6_CANFA Uncharacterized protein OS=Canis familiaris GN=RRAS PE=4 SV=1	1	1	1	1	1	457750	1	1	NR	NR	NR	NR
ENSCAFT00000007346	aldo-keto reductase family 1, member A1 (aldehyde reductase)	AKR1A1	F1PK43	325	>tr|F1PK43|F1PK43_CANFA Uncharacterized protein OS=Canis familiaris GN=AKR1A1 PE=4 SV=2	6339600	5048000	5112800	3616300	2181500	2464000	0.766544	0.803459	0.532185	0.906874	0.407944	0.522235
ENSCAFT00000011134	Canis lupus familiaris ribosomal protein L27a (RPL27A), mRNA.	LOC102157274	E2RI34	148	>tr|E2RI34|E2RI34_CANFA Uncharacterized protein OS=Canis familiaris GN=LOC102157274 PE=1 SV=1;>tr|F1Q0S5|F1Q0S5_CANFA Uncharacterized protein (Fragment) OS=Canis familiaris GN=LOC102157274 PE=3 SV=2;>tr|F1PWI8|F1PWI8_CANFA Uncharacterized protein OS=Canis	1	1	1	1	2026600	3125000	1	1	2.5758e+06	2.56344e-05	2.5758e+06	0.000352401
ENSCAFT00000023250	ubiquitin specific peptidase 5 (isopeptidase T)	USP5	F1P9P5	868	>tr|F1P9P5|F1P9P5_CANFA Ubiquitin carboxyl-terminal hydrolase OS=Canis familiaris GN=USP5 PE=3 SV=2	5121500	1172900	2047100	2834900	1	728060	0.77561	0.876638	NR	NR	NR	NR
ENSCAFT00000036209	malate dehydrogenase 1, NAD (soluble)	MDH1	E2QV08	348	>tr|E2QV08|E2QV08_CANFA Malate dehydrogenase (Fragment) OS=Canis familiaris GN=MDH1 PE=3 SV=2;>tr|F1Q1R1|F1Q1R1_CANFA Malate dehydrogenase OS=Canis familiaris GN=MDH1 PE=3 SV=2	13486000	12989000	12927000	13910000	11851000	9999300	1.01367	0.983994	0.814186	0.722695	0.825318	0.839362
ENSCAFT00000012064	Canis lupus familiaris adrenomedullin (ADM), mRNA.	ADM	O77559	188	>sp|O77559|ADML_CANFA ADM OS=Canis familiaris GN=ADM PE=2 SV=2	1	1	1942100	1	1	1	NR	NR	NR	NR	1	1
ENSCAFT00000017685	fatty acid binding protein 3, muscle and heart (mammary-derived growth inhibitor)	FABP3	E2R507	133	>tr|E2R507|E2R507_CANFA Uncharacterized protein OS=Canis familiaris GN=FABP3 PE=3 SV=1	15860000	11635000	28670000	20772000	8745300	13148000	1.79822	0.381188	0.442808	0.616415	0.796265	0.80444
ENSCAFT00000028809	proteasome (prosome, macropain) subunit, alpha type, 8	PSMA8	E2RF52	250	>tr|E2RF52|E2RF52_CANFA Proteasome subunit alpha type OS=Canis familiaris GN=PSMA8 PE=3 SV=2	1829400	2219600	1736600	1470600	1	1074100	0.792097	0.90855	NR	NR	NR	NR
ENSCAFT00000008717	purine nucleoside phosphorylase	PNP	F1PQM1	289	>tr|F1PQM1|F1PQM1_CANFA Purine nucleoside phosphorylase OS=Canis familiaris GN=PNP PE=3 SV=2	6968900	4697100	6037100	3584100	2311000	2803100	0.824721	0.849479	0.531545	0.89843	0.438376	0.55132
ENSCAFT00000027267	Tu translation elongation factor, mitochondrial	TUFM	E2RSU3	452	>tr|E2RSU3|E2RSU3_CANFA Elongation factor Tu OS=Canis familiaris GN=TUFM PE=3 SV=1	1	1	1	1	733050	1	1	1	NR	NR	NR	NR
ENSCAFT00000012170	ATP-binding cassette, sub-family E (OABP), member 1	ABCE1	F6X725	600	>tr|F6X725|F6X725_CANFA Uncharacterized protein OS=Canis familiaris GN=ABCE1 PE=3 SV=1;>tr|J9P7P7|J9P7P7_CANFA Uncharacterized protein OS=Canis familiaris GN=ABCE1 PE=4 SV=1	2490300	1519800	3057900	2954100	1050900	1	1.49921	0.815664	NR	NR	NR	NR
ENSCAFT00000028424	tryptophanyl-tRNA synthetase	WARS	E2RGG9	476	>tr|E2RGG9|E2RGG9_CANFA Uncharacterized protein OS=Canis familiaris GN=WARS PE=3 SV=1	2290500	1527400	1927300	1680400	528230	1514600	0.944944	0.977394	0.566242	0.965128	0.535066	0.773399
ENSCAFT00000017529	Uncharacterized protein	AIMP1	E2QXI3	321	>tr|E2QXI3|E2QXI3_CANFA Uncharacterized protein OS=Canis familiaris GN=AIMP1 PE=4 SV=2	809820	1	2781400	1540200	1	1	NR	NR	4.62792e-07	0.000374276	NR	NR
ENSCAFT00000031161	glucose-6-phosphate dehydrogenase	G6PD	E2R0I9	518	>tr|E2R0I9|E2R0I9_CANFA Glucose-6-phosphate 1-dehydrogenase (Fragment) OS=Canis familiaris GN=G6PD PE=3 SV=2;>tr|J9P9E9|J9P9E9_CANFA Glucose-6-phosphate 1-dehydrogenase OS=Canis familiaris GN=G6PD PE=3 SV=1	15558000	16182000	21851000	20653000	7961400	8548100	1.33913	0.664599	0.388422	0.516453	0.520148	0.496811
ENSCAFT00000019245	Uncharacterized protein	CAMK2D	E2RR97	512	>tr|E2RR97|E2RR97_CANFA Uncharacterized protein OS=Canis familiaris GN=CAMK2D PE=4 SV=2;>tr|E2RR74|E2RR74_CANFA Uncharacterized protein OS=Canis familiaris GN=CAMK2D PE=4 SV=2	1	1	1	1	1062500	1	1	1	NR	NR	NR	NR
ENSCAFT00000000705	tubulin, beta class I	TUBB	E2QSF4	444	>tr|E2QSF4|E2QSF4_CANFA Uncharacterized protein OS=Canis familiaris GN=TUBB PE=3 SV=1	11581000	7313800	6346200	3620600	5152300	4616600	0.527489	0.47705	0.980144	0.67658	0.517015	0.561695
ENSCAFT00000000040	CNDP dipeptidase 2 (metallopeptidase M20 family)	CNDP2	E2R134	473	>tr|E2R134|E2R134_CANFA Uncharacterized protein OS=Canis familiaris GN=CNDP2 PE=4 SV=2	3709500	1787700	1571100	1474500	1545800	1892400	0.554028	0.751539	1.12891	0.749456	0.625446	0.794199
ENSCAFT00000020184	sec1 family domain containing 1	SCFD1	E2RN28	617	>tr|E2RN28|E2RN28_CANFA Uncharacterized protein OS=Canis familiaris GN=SCFD1 PE=4 SV=2;>tr|F1PLS0|F1PLS0_CANFA Uncharacterized protein (Fragment) OS=Canis familiaris GN=SCFD1 PE=4 SV=2;>tr|J9P968|J9P968_CANFA Uncharacterized protein OS=Canis familiaris GN=	1	1029000	1480900	1362200	1	1	NR	NR	7.03457e-07	0.00201822	NR	NR
ENSCAFT00000020001	archain 1	ARCN1	F1PRT4	511	>tr|F1PRT4|F1PRT4_CANFA Uncharacterized protein OS=Canis familiaris GN=ARCN1 PE=4 SV=2	1261800	1271700	1949500	1364700	1	1	1.30815	0.904658	6.03464e-07	0.00129754	7.89422e-07	0.00329018
ENSCAFT00000003688	Uncharacterized protein	TRIM28	F1PJT2	834	>tr|F1PJT2|F1PJT2_CANFA Uncharacterized protein OS=Canis familiaris GN=TRIM28 PE=4 SV=2	3970300	2091900	2271300	2107000	1130100	1429600	0.72223	0.846625	0.584633	0.973644	0.422239	0.644898
ENSCAFT00000016647	cortactin	CTTN	E2RIQ2	541	>tr|E2RIQ2|E2RIQ2_CANFA Uncharacterized protein OS=Canis familiaris GN=CTTN PE=4 SV=2	1	1	846910	1076100	1	1	961505	0.00580655	1.04004e-06	0.00446771	1	1
ENSCAFT00000012569	calpastatin	CAST	E2QXA6	781	>tr|E2QXA6|E2QXA6_CANFA Uncharacterized protein OS=Canis familiaris GN=CAST PE=4 SV=2;>tr|F1PX12|F1PX12_CANFA Uncharacterized protein (Fragment) OS=Canis familiaris GN=CAST PE=4 SV=2	3445000	2110000	2381300	2206800	1	1	0.825941	0.911285	4.3591e-07	0.00029197	3.60036e-07	0.000228556
ENSCAFT00000048689	Uncharacterized protein	LOC610164	J9P7P2	277	>tr|J9P7P2|J9P7P2_CANFA Uncharacterized protein OS=Canis familiaris GN=LOC610164 PE=3 SV=1	1118200	1342300	1277500	1744000	1568700	1954200	1.228	0.930049	1.16594	0.734458	1.43178	0.866508
ENSCAFT00000031547	proteasome (prosome, macropain) subunit, alpha type, 5	PSMA5	E2R4H4	183	>tr|E2R4H4|E2R4H4_CANFA Uncharacterized protein OS=Canis familiaris GN=PSMA5 PE=4 SV=2	574780	1733600	2482600	2409400	1926200	4534200	2.11924	0.718071	1.32061	0.599052	2.79867	0.583435
ENSCAFT00000021410	heterogeneous nuclear ribonucleoprotein A3	HNRNPA3	E2RFV7	378	>tr|E2RFV7|E2RFV7_CANFA Uncharacterized protein OS=Canis familiaris GN=HNRNPA3 PE=4 SV=2	1	4363100	8670600	6493900	1	1	NR	NR	1.31887e-07	5.55736e-08	NR	NR
ENSCAFT00000036133	protein kinase, cAMP-dependent, regulatory, type I, alpha	PRKAR1A	E2QZV5	515	>tr|E2QZV5|E2QZV5_CANFA Uncharacterized protein OS=Canis familiaris GN=PRKAR1A PE=4 SV=1	1	1	1914200	1	1	1	NR	NR	NR	NR	1	1
ENSCAFT00000005849	RAB14, member RAS oncogene family	RAB14	E2R0K4	215	>tr|E2R0K4|E2R0K4_CANFA Uncharacterized protein OS=Canis familiaris GN=RAB14 PE=3 SV=1	1193400	1	1	1	2875200	2082400	NR	NR	2478800	3.24336e-05	NR	NR
ENSCAFT00000014870	tubulin, beta 2B class IIb	TUBB2B	F1PQ68	445	>tr|F1PQ68|F1PQ68_CANFA Uncharacterized protein OS=Canis familiaris GN=TUBB2B PE=3 SV=2	9349800	3641300	5140500	4371300	3832800	1784200	0.732178	0.75566	0.59053	0.961743	0.432373	0.514545
ENSCAFT00000004954	chaperonin containing TCP1, subunit 4 (delta)	CCT4	F1Q331	539	>tr|F1Q331|F1Q331_CANFA T-complex protein 1 subunit delta OS=Canis familiaris GN=CCT4 PE=3 SV=2	12296000	10684000	10048000	7648800	6156600	8277800	0.770096	0.742093	0.81565	0.745878	0.628129	0.663973
ENSCAFT00000047308	proteasome (prosome, macropain) subunit, alpha type, 3	PSMA3	J9P849	246	>tr|J9P849|J9P849_CANFA Proteasome subunit alpha type OS=Canis familiaris GN=PSMA3 PE=3 SV=1;>tr|E2RKR4|E2RKR4_CANFA Proteasome subunit alpha type OS=Canis familiaris GN=PSMA3 PE=3 SV=1	2221100	3692400	4021300	4107300	1209800	1021800	1.37458	0.825408	0.274537	0.611207	0.377374	0.611793
ENSCAFT00000049054	polypyrimidine tract binding protein 1	PTBP1	J9P5T5	557	>tr|J9P5T5|J9P5T5_CANFA Uncharacterized protein OS=Canis familiaris GN=PTBP1 PE=4 SV=1;>tr|F1PCJ7|F1PCJ7_CANFA Uncharacterized protein (Fragment) OS=Canis familiaris GN=PTBP1 PE=4 SV=1	24371000	16557000	18348000	18540000	5369900	5094300	0.90129	0.875656	0.283675	0.312211	0.255673	0.144491
ENSCAFT00000038741	sorting nexin 2	SNX2	F1PMB5	402	>tr|F1PMB5|F1PMB5_CANFA Uncharacterized protein OS=Canis familiaris GN=SNX2 PE=4 SV=2	1	1	647330	1224100	618700	1	935715	0.00605451	NR	NR	NR	NR
ENSCAFT00000045470	heparan sulfate proteoglycan 2	HSPG2	J9NRJ0	4387	>tr|J9NRJ0|J9NRJ0_CANFA Uncharacterized protein (Fragment) OS=Canis familiaris GN=HSPG2 PE=4 SV=1;>tr|F1PHM5|F1PHM5_CANFA Uncharacterized protein (Fragment) OS=Canis familiaris GN=HSPG2 PE=4 SV=2	897110000	759030000	274420000	275020000	272850000	322720000	0.331759	0.0433215	1.08396	0.178007	0.359613	0.160377
ENSCAFT00000002802	RNA 2',3'-cyclic phosphate and 5'-OH ligase	RTCB	E2RCD6	505	>tr|E2RCD6|E2RCD6_CANFA tRNA-splicing ligase RtcB homolog OS=Canis familiaris GN=RTCB PE=3 SV=1;>tr|J9NZZ4|J9NZZ4_CANFA tRNA-splicing ligase RtcB homolog OS=Canis familiaris GN=RTCB PE=3 SV=1	1403400	892280	1522700	1539600	1257400	1	1.33394	0.902838	NR	NR	NR	NR
ENSCAFT00000017833	Uncharacterized protein	LOC102155463	J9PAP6	177	>tr|J9PAP6|J9PAP6_CANFA Uncharacterized protein OS=Canis familiaris GN=LOC102155463 PE=4 SV=1;>tr|F6Y3Y5|F6Y3Y5_CANFA Uncharacterized protein (Fragment) OS=Canis familiaris GN=COPZ1 PE=4 SV=1	1352400	1	1	1	1	1	NR	NR	1	1	NR	NR
ENSCAFT00000019980	Canis lupus familiaris proteasome (prosome, macropain) 26S subunit, non-ATPase, 4 (PSMD4), mRNA.	PSMD4	F1PRW0	377	>tr|F1PRW0|F1PRW0_CANFA Uncharacterized protein OS=Canis familiaris GN=PSMD4 PE=4 SV=2	2694700	1	1278500	1627400	1083000	1849600	NR	NR	1.00919	0.799514	NR	NR
ENSCAFT00000021278	proteasome (prosome, macropain) subunit, alpha type, 6	PSMA6	E2RMN2	246	>tr|E2RMN2|E2RMN2_CANFA Proteasome subunit alpha type OS=Canis familiaris GN=PSMA6 PE=3 SV=1	5332100	4240100	6370300	7084800	2668600	1635200	1.40564	0.727247	0.319864	0.584844	0.449615	0.590272
ENSCAFT00000019160	eukaryotic translation initiation factor 3, subunit A	EIF3A	E2RSR5	1350	>tr|E2RSR5|E2RSR5_CANFA Eukaryotic translation initiation factor 3 subunit A OS=Canis familiaris GN=EIF3A PE=3 SV=2	4577800	2191200	3186400	2666500	1	1889200	0.864662	0.924689	NR	NR	NR	NR
ENSCAFT00000022501	RAN binding protein 1	RANBP1	E2RHK9	209	>tr|E2RHK9|E2RHK9_CANFA Uncharacterized protein OS=Canis familiaris GN=RANBP1 PE=4 SV=2;>tr|J9P3T9|J9P3T9_CANFA Uncharacterized protein OS=Canis familiaris GN=RANBP1 PE=4 SV=1	7209200	1350500	3080800	4254200	3295000	2204400	0.856923	0.907054	0.749748	0.893016	0.642476	0.768308
ENSCAFT00000013125	Uncharacterized protein		J9P1D0	184	>tr|J9P1D0|J9P1D0_CANFA Uncharacterized protein OS=Canis familiaris PE=3 SV=1;>tr|E2R3D3|E2R3D3_CANFA Uncharacterized protein OS=Canis familiaris GN=RPL17 PE=1 SV=1;>tr|F1Q444|F1Q444_CANFA Uncharacterized protein OS=Canis familiaris PE=3 SV=2;>tr|J9P4F7|J9	1	1	1	1	2018900	1132300	1	1	1.5756e+06	0.000163499	1.5756e+06	0.00231247
ENSCAFT00000005169	septin 7	sept7	F1Q067	384	>tr|F1Q067|F1Q067_CANFA Uncharacterized protein OS=Canis familiaris GN=SEPT7 PE=3 SV=2	3025400	2150200	2437200	2688900	1363000	1	0.990436	0.995481	NR	NR	NR	NR
ENSCAFT00000032170	heat shock 70kDa protein 5 (glucose-regulated protein, 78kDa)	HSPA5	F1PIC7	654	>tr|F1PIC7|F1PIC7_CANFA Uncharacterized protein OS=Canis familiaris GN=HSPA5 PE=3 SV=2	23951000	19787000	13733000	23332000	29487000	34167000	0.847432	0.805332	1.71736	0.0987822	1.45535	0.636735
ENSCAFT00000024892	fumarate hydratase	FH	E2RGR9	508	>tr|E2RGR9|E2RGR9_CANFA Uncharacterized protein OS=Canis familiaris GN=FH PE=3 SV=1	1	1	1	1	3462700	1682400	1	1	2572550	2.95823e-05	2572550	0.00036555
ENSCAFT00000044692	myosin, heavy chain 14, non-muscle	MYH14	J9NU82	2003	>tr|J9NU82|J9NU82_CANFA Uncharacterized protein OS=Canis familiaris GN=MYH14 PE=4 SV=1;>tr|F1PYS6|F1PYS6_CANFA Uncharacterized protein OS=Canis familiaris GN=MYH14 PE=4 SV=2	1361800	1	1	1	1	1	NR	NR	1	1	NR	NR
ENSCAFT00000002307	Canis lupus familiaris lectin, galactoside-binding, soluble, 1 (LGALS1), mRNA.	LGALS1	E2RJL1	135	>tr|E2RJL1|E2RJL1_CANFA Galectin OS=Canis familiaris GN=LGALS1 PE=2 SV=1;>tr|J9P859|J9P859_CANFA Galectin OS=Canis familiaris PE=4 SV=1;>tr|J9P5U3|J9P5U3_CANFA Galectin OS=Canis familiaris GN=LGALS1 PE=4 SV=1	6628800	5635000	8910100	8069700	26904000	31676000	1.38455	0.712947	3.44998	0.0124841	4.77666	0.075414
ENSCAFT00000036393	plastin 3	PLS3	F6V234	630	>tr|F6V234|F6V234_CANFA Uncharacterized protein OS=Canis familiaris GN=PLS3 PE=4 SV=1	1425300	2885100	4296100	5168300	7326300	3548200	2.19571	0.596019	1.14899	0.566766	2.52285	0.521476
ENSCAFT00000011822	eukaryotic translation initiation factor 3, subunit M	EIF3M	E2QWG8	374	>tr|E2QWG8|E2QWG8_CANFA Eukaryotic translation initiation factor 3 subunit M OS=Canis familiaris GN=EIF3M PE=3 SV=1	1	1311700	1	1	1902700	1	NR	NR	NR	NR	NR	NR
ENSCAFT00000045201	spermidine synthase	SRM	J9P2P6	247	>tr|J9P2P6|J9P2P6_CANFA Uncharacterized protein (Fragment) OS=Canis familiaris GN=SRM PE=3 SV=1	2384800	1	1	1515000	1122700	906640	NR	NR	NR	NR	NR	NR
ENSCAFT00000000142	RAB5B, member RAS oncogene family	RAB5B	E2QW69	215	>tr|E2QW69|E2QW69_CANFA Uncharacterized protein OS=Canis familiaris GN=RAB5B PE=3 SV=1	3448600	1	1	1	1	1	NR	NR	1	1	NR	NR
ENSCAFT00000024628	complement component 1, q subcomponent binding protein	C1QBP	F1PR95	272	>tr|F1PR95|F1PR95_CANFA Uncharacterized protein OS=Canis familiaris GN=C1QBP PE=4 SV=2	2210800	1308800	2298500	2701800	3489800	2280600	1.4207	0.849926	1.15401	0.673344	1.6395	0.77967
ENSCAFT00000048075	Canis lupus familiaris nascent polypeptide-associated complex alpha subunit (NACA), transcript variant 1, mRNA.	NACA	J9P8V7	205	>tr|J9P8V7|J9P8V7_CANFA Uncharacterized protein (Fragment) OS=Canis familiaris GN=NACA PE=4 SV=1;>tr|E2R5M5|E2R5M5_CANFA Uncharacterized protein OS=Canis familiaris GN=NACA PE=4 SV=1	1	6208800	4060000	6231800	2038600	1638000	NR	NR	0.357236	0.690564	NR	NR
ENSCAFT00000028681	desmoglein 2	DSG2	F1PGX2	1119	>tr|F1PGX2|F1PGX2_CANFA Uncharacterized protein OS=Canis familiaris GN=DSG2 PE=4 SV=2;>tr|F1PGX1|F1PGX1_CANFA Uncharacterized protein (Fragment) OS=Canis familiaris GN=DSG2 PE=4 SV=1	94451000	62747000	37420000	33715000	775790	532260	0.452518	0.189213	0.0183883	3.23143e-05	0.00832103	1.11882e-06
ENSCAFT00000015122	tyrosine 3-monooxygenase/tryptophan 5-monooxygenase activation protein, beta	YWHAB	F1PKW7	244	>tr|F1PKW7|F1PKW7_CANFA Uncharacterized protein OS=Canis familiaris GN=YWHAB PE=3 SV=2	920490	1090800	7894200	7197500	19208000	19267000	7.50349	0.114257	2.54941	0.0593163	19.1295	0.0131938
ENSCAFT00000016205	Canis lupus familiaris ARP1 actin-related protein 1 homolog A, centractin alpha (yeast) (ACTR1A), mRNA.	ACTR1A	P61162	376	>sp|P61162|ACTZ_CANFA Alpha-centractin OS=Canis familiaris GN=ACTR1A PE=2 SV=1	3418100	2273300	2755300	2854400	1973400	1583100	0.985645	0.992776	0.633991	0.991857	0.62489	0.790306
ENSCAFT00000043762	chaperonin containing TCP1, subunit 5 (epsilon)	CCT5	J9PAI4	532	>tr|J9PAI4|J9PAI4_CANFA Uncharacterized protein OS=Canis familiaris GN=CCT5 PE=3 SV=1;>tr|E2RB81|E2RB81_CANFA Uncharacterized protein OS=Canis familiaris GN=CCT5 PE=3 SV=2	16021000	14914000	15241000	16138000	7164100	8620700	1.01435	0.983172	0.503037	0.786649	0.510257	0.494054
ENSCAFT00000024344	adenosine kinase	ADK	F1PJV5	362	>tr|F1PJV5|F1PJV5_CANFA Uncharacterized protein OS=Canis familiaris GN=ADK PE=4 SV=2	1990900	1	890690	2463100	637990	1	NR	NR	NR	NR	NR	NR
ENSCAFT00000031496	colony stimulating factor 1 (macrophage)	CSF1	F1P7H1	542	>tr|F1P7H1|F1P7H1_CANFA Uncharacterized protein OS=Canis familiaris GN=CSF1 PE=4 SV=2;>tr|F1PYK5|F1PYK5_CANFA Uncharacterized protein (Fragment) OS=Canis familiaris GN=CSF1 PE=4 SV=1	1	1	941550	912060	1946800	5127600	926805	0.00605152	3.81655	0.255578	3537200	6.84462e-05
ENSCAFT00000012955	transportin 1	TNPO1	F1PZL7	857	>tr|F1PZL7|F1PZL7_CANFA Uncharacterized protein (Fragment) OS=Canis familiaris GN=TNPO1 PE=4 SV=2	2172000	1466400	1591000	1620300	1878400	1	0.882613	0.952894	NR	NR	NR	NR
ENSCAFT00000012160	coatomer protein complex, subunit beta 2 (beta prime)	COPB2	E2R667	906	>tr|E2R667|E2R667_CANFA Uncharacterized protein OS=Canis familiaris GN=COPB2 PE=4 SV=1	7168900	2390400	2145300	2985300	876660	1	0.536713	0.656131	NR	NR	NR	NR
ENSCAFT00000027737	Canis lupus familiaris proteasome (prosome, macropain) 26S subunit, ATPase, 1 (PSMC1), mRNA.	PSMC1	F1PQ40	440	>tr|F1PQ40|F1PQ40_CANFA Uncharacterized protein OS=Canis familiaris GN=PSMC1 PE=3 SV=2	596310	1	2148800	1576800	1	1	NR	NR	5.36826e-07	0.000637768	NR	NR
ENSCAFT00000005907	gelsolin	GSN	F6Y3P9	783	>tr|F6Y3P9|F6Y3P9_CANFA Uncharacterized protein OS=Canis familiaris GN=GSN PE=4 SV=1	10994000	8210600	7468000	8715900	9581100	10796000	0.84271	0.838593	1.2591	0.386083	1.06105	0.955202
ENSCAFT00000024107	kinectin 1 (kinesin receptor)	KTN1	E2RG27	1357	>tr|E2RG27|E2RG27_CANFA Uncharacterized protein OS=Canis familiaris GN=KTN1 PE=4 SV=2;>tr|E2RG59|E2RG59_CANFA Uncharacterized protein OS=Canis familiaris GN=KTN1 PE=4 SV=2	7321100	2576600	3095400	3813400	1953300	1	0.698021	0.771734	NR	NR	NR	NR
ENSCAFT00000044406	phosphatidylinositol binding clathrin assembly protein	PICALM	J9NZJ6	636	>tr|J9NZJ6|J9NZJ6_CANFA Uncharacterized protein OS=Canis familiaris GN=PICALM PE=4 SV=1;>tr|E2RCL7|E2RCL7_CANFA Uncharacterized protein (Fragment) OS=Canis familiaris GN=PICALM PE=4 SV=2	1	1421200	1655800	1810000	1	1	NR	NR	5.77067e-07	0.00110999	NR	NR
ENSCAFT00000023336	stress-induced phosphoprotein 1	STIP1	F1P7V6	545	>tr|F1P7V6|F1P7V6_CANFA Uncharacterized protein (Fragment) OS=Canis familiaris GN=STIP1 PE=4 SV=2	1713800	3781900	11281000	11616000	5169900	7580000	4.16635	0.126264	0.556837	0.896067	2.31998	0.511342
ENSCAFT00000037820	Uncharacterized protein		J9P4T5	160	>tr|J9P4T5|J9P4T5_CANFA Uncharacterized protein OS=Canis familiaris PE=4 SV=1;>tr|J9NXT7|J9NXT7_CANFA Uncharacterized protein OS=Canis familiaris GN=RPL21 PE=4 SV=1;>tr|J9NVK8|J9NVK8_CANFA Uncharacterized protein OS=Canis familiaris GN=LOC102156777 PE=4 SV	340560	1045100	808420	866760	3637000	11845000	1.20894	0.945641	9.24199	0.0235147	11.173	0.109179
ENSCAFT00000027155	Eukaryotic translation initiation factor 3 subunit C	EIF3C	E2RQP6	913	>tr|E2RQP6|E2RQP6_CANFA Eukaryotic translation initiation factor 3 subunit C OS=Canis familiaris GN=EIF3C PE=3 SV=1	3203500	1549700	1717300	1925100	1151600	583200	0.766305	0.88631	0.476279	0.893641	0.364975	0.63406
ENSCAFT00000031117	acyl-CoA thioesterase 7	ACOT7	F1PWR0	432	>tr|F1PWR0|F1PWR0_CANFA Uncharacterized protein (Fragment) OS=Canis familiaris GN=ACOT7 PE=4 SV=2	1699900	609460	1286000	1782800	1239300	1	1.32885	0.904359	NR	NR	NR	NR
ENSCAFT00000008564	actin related protein 2/3 complex, subunit 4, 20kDa	ARPC4	E2QWU0	167	>tr|E2QWU0|E2QWU0_CANFA Uncharacterized protein (Fragment) OS=Canis familiaris GN=ARPC4 PE=4 SV=2	4705400	3974100	4686000	3271800	1486100	1	0.91685	0.944117	NR	NR	NR	NR
ENSCAFT00000032047	alanyl-tRNA synthetase	AARS	F1P7C2	968	>tr|F1P7C2|F1P7C2_CANFA Alanine--tRNA ligase, cytoplasmic OS=Canis familiaris GN=AARS PE=3 SV=2;>tr|J9P755|J9P755_CANFA Alanine--tRNA ligase, cytoplasmic OS=Canis familiaris GN=AARS PE=3 SV=1	1	871940	972240	1549200	1	1	NR	NR	7.93198e-07	0.00293086	NR	NR
ENSCAFT00000019083	eukaryotic translation initiation factor 4H	EIF4H	E2RQG8	251	>tr|E2RQG8|E2RQG8_CANFA Uncharacterized protein OS=Canis familiaris GN=EIF4H PE=4 SV=2	1	1659100	3379200	2684200	1	1	NR	NR	3.29848e-07	0.000101604	NR	NR
0	#N/A	STOM	B6F250	284	>tr|B6F250|B6F250_CANFA Erythrocyte band 7 integral membrane protein stomatin OS=Canis familiaris GN=STOM PE=2 SV=1;>tr|F1PFS1|F1PFS1_CANFA Uncharacterized protein OS=Canis familiaris GN=STOM PE=4 SV=2	1680500	2632400	1	1	1	1	4.63725e-07	0.00125488	1	1	4.63725e-07	0.000847475
ENSCAFT00000017603	acid phosphatase 6, lysophosphatidic	ACP6	E2QVK0	427	>tr|E2QVK0|E2QVK0_CANFA Uncharacterized protein OS=Canis familiaris GN=ACP6 PE=4 SV=1	1369000	2226300	1638600	1605600	1	1	0.902345	0.96122	6.16485e-07	0.00139434	5.56282e-07	0.0015722
ENSCAFT00000019720	uridine monophosphate synthetase	UMPS	E2RRY7	480	>tr|E2RRY7|E2RRY7_CANFA Uncharacterized protein OS=Canis familiaris GN=UMPS PE=3 SV=1	1	531740	679070	1	2507900	1712800	NR	NR	NR	NR	NR	NR
ENSCAFT00000012803	Canis lupus familiaris ribosomal protein L7 (RPL7), mRNA.	RPL7	F1Q0Z2	248	>tr|F1Q0Z2|F1Q0Z2_CANFA Uncharacterized protein OS=Canis familiaris GN=RPL7 PE=1 SV=2;>tr|J9P4G8|J9P4G8_CANFA Uncharacterized protein OS=Canis familiaris PE=4 SV=1	2307400	1879100	1374600	1	4672300	6309400	NR	NR	NR	NR	2.62312	0.502285
ENSCAFT00000024444	aspartyl aminopeptidase	DNPEP	F1PVI2	471	>tr|F1PVI2|F1PVI2_CANFA Uncharacterized protein OS=Canis familiaris GN=DNPEP PE=3 SV=2	2665200	2585800	3546400	3303200	2666800	1374000	1.30444	0.865146	0.589932	0.968139	0.76953	0.881781
ENSCAFT00000029161	ELAV like RNA binding protein 1	ELAVL1	F1PSC4	334	>tr|F1PSC4|F1PSC4_CANFA Uncharacterized protein (Fragment) OS=Canis familiaris GN=ELAVL1 PE=4 SV=2	1795600	2002600	2162700	1620700	1	1489600	0.996103	0.998431	NR	NR	NR	NR
ENSCAFT00000048754	Canis lupus familiaris annexin A13 (ANXA13), mRNA.	ANXA13	J9P497	316	>tr|J9P497|J9P497_CANFA Annexin (Fragment) OS=Canis familiaris GN=ANXA13 PE=3 SV=1;>sp|Q29471|ANX13_CANFA Annexin A13 OS=Canis familiaris GN=ANXA13 PE=1 SV=2	19922000	18676000	3506100	2978300	1	435340	0.167998	0.0307273	NR	NR	NR	NR
ENSCAFT00000020107	dipeptidyl-peptidase 3	DPP3	F1PP87	647	>tr|F1PP87|F1PP87_CANFA Uncharacterized protein (Fragment) OS=Canis familiaris GN=DPP3 PE=4 SV=1;>tr|J9P4M5|J9P4M5_CANFA Uncharacterized protein OS=Canis familiaris GN=DPP3 PE=4 SV=1	4216600	1350400	2389800	3393900	2671900	798020	1.03893	0.981047	0.599948	0.980003	0.623302	0.794013
ENSCAFT00000025069	dihydropyrimidinase-like 3	DPYSL3	F1Q3Y2	570	>tr|F1Q3Y2|F1Q3Y2_CANFA Uncharacterized protein OS=Canis familiaris GN=DPYSL3 PE=4 SV=2	6661900	2536800	6168700	7974600	2595100	3009100	1.53753	0.661922	0.396244	0.687311	0.609238	0.733816
ENSCAFT00000013842	Uncharacterized protein	PSMC3	F1PBK7	439	>tr|F1PBK7|F1PBK7_CANFA Uncharacterized protein (Fragment) OS=Canis familiaris GN=PSMC3 PE=3 SV=2;>tr|J9NWA6|J9NWA6_CANFA Uncharacterized protein (Fragment) OS=Canis familiaris GN=LOC100687152 PE=3 SV=1	3581000	1258000	1	1514100	1	1	NR	NR	NR	NR	4.13309e-07	0.000523482
ENSCAFT00000008685	proteasome (prosome, macropain) 26S subunit, ATPase, 4	PSMC4	E2RH48	418	>tr|E2RH48|E2RH48_CANFA Uncharacterized protein OS=Canis familiaris GN=PSMC4 PE=3 SV=1	1166000	589520	1954600	1783200	2262200	1555900	2.12917	0.747561	1.02148	0.781308	2.17491	0.724696
ENSCAFT00000014418	COP9 signalosome subunit 4	COPS4	E2RT55	406	>tr|E2RT55|E2RT55_CANFA Uncharacterized protein OS=Canis familiaris GN=COPS4 PE=4 SV=1	1582800	1030200	1101100	1364900	1	1	0.943743	0.980792	8.1103e-07	0.00303522	7.65404e-07	0.00324048
ENSCAFT00000045759	Canis lupus familiaris hypoxanthine phosphoribosyltransferase 1 (HPRT1), mRNA.	LOC102156635	J9NVT2	218	>tr|J9NVT2|J9NVT2_CANFA Uncharacterized protein OS=Canis familiaris GN=LOC102156635 PE=4 SV=1;>sp|Q6WIT9|HPRT_CANFA Hypoxanthine-guanine phosphoribosyltransferase OS=Canis familiaris GN=HPRT1 PE=2 SV=3;>tr|F1PLF4|F1PLF4_CANFA Uncharacterized protein (Fragm	4081900	1243500	1511700	1383800	1729200	1286600	0.543715	0.749626	1.04155	0.789796	0.566305	0.76403
ENSCAFT00000014559	Canis lupus familiaris Rho GTPase activating protein 1 (ARHGAP1), mRNA.	ARHGAP1	A4GT58	439	>tr|A4GT58|A4GT58_CANFA Cdc42 GTPase-activating protein OS=Canis familiaris GN=ARHGAP1 PE=2 SV=1	1	449840	1	1	1	1	NR	NR	1	1	NR	NR
ENSCAFT00000022733	5-aminoimidazole-4-carboxamide ribonucleotide formyltransferase/IMP cyclohydrolase	ATIC	F1P797	592	>tr|F1P797|F1P797_CANFA Uncharacterized protein OS=Canis familiaris GN=ATIC PE=4 SV=2	20392000	11895000	17000000	16971000	12329000	17465000	1.05216	0.941319	0.877042	0.618748	0.922786	0.927561
ENSCAFT00000038801	heterogeneous nuclear ribonucleoprotein D (AU-rich element RNA binding protein 1, 37kDa)	HNRNPD	E2RIX2	355	>tr|E2RIX2|E2RIX2_CANFA Uncharacterized protein OS=Canis familiaris GN=HNRNPD PE=4 SV=2	14577000	9213600	6825800	8514500	3522100	1445700	0.644805	0.585879	0.32384	0.556572	0.208814	0.18821
ENSCAFT00000014778	serpin peptidase inhibitor, clade B (ovalbumin), member 1	SERPINB1	E2RKJ6	378	>tr|E2RKJ6|E2RKJ6_CANFA Uncharacterized protein OS=Canis familiaris GN=SERPINB1 PE=3 SV=1	3768400	5059800	5613700	6722400	2361300	1129400	1.39735	0.742513	0.282966	0.540659	0.395403	0.56688
ENSCAFT00000037104	aldolase C, fructose-bisphosphate	ALDOC	F1PL63	364	>tr|F1PL63|F1PL63_CANFA Fructose-bisphosphate aldolase OS=Canis familiaris GN=ALDOC PE=3 SV=1;>tr|F1PS82|F1PS82_CANFA Fructose-bisphosphate aldolase (Fragment) OS=Canis familiaris GN=ALDOC PE=3 SV=2	11719000	5237900	6468800	6268400	4785200	1587700	0.751151	0.750188	0.500338	0.840963	0.375829	0.418185
ENSCAFT00000011515	Uncharacterized protein	KRT18	E2REU6	447	>tr|E2REU6|E2REU6_CANFA Uncharacterized protein (Fragment) OS=Canis familiaris GN=KRT18 PE=3 SV=2	3563000	6048600	2172300	2656700	1	1	0.502414	0.628312	4.14164e-07	0.000236178	2.08082e-07	5.3961e-06
ENSCAFT00000031386	ATP synthase, H+ transporting, mitochondrial Fo complex, subunit B1	ATP5F1	E2QW06	256	>tr|E2QW06|E2QW06_CANFA Uncharacterized protein OS=Canis familiaris GN=ATP5F1 PE=4 SV=1	1	1	1	1	1939400	2125100	1	1	2032250	7.67155e-05	2032250	0.00106247
ENSCAFT00000021588	isocitrate dehydrogenase 1 (NADP+), soluble	IDH1	F1PZA1	414	>tr|F1PZA1|F1PZA1_CANFA Isocitrate dehydrogenase [NADP] OS=Canis familiaris GN=IDH1 PE=3 SV=1;>tr|Q0QEQ8|Q0QEQ8_CANFA Isocitrate dehydrogenase 1 (Fragment) OS=Canis familiaris GN=IDH1 PE=2 SV=1	2829200	1748800	2210500	1848200	1	755010	0.886566	0.947593	NR	NR	NR	NR
ENSCAFT00000011910	Canis lupus familiaris heat shock protein 90kDa beta (Grp94), member 1 (HSP90B1), mRNA.	HSP90B1	F1P8N6	803	>tr|F1P8N6|F1P8N6_CANFA Endoplasmin OS=Canis familiaris GN=HSP90B1 PE=3 SV=1;>sp|P41148|ENPL_CANFA Endoplasmin OS=Canis familiaris GN=HSP90B1 PE=1 SV=1;>tr|A0A077KFB1|A0A077KFB1_CANFA Heat shock protein 90 kDa beta member 1 (Fragment) OS=Canis familiaris G	10985000	12279000	15845000	13946000	10215000	13354000	1.28056	0.720183	0.791145	0.739971	1.01311	0.989361
ENSCAFT00000029512	3-oxoacid CoA transferase 1	OXCT1	F1PJ13	520	>tr|F1PJ13|F1PJ13_CANFA Uncharacterized protein (Fragment) OS=Canis familiaris GN=OXCT1 PE=4 SV=2	1	591540	1	1	2086200	1116200	NR	NR	1.6012e+06	0.000144629	NR	NR
ENSCAFT00000015199	chloride intracellular channel 4	CLIC4	L7N0B7	253	>tr|L7N0B7|L7N0B7_CANFA Uncharacterized protein OS=Canis familiaris GN=CLIC4 PE=4 SV=1;>tr|E2RGI4|E2RGI4_CANFA Uncharacterized protein OS=Canis familiaris GN=CLIC4 PE=4 SV=1	11925000	5454700	3363200	2419400	1971400	1416500	0.332722	0.275764	0.585878	0.96748	0.194934	0.196205
ENSCAFT00000005784	splicing factor proline/glutamine-rich	SFPQ	F1P7J0	659	>tr|F1P7J0|F1P7J0_CANFA Uncharacterized protein OS=Canis familiaris GN=SFPQ PE=4 SV=2	5755800	4594800	8913600	6913600	4851900	4344500	1.52911	0.642152	0.58105	0.940039	0.88849	0.922919
ENSCAFT00000007311	tumor protein, translationally-controlled 1	TPT1	E2RMA1	172	>tr|E2RMA1|E2RMA1_CANFA Uncharacterized protein OS=Canis familiaris GN=TPT1 PE=4 SV=1	5400300	5716200	5558500	5994400	2024400	1	1.03926	0.968582	NR	NR	NR	NR
ENSCAFT00000014412	phosphoglycerate mutase family member 4	PGAM1	E2RT65	254	>tr|E2RT65|E2RT65_CANFA Uncharacterized protein OS=Canis familiaris GN=PGAM1 PE=3 SV=2	76545000	59167000	77490000	74373000	34330000	42099000	1.11901	0.846185	0.503276	0.672131	0.563171	0.448877
ENSCAFT00000036880	prostaglandin F2 receptor inhibitor	PTGFRN	F1PR26	869	>tr|F1PR26|F1PR26_CANFA Uncharacterized protein (Fragment) OS=Canis familiaris GN=PTGFRN PE=4 SV=2;>tr|J9NW82|J9NW82_CANFA Uncharacterized protein OS=Canis familiaris GN=PTGFRN PE=4 SV=1	9533500	17943000	11881000	7915800	375880	1922200	0.720499	0.673249	0.116083	0.162774	0.083638	0.0485409
ENSCAFT00000023080	enolase 2 (gamma, neuronal)	ENO2	E2RAS8	472	>tr|E2RAS8|E2RAS8_CANFA Uncharacterized protein OS=Canis familiaris GN=ENO2 PE=3 SV=2	1336600	1	774030	853050	1	1	NR	NR	1.2292e-06	0.00512594	NR	NR
ENSCAFT00000018963	proteasome (prosome, macropain) activator subunit 1 (PA28 alpha)	PSME1	F6UY11	233	>tr|F6UY11|F6UY11_CANFA Uncharacterized protein OS=Canis familiaris GN=PSME1 PE=4 SV=1	1498700	3904200	5966300	5780400	1	1	2.17415	0.524883	1.70261e-07	8.73679e-07	3.70172e-07	0.000288654
ENSCAFT00000006549	kinesin family member 5B	KIF5B	E2QTN0	963	>tr|E2QTN0|E2QTN0_CANFA Uncharacterized protein OS=Canis familiaris GN=KIF5B PE=3 SV=1	1	1	1	1	1190400	1606400	1	1	1398400	0.000276981	1398400	0.0028212
ENSCAFT00000009993	Uncharacterized protein	LOC100856713	F1PYX5	153	>tr|F1PYX5|F1PYX5_CANFA Uncharacterized protein OS=Canis familiaris GN=LOC100856713 PE=3 SV=2;>tr|J9P3Q3|J9P3Q3_CANFA Uncharacterized protein OS=Canis familiaris GN=UBE2N PE=3 SV=1;>tr|J9P4S8|J9P4S8_CANFA Uncharacterized protein OS=Canis familiaris GN=UBE2	4007700	5701300	4194200	4067800	2690900	3569300	0.850963	0.888608	0.75771	0.876117	0.644783	0.752764
ENSCAFT00000026423	Canis lupus familiaris annexin A2 (ANXA2), mRNA.	ANXA2	Q6TEQ7	339	>sp|Q6TEQ7|ANXA2_CANFA Annexin A2 OS=Canis familiaris GN=ANXA2 PE=1 SV=1	100640000	87796000	73618000	90210000	151240000	159760000	0.869409	0.795325	1.89833	0.00690578	1.65043	0.498807
ENSCAFT00000024148	tubulin, alpha 4a	TUBA4A	E2RBC3	448	>tr|E2RBC3|E2RBC3_CANFA Uncharacterized protein OS=Canis familiaris GN=TUBA4A PE=3 SV=1	5144400	2047200	2920000	2605600	3446400	2670100	0.768341	0.864408	1.10694	0.689944	0.850506	0.915994
ENSCAFT00000015816	abhydrolase domain containing 14B	ABHD14B	E2RLZ9	210	>tr|E2RLZ9|E2RLZ9_CANFA Uncharacterized protein OS=Canis familiaris GN=ABHD14B PE=4 SV=1	1	1721900	1	1	1	1	NR	NR	1	1	NR	NR
ENSCAFT00000035716	Uncharacterized protein	NUDT21	E2QUJ4	227	>tr|E2QUJ4|E2QUJ4_CANFA Uncharacterized protein OS=Canis familiaris GN=NUDT21 PE=4 SV=1;>tr|E2R7S0|E2R7S0_CANFA Uncharacterized protein OS=Canis familiaris GN=LOC100684233 PE=4 SV=2	968170	2639700	2552300	2458600	1108800	2772600	1.38888	0.859382	0.774591	0.890829	1.07581	0.970306
ENSCAFT00000006748	solute carrier family 1 (neutral amino acid transporter), member 5	SLC1A5	F1PPI5	548	>tr|F1PPI5|F1PPI5_CANFA Amino acid transporter (Fragment) OS=Canis familiaris GN=SLC1A5 PE=3 SV=1;>tr|K7ZSN9|K7ZSN9_CANFA Amino acid transporter OS=Canis familiaris GN=SLC1A5 PE=2 SV=1	2179100	822700	1	1	3972900	3874700	6.66267e-07	0.00327971	3923800	3.49097e-07	2.6143	0.570025
ENSCAFT00000019193	adaptor-related protein complex 1, beta 1 subunit	AP1B1	E2RRJ6	939	>tr|E2RRJ6|E2RRJ6_CANFA Uncharacterized protein OS=Canis familiaris GN=AP1B1 PE=4 SV=2	1	1	1371200	469290	1	1	920245	0.00625298	1.08667e-06	0.0047721	1	1
ENSCAFT00000023078	coatomer protein complex, subunit epsilon	COPE	E2RAT6	308	>tr|E2RAT6|E2RAT6_CANFA Uncharacterized protein OS=Canis familiaris GN=COPE PE=4 SV=1	2648900	1594900	2507300	1557100	1	602470	0.957727	0.981629	NR	NR	NR	NR
ENSCAFT00000023277	integrin, alpha V	ITGAV	F1P8Q0	1014	>tr|F1P8Q0|F1P8Q0_CANFA Uncharacterized protein OS=Canis familiaris GN=ITGAV PE=3 SV=2	1	1	1	1	2897100	2663900	1	1	2780500	1.89061e-05	2780500	0.000220674
ENSCAFT00000024736	FK506 binding protein 4, 59kDa	FKBP4	E2QWF5	459	>tr|E2QWF5|E2QWF5_CANFA Uncharacterized protein OS=Canis familiaris GN=FKBP4 PE=4 SV=2	8792800	9960800	15150000	15256000	6860300	10165000	1.62134	0.505231	0.559932	0.89368	0.907842	0.92736
ENSCAFT00000043657	spectrin, alpha, non-erythrocytic 1	SPTAN1	J9P2H0	2452	>tr|J9P2H0|J9P2H0_CANFA Uncharacterized protein OS=Canis familiaris GN=SPTAN1 PE=4 SV=1	20524000	17816000	23156000	20933000	1383700	2257100	1.14995	0.833306	0.0825784	0.0208533	0.0949609	0.0377903
ENSCAFT00000023450	minichromosome maintenance complex component 7	MCM7	E2RNU4	719	>tr|E2RNU4|E2RNU4_CANFA Uncharacterized protein OS=Canis familiaris GN=MCM7 PE=3 SV=1	1210000	1270700	1269900	1066900	1	1	0.941992	0.980449	8.55871e-07	0.00322968	8.06224e-07	0.00331885
ENSCAFT00000012921	Uncharacterized protein	CTNNA2	F1PZQ3	360	>tr|F1PZQ3|F1PZQ3_CANFA Uncharacterized protein OS=Canis familiaris GN=CTNNA2 PE=4 SV=2	1	1	887130	899600	847300	1	893365	0.00621543	NR	NR	NR	NR
ENSCAFT00000010930	NSFL1 (p97) cofactor (p47)	NSFL1C	F1PWN6	370	>tr|F1PWN6|F1PWN6_CANFA Uncharacterized protein OS=Canis familiaris GN=NSFL1C PE=4 SV=2;>tr|F1PQK4|F1PQK4_CANFA Uncharacterized protein OS=Canis familiaris GN=NSFL1C PE=4 SV=2	950550	2271500	2899200	1921700	2337300	1332900	1.49622	0.833928	0.76131	0.911903	1.13909	0.949275
ENSCAFT00000049290	twinfilin actin-binding protein 1	TWF1	J9NRP8	350	>tr|J9NRP8|J9NRP8_CANFA Uncharacterized protein OS=Canis familiaris GN=TWF1 PE=4 SV=1;>tr|F1PFK0|F1PFK0_CANFA Uncharacterized protein OS=Canis familiaris GN=TWF1 PE=4 SV=2	5371800	4523600	4416700	4189400	2934300	4076700	0.869707	0.901007	0.814655	0.822328	0.708511	0.797384
ENSCAFT00000044081	myosin IB	MYO1B	J9NW77	1107	>tr|J9NW77|J9NW77_CANFA Uncharacterized protein OS=Canis familiaris GN=MYO1B PE=4 SV=1;>tr|E2RB62|E2RB62_CANFA Uncharacterized protein OS=Canis familiaris GN=MYO1B PE=4 SV=2	1	1	1	1	2000700	1637200	1	1	1.81895e+06	0.000101879	1.81895e+06	0.00148804
ENSCAFT00000044367	Uncharacterized protein		J9P5Z8	86	>tr|J9P5Z8|J9P5Z8_CANFA Uncharacterized protein OS=Canis familiaris PE=4 SV=1;>tr|E2QZ56|E2QZ56_CANFA Uncharacterized protein OS=Canis familiaris GN=LSM5 PE=4 SV=1	1	581240	948930	1104600	1	1	NR	NR	9.73933e-07	0.00403606	NR	NR
ENSCAFT00000015219	Uncharacterized protein	TXNDC5	F1PHP1	323	>tr|F1PHP1|F1PHP1_CANFA Uncharacterized protein OS=Canis familiaris GN=TXNDC5 PE=3 SV=2	1	807930	1	1	1539600	1	NR	NR	NR	NR	NR	NR
ENSCAFT00000028952	eukaryotic translation initiation factor 5	EIF5	E2RJU3	430	>tr|E2RJU3|E2RJU3_CANFA Uncharacterized protein OS=Canis familiaris GN=EIF5 PE=4 SV=1	658160	1121100	791170	1	1	767280	NR	NR	NR	NR	NR	NR
ENSCAFT00000017958	proteasome (prosome, macropain) subunit, beta type, 5	PSMB5	E2R3R2	263	>tr|E2R3R2|E2R3R2_CANFA Proteasome subunit beta type OS=Canis familiaris GN=PSMB5 PE=3 SV=1	2464900	7248400	11289000	5051200	3135700	7477500	1.68225	0.584063	0.649515	0.9673	1.09265	0.942736
ENSCAFT00000027630	serine/arginine-rich splicing factor 1	SRSF1	E2RJL3	253	>tr|E2RJL3|E2RJL3_CANFA Uncharacterized protein OS=Canis familiaris GN=SRSF1 PE=4 SV=2	1797300	2445500	1664600	1274100	1123800	1214400	0.692632	0.85866	0.795658	0.904189	0.551098	0.774012
ENSCAFT00000005153	ARP2 actin-related protein 2 homolog (yeast)	ACTR2	E2QXY7	399	>tr|E2QXY7|E2QXY7_CANFA Uncharacterized protein OS=Canis familiaris GN=ACTR2 PE=3 SV=2	2116500	3450800	3690800	4940700	5614500	3193200	1.55039	0.760846	1.02041	0.666617	1.58204	0.753743
ENSCAFT00000043402	actin related protein 2/3 complex, subunit 5-like	ARPC5L	J9NTI3	153	>tr|J9NTI3|J9NTI3_CANFA Actin-related protein 2/3 complex subunit 5 OS=Canis familiaris GN=ARPC5L PE=3 SV=1	3030700	2290600	1460200	1690800	1	381790	0.592149	0.777986	NR	NR	NR	NR
ENSCAFT00000015648	twinfilin actin-binding protein 2	TWF2	E2RGD3	349	>tr|E2RGD3|E2RGD3_CANFA Uncharacterized protein OS=Canis familiaris GN=TWF2 PE=4 SV=2	3266100	2104100	2164800	2358800	1	734660	0.842352	0.921687	NR	NR	NR	NR
ENSCAFT00000021145	heterogeneous nuclear ribonucleoprotein R	HNRNPR	E2RE36	633	>tr|E2RE36|E2RE36_CANFA Uncharacterized protein OS=Canis familiaris GN=HNRNPR PE=4 SV=2	2146800	2730900	6421600	8111700	1097000	1010900	2.97954	0.326692	0.145039	0.270582	0.43215	0.68267
ENSCAFT00000019687	Uncharacterized protein	RPS25	E2RS49	125	>tr|E2RS49|E2RS49_CANFA Uncharacterized protein (Fragment) OS=Canis familiaris GN=RPS25 PE=4 SV=2	2640900	1	1	1	1	4347700	NR	NR	NR	NR	NR	NR
ENSCAFT00000024053	capping protein (actin filament) muscle Z-line, beta	CAPZB	F1PQS3	371	>tr|F1PQS3|F1PQS3_CANFA Uncharacterized protein OS=Canis familiaris GN=CAPZB PE=4 SV=2	1341800	4312300	4973100	6260600	4764200	7283800	1.98682	0.581576	1.07249	0.575845	2.13084	0.562067
ENSCAFT00000009190	nucleosome assembly protein 1-like 1	NAP1L1	F1PRE1	391	>tr|F1PRE1|F1PRE1_CANFA Uncharacterized protein OS=Canis familiaris GN=NAP1L1 PE=3 SV=2	5752000	3298800	3065900	4242900	5901200	3034100	0.807531	0.865162	1.22254	0.565009	0.987239	0.991928
ENSCAFT00000025366	methylenetetrahydrofolate dehydrogenase (NADP+ dependent) 1, methenyltetrahydrofolate cyclohydrolase, formyltetrahydrofolate synthetase	MTHFD1	F6XNH4	974	>tr|F6XNH4|F6XNH4_CANFA Uncharacterized protein (Fragment) OS=Canis familiaris GN=MTHFD1 PE=3 SV=1;>tr|F1PYV1|F1PYV1_CANFA Uncharacterized protein (Fragment) OS=Canis familiaris GN=MTHFD1 PE=3 SV=2	35216000	23092000	41555000	34465000	10100000	3526600	1.30377	0.696181	0.17925	0.0779315	0.2337	0.103968
ENSCAFT00000030413	v-crk avian sarcoma virus CT10 oncogene homolog	CRK	E2QWD3	385	>tr|E2QWD3|E2QWD3_CANFA Uncharacterized protein OS=Canis familiaris GN=CRK PE=4 SV=2	3160300	1212800	1399700	1824700	1	1	0.737326	0.878541	6.2027e-07	0.00145802	4.57341e-07	0.000795712
ENSCAFT00000027456	fibronectin leucine rich transmembrane protein 2	FLRT2	E2RB35	660	>tr|E2RB35|E2RB35_CANFA Uncharacterized protein OS=Canis familiaris GN=FLRT2 PE=4 SV=1	7017200	13713000	7035400	14537000	1	1	1.04063	0.960713	9.27111e-08	7.17806e-11	9.64776e-08	1.05814e-10
ENSCAFT00000011058	eukaryotic translation initiation factor 3, subunit F	EIF3F	F1PU02	324	>tr|F1PU02|F1PU02_CANFA Uncharacterized protein (Fragment) OS=Canis familiaris GN=EIF3F PE=3 SV=2	3649000	1810500	1994100	2619800	2379400	2460000	0.845114	0.922439	1.04887	0.735865	0.886418	0.943591
ENSCAFT00000031942	lysyl-tRNA synthetase	KARS	E2RSP4	625	>tr|E2RSP4|E2RSP4_CANFA Lysine--tRNA ligase OS=Canis familiaris GN=KARS PE=3 SV=1	6133900	3260400	3309200	3846600	2285500	1181200	0.761717	0.827515	0.48446	0.868314	0.369022	0.528005
ENSCAFT00000000377	heterogeneous nuclear ribonucleoprotein A/B	HNRNPAB	F1PA19	264	>tr|F1PA19|F1PA19_CANFA Uncharacterized protein (Fragment) OS=Canis familiaris GN=HNRNPAB PE=4 SV=2	13613000	9993400	7424400	9257500	3642300	4460500	0.706669	0.665739	0.485724	0.807362	0.343246	0.33528
ENSCAFT00000002165	Uncharacterized protein		E2RA50	439	>tr|E2RA50|E2RA50_CANFA Uncharacterized protein OS=Canis familiaris PE=4 SV=2;>tr|J9P8J3|J9P8J3_CANFA Uncharacterized protein OS=Canis familiaris PE=4 SV=1;>tr|E2RJ54|E2RJ54_CANFA Uncharacterized protein OS=Canis familiaris PE=4 SV=2	31764000	17151000	32125000	28070000	11289000	6655100	1.2306	0.76389	0.2981	0.280608	0.366842	0.259776
ENSCAFT00000024598	solute carrier family 3 (amino acid transporter heavy chain), member 2	SLC3A2	F1PRC5	533	>tr|F1PRC5|F1PRC5_CANFA Uncharacterized protein OS=Canis familiaris GN=SLC3A2 PE=4 SV=2	10859000	4496700	2214000	2151000	13511000	14336000	0.284259	0.258944	6.37961	0.0083386	1.81346	0.567603
ENSCAFT00000019743	DEAD (Asp-Glu-Ala-Asp) box helicase 6	DDX6	E2RR01	483	>tr|E2RR01|E2RR01_CANFA Uncharacterized protein OS=Canis familiaris GN=DDX6 PE=3 SV=1	2140800	1	1413600	856810	1	1	NR	NR	8.80898e-07	0.00337296	NR	NR
ENSCAFT00000046158	tyrosine 3-monooxygenase/tryptophan 5-monooxygenase activation protein, eta	YWHAH	J9P6N4	246	>tr|J9P6N4|J9P6N4_CANFA Uncharacterized protein OS=Canis familiaris GN=YWHAH PE=3 SV=1	6247600	5805800	21748000	18052000	8586200	7285500	3.30197	0.0972719	0.398786	0.550531	1.31678	0.807609
ENSCAFT00000001141	t-complex 1	TCP1	E2R0L9	556	>tr|E2R0L9|E2R0L9_CANFA T-complex protein 1 subunit alpha OS=Canis familiaris GN=TCP1 PE=3 SV=1	19257000	13540000	16538000	12146000	9741500	9855700	0.874592	0.844183	0.68321	0.907818	0.59753	0.571397
0	#N/A	CANX	P24643	593	>sp|P24643|CALX_CANFA Calnexin OS=Canis familiaris GN=CANX PE=1 SV=3	1	1	1	1	3151300	1611200	1	1	2381250	3.85849e-05	2381250	0.000557278
ENSCAFT00000009466	Aly/REF export factor	ALYREF	F1PL92	257	>tr|F1PL92|F1PL92_CANFA Uncharacterized protein OS=Canis familiaris GN=ALYREF PE=4 SV=2	2780600	2608300	2042000	3021800	1	2346200	0.939672	0.970306	NR	NR	NR	NR
ENSCAFT00000045269	protein phosphatase 2, regulatory subunit B, alpha	PPP2R2A	J9P0L7	447	>tr|J9P0L7|J9P0L7_CANFA Serine/threonine-protein phosphatase 2A 55 kDa regulatory subunit B OS=Canis familiaris GN=PPP2R2A PE=3 SV=1;>tr|E2R0J6|E2R0J6_CANFA Serine/threonine-protein phosphatase 2A 55 kDa regulatory subunit B OS=Canis familiaris GN=PPP2R2A	907130	877330	1246500	784690	1	929900	1.13827	0.960632	NR	NR	NR	NR
ENSCAFT00000008383	septin 9	sept9	F1PB08	579	>tr|F1PB08|F1PB08_CANFA Uncharacterized protein (Fragment) OS=Canis familiaris GN=SEPT9 PE=3 SV=2;>tr|J9NSL6|J9NSL6_CANFA Uncharacterized protein OS=Canis familiaris GN=SEPT9 PE=3 SV=1	1	1	1	1	1216000	1	1	1	NR	NR	NR	NR
ENSCAFT00000049978	eukaryotic translation initiation factor 5B	EIF5B	J9P504	1219	>tr|J9P504|J9P504_CANFA Uncharacterized protein OS=Canis familiaris GN=EIF5B PE=4 SV=1;>tr|F1PMA6|F1PMA6_CANFA Uncharacterized protein (Fragment) OS=Canis familiaris GN=EIF5B PE=4 SV=2	973760	1906900	1381900	1767300	1400200	1263900	1.09322	0.968011	0.845961	0.874101	0.924823	0.97165
ENSCAFT00000027164	Canis lupus familiaris ribosomal protein S4, X-linked (RPS4X), mRNA.	RPS4X	F2Z4Q1	263	>tr|F2Z4Q1|F2Z4Q1_CANFA 40S ribosomal protein S4 OS=Canis familiaris GN=RPS4X PE=3 SV=1;>tr|J9P5V0|J9P5V0_CANFA 40S ribosomal protein S4 OS=Canis familiaris PE=3 SV=1;>tr|Q6LEP2|Q6LEP2_CANFA Ribosomal protein S4 (Fragment) OS=Canis familiaris GN=Rps4 PE=2	1	1852500	1707600	1561300	2926200	7075900	NR	NR	3.05978	0.215532	NR	NR
ENSCAFT00000007632	selenophosphate synthetase 1	SEPHS1	F1PFD8	392	>tr|F1PFD8|F1PFD8_CANFA Uncharacterized protein OS=Canis familiaris GN=SEPHS1 PE=4 SV=2	1	859240	1	690600	1	636750	NR	NR	NR	NR	NR	NR
ENSCAFT00000050185	vinculin	VCL	J9P4F3	1074	>tr|J9P4F3|J9P4F3_CANFA Uncharacterized protein OS=Canis familiaris GN=VCL PE=4 SV=1;>tr|F1PKR3|F1PKR3_CANFA Uncharacterized protein (Fragment) OS=Canis familiaris GN=VCL PE=4 SV=2;>tr|G8C7I1|G8C7I1_CANFA Metavinculin variant (Fragment) OS=Canis familiaris	10746000	7684100	17307000	18292000	9540200	11915000	1.93157	0.328993	0.602691	0.966542	1.16414	0.884977
ENSCAFT00000007105	echinoderm microtubule associated protein like 2	EML2	F1PRU1	649	>tr|F1PRU1|F1PRU1_CANFA Uncharacterized protein OS=Canis familiaris GN=EML2 PE=4 SV=2;>tr|E2RII4|E2RII4_CANFA Uncharacterized protein OS=Canis familiaris GN=EML2 PE=4 SV=2	2084300	1312200	1621000	1623500	1	1	0.955248	0.982835	6.16428e-07	0.00144817	5.88841e-07	0.00188883
ENSCAFT00000017622	nucleolin	NCL	F1Q0B0	715	>tr|F1Q0B0|F1Q0B0_CANFA Uncharacterized protein OS=Canis familiaris GN=NCL PE=4 SV=2	82789000	49224000	62119000	61377000	13633000	7478800	0.935484	0.911936	0.170951	0.0333616	0.159922	0.0253241
ENSCAFT00000015689	EH-domain containing 4	EHD4	F1P719	541	>tr|F1P719|F1P719_CANFA Uncharacterized protein OS=Canis familiaris GN=EHD4 PE=4 SV=2	987120	1	1	1	1	1	NR	NR	1	1	NR	NR
ENSCAFT00000048301	tripeptidyl peptidase II	TPP2	J9JHE4	1249	>tr|J9JHE4|J9JHE4_CANFA Uncharacterized protein OS=Canis familiaris GN=TPP2 PE=4 SV=1;>tr|E2R9J9|E2R9J9_CANFA Uncharacterized protein OS=Canis familiaris GN=TPP2 PE=4 SV=2	1	1	865840	914120	1	1	889980	0.00626341	1.12362e-06	0.00490277	1	1
ENSCAFT00000009515	histidyl-tRNA synthetase	HARS	E2QZ69	509	>tr|E2QZ69|E2QZ69_CANFA Uncharacterized protein OS=Canis familiaris GN=HARS PE=3 SV=1	1826000	1755900	1866700	2196900	1976200	1680600	1.13448	0.948912	0.899892	0.833572	1.02091	0.991673
ENSCAFT00000028947	proteasome (prosome, macropain) subunit, beta type, 1	PSMB1	F1PF02	189	>tr|F1PF02|F1PF02_CANFA Proteasome subunit beta type OS=Canis familiaris GN=PSMB1 PE=3 SV=2	1613500	2093200	2448900	1752400	1922700	1692200	1.13343	0.947675	0.860424	0.856294	0.975234	0.989771
ENSCAFT00000016229	Canis lupus familiaris ribosomal protein, large, P0 (RPLP0), mRNA.	RPLP0	F1PUX4	317	>tr|F1PUX4|F1PUX4_CANFA Uncharacterized protein OS=Canis familiaris GN=RPLP0 PE=1 SV=1;>tr|Q9TTI6|Q9TTI6_CANFA Acidic ribosomal phosphoprotein P0 (Fragment) OS=Canis familiaris PE=2 SV=1	23920000	18903000	22270000	18839000	10176000	6256900	0.959975	0.95115	0.39974	0.537375	0.38374	0.299716
ENSCAFT00000014070	carboxypeptidase E	CPE	F1Q459	374	>tr|F1Q459|F1Q459_CANFA Uncharacterized protein (Fragment) OS=Canis familiaris GN=CPE PE=4 SV=1;>tr|J9NY64|J9NY64_CANFA Uncharacterized protein OS=Canis familiaris GN=CPE PE=4 SV=1	1	1	693900	1081500	5329700	7616800	887700	0.00633428	7.29216	0.0502753	6473250	2.49496e-07
ENSCAFT00000024242	6-phosphogluconolactonase	PGLS	E2RLQ6	258	>tr|E2RLQ6|E2RLQ6_CANFA Uncharacterized protein OS=Canis familiaris GN=PGLS PE=4 SV=1	3286400	1730600	1578200	1947200	1	1	0.702691	0.849342	5.67312e-07	0.00100278	3.98645e-07	0.000426083
ENSCAFT00000020772	p21 protein (Cdc42/Rac)-activated kinase 2	PAK2	E2RJA0	524	>tr|E2RJA0|E2RJA0_CANFA Uncharacterized protein OS=Canis familiaris GN=PAK2 PE=4 SV=1	1	736740	1670400	1921200	1158600	1	NR	NR	NR	NR	NR	NR
ENSCAFT00000006448	cytidine monophosphate (UMP-CMP) kinase 1, cytosolic	CMPK1	F1PIG2	228	>tr|F1PIG2|F1PIG2_CANFA UMP-CMP kinase OS=Canis familiaris GN=CMPK1 PE=3 SV=2	1208700	1503800	1575700	1476000	1	1125700	1.12505	0.958547	NR	NR	NR	NR
ENSCAFT00000036511	Canis lupus familiaris DEAD (Asp-Glu-Ala-Asp) box polypeptide 39B (DDX39B), mRNA.	DDX39B	Q5WR10	428	>sp|Q5WR10|DX39B_CANFA Spliceosome RNA helicase DDX39B OS=Canis familiaris GN=DDX39B PE=3 SV=1;>tr|K9J6N8|K9J6N8_CANFA Spliceosome RNA helicase DDX39B OS=Canis familiaris GN=DDX39B PE=4 SV=1	11255000	8005100	8172300	5854100	1306400	1813500	0.728262	0.708609	0.222431	0.413193	0.161988	0.136986
ENSCAFT00000017088	calcium binding protein 39	CAB39	E2R8W7	341	>tr|E2R8W7|E2R8W7_CANFA Uncharacterized protein OS=Canis familiaris GN=CAB39 PE=4 SV=1	3337500	396210	1	812020	1	1	NR	NR	NR	NR	5.3566e-07	0.00158865
ENSCAFT00000028996	serine hydroxymethyltransferase 1 (soluble)	SHMT1	E2RIV3	484	>tr|E2RIV3|E2RIV3_CANFA Serine hydroxymethyltransferase OS=Canis familiaris GN=SHMT1 PE=3 SV=2	2380800	1767600	2531700	2146200	2015500	871680	1.12764	0.946836	0.617196	0.992135	0.695974	0.858278
ENSCAFT00000026208	actinin, alpha 1	ACTN1	E2QY07	892	>tr|E2QY07|E2QY07_CANFA Uncharacterized protein OS=Canis familiaris GN=ACTN1 PE=4 SV=1;>tr|E2QY08|E2QY08_CANFA Uncharacterized protein OS=Canis familiaris GN=ACTN1 PE=4 SV=2	36729000	23001000	24938000	24910000	20935000	21832000	0.834555	0.792074	0.857948	0.623657	0.716005	0.678402
ENSCAFT00000008866	phosphofructokinase, platelet	PFKP	F1PKS3	777	>tr|F1PKS3|F1PKS3_CANFA 6-phosphofructokinase OS=Canis familiaris GN=PFKP PE=3 SV=2;>tr|F1PKS1|F1PKS1_CANFA Uncharacterized protein (Fragment) OS=Canis familiaris GN=PFKP PE=3 SV=2	1	1761800	2449900	2682200	3346400	4756900	NR	NR	1.57894	0.470035	NR	NR
ENSCAFT00000032381	proteasome (prosome, macropain) subunit, beta type, 10	PSMB10	E2RKR9	275	>tr|E2RKR9|E2RKR9_CANFA Proteasome subunit beta type (Fragment) OS=Canis familiaris GN=PSMB10 PE=3 SV=2	1019600	1	1	1	1	1	NR	NR	1	1	NR	NR
ENSCAFT00000001747	N-Myc downstream regulated gene 1	NDRG1	E2RMB9	384	>tr|E2RMB9|E2RMB9_CANFA N-Myc downstream regulated gene 1 OS=Canis familiaris GN=NDRG1 PE=2 SV=1	5812900	5469700	11547000	6832800	1	1	1.62904	0.584668	1.08815e-07	1.54944e-09	1.77264e-07	1.07194e-06
ENSCAFT00000007636	ribosomal protein S8	RPS8	E2RFR0	208	>tr|E2RFR0|E2RFR0_CANFA 40S ribosomal protein S8 OS=Canis familiaris GN=RPS8 PE=3 SV=1	2425000	3503800	1864200	3187500	14317000	7881900	0.852061	0.922073	4.39434	0.026324	3.74425	0.260164
ENSCAFT00000032087	ribosomal protein L5	RPL5	F1P7B0	297	>tr|F1P7B0|F1P7B0_CANFA Uncharacterized protein (Fragment) OS=Canis familiaris GN=RPL5 PE=1 SV=2	1259500	1815100	2074000	2585700	2836700	3777900	1.51555	0.831071	1.41953	0.56544	2.15137	0.665058
ENSCAFT00000047470	myoferlin	MYOF	J9P3K0	2061	>tr|J9P3K0|J9P3K0_CANFA Uncharacterized protein OS=Canis familiaris GN=MYOF PE=4 SV=1;>tr|F1PZD5|F1PZD5_CANFA Uncharacterized protein (Fragment) OS=Canis familiaris GN=MYOF PE=4 SV=2;>tr|J9NXQ1|J9NXQ1_CANFA Uncharacterized protein (Fragment) OS=Canis famil	1	1	1	1	760670	937840	1	1	849255	0.00208129	849255	0.00335469
ENSCAFT00000022063	VGF nerve growth factor inducible	VGF	E2RTG4	612	>tr|E2RTG4|E2RTG4_CANFA Uncharacterized protein OS=Canis familiaris GN=VGF PE=4 SV=2	1	1	982230	783740	187730000	223240000	882985	0.00636577	232.716	1.20044e-25	205485000	3.38319e-29
ENSCAFT00000022426	EH-domain containing 1	EHD1	F1PSK6	471	>tr|F1PSK6|F1PSK6_CANFA Uncharacterized protein OS=Canis familiaris GN=EHD1 PE=4 SV=2	1108500	798060	351040	1	1	365100	NR	NR	NR	NR	NR	NR
ENSCAFT00000011161	Uncharacterized protein	CSNK2A1	E2RHZ1	391	>tr|E2RHZ1|E2RHZ1_CANFA Uncharacterized protein OS=Canis familiaris GN=CSNK2A1 PE=4 SV=1	1221400	2055300	1	1	1	1	6.1037e-07	0.00260344	1	1	6.1037e-07	0.00206672
ENSCAFT00000030124	Uncharacterized protein	RBMX	E2R068	392	>tr|E2R068|E2R068_CANFA Uncharacterized protein (Fragment) OS=Canis familiaris GN=RBMX PE=4 SV=2	1598600	1717700	2852300	2670000	1	879240	1.6652	0.776913	NR	NR	NR	NR
ENSCAFT00000020076	splicing factor 3a, subunit 1, 120kDa	SF3A1	E2RDL8	793	>tr|E2RDL8|E2RDL8_CANFA Uncharacterized protein OS=Canis familiaris GN=SF3A1 PE=4 SV=1	1886300	1127000	1589000	1511500	1	1	1.02894	0.989714	6.45057e-07	0.00156715	6.63724e-07	0.00248435
ENSCAFT00000027006	peptidylprolyl isomerase B (cyclophilin B)	PPIB	F1PLV2	216	>tr|F1PLV2|F1PLV2_CANFA Peptidyl-prolyl cis-trans isomerase OS=Canis familiaris GN=PPIB PE=3 SV=2;>tr|J9NVL9|J9NVL9_CANFA Peptidyl-prolyl cis-trans isomerase OS=Canis familiaris GN=PPIB PE=3 SV=1	11377000	16376000	6567600	6255300	12954000	14900000	0.462037	0.341979	2.17221	0.119355	1.00364	0.996815
ENSCAFT00000049425	nicotinamide phosphoribosyltransferase	NAMPT	J9NWT2	472	>tr|J9NWT2|J9NWT2_CANFA Uncharacterized protein (Fragment) OS=Canis familiaris GN=NAMPT PE=4 SV=1;>tr|F1P6K2|F1P6K2_CANFA Uncharacterized protein (Fragment) OS=Canis familiaris GN=NAMPT PE=4 SV=1	1	2124100	1677100	1985400	1	1	NR	NR	5.46075e-07	0.000730963	NR	NR
ENSCAFT00000018868	glutaminyl-tRNA synthetase	QARS	E2QRQ8	775	>tr|E2QRQ8|E2QRQ8_CANFA Uncharacterized protein OS=Canis familiaris GN=QARS PE=3 SV=1	1	1	1	1746400	1	1	NR	NR	NR	NR	1	1
ENSCAFT00000001666	family with sequence similarity 49, member B	FAM49B	E2RCY1	324	>tr|E2RCY1|E2RCY1_CANFA Uncharacterized protein OS=Canis familiaris GN=FAM49B PE=4 SV=1;>tr|E2RCX9|E2RCX9_CANFA Uncharacterized protein OS=Canis familiaris GN=FAM49B PE=4 SV=2	1372800	1	1508000	2300700	2230600	1310900	NR	NR	0.929845	0.82226	NR	NR
ENSCAFT00000028239	cell division cycle 37	CDC37	E2RCN3	380	>tr|E2RCN3|E2RCN3_CANFA Uncharacterized protein OS=Canis familiaris GN=CDC37 PE=4 SV=1	5123300	1826600	2654300	3265700	1253000	1607900	0.851811	0.916343	0.48326	0.885749	0.411646	0.616707
ENSCAFT00000023395	Canis lupus familiaris OTU domain, ubiquitin aldehyde binding 1 (OTUB1), mRNA.	LOC100855636	F1PIA2	271	>tr|F1PIA2|F1PIA2_CANFA Uncharacterized protein (Fragment) OS=Canis familiaris GN=LOC100855636 PE=4 SV=2	1	1713600	2522700	2247000	1307600	1	NR	NR	NR	NR	NR	NR
ENSCAFT00000046003	calpain, small subunit 1	CAPNS1	J9NT23	271	>tr|J9NT23|J9NT23_CANFA Uncharacterized protein OS=Canis familiaris GN=CAPNS1 PE=4 SV=1	1351000	1	1	1	1	1	NR	NR	1	1	NR	NR
ENSCAFT00000023520	glucosamine-phosphate N-acetyltransferase 1	GNPNAT1	E2RJW4	184	>tr|E2RJW4|E2RJW4_CANFA Uncharacterized protein OS=Canis familiaris GN=GNPNAT1 PE=4 SV=1	1	636590	821850	740940	1	1	NR	NR	1.27976e-06	0.00573669	NR	NR
ENSCAFT00000015781	Uncharacterized protein	ACY1	F1PHI4	408	>tr|F1PHI4|F1PHI4_CANFA Aminoacylase-1 OS=Canis familiaris GN=ACY1 PE=3 SV=2	10022000	5094300	7470900	7156000	1	1	0.967624	0.970374	1.36734e-07	6.47743e-08	1.32308e-07	3.16408e-08
ENSCAFT00000008010	Uncharacterized protein	ACTR3B	F1P679	419	>tr|F1P679|F1P679_CANFA Uncharacterized protein (Fragment) OS=Canis familiaris GN=ACTR3B PE=3 SV=1;>tr|J9PAK3|J9PAK3_CANFA Uncharacterized protein OS=Canis familiaris GN=ACTR3B PE=3 SV=1	11850000	12695000	11353000	9972100	5585900	13413000	0.868816	0.855343	0.890917	0.651471	0.774044	0.802392
ENSCAFT00000030441	myosin IC	MYO1C	F1Q147	1063	>tr|F1Q147|F1Q147_CANFA Uncharacterized protein OS=Canis familiaris GN=MYO1C PE=4 SV=2	481540	364030	1	1	4086100	1552000	2.36527e-06	0.00704939	2819050	1.52829e-05	6.66781	0.387931
ENSCAFT00000019778	NOP58 ribonucleoprotein	NOP58	E2RQV7	540	>tr|E2RQV7|E2RQV7_CANFA Uncharacterized protein OS=Canis familiaris GN=NOP58 PE=4 SV=2	1	1	1	1	1	448570	1	1	NR	NR	NR	NR
ENSCAFT00000023387	proteasome (prosome, macropain) activator subunit 3 (PA28 gamma; Ki)	PSME3	E2RPY9	267	>tr|E2RPY9|E2RPY9_CANFA Uncharacterized protein OS=Canis familiaris GN=PSME3 PE=4 SV=2	3718800	1	1749200	1733000	1	613010	NR	NR	NR	NR	NR	NR
ENSCAFT00000023970	leucine aminopeptidase 3	LAP3	E2RLY5	519	>tr|E2RLY5|E2RLY5_CANFA Uncharacterized protein OS=Canis familiaris GN=LAP3 PE=3 SV=2	3601800	4354700	5637400	5391600	1649300	1	1.38616	0.768012	NR	NR	NR	NR
ENSCAFT00000020544	transferrin receptor	TFRC	F1PEN6	770	>tr|F1PEN6|F1PEN6_CANFA Transferrin receptor protein 1 OS=Canis familiaris GN=TFRC PE=4 SV=1;>sp|Q9GLD3|TFR1_CANFA Transferrin receptor protein 1 OS=Canis familiaris GN=TFRC PE=1 SV=1	11478000	12004000	5119400	6221100	1200000	1559800	0.482944	0.389031	0.243358	0.50908	0.117528	0.0794564
ENSCAFT00000019379	Uncharacterized protein	ACTA1	F2Z4N7	377	>tr|F2Z4N7|F2Z4N7_CANFA Uncharacterized protein OS=Canis familiaris GN=ACTA1 PE=3 SV=1;>tr|F2Z4N8|F2Z4N8_CANFA Uncharacterized protein OS=Canis familiaris GN=ACTG2 PE=3 SV=1;>tr|F2Z4N0|F2Z4N0_CANFA Uncharacterized protein OS=Canis familiaris GN=ACTA2 PE=3	147290000	47017000	98892000	111160000	55228000	48525000	1.08103	0.89463	0.49394	0.622571	0.533964	0.41749
ENSCAFT00000012236	filamin B, beta	FLNB	E2R0F2	2633	>tr|E2R0F2|E2R0F2_CANFA Uncharacterized protein OS=Canis familiaris GN=FLNB PE=4 SV=2	21578000	24700000	22676000	30638000	11116000	11171000	1.15204	0.834944	0.418033	0.559357	0.48159	0.394245
ENSCAFT00000000188	Citrate synthase	CS	F1PV92	468	>tr|F1PV92|F1PV92_CANFA Citrate synthase (Fragment) OS=Canis familiaris GN=CS PE=3 SV=2	1	1	1735500	1	2687900	3760000	NR	NR	NR	NR	3223950	0.000110888
ENSCAFT00000043265	osteoclast stimulating factor 1	OSTF1	J9NSM8	207	>tr|J9NSM8|J9NSM8_CANFA Uncharacterized protein (Fragment) OS=Canis familiaris GN=OSTF1 PE=4 SV=1;>tr|F1P8W3|F1P8W3_CANFA Uncharacterized protein OS=Canis familiaris GN=OSTF1 PE=4 SV=2	2008000	1275100	1566400	1712300	1317000	2268400	0.99866	0.9995	1.09354	0.757263	1.09208	0.965639
ENSCAFT00000008318	aspartyl-tRNA synthetase	DARS	E2RNQ8	501	>tr|E2RNQ8|E2RNQ8_CANFA Uncharacterized protein OS=Canis familiaris GN=DARS PE=3 SV=1	1789700	1596500	2304300	2275600	1034700	2836700	1.35252	0.874617	0.845302	0.855487	1.14329	0.946355
ENSCAFT00000044653	Uncharacterized protein	HRSP12	E2QS94	137	>tr|E2QS94|E2QS94_CANFA Uncharacterized protein OS=Canis familiaris GN=HRSP12 PE=4 SV=1	4944900	4249500	5529800	5416200	2475300	9317700	1.19051	0.869197	1.07738	0.581891	1.28263	0.838248
ENSCAFT00000021377	capping protein (actin filament) muscle Z-line, alpha 1	CAPZA1	F1P7P3	291	>tr|F1P7P3|F1P7P3_CANFA Uncharacterized protein (Fragment) OS=Canis familiaris GN=CAPZA1 PE=4 SV=1;>tr|J9NWK5|J9NWK5_CANFA Uncharacterized protein OS=Canis familiaris PE=4 SV=1	6011700	3949700	4691600	3499700	4171400	2243200	0.822304	0.862831	0.783099	0.863167	0.643946	0.748577
ENSCAFT00000037365	ADP-ribosylation factor 6	ARF6	E2RHL4	175	>tr|E2RHL4|E2RHL4_CANFA Uncharacterized protein OS=Canis familiaris GN=ARF6 PE=3 SV=1	3648600	6183400	2961100	1	1	2870900	NR	NR	NR	NR	NR	NR
ENSCAFT00000043979	thioredoxin	TXN	J9NWJ5	101	>tr|J9NWJ5|J9NWJ5_CANFA Thioredoxin (Fragment) OS=Canis familiaris GN=TXN PE=4 SV=1	55171000	29735000	32240000	30772000	10209000	6588000	0.742138	0.647417	0.266568	0.215837	0.197831	0.0611615
ENSCAFT00000039007	Canis lupus familiaris clusterin (CLU), mRNA.	CLU	P25473	445	>sp|P25473|CLUS_CANFA Clusterin OS=Canis familiaris GN=CLU PE=2 SV=1;>tr|E2QYU2|E2QYU2_CANFA Clusterin OS=Canis familiaris GN=CLU PE=3 SV=1	4510700000	4144800000	4727600000	4350200000	855420000	895190000	1.04879	0.925317	0.192845	0.00544683	0.202254	0.0244745
ENSCAFT00000043956	dynactin 1	DCTN1	J9NWI6	1239	>tr|J9NWI6|J9NWI6_CANFA Uncharacterized protein OS=Canis familiaris GN=DCTN1 PE=4 SV=1;>tr|F6UMF1|F6UMF1_CANFA Uncharacterized protein OS=Canis familiaris GN=DCTN1 PE=4 SV=1	1770500	1	675880	914240	1	1116900	NR	NR	NR	NR	NR	NR
ENSCAFT00000003306	CD2-associated protein	CD2AP	F1PUU5	653	>tr|F1PUU5|F1PUU5_CANFA Uncharacterized protein OS=Canis familiaris GN=CD2AP PE=4 SV=2	1163600	1	1237500	978850	1	1	NR	NR	9.02385e-07	0.00344547	NR	NR
ENSCAFT00000008686	40S ribosomal protein S3	RPS3	E2RH47	243	>sp|E2RH47|RS3_CANFA 40S ribosomal protein S3 OS=Canis familiaris GN=RPS3 PE=1 SV=1	13372000	10760000	11186000	15538000	9886900	4806000	1.10741	0.886563	0.549802	0.87811	0.608855	0.640944
ENSCAFT00000010673	Transaldolase	LOC100855463	H9GW87	337	>tr|H9GW87|H9GW87_CANFA Transaldolase OS=Canis familiaris GN=LOC100855463 PE=3 SV=1	3524800	3785200	4703800	5718000	2111300	2785600	1.42569	0.759569	0.469871	0.829323	0.669891	0.802104
ENSCAFT00000025824	damage-specific DNA binding protein 1, 127kDa	DDB1	E2R9E3	1140	>tr|E2R9E3|E2R9E3_CANFA Uncharacterized protein OS=Canis familiaris GN=DDB1 PE=4 SV=1;>tr|J9NVR7|J9NVR7_CANFA Uncharacterized protein OS=Canis familiaris GN=DDB1 PE=4 SV=1	4704900	4276100	2288000	4050700	2439000	1156400	0.70579	0.792766	0.567214	0.953654	0.400334	0.564025
ENSCAFT00000004586	Uncharacterized protein	DBNL	H9GW54	426	>tr|H9GW54|H9GW54_CANFA Uncharacterized protein OS=Canis familiaris GN=DBNL PE=4 SV=2	1328800	1	1709100	2196700	1164300	1020100	NR	NR	0.559271	0.956956	NR	NR
ENSCAFT00000002168	poly-U binding splicing factor 60KDa	PUF60	E2RA48	543	>tr|E2RA48|E2RA48_CANFA Uncharacterized protein OS=Canis familiaris GN=PUF60 PE=4 SV=2;>tr|J9P4I7|J9P4I7_CANFA Uncharacterized protein (Fragment) OS=Canis familiaris GN=PUF60 PE=4 SV=1	1	2383200	4913400	2416800	1	971640	NR	NR	NR	NR	NR	NR
ENSCAFT00000031419	Uncharacterized protein	RPL7A	F2Z4P2	266	>tr|F2Z4P2|F2Z4P2_CANFA Uncharacterized protein (Fragment) OS=Canis familiaris GN=RPL7A PE=1 SV=2	1327000	5212100	4710500	1558600	8752900	14255000	0.95871	0.978374	3.67005	0.051955	3.51851	0.28243
ENSCAFT00000007369	Canis lupus familiaris peroxiredoxin 1 (PRDX1), mRNA.	PRDX1	E2RHG2	199	>tr|E2RHG2|E2RHG2_CANFA Uncharacterized protein OS=Canis familiaris GN=PRDX1 PE=4 SV=1	85779000	125040000	120870000	106320000	92841000	97449000	1.07765	0.886922	0.837581	0.465814	0.902623	0.888924
ENSCAFT00000004950	poly(A) binding protein, cytoplasmic 4 (inducible form)	PABPC4	E2R9I0	631	>tr|E2R9I0|E2R9I0_CANFA Uncharacterized protein OS=Canis familiaris GN=PABPC4 PE=4 SV=1;>tr|E2R9I1|E2R9I1_CANFA Uncharacterized protein OS=Canis familiaris GN=PABPC4 PE=4 SV=2	971150	795630	836620	1	1	1	NR	NR	NR	NR	1.132e-06	0.00337832
ENSCAFT00000027999	family with sequence similarity 114, member A2	FAM114A2	E2RNE4	501	>tr|E2RNE4|E2RNE4_CANFA Uncharacterized protein OS=Canis familiaris GN=FAM114A2 PE=4 SV=2	1	1270400	657220	1016800	1201500	1	NR	NR	NR	NR	NR	NR
ENSCAFT00000004869	synaptotagmin binding, cytoplasmic RNA interacting protein	SYNCRIP	F6XIK8	562	>tr|F6XIK8|F6XIK8_CANFA Uncharacterized protein OS=Canis familiaris GN=SYNCRIP PE=4 SV=1	16270000	14802000	18191000	14822000	1845400	3293000	1.06247	0.929074	0.155648	0.10931	0.165371	0.109902
ENSCAFT00000014164	Uncharacterized protein	LOC100856782	J9NS87	543	>tr|J9NS87|J9NS87_CANFA Uncharacterized protein OS=Canis familiaris GN=LOC100856782 PE=3 SV=1;>tr|F1Q406|F1Q406_CANFA Uncharacterized protein (Fragment) OS=Canis familiaris PE=3 SV=1;>tr|F6Y487|F6Y487_CANFA Uncharacterized protein (Fragment) OS=Canis famil	11353000	13412000	13264000	16255000	14750000	9747600	1.19196	0.792692	0.829893	0.693415	0.989203	0.990642
ENSCAFT00000022721	ribosomal protein S11	RPS11	F2Z4N5	158	>tr|F2Z4N5|F2Z4N5_CANFA 40S ribosomal protein S11 OS=Canis familiaris GN=RPS11 PE=3 SV=1;>sp|Q9XSU4|RS11_CANFA 40S ribosomal protein S11 OS=Canis familiaris GN=RPS11 PE=1 SV=2;>tr|J9P7F5|J9P7F5_CANFA Uncharacterized protein OS=Canis familiaris PE=3 SV=1	1	1	1	1	2026000	1609100	1	1	1817550	0.000102069	1817550	0.0014843
ENSCAFT00000016515	adenylate kinase 2	AK2	E2RE39	241	>tr|E2RE39|E2RE39_CANFA Adenylate kinase 2, mitochondrial OS=Canis familiaris GN=AK2 PE=3 SV=2	4181400	6356600	5722500	5758900	2781800	2950000	1.08952	0.930572	0.499225	0.852139	0.543917	0.660605
ENSCAFT00000002868	Canis lupus familiaris DnaJ (Hsp40) homolog, subfamily A, member 1 (DNAJA1), mRNA.	DNAJA1	E2RM09	397	>tr|E2RM09|E2RM09_CANFA Uncharacterized protein OS=Canis familiaris GN=DNAJA1 PE=3 SV=1	4960800	646230	775300	1	2567400	5686400	NR	NR	NR	NR	1.47204	0.800019
ENSCAFT00000024495	Uncharacterized protein	RPL14	F1PF85	210	>tr|F1PF85|F1PF85_CANFA Uncharacterized protein OS=Canis familiaris GN=RPL14 PE=4 SV=2	1	1	1	1	2241100	3034500	1	1	2637800	2.35257e-05	2637800	0.000314449
ENSCAFT00000048506	proteasome (prosome, macropain) 26S subunit, non-ATPase, 7	PSMD7	J9P6R1	324	>tr|J9P6R1|J9P6R1_CANFA Uncharacterized protein OS=Canis familiaris GN=PSMD7 PE=4 SV=1	1	1886600	1	968930	805640	817130	NR	NR	NR	NR	NR	NR
ENSCAFT00000022144	fumarylacetoacetate hydrolase (fumarylacetoacetase)	FAH	E2RS63	418	>tr|E2RS63|E2RS63_CANFA Uncharacterized protein OS=Canis familiaris GN=FAH PE=4 SV=2	1	1	1	1	1368400	1076300	1	1	1222350	0.000459268	1222350	0.0032827
ENSCAFT00000008872	ribosomal protein S16	RPS16	F1PKR6	160	>tr|F1PKR6|F1PKR6_CANFA Uncharacterized protein (Fragment) OS=Canis familiaris GN=RPS16 PE=1 SV=2	4263600	1	1532300	1412400	1365500	2046700	NR	NR	1.15876	0.741163	NR	NR
ENSCAFT00000021449	BRO1 domain and CAAX motif containing	BROX	E2QWP1	411	>tr|E2QWP1|E2QWP1_CANFA Uncharacterized protein OS=Canis familiaris GN=BROX PE=4 SV=1	2507700	1104000	1055400	1206300	1	1343300	0.626215	0.835199	NR	NR	NR	NR
ENSCAFT00000007873	Canis lupus familiaris diazepam binding inhibitor (GABA receptor modulator, acyl-CoA binding protein) (DBI), mRNA.	DBI	Q9TQX6	87	>sp|Q9TQX6|ACBP_CANFA Acyl-CoA-binding protein OS=Canis familiaris GN=DBI PE=1 SV=2;>tr|F1PAC7|F1PAC7_CANFA Uncharacterized protein (Fragment) OS=Canis familiaris GN=LOC102153461 PE=4 SV=2;>tr|J9NTT2|J9NTT2_CANFA Uncharacterized protein (Fragment) OS=Canis	39826000	31459000	35513000	26796000	4638800	6365700	0.874083	0.845618	0.176612	0.0868706	0.154373	0.0342492
0	#N/A	LA-DRB	Q30345	257	>tr|Q30345|Q30345_CANFA Integral membrane glycoprotein (Fragment) OS=Canis familiaris GN=LA-DRB PE=2 SV=1;>tr|J9PB59|J9PB59_CANFA Uncharacterized protein (Fragment) OS=Canis familiaris GN=HLA-DRB1 PE=4 SV=1;>tr|Q30348|Q30348_CANFA Integral membrane glycopr	1	1	1	1716200	1	1	NR	NR	NR	NR	1	1
ENSCAFT00000025049	adenylosuccinate synthase	ADSS	F1Q4F5	456	>tr|F1Q4F5|F1Q4F5_CANFA Adenylosuccinate synthetase isozyme 2 OS=Canis familiaris GN=ADSS PE=3 SV=2	4075600	1542700	2815600	2258700	1151100	1725100	0.903174	0.950966	0.566817	0.957758	0.511934	0.721321
ENSCAFT00000024709	tropomodulin 3 (ubiquitous)	TMOD3	E2QWL1	352	>tr|E2QWL1|E2QWL1_CANFA Uncharacterized protein OS=Canis familiaris GN=TMOD3 PE=4 SV=1	1	1	782310	918700	1	1	850505	0.00650174	1.17577e-06	0.00505347	1	1
ENSCAFT00000029427	SERPINE1 mRNA binding protein 1	SERBP1	E2RMN6	407	>tr|E2RMN6|E2RMN6_CANFA Uncharacterized protein OS=Canis familiaris GN=SERBP1 PE=4 SV=2	3813800	1516000	4420500	6121600	2483700	3024900	1.97795	0.602058	0.522533	0.890157	1.03355	0.984228
ENSCAFT00000028654	0	HSP90AA1	F1PGY1	630	>tr|F1PGY1|F1PGY1_CANFA Uncharacterized protein (Fragment) OS=Canis familiaris GN=HSP90AA1 PE=4 SV=2	58083000	69331000	71040000	79088000	79694000	90695000	1.17827	0.783751	1.13496	0.205452	1.33729	0.698535
ENSCAFT00000009088	serine/threonine kinase 24	STK24	F1PTW4	445	>tr|F1PTW4|F1PTW4_CANFA Uncharacterized protein OS=Canis familiaris GN=STK24 PE=4 SV=2;>tr|F1PTW6|F1PTW6_CANFA Uncharacterized protein OS=Canis familiaris GN=STK24 PE=4 SV=2	1933500	1773700	1017600	1	1	1	NR	NR	NR	NR	5.39491e-07	0.0014064
ENSCAFT00000014358	cardiomyopathy associated 5	CMYA5	F1PQC8	3908	>tr|F1PQC8|F1PQC8_CANFA Uncharacterized protein OS=Canis familiaris GN=CMYA5 PE=4 SV=2	1	1	1	1653700	1	1	NR	NR	NR	NR	1	1
ENSCAFT00000018661	acidic (leucine-rich) nuclear phosphoprotein 32 family, member E	ANP32E	F6X8N0	265	>tr|F6X8N0|F6X8N0_CANFA Uncharacterized protein OS=Canis familiaris GN=ANP32E PE=4 SV=1;>tr|J9NWW4|J9NWW4_CANFA Uncharacterized protein OS=Canis familiaris GN=ANP32E PE=4 SV=1	1539600	2685400	3204600	3160700	1	1	1.50658	0.805657	3.14204e-07	0.000106292	4.73373e-07	0.000910047
ENSCAFT00000026270	Canis lupus familiaris proteasome (prosome, macropain) subunit, beta type, 3 (PSMB3), mRNA.	PSMB3	E2QX17	205	>tr|E2QX17|E2QX17_CANFA Proteasome subunit beta type OS=Canis familiaris GN=PSMB3 PE=3 SV=1	7773000	2625800	2423500	3029000	3024100	3912400	0.524339	0.622281	1.27217	0.602782	0.667048	0.755662
ENSCAFT00000002409	transportin 3	TNPO3	E2REK5	923	>tr|E2REK5|E2REK5_CANFA Uncharacterized protein OS=Canis familiaris GN=TNPO3 PE=4 SV=2	1	756230	720620	744370	1	1	NR	NR	1.3652e-06	0.00605908	NR	NR
ENSCAFT00000016670	threonyl-tRNA synthetase	TARS	E2RHW7	723	>tr|E2RHW7|E2RHW7_CANFA Uncharacterized protein OS=Canis familiaris GN=TARS PE=3 SV=1	1792900	1	998800	1043800	1	1	NR	NR	9.79144e-07	0.00397079	NR	NR
ENSCAFT00000032086	splicing factor 3b, subunit 3, 130kDa	SF3B3	E2RR33	1217	>tr|E2RR33|E2RR33_CANFA Uncharacterized protein OS=Canis familiaris GN=SF3B3 PE=4 SV=2	4472700	2806400	1961600	2156800	1	1	0.565784	0.720665	4.85625e-07	0.00044126	2.74759e-07	4.68589e-05
ENSCAFT00000026871	Uncharacterized protein	MVP	F1P914	890	>tr|F1P914|F1P914_CANFA Uncharacterized protein OS=Canis familiaris GN=MVP PE=4 SV=2	1	680610	1080600	534280	1	1	NR	NR	1.23848e-06	0.00519762	NR	NR
ENSCAFT00000003490	asparagine synthetase (glutamine-hydrolyzing)	ASNS	E2RF46	561	>tr|E2RF46|E2RF46_CANFA Asparagine synthetase OS=Canis familiaris GN=ASNS PE=4 SV=2	4232400	3059500	2579400	2306200	1	1	0.670004	0.797974	4.09366e-07	0.000210418	2.74277e-07	4.2567e-05
ENSCAFT00000029658	phosphoglucomutase 1	PGM1	F1PUL4	591	>tr|F1PUL4|F1PUL4_CANFA Uncharacterized protein (Fragment) OS=Canis familiaris GN=PGM1 PE=3 SV=2	2133700	790040	1247000	1978800	846140	1	1.10331	0.964598	NR	NR	NR	NR
ENSCAFT00000020998	platelet-activating factor acetylhydrolase 1b, catalytic subunit 2 (30kDa)	PAFAH1B2	E2RN02	229	>tr|E2RN02|E2RN02_CANFA Uncharacterized protein OS=Canis familiaris GN=PAFAH1B2 PE=4 SV=1	1409300	641910	879630	741330	1	1	0.790246	0.929447	1.23384e-06	0.00512813	9.75034e-07	0.00330481
ENSCAFT00000045712	poly (ADP-ribose) polymerase 1	PARP1	J9NXE3	972	>tr|J9NXE3|J9NXE3_CANFA Uncharacterized protein OS=Canis familiaris GN=PARP1 PE=4 SV=1;>tr|F1Q2M3|F1Q2M3_CANFA Uncharacterized protein (Fragment) OS=Canis familiaris GN=PARP1 PE=4 SV=2	1	1	879900	771910	1	1	825905	0.00653773	1.21079e-06	0.00512165	1	1
ENSCAFT00000009103	heterogeneous nuclear ribonucleoprotein L	HNRNPL	E2R944	588	>tr|E2R944|E2R944_CANFA Uncharacterized protein OS=Canis familiaris GN=HNRNPL PE=4 SV=2	2770800	5139200	15628000	8155200	3022000	1820400	3.00673	0.217769	0.203606	0.257877	0.612187	0.752695
ENSCAFT00000044440	dimethylarginine dimethylaminohydrolase 1	DDAH1	J9NSU7	285	>tr|J9NSU7|J9NSU7_CANFA Uncharacterized protein OS=Canis familiaris GN=DDAH1 PE=4 SV=1	1	579410	915800	1831100	1	1	NR	NR	7.28093e-07	0.00245126	NR	NR
ENSCAFT00000017059	ATPase, H+ transporting, lysosomal 70kDa, V1 subunit A	ATP6V1A	E2QYG6	618	>tr|E2QYG6|E2QYG6_CANFA Uncharacterized protein OS=Canis familiaris GN=ATP6V1A PE=3 SV=1	1351100	2386800	1678500	2614000	1	1	1.14837	0.942346	4.65929e-07	0.000410319	5.3506e-07	0.00138406
ENSCAFT00000026694	FUS RNA binding protein	FUS	F1PBJ4	517	>tr|F1PBJ4|F1PBJ4_CANFA Uncharacterized protein OS=Canis familiaris GN=FUS PE=4 SV=2	1067900	2987400	2039600	2012600	1	1	0.999236	0.99968	4.93559e-07	0.000455609	4.93182e-07	0.00112078
ENSCAFT00000043091	H2B histone family, member S (pseudogene)	LOC488303	J9P6S8	126	>tr|J9P6S8|J9P6S8_CANFA Histone H2B OS=Canis familiaris GN=LOC488303 PE=3 SV=1;>tr|H9GWB1|H9GWB1_CANFA Histone H2B OS=Canis familiaris GN=HIST1H2BC PE=3 SV=1;>tr|J9NS47|J9NS47_CANFA Histone H2B OS=Canis familiaris GN=LOC100856186 PE=3 SV=1;>tr|E2RNW2|E2RNW	32768000	22958000	14897000	17137000	14479000	27140000	0.574848	0.41352	1.29921	0.275865	0.746851	0.723271
ENSCAFT00000047366	Sec23 homolog A (S. cerevisiae)	SEC23A	J9P1Q5	765	>tr|J9P1Q5|J9P1Q5_CANFA Uncharacterized protein OS=Canis familiaris GN=SEC23A PE=4 SV=1;>tr|F6V2R0|F6V2R0_CANFA Uncharacterized protein OS=Canis familiaris GN=SEC23A PE=4 SV=1	1	9200000	3761600	3372200	1	1	NR	NR	2.80355e-07	6.10517e-05	NR	NR
ENSCAFT00000042833	nucleosome assembly protein 1-like 4	NAP1L4	J9P4X0	375	>tr|J9P4X0|J9P4X0_CANFA Uncharacterized protein OS=Canis familiaris GN=NAP1L4 PE=3 SV=1;>tr|E2RPY1|E2RPY1_CANFA Uncharacterized protein OS=Canis familiaris GN=NAP1L4 PE=3 SV=1	3030400	2568400	3910000	4957100	3146800	4060500	1.58375	0.742861	0.812814	0.821221	1.28729	0.870153
ENSCAFT00000026424	karyopherin (importin) beta 1	KPNB1	F6X637	876	>tr|F6X637|F6X637_CANFA Uncharacterized protein OS=Canis familiaris GN=KPNB1 PE=4 SV=1	8561200	10081000	14228000	11058000	11941000	9284800	1.35638	0.695716	0.839429	0.702794	1.13859	0.901471
ENSCAFT00000005773	protein arginine methyltransferase 1	PRMT1	F6XFY9	371	>tr|F6XFY9|F6XFY9_CANFA Uncharacterized protein OS=Canis familiaris GN=PRMT1 PE=4 SV=1	2528700	7172800	9304600	10991000	4933400	6727200	2.09201	0.417563	0.574538	0.926191	1.20194	0.877532
ENSCAFT00000028077	interleukin enhancer binding factor 3, 90kDa	ILF3	F1PGB6	896	>tr|F1PGB6|F1PGB6_CANFA Uncharacterized protein OS=Canis familiaris GN=ILF3 PE=4 SV=2	2522900	2985500	3474500	3930800	1	1	1.34436	0.845124	2.70077e-07	5.40997e-05	3.63082e-07	0.000241204
ENSCAFT00000013963	ADP-ribosylation factor 3	ARF3	E2RSF6	181	>tr|E2RSF6|E2RSF6_CANFA Uncharacterized protein OS=Canis familiaris GN=ARF3 PE=3 SV=1;>tr|J9NWP6|J9NWP6_CANFA Uncharacterized protein OS=Canis familiaris GN=LOC480487 PE=3 SV=1;>tr|J9P2Y8|J9P2Y8_CANFA Uncharacterized protein OS=Canis familiaris PE=3 SV=1	2021000	962060	1137100	1097700	1412100	749620	0.749164	0.903209	0.967299	0.831501	0.724665	0.887967
ENSCAFT00000026982	leucine rich repeat containing 59	LRRC59	F1Q3G5	324	>tr|F1Q3G5|F1Q3G5_CANFA Uncharacterized protein (Fragment) OS=Canis familiaris GN=LRRC59 PE=4 SV=2	3082900	1	1650500	1786700	1779900	1922300	NR	NR	1.0771	0.758774	NR	NR
ENSCAFT00000020103	proteasome (prosome, macropain) 26S subunit, non-ATPase, 2	PSMD2	E2RCP9	908	>tr|E2RCP9|E2RCP9_CANFA Uncharacterized protein OS=Canis familiaris GN=PSMD2 PE=4 SV=1	3118000	2815700	3243400	2793600	5317400	3166600	1.01741	0.991243	1.40533	0.511729	1.4298	0.806006
ENSCAFT00000000639	cullin-associated and neddylation-dissociated 1	CAND1	F1P624	1208	>tr|F1P624|F1P624_CANFA Uncharacterized protein (Fragment) OS=Canis familiaris GN=CAND1 PE=4 SV=1	8343700	6361800	5138500	5554200	2492500	1587400	0.727123	0.734236	0.381559	0.711881	0.27744	0.319937
ENSCAFT00000018777	transgelin 2	TAGLN2	F1P6P2	199	>tr|F1P6P2|F1P6P2_CANFA Uncharacterized protein OS=Canis familiaris GN=TAGLN2 PE=4 SV=2	121480000	53562000	77893000	82365000	50247000	49987000	0.91554	0.879776	0.625454	0.991616	0.572628	0.467454
ENSCAFT00000005904	prolyl endopeptidase	PREP	F1PHW5	699	>tr|F1PHW5|F1PHW5_CANFA Uncharacterized protein OS=Canis familiaris GN=PREP PE=4 SV=2;>tr|F1PHX2|F1PHX2_CANFA Uncharacterized protein (Fragment) OS=Canis familiaris GN=PREP PE=4 SV=2	1	1	1	1	1	854420	1	1	NR	NR	NR	NR
ENSCAFT00000023210	vesicle amine transport 1	VAT1	F1PAG5	296	>tr|F1PAG5|F1PAG5_CANFA Uncharacterized protein OS=Canis familiaris GN=VAT1 PE=4 SV=2	897710	2970000	1304600	3249300	5364000	16431000	1.17742	0.930581	4.78601	0.0257689	5.63512	0.163329
ENSCAFT00000001522	voltage-dependent anion channel 1	VDAC1	F1PRZ1	283	>tr|F1PRZ1|F1PRZ1_CANFA Uncharacterized protein OS=Canis familiaris GN=VDAC1 PE=4 SV=2;>tr|F1PC72|F1PC72_CANFA Uncharacterized protein (Fragment) OS=Canis familiaris GN=VDAC1 PE=4 SV=1	1	1	1	1	656940	2064000	1	1	1360470	0.000341685	1360470	0.00310158
ENSCAFT00000000369	dynactin 2 (p50)	DCTN2	E2QZ05	403	>tr|E2QZ05|E2QZ05_CANFA Uncharacterized protein OS=Canis familiaris GN=DCTN2 PE=4 SV=1	1700300	1	1338400	1	1130100	1369200	NR	NR	NR	NR	NR	NR
ENSCAFT00000008594	biliverdin reductase B (flavin reductase (NADPH))	BLVRB	E2QVU9	206	>tr|E2QVU9|E2QVU9_CANFA Uncharacterized protein OS=Canis familiaris GN=BLVRB PE=4 SV=1	835490	1718800	1456800	1698700	2139100	2475100	1.23537	0.926599	1.46227	0.625224	1.80645	0.768809
ENSCAFT00000038572	Sjogren syndrome antigen B (autoantigen La)	SSB	E2RH09	406	>tr|E2RH09|E2RH09_CANFA Uncharacterized protein OS=Canis familiaris GN=SSB PE=4 SV=2	5155900	2016700	3383600	3678400	1718700	2516100	0.98458	0.991381	0.59966	0.981938	0.590414	0.748404
0	#N/A	srp20	Q9XSU6	133	>tr|Q9XSU6|Q9XSU6_CANFA Splicing factor (Fragment) OS=Canis familiaris GN=srp20 PE=2 SV=1;>tr|F2Z4N6|F2Z4N6_CANFA Uncharacterized protein OS=Canis familiaris GN=SRSF3 PE=4 SV=1	1138200	1	1	1321300	2758500	3453300	NR	NR	NR	NR	NR	NR
ENSCAFT00000046967	dynamin 1-like	DNM1L	J9NRH1	736	>tr|J9NRH1|J9NRH1_CANFA Uncharacterized protein OS=Canis familiaris GN=DNM1L PE=3 SV=1;>tr|E2QXL2|E2QXL2_CANFA Uncharacterized protein OS=Canis familiaris GN=DNM1L PE=3 SV=2;>tr|J9NZA2|J9NZA2_CANFA Uncharacterized protein OS=Canis familiaris GN=DNM1L PE=3	1	578260	760900	1127000	1	1	NR	NR	1.05938e-06	0.00462855	NR	NR
ENSCAFT00000046265	Canis lupus familiaris adenylate kinase 1 (AK1), mRNA.	AK1	J9P9T3	194	>tr|J9P9T3|J9P9T3_CANFA Adenylate kinase isoenzyme 1 OS=Canis familiaris GN=AK1 PE=3 SV=1;>tr|B4YY02|B4YY02_CANFA Adenylate kinase isoenzyme 1 OS=Canis familiaris GN=AK1 PE=3 SV=1	1645200	1951500	1809500	2273700	2035900	1139700	1.13526	0.948241	0.777723	0.903122	0.88292	0.9515
ENSCAFT00000025413	Canis lupus familiaris actin, beta (ACTB), mRNA.	ACTB	O18840	375	>sp|O18840|ACTB_CANFA Actin, cytoplasmic 1 OS=Canis familiaris GN=ACTB PE=2 SV=3;>tr|J9NXE2|J9NXE2_CANFA Uncharacterized protein OS=Canis familiaris GN=ACTBL2 PE=3 SV=1	482970000	346740000	384050000	380570000	423420000	324540000	0.921551	0.878801	0.978211	0.276851	0.901472	0.887659
ENSCAFT00000029260	integrin, alpha 2 (CD49B, alpha 2 subunit of VLA-2 receptor)	ITGA2	E2REA9	1179	>tr|E2REA9|E2REA9_CANFA Uncharacterized protein OS=Canis familiaris GN=ITGA2 PE=3 SV=2	1534400	965190	1	575860	5383200	19862000	NR	NR	NR	NR	10.0997	0.0659742
ENSCAFT00000005467	protein disulfide isomerase family A, member 4	PDIA4	E2R7L1	642	>tr|E2R7L1|E2R7L1_CANFA Protein disulfide-isomerase A4 OS=Canis familiaris GN=PDIA4 PE=3 SV=2	4966100	6497100	6041400	7117100	4590400	3444200	1.14789	0.883268	0.610602	0.98511	0.700904	0.772885
ENSCAFT00000028426	eukaryotic translation initiation factor 3, subunit G	EIF3G	E2RGG6	320	>tr|E2RGG6|E2RGG6_CANFA Eukaryotic translation initiation factor 3 subunit G OS=Canis familiaris GN=EIF3G PE=3 SV=1	1	1	1638600	1	1	1	NR	NR	NR	NR	1	1
ENSCAFT00000017310	glutamyl-prolyl-tRNA synthetase	EPRS	E2QUR2	1509	>tr|E2QUR2|E2QUR2_CANFA Uncharacterized protein OS=Canis familiaris GN=EPRS PE=3 SV=1	8059200	6258400	7131400	6591600	2742500	4029500	0.958471	0.961848	0.493478	0.831547	0.472984	0.529592
ENSCAFT00000007881	Canis lupus familiaris chloride channel, nucleotide-sensitive, 1A (CLNS1A), mRNA.	CLNS1A	F1P8R1	235	>tr|F1P8R1|F1P8R1_CANFA Methylosome subunit pICln OS=Canis familiaris GN=CLNS1A PE=4 SV=2;>sp|P35521|ICLN_CANFA Methylosome subunit pICln OS=Canis familiaris GN=CLNS1A PE=1 SV=1	1	1	1	1594700	1352000	1	NR	NR	NR	NR	NR	NR
ENSCAFT00000031572	seryl-tRNA synthetase	SARS	E2R4D5	513	>tr|E2R4D5|E2R4D5_CANFA Uncharacterized protein OS=Canis familiaris GN=SARS PE=3 SV=1	1	1	790520	798350	1	1	794435	0.00659532	1.25876e-06	0.0054298	1	1
ENSCAFT00000002096	Canis lupus familiaris ribosomal protein L3 (RPL3), mRNA.	RPL3	F1PLN2	403	>tr|F1PLN2|F1PLN2_CANFA Uncharacterized protein (Fragment) OS=Canis familiaris GN=RPL3 PE=3 SV=1;>tr|J9P6X5|J9P6X5_CANFA Uncharacterized protein OS=Canis familiaris GN=RPL3 PE=1 SV=1	1	2105400	1476000	1	3674000	11009000	NR	NR	NR	NR	NR	NR
ENSCAFT00000013902	cytokine induced apoptosis inhibitor 1	CIAPIN1	E2RTJ0	315	>tr|E2RTJ0|E2RTJ0_CANFA Anamorsin OS=Canis familiaris GN=CIAPIN1 PE=3 SV=2	1	1	1	1547100	1	1	NR	NR	NR	NR	1	1
ENSCAFT00000027553	tripartite motif containing 25	TRIM25	F1PTE2	631	>tr|F1PTE2|F1PTE2_CANFA Uncharacterized protein OS=Canis familiaris GN=TRIM25 PE=4 SV=2	1	1	684320	839800	1	1	762060	0.00667438	1.31223e-06	0.00578564	1	1
ENSCAFT00000006902	ribonuclease H2, subunit B	RNASEH2B	F1PIM2	305	>tr|F1PIM2|F1PIM2_CANFA Uncharacterized protein (Fragment) OS=Canis familiaris GN=RNASEH2B PE=4 SV=2;>tr|J9PB05|J9PB05_CANFA Uncharacterized protein OS=Canis familiaris GN=RNASEH2B PE=4 SV=1	1	1	1	1518700	1	1	NR	NR	NR	NR	1	1
ENSCAFT00000016992	X-prolyl aminopeptidase (aminopeptidase P) 1, soluble	XPNPEP1	F1PQF1	623	>tr|F1PQF1|F1PQF1_CANFA Uncharacterized protein OS=Canis familiaris GN=XPNPEP1 PE=3 SV=2;>tr|E2R097|E2R097_CANFA Uncharacterized protein OS=Canis familiaris GN=XPNPEP1 PE=3 SV=2	1	1	753110	754450	1	1	753780	0.00670328	1.32665e-06	0.00579838	1	1
0	#N/A	PrP	O46593	257	>tr|O46593|O46593_CANFA Major prion protein OS=Canis familiaris GN=PrP PE=3 SV=1;>tr|A1YVW4|A1YVW4_CANFA Major prion protein OS=Canis familiaris GN=Prnp PE=3 SV=1;>tr|Q9TV04|Q9TV04_CANFA Major prion protein (Fragment) OS=Canis familiaris GN=PrP PE=3 SV=1;>	1	1	1486600	1	1906600	2935300	NR	NR	NR	NR	2420950	0.000493116
ENSCAFT00000043636	S100 calcium binding protein A2	S100A2	J9P4Y2	97	>tr|J9P4Y2|J9P4Y2_CANFA Protein S100 OS=Canis familiaris GN=S100A2 PE=3 SV=1	1	1	1	1459900	1	1	NR	NR	NR	NR	1	1
ENSCAFT00000000365	methionyl-tRNA synthetase	MARS	F6XD28	898	>tr|F6XD28|F6XD28_CANFA Uncharacterized protein OS=Canis familiaris GN=MARS PE=3 SV=1	1	1	1459100	1	1	1	NR	NR	NR	NR	1	1
ENSCAFT00000020547	high density lipoprotein binding protein	HDLBP	E2RET1	1268	>tr|E2RET1|E2RET1_CANFA Uncharacterized protein OS=Canis familiaris GN=HDLBP PE=4 SV=1;>tr|E2RNS5|E2RNS5_CANFA Uncharacterized protein OS=Canis familiaris GN=HDLBP PE=4 SV=1	1	1	1	1430000	1	1	NR	NR	NR	NR	1	1
ENSCAFT00000023265	DnaJ (Hsp40) homolog, subfamily C, member 9	DNAJC9	E2RFD6	195	>tr|E2RFD6|E2RFD6_CANFA Uncharacterized protein OS=Canis familiaris GN=DNAJC9 PE=4 SV=2	1	1	752950	639080	1	1	696015	0.00684604	1.43675e-06	0.00683707	1	1
ENSCAFT00000027206	methionine adenosyltransferase II, beta	MAT2B	E2RT47	334	>tr|E2RT47|E2RT47_CANFA Uncharacterized protein OS=Canis familiaris GN=MAT2B PE=4 SV=1	1	1	1	1330200	1	1	NR	NR	NR	NR	1	1
ENSCAFT00000001473	Canis lupus familiaris ribosomal protein S18 (RPS18), mRNA.	RPS18	Q5TJE9	152	>sp|Q5TJE9|RS18_CANFA 40S ribosomal protein S18 OS=Canis familiaris GN=RPS18 PE=1 SV=3	1	1	1	1321800	1603800	1233700	NR	NR	NR	NR	1418750	0.00268791
ENSCAFT00000029752	RAN binding protein 3	RANBP3	F1PS48	557	>tr|F1PS48|F1PS48_CANFA Uncharacterized protein OS=Canis familiaris GN=RANBP3 PE=4 SV=2;>tr|F1PS47|F1PS47_CANFA Uncharacterized protein OS=Canis familiaris GN=RANBP3 PE=4 SV=2	1	1	596810	720370	1	1	658590	0.00681095	1.5184e-06	0.00741543	1	1
ENSCAFT00000047768	DnaJ (Hsp40) homolog, subfamily C, member 8	DNAJC8	J9P7N2	121	>tr|J9P7N2|J9P7N2_CANFA Uncharacterized protein OS=Canis familiaris GN=DNAJC8 PE=4 SV=1;>tr|E2QRU0|E2QRU0_CANFA Uncharacterized protein OS=Canis familiaris GN=DNAJC8 PE=4 SV=1	1	1	1307500	1	1	1	NR	NR	NR	NR	1	1
ENSCAFT00000015398	adaptor-related protein complex 2, alpha 2 subunit	AP2A2	F1PDT7	859	>tr|F1PDT7|F1PDT7_CANFA Uncharacterized protein OS=Canis familiaris GN=AP2A2 PE=4 SV=2	1	1	1	1295200	961030	1	NR	NR	NR	NR	NR	NR
ENSCAFT00000007811	platelet-activating factor acetylhydrolase 1b, catalytic subunit 3 (29kDa)	PAFAH1B3	E2RLA8	234	>tr|E2RLA8|E2RLA8_CANFA Uncharacterized protein (Fragment) OS=Canis familiaris GN=PAFAH1B3 PE=4 SV=2	1	1	1	1265800	1	1	NR	NR	NR	NR	1	1
ENSCAFT00000015771	nucleophosmin/nucleoplasmin 3	NPM3	F1P694	202	>tr|F1P694|F1P694_CANFA Uncharacterized protein OS=Canis familiaris GN=NPM3 PE=4 SV=2	1	1	1	1252600	1	1551100	NR	NR	NR	NR	NR	NR
ENSCAFT00000026553	nestin	NES	F6VA50	1407	>tr|F6VA50|F6VA50_CANFA Uncharacterized protein OS=Canis familiaris GN=NES PE=3 SV=1	1	1	1	1251800	1	1	NR	NR	NR	NR	1	1
ENSCAFT00000013317	GTPase activating protein (SH3 domain) binding protein 2	G3BP2	F6XCI1	490	>tr|F6XCI1|F6XCI1_CANFA Uncharacterized protein (Fragment) OS=Canis familiaris GN=G3BP2 PE=4 SV=1	1	1	1	1159900	1	1	NR	NR	NR	NR	1	1
ENSCAFT00000011904	SWAP switching B-cell complex 70kDa subunit	SWAP70	F1P9B2	585	>tr|F1P9B2|F1P9B2_CANFA Uncharacterized protein OS=Canis familiaris GN=SWAP70 PE=4 SV=2	1	1	604460	536970	1	1	570715	0.00696375	1.75219e-06	0.00826832	1	1
ENSCAFT00000043903	ribosomal protein S23	RPS23	J9NZX6	143	>tr|J9NZX6|J9NZX6_CANFA Uncharacterized protein OS=Canis familiaris GN=RPS23 PE=1 SV=1	1	1	1	1133900	1236500	1	NR	NR	NR	NR	NR	NR
ENSCAFT00000007934	protein phosphatase, Mg2+/Mn2+ dependent, 1G	PPM1G	E2RFB4	544	>tr|E2RFB4|E2RFB4_CANFA Uncharacterized protein OS=Canis familiaris GN=PPM1G PE=3 SV=2	1	1	1111800	1	1	1	NR	NR	NR	NR	1	1
ENSCAFT00000031083	phosphohistidine phosphatase 1	PHPT1	E2R1M6	130	>tr|E2R1M6|E2R1M6_CANFA Uncharacterized protein (Fragment) OS=Canis familiaris GN=PHPT1 PE=4 SV=2	1	1	1	1084200	1	1	NR	NR	NR	NR	1	1
ENSCAFT00000011842	peptidase D	PEPD	F1PNS6	386	>tr|F1PNS6|F1PNS6_CANFA Uncharacterized protein OS=Canis familiaris GN=PEPD PE=3 SV=2	1	1	1	1050600	1	1	NR	NR	NR	NR	1	1
ENSCAFT00000020183	SEC14-like 2 (S. cerevisiae)	SEC14L2	E2RN29	408	>tr|E2RN29|E2RN29_CANFA Uncharacterized protein OS=Canis familiaris GN=SEC14L2 PE=4 SV=2	1	1	1044700	1	1	1	NR	NR	NR	NR	1	1
ENSCAFT00000003232	tissue factor pathway inhibitor 2	TFPI2	E2RBF0	235	>tr|E2RBF0|E2RBF0_CANFA Tissue factor pathway inhibitor OS=Canis familiaris GN=TFPI2 PE=4 SV=2	1	1	1043800	1	1	1	NR	NR	NR	NR	1	1
ENSCAFT00000003680	ubiquitin-conjugating enzyme E2M	UBE2M	E2RIU5	185	>tr|E2RIU5|E2RIU5_CANFA Uncharacterized protein OS=Canis familiaris GN=UBE2M PE=3 SV=1	1	1	1	1042600	833210	1	NR	NR	NR	NR	NR	NR
ENSCAFT00000049823	leucine zipper and CTNNBIP1 domain containing	LZIC	J9NZN0	190	>tr|J9NZN0|J9NZN0_CANFA Uncharacterized protein OS=Canis familiaris GN=LZIC PE=4 SV=1	1	1	398770	634040	1	1	516405	0.00716138	1.93646e-06	0.00950971	1	1
ENSCAFT00000003495	phosphoribosyl pyrophosphate amidotransferase	PPAT	E2RF42	517	>tr|E2RF42|E2RF42_CANFA Amidophosphoribosyltransferase OS=Canis familiaris GN=PPAT PE=3 SV=1	1	1	1	1000600	1	1	NR	NR	NR	NR	1	1
ENSCAFT00000048661	immunity-related GTPase family, Q	IRGQ	J9P3R8	632	>tr|J9P3R8|J9P3R8_CANFA Uncharacterized protein OS=Canis familiaris GN=IRGQ PE=4 SV=1	1	1	1	998280	1	1	NR	NR	NR	NR	1	1
ENSCAFT00000023145	acetyl-CoA acetyltransferase 1	ACAT1	F1PC58	416	>tr|F1PC58|F1PC58_CANFA Uncharacterized protein (Fragment) OS=Canis familiaris GN=ACAT1 PE=3 SV=2;>tr|J9JHD4|J9JHD4_CANFA Uncharacterized protein OS=Canis familiaris GN=ACAT1 PE=3 SV=1	1	1	969410	1	1	1	NR	NR	NR	NR	1	1
ENSCAFT00000000934	abhydrolase domain containing 16A	ABHD16A	E2RQ56	558	>tr|E2RQ56|E2RQ56_CANFA Uncharacterized protein OS=Canis familiaris GN=ABHD16A PE=4 SV=2	1	1	1	963460	1	1	NR	NR	NR	NR	1	1
ENSCAFT00000011987	sorbin and SH3 domain containing 2	SORBS2	F1P6U1	660	>tr|F1P6U1|F1P6U1_CANFA Uncharacterized protein OS=Canis familiaris GN=SORBS2 PE=4 SV=2;>tr|E2RDW3|E2RDW3_CANFA Uncharacterized protein OS=Canis familiaris GN=SORBS2 PE=4 SV=2	1	1	954580	1	1	1	NR	NR	NR	NR	1	1
0	#N/A		Q531B0	201	>tr|Q531B0|Q531B0_CANFA Beta-nerve growth factor (Fragment) OS=Canis familiaris PE=2 SV=1;>tr|F1PDQ3|F1PDQ3_CANFA Uncharacterized protein (Fragment) OS=Canis familiaris GN=NGF PE=4 SV=2	1	1	398720	536390	1	1	467555	0.00709155	2.13879e-06	0.0106774	1	1
ENSCAFT00000048452	U1 small nuclear ribonucleoprotein C	SNRPC	J9PAP5	159	>tr|J9PAP5|J9PAP5_CANFA U1 small nuclear ribonucleoprotein C OS=Canis familiaris GN=SNRPC PE=3 SV=1;>sp|E2RGI3|RU1C_CANFA U1 small nuclear ribonucleoprotein C OS=Canis familiaris GN=SNRPC PE=3 SV=1;>tr|J9P5W0|J9P5W0_CANFA U1 small nuclear ribonucleoprotein	1	1	1	931250	1	1	NR	NR	NR	NR	1	1
ENSCAFT00000019200	family with sequence similarity 45, member A	FAM45A	E2RRJ0	358	>tr|E2RRJ0|E2RRJ0_CANFA Uncharacterized protein OS=Canis familiaris GN=FAM45A PE=4 SV=1;>tr|J9P9P9|J9P9P9_CANFA Uncharacterized protein OS=Canis familiaris GN=FAM45A PE=4 SV=1	1	1	456620	468850	1	1	462735	0.00712962	2.16106e-06	0.0107858	1	1
ENSCAFT00000006198	RuvB-like AAA ATPase 2	RUVBL2	F1PAP9	462	>tr|F1PAP9|F1PAP9_CANFA Uncharacterized protein OS=Canis familiaris GN=RUVBL2 PE=4 SV=2	1	1	1	923080	1	1	NR	NR	NR	NR	1	1
ENSCAFT00000013200	Aspartate aminotransferase		J9P3R1	409	>tr|J9P3R1|J9P3R1_CANFA Aspartate aminotransferase (Fragment) OS=Canis familiaris PE=3 SV=1	1	1	1	920570	960840	411330	NR	NR	NR	NR	686085	0.00335039
ENSCAFT00000044655	TSC22 domain family, member 1	TSC22D1	J9P2M0	144	>tr|J9P2M0|J9P2M0_CANFA Uncharacterized protein OS=Canis familiaris GN=TSC22D1 PE=4 SV=1;>tr|F1PJA5|F1PJA5_CANFA Uncharacterized protein OS=Canis familiaris GN=TSC22D1 PE=4 SV=2	1	1	1	890730	1	1	NR	NR	NR	NR	1	1
ENSCAFT00000047569	Uncharacterized protein	MRTO4	J9NSQ8	193	>tr|J9NSQ8|J9NSQ8_CANFA Uncharacterized protein OS=Canis familiaris GN=MRTO4 PE=3 SV=1;>tr|E2RG17|E2RG17_CANFA Uncharacterized protein OS=Canis familiaris GN=MRTO4 PE=3 SV=1	1	1	1	842360	1	1	NR	NR	NR	NR	1	1
0	#N/A	PDGFA	Q5I4H7	165	>tr|Q5I4H7|Q5I4H7_CANFA Platelet-derived growth factor A (Fragment) OS=Canis familiaris GN=PDGFA PE=2 SV=1;>tr|F1PXM1|F1PXM1_CANFA Uncharacterized protein OS=Canis familiaris GN=PDGFA PE=3 SV=2;>tr|J9NX67|J9NX67_CANFA Uncharacterized protein OS=Canis famil	1	1	831560	1	1	1	NR	NR	NR	NR	1	1
ENSCAFT00000043755	proprotein convertase subtilisin/kexin type 7	PCSK7	J9NUN3	518	>tr|J9NUN3|J9NUN3_CANFA Uncharacterized protein OS=Canis familiaris GN=PCSK7 PE=4 SV=1;>tr|E2REE0|E2REE0_CANFA Uncharacterized protein OS=Canis familiaris GN=PCSK7 PE=4 SV=1	1	1	1	806360	1	1	NR	NR	NR	NR	1	1
ENSCAFT00000017874	protein arginine methyltransferase 5	PRMT5	E2R9J8	637	>tr|E2R9J8|E2R9J8_CANFA Protein arginine N-methyltransferase 5 OS=Canis familiaris GN=PRMT5 PE=3 SV=1	1	1	1	805900	1	1	NR	NR	NR	NR	1	1
ENSCAFT00000013352	tumor protein D52	TPD52	F1P9Y5	247	>tr|F1P9Y5|F1P9Y5_CANFA Uncharacterized protein (Fragment) OS=Canis familiaris GN=TPD52 PE=4 SV=2	1	1	1	801730	1	1	NR	NR	NR	NR	1	1
ENSCAFT00000003934	polypeptide N-acetylgalactosaminyltransferase 12	GALNT12	F1PSA3	578	>tr|F1PSA3|F1PSA3_CANFA Uncharacterized protein OS=Canis familiaris GN=GALNT12 PE=4 SV=2	1	1	1	791050	1	1	NR	NR	NR	NR	1	1
0	#N/A	IDE	U5XYR4	1019	>tr|U5XYR4|U5XYR4_CANFA Insulin-degrading protein enzyme 15b OS=Canis familiaris GN=IDE PE=2 SV=1;>tr|U5XY96|U5XY96_CANFA Insulin-degrading enzyme isoform 15a OS=Canis familiaris GN=IDE PE=2 SV=1;>tr|F1P6U4|F1P6U4_CANFA Uncharacterized protein OS=Canis fam	1	1	773160	1	1	1	NR	NR	NR	NR	1	1
ENSCAFT00000020534	mannosyl (alpha-1,3-)-glycoprotein beta-1,2-N-acetylglucosaminyltransferase	MGAT1	E2RFM5	447	>tr|E2RFM5|E2RFM5_CANFA Uncharacterized protein OS=Canis familiaris GN=MGAT1 PE=4 SV=1	1	1	428220	340640	1	1	384430	0.00710252	2.60125e-06	0.0106048	1	1
0	#N/A		O97530	189	>tr|O97530|O97530_CANFA Tumor necrosis factor receptor p60 (Fragment) OS=Canis familiaris PE=2 SV=1;>tr|F1PNY7|F1PNY7_CANFA Uncharacterized protein OS=Canis familiaris GN=TNFRSF1A PE=4 SV=2	1	1	756620	1	1	1	NR	NR	NR	NR	1	1
ENSCAFT00000015306	cold shock domain containing E1, RNA-binding	CSDE1	F1PG95	798	>tr|F1PG95|F1PG95_CANFA Uncharacterized protein OS=Canis familiaris GN=CSDE1 PE=4 SV=2	1	1	1	744780	1	1	NR	NR	NR	NR	1	1
ENSCAFT00000015478	Uncharacterized protein	GCM2	E2RN97	506	>tr|E2RN97|E2RN97_CANFA Uncharacterized protein OS=Canis familiaris GN=GCM2 PE=4 SV=1	1	1	1	741220	1	1	NR	NR	NR	NR	1	1
ENSCAFT00000025651	signal recognition particle 9kDa	SRP9	F1Q0Z5	86	>tr|F1Q0Z5|F1Q0Z5_CANFA Signal recognition particle 9 kDa protein OS=Canis familiaris GN=SRP9 PE=3 SV=1;>sp|P21262|SRP09_CANFA Signal recognition particle 9 kDa protein OS=Canis familiaris GN=SRP9 PE=1 SV=2	1	1	727890	1	1	1	NR	NR	NR	NR	1	1
ENSCAFT00000049845	cleavage stimulation factor, 3' pre-RNA, subunit 2, 64kDa	CSTF2	J9NX69	509	>tr|J9NX69|J9NX69_CANFA Uncharacterized protein OS=Canis familiaris GN=CSTF2 PE=4 SV=1;>tr|E2RP40|E2RP40_CANFA Uncharacterized protein OS=Canis familiaris GN=CSTF2 PE=4 SV=2	1	1	1	723850	1	1	NR	NR	NR	NR	1	1
ENSCAFT00000002059	pyrroline-5-carboxylate reductase-like	PYCRL	E2RM35	288	>tr|E2RM35|E2RM35_CANFA Pyrroline-5-carboxylate reductase OS=Canis familiaris GN=PYCRL PE=3 SV=2	1	1	704990	1	1	1	NR	NR	NR	NR	1	1
ENSCAFT00000016957	importin 9	IPO9	F1PS41	991	>tr|F1PS41|F1PS41_CANFA Uncharacterized protein (Fragment) OS=Canis familiaris GN=IPO9 PE=4 SV=2	1	1	401120	302260	1	1	351690	0.00705035	2.84341e-06	0.010128	1	1
ENSCAFT00000018595	Uncharacterized protein	DDX5	F1PEA6	671	>tr|F1PEA6|F1PEA6_CANFA Uncharacterized protein (Fragment) OS=Canis familiaris GN=DDX5 PE=3 SV=2	1	1	1	690290	1	1	NR	NR	NR	NR	1	1
ENSCAFT00000016831	nitrogen permease regulator-like 2 (S. cerevisiae)	NPRL2	E2QVU8	380	>tr|E2QVU8|E2QVU8_CANFA Uncharacterized protein OS=Canis familiaris GN=NPRL2 PE=4 SV=1	1	1	1	685110	1	1	NR	NR	NR	NR	1	1
ENSCAFT00000027326	ubiquitin associated protein 2-like	UBAP2L	E2RRJ3	1087	>tr|E2RRJ3|E2RRJ3_CANFA Uncharacterized protein OS=Canis familiaris GN=UBAP2L PE=4 SV=2	1	1	1	680720	1	1	NR	NR	NR	NR	1	1
ENSCAFT00000003463	minichromosome maintenance complex component 3	MCM3	E2RF73	808	>tr|E2RF73|E2RF73_CANFA Uncharacterized protein OS=Canis familiaris GN=MCM3 PE=3 SV=2	1	1	678450	1	1	1	NR	NR	NR	NR	1	1
ENSCAFT00000003175	sterile alpha motif domain containing 9-like	SAMD9L	J9PAU4	1560	>tr|J9PAU4|J9PAU4_CANFA Uncharacterized protein OS=Canis familiaris GN=SAMD9L PE=4 SV=1	1	1	676000	1	1	1	NR	NR	NR	NR	1	1
ENSCAFT00000036266	chromosome 1 open reading frame 123	C1orf123	E2R5E7	193	>tr|E2R5E7|E2R5E7_CANFA Uncharacterized protein OS=Canis familiaris GN=C1orf123 PE=4 SV=2	1	1	674900	1	1	1	NR	NR	NR	NR	1	1
ENSCAFT00000024556	Uncharacterized protein	RBM3	E2R771	162	>tr|E2R771|E2R771_CANFA Uncharacterized protein OS=Canis familiaris GN=RBM3 PE=4 SV=2	1	1	1	665980	1	1	NR	NR	NR	NR	1	1
ENSCAFT00000046909	protein phosphatase 1, regulatory subunit 12A	PPP1R12A	J9P5T7	1029	>tr|J9P5T7|J9P5T7_CANFA Protein phosphatase 1 regulatory subunit 12 OS=Canis familiaris GN=PPP1R12A PE=4 SV=1;>tr|E2QWJ6|E2QWJ6_CANFA Protein phosphatase 1 regulatory subunit 12 OS=Canis familiaris GN=PPP1R12A PE=4 SV=2	1	1	1	663170	1	1	NR	NR	NR	NR	1	1
ENSCAFT00000009246	Canis lupus familiaris prefoldin subunit 1 (PFDN1), mRNA.	LOC102152612	E2R297	122	>tr|E2R297|E2R297_CANFA Uncharacterized protein OS=Canis familiaris GN=LOC102152612 PE=4 SV=1	1	1	657900	1	1	1	NR	NR	NR	NR	1	1
ENSCAFT00000015065	exostosin glycosyltransferase 2	EXT2	E2RKC6	733	>tr|E2RKC6|E2RKC6_CANFA Uncharacterized protein OS=Canis familiaris GN=EXT2 PE=4 SV=2	25684000	16287000	10832000	10454000	2446400	530210	0.50716	0.326315	0.139839	0.185853	0.0709206	0.0230842
ENSCAFT00000009711	ephrin-B2	EFNB2	F1Q2Q5	333	>tr|F1Q2Q5|F1Q2Q5_CANFA Uncharacterized protein OS=Canis familiaris GN=EFNB2 PE=3 SV=2;>tr|B0LDS6|B0LDS6_CANFA Ephrin-B2 OS=Canis familiaris GN=efnB2 PE=2 SV=1	1	1	1	655630	1	1	NR	NR	NR	NR	1	1
ENSCAFT00000017360	histone cluster 1, H1c	HIST1H1C	F1PX67	213	>tr|F1PX67|F1PX67_CANFA Uncharacterized protein OS=Canis familiaris GN=HIST1H1C PE=3 SV=2;>tr|F1P8Z1|F1P8Z1_CANFA Uncharacterized protein (Fragment) OS=Canis familiaris PE=3 SV=2	1	1	1	639450	1	1	NR	NR	NR	NR	1	1
ENSCAFT00000022537	protein phosphatase 2, regulatory subunit A, beta	PPP2R1B	F1PQ04	693	>tr|F1PQ04|F1PQ04_CANFA Uncharacterized protein OS=Canis familiaris GN=PPP2R1B PE=4 SV=2;>tr|J9P7X5|J9P7X5_CANFA Uncharacterized protein OS=Canis familiaris GN=PPP2R1B PE=4 SV=1	1	1	1	630060	1	1	NR	NR	NR	NR	1	1
ENSCAFT00000016114	solute carrier family 39 (zinc transporter), member 10	SLC39A10	F1PA89	496	>tr|F1PA89|F1PA89_CANFA Uncharacterized protein (Fragment) OS=Canis familiaris GN=SLC39A10 PE=4 SV=2	1	1	1	618940	1	1	NR	NR	NR	NR	1	1
ENSCAFT00000015140	nudix (nucleoside diphosphate linked moiety X)-type motif 9	NUDT9	E2RPH0	350	>tr|E2RPH0|E2RPH0_CANFA Uncharacterized protein OS=Canis familiaris GN=NUDT9 PE=4 SV=2	1	1	1	602960	1	1	NR	NR	NR	NR	1	1
ENSCAFT00000006938	protein phosphatase 5, catalytic subunit	PPP5C	F1PV61	393	>tr|F1PV61|F1PV61_CANFA Serine/threonine-protein phosphatase OS=Canis familiaris GN=PPP5C PE=3 SV=2	1	1	1	597900	1	1	NR	NR	NR	NR	1	1
ENSCAFT00000029138	Canis lupus familiaris thymidylate synthetase (TYMS), mRNA.	TYMS	F1PU23	314	>tr|F1PU23|F1PU23_CANFA Uncharacterized protein OS=Canis familiaris GN=TYMS PE=3 SV=1;>tr|F1PNL9|F1PNL9_CANFA Uncharacterized protein OS=Canis familiaris GN=TYMS PE=3 SV=1	1	1	1	589470	1	1	NR	NR	NR	NR	1	1
ENSCAFT00000032065	down-regulator of transcription 1, TBP-binding (negative cofactor 2)	DR1	E2RR45	176	>tr|E2RR45|E2RR45_CANFA Uncharacterized protein OS=Canis familiaris GN=DR1 PE=4 SV=1	1	1	545260	1	1	1	NR	NR	NR	NR	1	1
ENSCAFT00000000915	Uncharacterized protein		J9NWU7	128	>tr|J9NWU7|J9NWU7_CANFA Uncharacterized protein OS=Canis familiaris PE=3 SV=1	1	1	1	535690	1	1	NR	NR	NR	NR	1	1
ENSCAFT00000036910	Uncharacterized protein	IGFL3	E2QTE1	115	>tr|E2QTE1|E2QTE1_CANFA Uncharacterized protein OS=Canis familiaris GN=IGFL3 PE=4 SV=1;>tr|F1PNN0|F1PNN0_CANFA Uncharacterized protein (Fragment) OS=Canis familiaris GN=IGFL3 PE=4 SV=1	1	1	528480	1	1	1	NR	NR	NR	NR	1	1
ENSCAFT00000047307	polymerase (DNA directed), epsilon 3, accessory subunit	POLE3	J9P0Z6	147	>tr|J9P0Z6|J9P0Z6_CANFA Uncharacterized protein OS=Canis familiaris GN=POLE3 PE=4 SV=1	1	1	1	514890	1	1	NR	NR	NR	NR	1	1
ENSCAFT00000017788	sialic acid acetylesterase	SIAE	F1PXN3	619	>tr|F1PXN3|F1PXN3_CANFA Uncharacterized protein OS=Canis familiaris GN=SIAE PE=4 SV=2	1	1	1	510940	824810	618100	NR	NR	NR	NR	721455	0.00336996
ENSCAFT00000017704	glycogen synthase kinase 3 beta	GSK3B	E2R4Y4	420	>tr|E2R4Y4|E2R4Y4_CANFA Uncharacterized protein OS=Canis familiaris GN=GSK3B PE=4 SV=1;>tr|E2RB53|E2RB53_CANFA Uncharacterized protein OS=Canis familiaris GN=GSK3B PE=4 SV=1	1	1	501640	1	1	1	NR	NR	NR	NR	1	1
ENST00000325437	#N/A	UBE2I	P63279	158	>sp|P63279|UBC9_HUMAN SUMO-conjugating enzyme UBC9 OS=Homo sapiens GN=UBE2I PE=1 SV=1;>tr|J9NWL1|J9NWL1_CANFA Uncharacterized protein OS=Canis familiaris GN=UBE2I PE=3 SV=1	1	1	1	501530	1	1	NR	NR	NR	NR	1	1
ENSCAFT00000012275	glutathione synthetase	GSS	F1Q2D2	474	>tr|F1Q2D2|F1Q2D2_CANFA Glutathione synthetase OS=Canis familiaris GN=GSS PE=3 SV=1	1	1	1	501000	1	1	NR	NR	NR	NR	1	1
ENSCAFT00000030745	serine/arginine repetitive matrix 2	SRRM2	F1Q2Z4	2746	>tr|F1Q2Z4|F1Q2Z4_CANFA Uncharacterized protein OS=Canis familiaris GN=SRRM2 PE=4 SV=2	1	1	488190	1	1	1	NR	NR	NR	NR	1	1
ENSCAFT00000003749	sema domain, immunoglobulin domain (Ig), transmembrane domain (TM) and short cytoplasmic domain, (semaphorin) 4C	SEMA4C	E2RHV1	833	>tr|E2RHV1|E2RHV1_CANFA Uncharacterized protein OS=Canis familiaris GN=SEMA4C PE=4 SV=1	1	1	1	472530	1	1	NR	NR	NR	NR	1	1
ENSCAFT00000039344	transcription elongation factor A (SII), 1	TCEA1	E2QVN6	301	>tr|E2QVN6|E2QVN6_CANFA Uncharacterized protein OS=Canis familiaris GN=TCEA1 PE=4 SV=1	1	1	1	469100	1	1	NR	NR	NR	NR	1	1
ENSCAFT00000032061	Uncharacterized protein	DDX19A	E2RR50	478	>tr|E2RR50|E2RR50_CANFA Uncharacterized protein OS=Canis familiaris GN=DDX19A PE=4 SV=1	1	1	1	468390	1	1	NR	NR	NR	NR	1	1
ENSCAFT00000024886	UBX domain protein 1	UBXN1	E2RGS7	296	>tr|E2RGS7|E2RGS7_CANFA Uncharacterized protein OS=Canis familiaris GN=UBXN1 PE=4 SV=1;>tr|J9NVT9|J9NVT9_CANFA Uncharacterized protein OS=Canis familiaris GN=UBXN1 PE=4 SV=1	1	1	1	465200	1	1	NR	NR	NR	NR	1	1
ENSCAFT00000043999	serine/arginine-rich splicing factor 7	SRSF7	J9P2I8	238	>tr|J9P2I8|J9P2I8_CANFA Uncharacterized protein OS=Canis familiaris GN=SRSF7 PE=4 SV=1	1	1	1	462090	1	1	NR	NR	NR	NR	1	1
ENSCAFT00000048725	heterogeneous nuclear ribonucleoprotein U-like 1	HNRNPUL1	J9JHA9	756	>tr|J9JHA9|J9JHA9_CANFA Uncharacterized protein OS=Canis familiaris GN=HNRNPUL1 PE=4 SV=1;>tr|E2RNY1|E2RNY1_CANFA Uncharacterized protein OS=Canis familiaris GN=HNRNPUL1 PE=4 SV=1	1	1	461740	1	1	1	NR	NR	NR	NR	1	1
ENSCAFT00000049673	pyridoxal (pyridoxine, vitamin B6) kinase	PDXK	J9P5E0	285	>tr|J9P5E0|J9P5E0_CANFA Uncharacterized protein (Fragment) OS=Canis familiaris GN=PDXK PE=4 SV=1	1	1	1	457750	1	1	NR	NR	NR	NR	1	1
ENSCAFT00000049288	phospholipase A2-activating protein	PLAA	J9P1A8	796	>tr|J9P1A8|J9P1A8_CANFA Uncharacterized protein OS=Canis familiaris GN=PLAA PE=4 SV=1;>tr|E2RI74|E2RI74_CANFA Uncharacterized protein OS=Canis familiaris GN=PLAA PE=4 SV=2	1	1	457070	1	1	1	NR	NR	NR	NR	1	1
ENSCAFT00000045659	proline-rich coiled-coil 2C	PRRC2C	J9P4Z0	2774	>tr|J9P4Z0|J9P4Z0_CANFA Uncharacterized protein OS=Canis familiaris GN=PRRC2C PE=4 SV=1;>tr|J9NYD1|J9NYD1_CANFA Uncharacterized protein OS=Canis familiaris GN=PRRC2C PE=4 SV=1;>tr|E2RI84|E2RI84_CANFA Uncharacterized protein OS=Canis familiaris GN=PRRC2C PE	1	1	1	440200	1	1	NR	NR	NR	NR	1	1
ENSCAFT00000020430	BRCA2 and CDKN1A interacting protein	BCCIP	E2RBF6	315	>tr|E2RBF6|E2RBF6_CANFA BRCA2 and CDKN1A-interacting protein OS=Canis familiaris GN=BCCIP PE=3 SV=2	1	1	439000	1	1	1	NR	NR	NR	NR	1	1
ENSCAFT00000009962	diaphanous-related formin 1	DIAPH1	F1PZE5	1283	>tr|F1PZE5|F1PZE5_CANFA Uncharacterized protein OS=Canis familiaris GN=DIAPH1 PE=4 SV=2	1	1	433200	1	1	1	NR	NR	NR	NR	1	1
ENSCAFT00000025398	CDC42 binding protein kinase alpha (DMPK-like)	CDC42BPA	F1PYU4	1719	>tr|F1PYU4|F1PYU4_CANFA Uncharacterized protein OS=Canis familiaris GN=CDC42BPA PE=4 SV=2;>tr|E2R1X7|E2R1X7_CANFA Uncharacterized protein OS=Canis familiaris GN=CDC42BPA PE=4 SV=2	1	1	433060	1	1	1	NR	NR	NR	NR	1	1
ENSCAFT00000016497	transgelin 3	TAGLN3	E2RE61	199	>tr|E2RE61|E2RE61_CANFA Uncharacterized protein OS=Canis familiaris GN=TAGLN3 PE=4 SV=1	1	1	1	432880	1	1	NR	NR	NR	NR	1	1
ENSCAFT00000000313	serine hydroxymethyltransferase 2 (mitochondrial)	SHMT2	E2R4L7	531	>tr|E2R4L7|E2R4L7_CANFA Serine hydroxymethyltransferase OS=Canis familiaris GN=SHMT2 PE=3 SV=2	1	1	1	431630	1	1	NR	NR	NR	NR	1	1
ENSCAFT00000021763	Uncharacterized protein	WDR77	F6UVH0	342	>tr|F6UVH0|F6UVH0_CANFA Uncharacterized protein OS=Canis familiaris GN=WDR77 PE=4 SV=1;>tr|E2QW05|E2QW05_CANFA Uncharacterized protein (Fragment) OS=Canis familiaris GN=WDR77 PE=4 SV=2	1	1	1	431380	1	1	NR	NR	NR	NR	1	1
ENSCAFT00000008606	Malignant T-cell-amplified sequence	LOC487150	J9P226	181	>tr|J9P226|J9P226_CANFA Malignant T-cell-amplified sequence OS=Canis familiaris GN=LOC487150 PE=3 SV=1	1	1	1	419020	1	1	NR	NR	NR	NR	1	1
ENSCAFT00000046255	Uncharacterized protein	DTD2	J9NUT2	168	>tr|J9NUT2|J9NUT2_CANFA Uncharacterized protein OS=Canis familiaris GN=DTD2 PE=4 SV=1	1	1	1	398860	1	1	NR	NR	NR	NR	1	1
ENSCAFT00000029052	notchless homolog 1 (Drosophila)	NLE1	F1PUU2	436	>tr|F1PUU2|F1PUU2_CANFA Uncharacterized protein (Fragment) OS=Canis familiaris GN=NLE1 PE=4 SV=1;>tr|J9NRM1|J9NRM1_CANFA Uncharacterized protein OS=Canis familiaris GN=NLE1 PE=4 SV=1	1	1	1	398000	1	1	NR	NR	NR	NR	1	1
ENSCAFT00000049322	flap structure-specific endonuclease 1	FEN1	J9PB88	380	>tr|J9PB88|J9PB88_CANFA Flap endonuclease 1 OS=Canis familiaris GN=FEN1 PE=3 SV=1	1	1	1	394890	1	1	NR	NR	NR	NR	1	1
ENSCAFT00000011791	paraspeckle component 1	PSPC1	E2QXH2	519	>tr|E2QXH2|E2QXH2_CANFA Uncharacterized protein OS=Canis familiaris GN=PSPC1 PE=4 SV=2	1	1	394470	1	1	1	NR	NR	NR	NR	1	1
ENSCAFT00000023512	COP9 signalosome subunit 6	COPS6	F1PG59	343	>tr|F1PG59|F1PG59_CANFA Uncharacterized protein OS=Canis familiaris GN=COPS6 PE=4 SV=2	1	1	1	392650	1	1	NR	NR	NR	NR	1	1
ENSCAFT00000025143	asparaginase like 1	ASRGL1	F1Q2D6	316	>tr|F1Q2D6|F1Q2D6_CANFA Uncharacterized protein OS=Canis familiaris GN=ASRGL1 PE=4 SV=2	1	1	1	390340	1	1	NR	NR	NR	NR	1	1
ENSCAFT00000001120	NudC domain containing 1	NUDCD1	E2R0P2	583	>tr|E2R0P2|E2R0P2_CANFA Uncharacterized protein OS=Canis familiaris GN=NUDCD1 PE=4 SV=2	1	1	379900	1	1	1	NR	NR	NR	NR	1	1
ENSCAFT00000018679	carbonic anhydrase XIV	CA14	F1P7K9	336	>tr|F1P7K9|F1P7K9_CANFA Uncharacterized protein OS=Canis familiaris GN=CA14 PE=4 SV=2;>tr|E2R6B8|E2R6B8_CANFA Uncharacterized protein OS=Canis familiaris GN=CA14 PE=4 SV=1;>tr|F1PFW3|F1PFW3_CANFA Uncharacterized protein (Fragment) OS=Canis familiaris GN=CA	1	1	1	379890	1	1	NR	NR	NR	NR	1	1
ENSCAFT00000002668	chromosome 9 open reading frame 41	C9orf41	F1P8V7	411	>tr|F1P8V7|F1P8V7_CANFA Uncharacterized protein OS=Canis familiaris GN=C9orf41 PE=4 SV=2	1	1	1	378620	1	1	NR	NR	NR	NR	1	1
ENSCAFT00000028613	Uncharacterized protein		J9P5N8	328	>tr|J9P5N8|J9P5N8_CANFA Uncharacterized protein OS=Canis familiaris PE=3 SV=1	1	1	375850	1	1	1	NR	NR	NR	NR	1	1
ENSCAFT00000025678	Uncharacterized protein	CHURC1-FNTB	F1Q0W7	437	>tr|F1Q0W7|F1Q0W7_CANFA Uncharacterized protein OS=Canis familiaris GN=CHURC1-FNTB PE=4 SV=2	1	1	1	374990	1	1	NR	NR	NR	NR	1	1
ENSCAFT00000045079	breast cancer anti-estrogen resistance 1	BCAR1	J9NXV9	756	>tr|J9NXV9|J9NXV9_CANFA Uncharacterized protein OS=Canis familiaris GN=BCAR1 PE=4 SV=1;>tr|F1P9X8|F1P9X8_CANFA Uncharacterized protein (Fragment) OS=Canis familiaris GN=BCAR1 PE=4 SV=2	1	1	374120	1	1	1	NR	NR	NR	NR	1	1
ENSCAFT00000030270	transmembrane protein 59	TMEM59	F6Y579	323	>tr|F6Y579|F6Y579_CANFA Uncharacterized protein OS=Canis familiaris GN=TMEM59 PE=4 SV=1	1	1	1	369760	1	1	NR	NR	NR	NR	1	1
ENSCAFT00000005812	zyxin	ZYX	F1P7F8	563	>tr|F1P7F8|F1P7F8_CANFA Uncharacterized protein (Fragment) OS=Canis familiaris GN=ZYX PE=4 SV=2	1	1	367930	1	1	1	NR	NR	NR	NR	1	1
ENSCAFT00000012824	Uncharacterized protein	PSMD9	E2R0R1	223	>tr|E2R0R1|E2R0R1_CANFA Uncharacterized protein OS=Canis familiaris GN=PSMD9 PE=4 SV=2;>tr|J9NSU9|J9NSU9_CANFA Uncharacterized protein OS=Canis familiaris GN=PSMD9 PE=4 SV=1	1	1	367060	1	1	1	NR	NR	NR	NR	1	1
ENSCAFT00000032493	NEDD8 activating enzyme E1 subunit 1	NAE1	E2RE24	534	>tr|E2RE24|E2RE24_CANFA Uncharacterized protein OS=Canis familiaris GN=NAE1 PE=4 SV=2	1	1	1	353460	1	1	NR	NR	NR	NR	1	1
ENSCAFT00000028529	peptidylprolyl cis/trans isomerase, NIMA-interacting 1	PIN1	F1P6C1	163	>tr|F1P6C1|F1P6C1_CANFA Uncharacterized protein OS=Canis familiaris GN=PIN1 PE=4 SV=2	1	1	352460	1	1	1	NR	NR	NR	NR	1	1
ENSCAFT00000025141	5'-nucleotidase, cytosolic IIIB	NT5C3B	E2R095	414	>tr|E2R095|E2R095_CANFA Uncharacterized protein OS=Canis familiaris GN=NT5C3B PE=4 SV=2	1	1	1	350900	1	1	NR	NR	NR	NR	1	1
ENSCAFT00000048540	mago-nashi homolog B (Drosophila)	MAGOHB	J9NWL3	58	>tr|J9NWL3|J9NWL3_CANFA Uncharacterized protein OS=Canis familiaris GN=MAGOHB PE=4 SV=1	1	1	1	350820	1	1	NR	NR	NR	NR	1	1
ENSCAFT00000015583	signal transducer and activator of transcription 1, 91kDa	STAT1	E2RI99	750	>tr|E2RI99|E2RI99_CANFA Signal transducer and activator of transcription OS=Canis familiaris GN=STAT1 PE=3 SV=2;>tr|E2RI87|E2RI87_CANFA Signal transducer and activator of transcription OS=Canis familiaris GN=STAT1 PE=3 SV=2	1	1	1	342140	1	1	NR	NR	NR	NR	1	1
ENSCAFT00000008085	xylulokinase homolog (H. influenzae)	XYLB	F1PI40	536	>tr|F1PI40|F1PI40_CANFA Uncharacterized protein OS=Canis familiaris GN=XYLB PE=4 SV=2	1	1	331660	1	1	1	NR	NR	NR	NR	1	1
ENSCAFT00000018282	aryl hydrocarbon receptor interacting protein	AIP	E2R2G5	330	>tr|E2R2G5|E2R2G5_CANFA Uncharacterized protein OS=Canis familiaris GN=AIP PE=4 SV=1	1	1	329840	1	1	1	NR	NR	NR	NR	1	1
ENSCAFT00000012375	LSM6 homolog, U6 small nuclear RNA associated (S. cerevisiae)	LSM6	E2R8U8	80	>tr|E2R8U8|E2R8U8_CANFA Uncharacterized protein OS=Canis familiaris GN=LSM6 PE=4 SV=1	1	1	1	329570	1	1	NR	NR	NR	NR	1	1
ENSCAFT00000050113	Uncharacterized protein	YKT6	J9NTY9	182	>tr|J9NTY9|J9NTY9_CANFA Uncharacterized protein OS=Canis familiaris GN=YKT6 PE=4 SV=1;>tr|H9GW57|H9GW57_CANFA Uncharacterized protein OS=Canis familiaris GN=YKT6 PE=4 SV=2;>tr|J9JHF3|J9JHF3_CANFA Uncharacterized protein OS=Canis familiaris GN=YKT6 PE=4 SV=	1	1	1	320800	1	1	NR	NR	NR	NR	1	1
ENSCAFT00000021535	eukaryotic translation initiation factor 3, subunit J	EIF3J	E2QUU1	259	>tr|E2QUU1|E2QUU1_CANFA Eukaryotic translation initiation factor 3 subunit J OS=Canis familiaris GN=EIF3J PE=3 SV=1	1	1	1	307710	1	1	NR	NR	NR	NR	1	1
ENSCAFT00000046799	alcohol dehydrogenase 4 (class II), pi polypeptide	ADH4	J9P795	379	>tr|J9P795|J9P795_CANFA Uncharacterized protein OS=Canis familiaris GN=ADH4 PE=4 SV=1	1	1	301720	1	1	1	NR	NR	NR	NR	1	1
ENSCAFT00000020366	DEAD (Asp-Glu-Ala-Asp) box helicase 42	DDX42	E2RFF1	933	>tr|E2RFF1|E2RFF1_CANFA Uncharacterized protein OS=Canis familiaris GN=DDX42 PE=3 SV=1	1	1	1	301350	1	1	NR	NR	NR	NR	1	1
ENSCAFT00000001695	Ran GTPase activating protein 1	RANGAP1	F1PVY6	628	>tr|F1PVY6|F1PVY6_CANFA Uncharacterized protein OS=Canis familiaris GN=RANGAP1 PE=4 SV=2;>tr|J9NZ28|J9NZ28_CANFA Uncharacterized protein OS=Canis familiaris GN=RANGAP1 PE=4 SV=1	1	1	1	300060	1	1	NR	NR	NR	NR	1	1
ENSCAFT00000049768	Uncharacterized protein	COPS8	J9NYE0	209	>tr|J9NYE0|J9NYE0_CANFA Uncharacterized protein OS=Canis familiaris GN=COPS8 PE=4 SV=1;>tr|J9P109|J9P109_CANFA Uncharacterized protein OS=Canis familiaris GN=COPS8 PE=4 SV=1	1	1	296560	1	1	1	NR	NR	NR	NR	1	1
ENSCAFT00000025051	metastasis associated 1 family, member 2	MTA2	E2R655	668	>tr|E2R655|E2R655_CANFA Uncharacterized protein OS=Canis familiaris GN=MTA2 PE=4 SV=1	1	1	1	292780	1	1	NR	NR	NR	NR	1	1
ENSCAFT00000024392	Canis lupus familiaris tumor necrosis factor (ligand) superfamily, member 10 (TNFSF10), mRNA.	TNFSF10	F1PWB1	281	>tr|F1PWB1|F1PWB1_CANFA Uncharacterized protein OS=Canis familiaris GN=TNFSF10 PE=4 SV=2;>tr|B4XH66|B4XH66_CANFA TNF-related apoptosis-inducing ligand OS=Canis familiaris GN=TRAIL PE=2 SV=1	1	1	1	288440	1	1	NR	NR	NR	NR	1	1
ENSCAFT00000026108	proteasome (prosome, macropain) assembly chaperone 3	PSMG3	E2R3R0	122	>tr|E2R3R0|E2R3R0_CANFA Uncharacterized protein OS=Canis familiaris GN=PSMG3 PE=4 SV=1	1	1	284690	1	1	1	NR	NR	NR	NR	1	1
ENSCAFT00000045345	leukemia inhibitory factor	LIF	J9NXU0	158	>tr|J9NXU0|J9NXU0_CANFA Uncharacterized protein OS=Canis familiaris GN=LIF PE=4 SV=1;>tr|J9NRL6|J9NRL6_CANFA Uncharacterized protein OS=Canis familiaris GN=LIF PE=4 SV=1	1	1	284520	1	1	1	NR	NR	NR	NR	1	1
ENSCAFT00000002001	heat shock 70kDa protein 9 (mortalin)	HSPA9	E2RAU5	679	>tr|E2RAU5|E2RAU5_CANFA Stress-70 protein, mitochondrial OS=Canis familiaris GN=HSPA9 PE=3 SV=1	1	1	282490	1	1685700	2447200	NR	NR	NR	NR	2.06645e+06	0.0010199
ENSCAFT00000003220	factor interacting with PAPOLA and CPSF1	FIP1L1	E2RJT7	581	>tr|E2RJT7|E2RJT7_CANFA Uncharacterized protein OS=Canis familiaris GN=FIP1L1 PE=4 SV=2	1	1	1	281700	1	1	NR	NR	NR	NR	1	1
ENSCAFT00000014190	SMYD family member 5	SMYD5	E2QRW4	419	>tr|E2QRW4|E2QRW4_CANFA Uncharacterized protein OS=Canis familiaris GN=SMYD5 PE=4 SV=1	1	1	1	279570	1	1	NR	NR	NR	NR	1	1
ENSCAFT00000043730	Uncharacterized protein	SRRM1	J9P7Q9	573	>tr|J9P7Q9|J9P7Q9_CANFA Uncharacterized protein OS=Canis familiaris GN=SRRM1 PE=4 SV=1	1	1	276110	1	1	1	NR	NR	NR	NR	1	1
ENSCAFT00000023590	COP9 signalosome subunit 2	COPS2	E2REA8	443	>tr|E2REA8|E2REA8_CANFA Uncharacterized protein OS=Canis familiaris GN=COPS2 PE=4 SV=2	1	1	1	271830	1	1	NR	NR	NR	NR	1	1
ENSCAFT00000049702	splicing factor 3b, subunit 5, 10kDa	SF3B5	J9JHN5	86	>tr|J9JHN5|J9JHN5_CANFA Uncharacterized protein OS=Canis familiaris GN=SF3B5 PE=4 SV=1	1	1	268980	1	1	1	NR	NR	NR	NR	1	1
ENSCAFT00000006168	syndecan 1	SDC1	E2RT70	310	>tr|E2RT70|E2RT70_CANFA Syndecan OS=Canis familiaris GN=SDC1 PE=3 SV=1	1	1	1	267610	1	1	NR	NR	NR	NR	1	1
ENSCAFT00000027960	Canis lupus familiaris translocase of inner mitochondrial membrane 8 homolog A (yeast) (TIMM8A), mRNA.	TIMM8A	E2RPC9	97	>tr|E2RPC9|E2RPC9_CANFA Uncharacterized protein OS=Canis familiaris GN=TIMM8A PE=4 SV=1	1	1	1	265800	1	1	NR	NR	NR	NR	1	1
ENSCAFT00000008127	ubiquitin carboxyl-terminal esterase L3 (ubiquitin thiolesterase)	UCHL3	L7N069	218	>tr|L7N069|L7N069_CANFA Ubiquitin carboxyl-terminal hydrolase OS=Canis familiaris GN=UCHL3 PE=3 SV=1;>tr|F1PT17|F1PT17_CANFA Uncharacterized protein (Fragment) OS=Canis familiaris GN=UCHL3 PE=4 SV=1	1	1	1	263000	1	1	NR	NR	NR	NR	1	1
ENSCAFT00000007591	family with sequence similarity 107, member B	FAM107B	F1PFH3	307	>tr|F1PFH3|F1PFH3_CANFA Uncharacterized protein OS=Canis familiaris GN=FAM107B PE=4 SV=2	1	1	1	256060	1	1	NR	NR	NR	NR	1	1
ENSCAFT00000022368	MIS18 binding protein 1	MIS18BP1	E2RMG8	1138	>tr|E2RMG8|E2RMG8_CANFA Uncharacterized protein OS=Canis familiaris GN=MIS18BP1 PE=4 SV=2;>tr|J9NTS4|J9NTS4_CANFA Uncharacterized protein OS=Canis familiaris GN=MIS18BP1 PE=4 SV=1;>tr|E2RMJ1|E2RMJ1_CANFA Uncharacterized protein OS=Canis familiaris GN=MIS18	1	1	252300	1	1	1	NR	NR	NR	NR	1	1
ENSCAFT00000026484	Uncharacterized protein		J9P9X4	322	>tr|J9P9X4|J9P9X4_CANFA Uncharacterized protein (Fragment) OS=Canis familiaris PE=4 SV=1;>tr|F6XCY4|F6XCY4_CANFA Uncharacterized protein OS=Canis familiaris GN=PBK PE=4 SV=1	1	1	1	249990	1	1	NR	NR	NR	NR	1	1
ENSCAFT00000045435	clathrin interactor 1	CLINT1	J9P2S1	643	>tr|J9P2S1|J9P2S1_CANFA Uncharacterized protein (Fragment) OS=Canis familiaris GN=CLINT1 PE=4 SV=1;>tr|F1PVV5|F1PVV5_CANFA Uncharacterized protein OS=Canis familiaris GN=CLINT1 PE=4 SV=2	1	1	246370	1	1	1	NR	NR	NR	NR	1	1
ENSCAFT00000021848	cell division cycle and apoptosis regulator 1	CCAR1	E2QS34	1150	>tr|E2QS34|E2QS34_CANFA Uncharacterized protein OS=Canis familiaris GN=CCAR1 PE=4 SV=1	1	1	1	245390	1	1	NR	NR	NR	NR	1	1
ENSCAFT00000006504	5'-nucleotidase domain containing 1	NT5DC1	F1PR49	360	>tr|F1PR49|F1PR49_CANFA Uncharacterized protein OS=Canis familiaris GN=NT5DC1 PE=4 SV=2	1	1	1	245240	1	1	NR	NR	NR	NR	1	1
ENSCAFT00000046551	O-sialoglycoprotein endopeptidase	OSGEP	J9P2K2	335	>tr|J9P2K2|J9P2K2_CANFA Probable tRNA N6-adenosine threonylcarbamoyltransferase OS=Canis familiaris GN=OSGEP PE=3 SV=1	1	1	1	237420	1	1	NR	NR	NR	NR	1	1
ENSCAFT00000017053	taxilin alpha	TXLNA	E2QYI1	550	>tr|E2QYI1|E2QYI1_CANFA Uncharacterized protein OS=Canis familiaris GN=TXLNA PE=4 SV=2;>tr|J9PA47|J9PA47_CANFA Uncharacterized protein OS=Canis familiaris GN=TXLNA PE=4 SV=1	1	1	1	237250	1	1	NR	NR	NR	NR	1	1
ENSCAFT00000006420	glutamate-rich WD repeat containing 1	GRWD1	E2RBY0	440	>tr|E2RBY0|E2RBY0_CANFA Uncharacterized protein OS=Canis familiaris GN=GRWD1 PE=4 SV=1	1	1	1	236710	1	1	NR	NR	NR	NR	1	1
ENSCAFT00000012438	phosphodiesterase 12	PDE12	E2R412	616	>tr|E2R412|E2R412_CANFA Uncharacterized protein OS=Canis familiaris GN=PDE12 PE=4 SV=2	1	1	1	236550	1	1	NR	NR	NR	NR	1	1
ENSCAFT00000006355	splicing factor 3b, subunit 6, 14kDa	SF3B6	E2RRA3	125	>tr|E2RRA3|E2RRA3_CANFA Uncharacterized protein OS=Canis familiaris GN=SF3B6 PE=4 SV=1	1	1	1	236060	1	1	NR	NR	NR	NR	1	1
ENSCAFT00000014903	TRK-fused gene	TFG	E2REP2	401	>tr|E2REP2|E2REP2_CANFA Uncharacterized protein OS=Canis familiaris GN=TFG PE=4 SV=1	1	1	1	229120	1	1	NR	NR	NR	NR	1	1
ENSCAFT00000019372	Rab geranylgeranyltransferase, alpha subunit	RABGGTA	F1PIE1	567	>tr|F1PIE1|F1PIE1_CANFA Uncharacterized protein OS=Canis familiaris GN=RABGGTA PE=4 SV=2	1	1	1	229030	1	1	NR	NR	NR	NR	1	1
ENSCAFT00000045973	acid phosphatase 1, soluble	ACP1	J9NU66	84	>tr|J9NU66|J9NU66_CANFA Uncharacterized protein (Fragment) OS=Canis familiaris GN=ACP1 PE=4 SV=1	1	1	1	224250	1	1	NR	NR	NR	NR	1	1
ENSCAFT00000024826	polyglutamine binding protein 1	PQBP1	E2RHX2	265	>tr|E2RHX2|E2RHX2_CANFA Uncharacterized protein OS=Canis familiaris GN=PQBP1 PE=4 SV=1;>tr|J9P3B0|J9P3B0_CANFA Uncharacterized protein OS=Canis familiaris GN=PQBP1 PE=4 SV=1	1	1	1	220270	1	1	NR	NR	NR	NR	1	1
ENSCAFT00000005591	AKT1 substrate 1 (proline-rich)	AKT1S1	E2R0X9	256	>tr|E2R0X9|E2R0X9_CANFA Uncharacterized protein OS=Canis familiaris GN=AKT1S1 PE=4 SV=1	1	1	218840	1	1	1	NR	NR	NR	NR	1	1
ENSCAFT00000043646	fibroblast growth factor receptor 4	FGFR4	J9NUD6	750	>tr|J9NUD6|J9NUD6_CANFA Fibroblast growth factor receptor OS=Canis familiaris GN=FGFR4 PE=3 SV=1;>tr|F6XBX5|F6XBX5_CANFA Fibroblast growth factor receptor OS=Canis familiaris GN=FGFR4 PE=3 SV=1	1	1	1	217330	1	1	NR	NR	NR	NR	1	1
ENSCAFT00000029244	Uncharacterized protein	ZNF207	E2RI65	457	>tr|E2RI65|E2RI65_CANFA Uncharacterized protein OS=Canis familiaris GN=ZNF207 PE=4 SV=2;>tr|F1PRK3|F1PRK3_CANFA Uncharacterized protein OS=Canis familiaris GN=ZNF207 PE=4 SV=2	1	1	1	217120	1	1	NR	NR	NR	NR	1	1
ENSCAFT00000017690	COP9 signalosome subunit 7B	COPS7B	E2R501	264	>tr|E2R501|E2R501_CANFA Uncharacterized protein OS=Canis familiaris GN=COPS7B PE=4 SV=1	1	1	216310	1	1	1	NR	NR	NR	NR	1	1
ENSCAFT00000018914	KIAA1598	KIAA1598	F1PFN5	398	>tr|F1PFN5|F1PFN5_CANFA Uncharacterized protein (Fragment) OS=Canis familiaris GN=KIAA1598 PE=4 SV=2;>tr|J9P7R7|J9P7R7_CANFA Uncharacterized protein OS=Canis familiaris GN=KIAA1598 PE=4 SV=1	1	1	1	215870	1	1	NR	NR	NR	NR	1	1
ENSCAFT00000036073	Canis lupus familiaris MHC class I DLA-64 (DLA-64), mRNA.	DLA-64	Q5WR11	361	>tr|Q5WR11|Q5WR11_CANFA MHC class I antigen OS=Canis familiaris GN=DLA-64 PE=3 SV=1;>tr|O46881|O46881_CANFA MHC class I DLA-64 OS=Canis familiaris PE=3 SV=1	1	1	1	212300	1	1	NR	NR	NR	NR	1	1
ENSCAFT00000018071	squamous cell carcinoma antigen recognized by T cells 3	SART3	E2QXZ2	1082	>tr|E2QXZ2|E2QXZ2_CANFA Uncharacterized protein OS=Canis familiaris GN=SART3 PE=4 SV=2	1	1	1	210160	1	1	NR	NR	NR	NR	1	1
ENSCAFT00000025915	migration and invasion enhancer 1	C17orf37	E2QZ37	115	>tr|E2QZ37|E2QZ37_CANFA Uncharacterized protein OS=Canis familiaris GN=C17orf37 PE=4 SV=1	1	1	1	209560	1	1	NR	NR	NR	NR	1	1
ENSCAFT00000011337	inositol monophosphatase domain containing 1	IMPAD1	E2RMJ7	360	>tr|E2RMJ7|E2RMJ7_CANFA Uncharacterized protein OS=Canis familiaris GN=IMPAD1 PE=4 SV=2	1	1	1	204080	1	1	NR	NR	NR	NR	1	1
ENSCAFT00000019883	peroxisomal biogenesis factor 19	PEX19	E2RNC4	299	>tr|E2RNC4|E2RNC4_CANFA Uncharacterized protein OS=Canis familiaris GN=PEX19 PE=4 SV=1	1	1	1	202450	1	1	NR	NR	NR	NR	1	1
ENSCAFT00000015294	CWF19-like 1, cell cycle control (S. pombe)	CWF19L1	E2RJE9	537	>tr|E2RJE9|E2RJE9_CANFA Uncharacterized protein OS=Canis familiaris GN=CWF19L1 PE=4 SV=2	1	1	1	184000	1	1	NR	NR	NR	NR	1	1
ENSCAFT00000009709	fibroblast growth factor receptor 1	FGFR1	E2R186	822	>tr|E2R186|E2R186_CANFA Fibroblast growth factor receptor OS=Canis familiaris GN=FGFR1 PE=3 SV=2	1	1	1	183980	1	1	NR	NR	NR	NR	1	1
ENSCAFT00000014782	activin A receptor, type I	ACVR1	E2RKJ3	469	>tr|E2RKJ3|E2RKJ3_CANFA Uncharacterized protein OS=Canis familiaris GN=ACVR1 PE=3 SV=1	1	1	183700	1	1	1	NR	NR	NR	NR	1	1
ENSCAFT00000008568	calpain 13	CAPN13	E2QWT7	665	>tr|E2QWT7|E2QWT7_CANFA Uncharacterized protein OS=Canis familiaris GN=CAPN13 PE=4 SV=2	1	1	1	183250	1	1	NR	NR	NR	NR	1	1
ENSCAFT00000047305	striatin, calmodulin binding protein	STRN	J9PB32	676	>tr|J9PB32|J9PB32_CANFA Uncharacterized protein OS=Canis familiaris GN=STRN PE=4 SV=1;>tr|F1P999|F1P999_CANFA Uncharacterized protein (Fragment) OS=Canis familiaris GN=STRN PE=4 SV=2	1	1	1	179050	1	1	NR	NR	NR	NR	1	1
ENSCAFT00000002882	transmembrane protein 2	TMEM2	F1PH14	1383	>tr|F1PH14|F1PH14_CANFA Uncharacterized protein OS=Canis familiaris GN=TMEM2 PE=4 SV=2	1	1	1	174820	1	1	NR	NR	NR	NR	1	1
ENSCAFT00000004026	phosphopantothenoylcysteine synthetase	PPCS	E2R0G8	311	>tr|E2R0G8|E2R0G8_CANFA Uncharacterized protein OS=Canis familiaris GN=PPCS PE=4 SV=1	1	1	1	174240	1	1	NR	NR	NR	NR	1	1
ENSCAFT00000049524	multiple coagulation factor deficiency 2	MCFD2	J9NWC4	170	>tr|J9NWC4|J9NWC4_CANFA Uncharacterized protein (Fragment) OS=Canis familiaris GN=MCFD2 PE=4 SV=1	1	1	167990	1	1	1	NR	NR	NR	NR	1	1
ENSCAFT00000000899	zinc finger protein 706	ZNF706	E2RQA4	76	>tr|E2RQA4|E2RQA4_CANFA Uncharacterized protein OS=Canis familiaris GN=ZNF706 PE=4 SV=1	1	1	1	167700	1	1	NR	NR	NR	NR	1	1
ENSCAFT00000026623	pyridoxamine 5'-phosphate oxidase	PNPO	E2QTE2	261	>tr|E2QTE2|E2QTE2_CANFA Uncharacterized protein OS=Canis familiaris GN=PNPO PE=3 SV=1	1	1	1	165370	1	1	NR	NR	NR	NR	1	1
ENSCAFT00000019073	Uncharacterized protein	PVRL1	F1PCB6	516	>tr|F1PCB6|F1PCB6_CANFA Uncharacterized protein OS=Canis familiaris GN=PVRL1 PE=4 SV=1;>tr|Q8I013|Q8I013_CANFA Prr1 protein (Fragment) OS=Canis familiaris GN=prr1 PE=4 SV=1	1	1	1	164370	1	1	NR	NR	NR	NR	1	1
ENSCAFT00000030493	Uncharacterized protein	NMRAL1	E2R512	300	>tr|E2R512|E2R512_CANFA Uncharacterized protein OS=Canis familiaris GN=NMRAL1 PE=4 SV=2	1	1	1	162110	1	1	NR	NR	NR	NR	1	1
ENSCAFT00000010149	PCI domain containing 2	PCID2	E2R7M4	399	>tr|E2R7M4|E2R7M4_CANFA Uncharacterized protein OS=Canis familiaris GN=PCID2 PE=4 SV=2	1	1	1	161530	1	1	NR	NR	NR	NR	1	1
ENSCAFT00000023759	sphingomyelin phosphodiesterase 4, neutral membrane (neutral sphingomyelinase-3)	SMPD4	F1PK24	867	>tr|F1PK24|F1PK24_CANFA Uncharacterized protein OS=Canis familiaris GN=SMPD4 PE=4 SV=2	1	1	1	161260	1	1	NR	NR	NR	NR	1	1
ENSCAFT00000028543	mannose phosphate isomerase	MPI	F1P6B2	567	>tr|F1P6B2|F1P6B2_CANFA Mannose-6-phosphate isomerase OS=Canis familiaris GN=MPI PE=3 SV=2	1	1	1	161020	1	1	NR	NR	NR	NR	1	1
ENSCAFT00000016302	RAP1, GTP-GDP dissociation stimulator 1	RAP1GDS1	E2RPS7	607	>tr|E2RPS7|E2RPS7_CANFA Uncharacterized protein (Fragment) OS=Canis familiaris GN=RAP1GDS1 PE=4 SV=2;>tr|J9NYN3|J9NYN3_CANFA Uncharacterized protein (Fragment) OS=Canis familiaris GN=RAP1GDS1 PE=4 SV=1	1	1	1	160710	1	1	NR	NR	NR	NR	1	1
ENSCAFT00000044246	Canis lupus familiaris Sin3A-associated protein, 18kDa (SAP18), mRNA.	SAP18	J9NWU0	172	>tr|J9NWU0|J9NWU0_CANFA Uncharacterized protein OS=Canis familiaris GN=SAP18 PE=4 SV=1	1	1	1	159200	1	1	NR	NR	NR	NR	1	1
ENSCAFT00000025551	GABA(A) receptor-associated protein	GABARAP	F1Q2L2	117	>tr|F1Q2L2|F1Q2L2_CANFA Uncharacterized protein OS=Canis familiaris GN=GABARAP PE=3 SV=2;>tr|F1P7N8|F1P7N8_CANFA Uncharacterized protein OS=Canis familiaris GN=GABARAPL1 PE=3 SV=2	1	1	1	156300	1	1	NR	NR	NR	NR	1	1
ENSCAFT00000027321	Canis lupus familiaris RAB11A, member RAS oncogene family (RAB11A), mRNA.	RAB11A	P62490	216	>sp|P62490|RB11A_CANFA Ras-related protein Rab-11A OS=Canis familiaris GN=RAB11A PE=2 SV=3	1	1	1	154070	1	1	NR	NR	NR	NR	1	1
ENSCAFT00000010689	Canis lupus familiaris Parkinson disease 7 domain containing 1 (PDDC1), mRNA.	PDDC1	L7N090	218	>tr|L7N090|L7N090_CANFA Uncharacterized protein OS=Canis familiaris GN=PDDC1 PE=4 SV=1;>tr|H9GW88|H9GW88_CANFA Uncharacterized protein OS=Canis familiaris GN=PDDC1 PE=4 SV=2	1	1	153170	1	1	1	NR	NR	NR	NR	1	1
ENSCAFT00000007476	cartilage associated protein	CRTAP	E2RCK3	412	>tr|E2RCK3|E2RCK3_CANFA Uncharacterized protein OS=Canis familiaris GN=CRTAP PE=4 SV=2;>tr|J9NTX5|J9NTX5_CANFA Uncharacterized protein OS=Canis familiaris GN=CRTAP PE=4 SV=1	1	1	149450	1	1	1	NR	NR	NR	NR	1	1
ENSCAFT00000044854	cell adhesion molecule L1-like	CHL1	J9NVL5	1209	>tr|J9NVL5|J9NVL5_CANFA Uncharacterized protein OS=Canis familiaris GN=CHL1 PE=4 SV=1;>tr|E2R7N6|E2R7N6_CANFA Uncharacterized protein OS=Canis familiaris GN=CHL1 PE=4 SV=2	1	1	140220	1	1	1	NR	NR	NR	NR	1	1
ENSCAFT00000002964	polymerase (RNA) I polypeptide C, 30kDa	POLR1C	E2RH57	346	>tr|E2RH57|E2RH57_CANFA Uncharacterized protein OS=Canis familiaris GN=POLR1C PE=4 SV=1	1	1	1	140150	1	1	NR	NR	NR	NR	1	1
ENSCAFT00000001875	nudix (nucleoside diphosphate linked moiety X)-type motif 3	NUDT3	E2RHG5	172	>tr|E2RHG5|E2RHG5_CANFA Uncharacterized protein OS=Canis familiaris GN=NUDT3 PE=3 SV=1	1	1	1	139140	1	1	NR	NR	NR	NR	1	1
ENSCAFT00000046614	ariadne RBR E3 ubiquitin protein ligase 1	ARIH1	J9NWH8	523	>tr|J9NWH8|J9NWH8_CANFA Uncharacterized protein OS=Canis familiaris GN=ARIH1 PE=4 SV=1;>tr|F1PG97|F1PG97_CANFA Uncharacterized protein OS=Canis familiaris GN=ARIH1 PE=4 SV=2	1	1	1	132300	1	1	NR	NR	NR	NR	1	1
ENSCAFT00000047414	coiled-coil domain containing 126	CCDC126	J9PB25	140	>tr|J9PB25|J9PB25_CANFA Uncharacterized protein OS=Canis familiaris GN=CCDC126 PE=4 SV=1	1	1	1	131970	1	1	NR	NR	NR	NR	1	1
ENSCAFT00000018942	karyopherin alpha 1 (importin alpha 5)	KPNA1	F1PFK6	538	>tr|F1PFK6|F1PFK6_CANFA Importin subunit alpha OS=Canis familiaris GN=KPNA1 PE=3 SV=2	1	1	1	126850	1	1	NR	NR	NR	NR	1	1
ENSCAFT00000010914	cytosolic iron-sulfur assembly component 1	CIAO1	E2REB4	339	>tr|E2REB4|E2REB4_CANFA Probable cytosolic iron-sulfur protein assembly protein CIAO1 OS=Canis familiaris GN=CIAO1 PE=3 SV=2	1	1	1	120290	1	1	NR	NR	NR	NR	1	1
ENSCAFT00000025561	acyl-CoA binding domain containing 3	ACBD3	F1Q2J7	408	>tr|F1Q2J7|F1Q2J7_CANFA Uncharacterized protein OS=Canis familiaris GN=ACBD3 PE=4 SV=2	1	1	1	117450	1	1	NR	NR	NR	NR	1	1
ENSCAFT00000031698	nucleoporin 214kDa	NUP214	F1PFL8	2087	>tr|F1PFL8|F1PFL8_CANFA Uncharacterized protein OS=Canis familiaris GN=NUP214 PE=4 SV=2	1	1	1	105710	1	1	NR	NR	NR	NR	1	1
ENSCAFT00000044193	density-regulated protein	DENR	J9NSD0	275	>tr|J9NSD0|J9NSD0_CANFA Uncharacterized protein OS=Canis familiaris GN=DENR PE=4 SV=1	1	1	105360	1	1	1	NR	NR	NR	NR	1	1
ENSCAFT00000020868	SWI/SNF related, matrix associated, actin dependent regulator of chromatin, subfamily c, member 1	SMARCC1	E2REF0	1107	>tr|E2REF0|E2REF0_CANFA Uncharacterized protein OS=Canis familiaris GN=SMARCC1 PE=4 SV=1	1	1	1	98390	1	1	NR	NR	NR	NR	1	1
ENSCAFT00000030028	golgi phosphoprotein 3 (coat-protein)	GOLPH3	F1PKG4	223	>tr|F1PKG4|F1PKG4_CANFA Uncharacterized protein (Fragment) OS=Canis familiaris GN=GOLPH3 PE=4 SV=2	1	1	1	98140	1	1	NR	NR	NR	NR	1	1
ENSCAFT00000030199	leucine-rich alpha-2-glycoprotein 1	LRG1	E2R833	347	>tr|E2R833|E2R833_CANFA Uncharacterized protein (Fragment) OS=Canis familiaris GN=LRG1 PE=4 SV=2;>tr|J9NSS7|J9NSS7_CANFA Uncharacterized protein OS=Canis familiaris GN=LRG1 PE=4 SV=1	124410	1	1131400	1	1	1	NR	NR	NR	NR	NR	NR
ENSCAFT00000006274	fibroblast growth factor 21	FGF21	E2RRP8	209	>tr|E2RRP8|E2RRP8_CANFA Fibroblast growth factor OS=Canis familiaris GN=FGF21 PE=3 SV=1	1	3271900	12010000	13183000	1	1	NR	NR	7.93871e-08	8.11783e-13	NR	NR
ENSCAFT00000046408	far upstream element (FUSE) binding protein 1	FUBP1	J9P014	644	>tr|J9P014|J9P014_CANFA Uncharacterized protein OS=Canis familiaris GN=FUBP1 PE=4 SV=1;>tr|E2RJQ2|E2RJQ2_CANFA Uncharacterized protein OS=Canis familiaris GN=FUBP1 PE=4 SV=2	363980	1	2740600	1	1	1	NR	NR	NR	NR	NR	NR
ENSCAFT00000009203	dpy-30 homolog (C. elegans)	DPY30	E2R3B5	99	>tr|E2R3B5|E2R3B5_CANFA Uncharacterized protein OS=Canis familiaris GN=DPY30 PE=4 SV=1;>tr|J9P2Z0|J9P2Z0_CANFA Uncharacterized protein OS=Canis familiaris GN=DPY30 PE=4 SV=1	1	383170	1244100	1557700	1037800	1	NR	NR	NR	NR	NR	NR
ENSCAFT00000021222	ZPR1 zinc finger	ZPR1	F1PB28	460	>tr|F1PB28|F1PB28_CANFA Uncharacterized protein OS=Canis familiaris GN=ZPR1 PE=4 SV=2	270440	1	766250	842560	1	1	NR	NR	1.24315e-06	0.00527504	NR	NR
ENSCAFT00000003227	phospholipase A2, group VII (platelet-activating factor acetylhydrolase, plasma)	PLA2G7	F1P9E5	444	>tr|F1P9E5|F1P9E5_CANFA Platelet-activating factor acetylhydrolase OS=Canis familiaris GN=PLA2G7 PE=4 SV=1;>sp|Q28262|PAFA_CANFA Platelet-activating factor acetylhydrolase OS=Canis familiaris GN=PLA2G7 PE=2 SV=1	173270	208640	1325500	654220	92348000	79251000	5.18373	0.584657	86.6784	3.9521e-13	449.318	4.16437e-09
ENSCAFT00000019023	pirin (iron-binding nuclear protein)	PIR	F6UKT8	290	>tr|F6UKT8|F6UKT8_CANFA Uncharacterized protein OS=Canis familiaris GN=PIR PE=3 SV=1	1	856420	2337200	2014400	9031500	7849300	NR	NR	3.87922	0.0733472	NR	NR
ENSCAFT00000010462	Uncharacterized protein	GSR	F1PY21	521	>tr|F1PY21|F1PY21_CANFA Uncharacterized protein OS=Canis familiaris GN=GSR PE=3 SV=2;>tr|F1PY20|F1PY20_CANFA Uncharacterized protein (Fragment) OS=Canis familiaris PE=3 SV=1	572490	1	1363800	1405000	1	1	NR	NR	7.22335e-07	0.00227964	NR	NR
ENSCAFT00000031785	heat shock factor binding protein 1	HSBP1	E2QTT8	76	>tr|E2QTT8|E2QTT8_CANFA Uncharacterized protein OS=Canis familiaris GN=HSBP1 PE=4 SV=1	1	210430	520190	435440	1	1	NR	NR	2.09286e-06	0.010334	NR	NR
ENSCAFT00000004012	peptidylprolyl isomerase H (cyclophilin H)	PPIH	E2R198	177	>tr|E2R198|E2R198_CANFA Peptidyl-prolyl cis-trans isomerase OS=Canis familiaris GN=PPIH PE=3 SV=1	1	324990	520230	810270	1	1	NR	NR	1.50319e-06	0.00741915	NR	NR
ENSCAFT00000009007	glucosidase, alpha; acid	GAA	E2REV9	951	>tr|E2REV9|E2REV9_CANFA Uncharacterized protein OS=Canis familiaris GN=GAA PE=3 SV=1	1	1	1	1	663680	1877700	1	1	1.27069e+06	0.000397135	1.27069e+06	0.00335375
ENSCAFT00000045441	Uncharacterized protein		J9PAJ6	142	>tr|J9PAJ6|J9PAJ6_CANFA Uncharacterized protein OS=Canis familiaris PE=4 SV=1	1	1809700	5935800	596400	44180000	121950000	NR	NR	25.4325	9.99254e-06	NR	NR
ENSCAFT00000001479	Canis lupus familiaris prefoldin subunit 6 (PFDN6), mRNA.	PFDN6	Q5TJE6	129	>sp|Q5TJE6|PFD6_CANFA Prefoldin subunit 6 OS=Canis familiaris GN=PFDN6 PE=3 SV=1	1	891700	1589100	1492200	1	817430	NR	NR	NR	NR	NR	NR
ENSCAFT00000045168	small nuclear ribonucleoprotein 70kDa (U1)	SNRNP70	J9NZ89	166	>tr|J9NZ89|J9NZ89_CANFA Uncharacterized protein OS=Canis familiaris GN=SNRNP70 PE=4 SV=1;>tr|F6V5G7|F6V5G7_CANFA Uncharacterized protein OS=Canis familiaris GN=SNRNP70 PE=4 SV=1	1	460740	1	1589400	1	1353800	NR	NR	NR	NR	NR	NR
ENSCAFT00000020049	golgi reassembly stacking protein 2, 55kDa	GORASP2	E2RHJ7	459	>tr|E2RHJ7|E2RHJ7_CANFA Uncharacterized protein OS=Canis familiaris GN=GORASP2 PE=4 SV=1	1	490250	708090	949690	1	1	NR	NR	1.20643e-06	0.00511629	NR	NR
ENSCAFT00000013463	vacuolar protein sorting 29 homolog (S. cerevisiae)	VPS29	E2R8A2	180	>tr|E2R8A2|E2R8A2_CANFA Uncharacterized protein (Fragment) OS=Canis familiaris GN=VPS29 PE=4 SV=2	277010	1	924380	1	1	1	NR	NR	NR	NR	NR	NR
ENSCAFT00000023123	Uncharacterized protein	PPP1R14B	F1PCV4	147	>tr|F1PCV4|F1PCV4_CANFA Uncharacterized protein OS=Canis familiaris GN=PPP1R14B PE=4 SV=2	1	947520	1248300	1780900	1	1	NR	NR	6.6024e-07	0.00179068	NR	NR
ENSCAFT00000004632	chromobox homolog 3	LOC612447	E2QXC6	183	>tr|E2QXC6|E2QXC6_CANFA Uncharacterized protein OS=Canis familiaris GN=LOC612447 PE=4 SV=2;>tr|F1P6N7|F1P6N7_CANFA Uncharacterized protein (Fragment) OS=Canis familiaris GN=CBX3 PE=4 SV=2	1237500	1934200	3793900	5918600	1921800	3717600	3.06224	0.470273	0.580633	0.963265	1.77804	0.75345
ENSCAFT00000025011	beta-1,3-glucuronyltransferase 3	B3GAT3	F1Q4I9	335	>tr|F1Q4I9|F1Q4I9_CANFA Uncharacterized protein OS=Canis familiaris GN=B3GAT3 PE=4 SV=2	1082600	1	1708500	1575800	939340	1	NR	NR	NR	NR	NR	NR
ENSCAFT00000009584	proteasome (prosome, macropain) 26S subunit, non-ATPase, 8	PSMD8	E2QY43	351	>tr|E2QY43|E2QY43_CANFA Uncharacterized protein OS=Canis familiaris GN=PSMD8 PE=4 SV=2	1	271000	425720	371670	1	1	NR	NR	2.50818e-06	0.0106228	NR	NR
ENSCAFT00000022408	ATPase, H+ transporting, lysosomal accessory protein 2	ATP6AP2	E2RJH2	351	>tr|E2RJH2|E2RJH2_CANFA Uncharacterized protein OS=Canis familiaris GN=ATP6AP2 PE=4 SV=2	100850000	74429000	96099000	99381000	63616000	69365000	1.11525	0.840299	0.680279	0.848801	0.758682	0.709173
ENSCAFT00000022090	torsin family 3, member A	TOR3A	F1PPJ6	407	>tr|F1PPJ6|F1PPJ6_CANFA Uncharacterized protein (Fragment) OS=Canis familiaris GN=TOR3A PE=4 SV=2	1	213950	235890	374970	1	1	NR	NR	3.27407e-06	0.00972015	NR	NR
ENSCAFT00000049246	DAZ associated protein 1	DAZAP1	J9P972	258	>tr|J9P972|J9P972_CANFA Uncharacterized protein (Fragment) OS=Canis familiaris GN=DAZAP1 PE=4 SV=1;>tr|E2R6E4|E2R6E4_CANFA Uncharacterized protein OS=Canis familiaris GN=DAZAP1 PE=4 SV=1	301900	1579900	2329200	2964000	1	766740	2.81284	0.626096	NR	NR	NR	NR
ENSCAFT00000032035	glutamate-cysteine ligase, modifier subunit	GCLM	F1P7D3	233	>tr|F1P7D3|F1P7D3_CANFA Uncharacterized protein (Fragment) OS=Canis familiaris GN=GCLM PE=4 SV=1	827210	1	1085500	1209500	641360	1	NR	NR	NR	NR	NR	NR
ENSCAFT00000031129	N-acetylglucosamine-1-phosphate transferase, gamma subunit	GNPTG	E2R0M4	306	>tr|E2R0M4|E2R0M4_CANFA Uncharacterized protein OS=Canis familiaris GN=GNPTG PE=4 SV=2;>tr|J9NW92|J9NW92_CANFA Uncharacterized protein (Fragment) OS=Canis familiaris GN=GNPTG PE=4 SV=1	974060	2091100	5757700	2507800	1	1	2.6966	0.544799	2.4197e-07	3.13299e-05	6.52494e-07	0.00242619
ENSCAFT00000000278	mRNA cap guanine-N7 methyltransferase	RNMT	E2R4R3	478	>tr|E2R4R3|E2R4R3_CANFA mRNA cap guanine-N7 methyltransferase OS=Canis familiaris GN=RNMT PE=3 SV=1	724830	1	842370	974920	1	1	NR	NR	1.10054e-06	0.00474344	NR	NR
ENSCAFT00000029484	Uncharacterized protein	HMGCS1	E2QX73	520	>tr|E2QX73|E2QX73_CANFA Uncharacterized protein OS=Canis familiaris GN=HMGCS1 PE=4 SV=1	1	1180300	1051800	1767000	1695600	1028900	NR	NR	0.966546	0.822327	NR	NR
ENSCAFT00000026087	LSM8 homolog, U6 small nuclear RNA associated (S. cerevisiae)	LSM8	E2R3V2	99	>tr|E2R3V2|E2R3V2_CANFA Uncharacterized protein (Fragment) OS=Canis familiaris GN=LSM8 PE=4 SV=2	1	730100	808450	868690	1	1	NR	NR	1.19251e-06	0.00505345	NR	NR
ENSCAFT00000016017	PDZ and LIM domain 5	PDLIM5	E2RBA8	596	>tr|E2RBA8|E2RBA8_CANFA Uncharacterized protein OS=Canis familiaris GN=PDLIM5 PE=4 SV=1	1828400	1020300	3256200	3192800	1	1	2.26384	0.649656	3.10126e-07	9.74903e-05	7.02075e-07	0.00268076
ENSCAFT00000017176	ladinin 1	LAD1	F6XZH6	467	>tr|F6XZH6|F6XZH6_CANFA Uncharacterized protein (Fragment) OS=Canis familiaris GN=LAD1 PE=4 SV=1	1314600	1	1423700	1520200	1	1	NR	NR	6.79371e-07	0.00184333	NR	NR
ENSCAFT00000028311	Copper transport protein ATOX1	ATOX1	F1PBC8	67	>tr|F1PBC8|F1PBC8_CANFA Copper transport protein ATOX1 (Fragment) OS=Canis familiaris GN=ATOX1 PE=4 SV=2;>sp|Q9TT99|ATOX1_CANFA Copper transport protein ATOX1 OS=Canis familiaris GN=ATOX1 PE=3 SV=1	5821100	1	5733200	7128900	2941800	1355900	NR	NR	0.334137	0.610697	NR	NR
ENSCAFT00000020122	ribosomal protein S21	RPS21	E2RCL4	83	>tr|E2RCL4|E2RCL4_CANFA 40S ribosomal protein S21 OS=Canis familiaris GN=RPS21 PE=3 SV=2	434720	3531900	3675800	4847600	1	1	2.14878	0.634048	2.34648e-07	2.73764e-05	5.04208e-07	0.00128947
0	#N/A		H2DE99	473	>tr|H2DE99|H2DE99_CANFA Envelope protein syncytin-Car1 OS=Canis familiaris PE=4 SV=1	1	2806500	2644700	3381100	1	1	NR	NR	3.31906e-07	0.000110669	NR	NR
ENSCAFT00000009229	solute carrier family 38, member 10	SLC38A10	F6X4P9	1084	>tr|F6X4P9|F6X4P9_CANFA Uncharacterized protein OS=Canis familiaris GN=SLC38A10 PE=4 SV=1	1	1376100	1397700	1543000	1	1	NR	NR	6.8011e-07	0.00187897	NR	NR
ENSCAFT00000005363	TIA1 cytotoxic granule-associated RNA binding protein	TIA1	F1PWU8	393	>tr|F1PWU8|F1PWU8_CANFA Uncharacterized protein OS=Canis familiaris GN=TIA1 PE=4 SV=2	1	259930	318220	234750	1	1	NR	NR	3.61683e-06	0.00956072	NR	NR
ENSCAFT00000046030	heat shock protein 70kDa family, member 13	HSPA13	J9NU25	471	>tr|J9NU25|J9NU25_CANFA Uncharacterized protein OS=Canis familiaris GN=HSPA13 PE=3 SV=1	5010100	4518600	1	1	11381000	13495000	2.09892e-07	6.48326e-06	12438000	3.49096e-21	2.61064	0.38218
ENSCAFT00000013940	40S ribosomal protein S6		J9NRJ1	249	>tr|J9NRJ1|J9NRJ1_CANFA 40S ribosomal protein S6 OS=Canis familiaris PE=3 SV=1;>tr|E2RP05|E2RP05_CANFA 40S ribosomal protein S6 OS=Canis familiaris GN=RPS6 PE=3 SV=1	1051800	1339400	2510400	2452700	1299500	3085000	2.07557	0.718567	0.88342	0.82126	1.8336	0.768964
ENSCAFT00000006775	chromosome 11 open reading frame 54	C11orf54	E2RSD8	326	>tr|E2RSD8|E2RSD8_CANFA Uncharacterized protein OS=Canis familiaris GN=C11orf54 PE=4 SV=2;>tr|E2RSB8|E2RSB8_CANFA Uncharacterized protein OS=Canis familiaris GN=C11orf54 PE=4 SV=1	634410	1	1294300	1	1	1	NR	NR	NR	NR	NR	NR
ENSCAFT00000018450	splicing factor 3b, subunit 4, 49kDa	SF3B4	E2R5T2	424	>tr|E2R5T2|E2R5T2_CANFA Uncharacterized protein OS=Canis familiaris GN=SF3B4 PE=4 SV=1	1	331010	289280	383740	1	1	NR	NR	2.97168e-06	0.0098044	NR	NR
ENSCAFT00000019062	Uncharacterized protein	LOC100682808	J9P558	127	>tr|J9P558|J9P558_CANFA Uncharacterized protein OS=Canis familiaris GN=LOC100682808 PE=4 SV=1	2873700	2023500	4043800	5898700	3395300	4580200	2.03024	0.605327	0.802162	0.817336	1.62858	0.753224
ENSCAFT00000036100	G1 to S phase transition 1	GSPT1	E2R0S8	522	>tr|E2R0S8|E2R0S8_CANFA Uncharacterized protein (Fragment) OS=Canis familiaris GN=GSPT1 PE=4 SV=2;>tr|F1PM36|F1PM36_CANFA Uncharacterized protein OS=Canis familiaris GN=GSPT1 PE=4 SV=2	681870	2698100	3501400	3087000	1775700	1627700	1.94925	0.705817	0.516575	0.904323	1.00693	0.997328
ENSCAFT00000003334	four and a half LIM domains 2	FHL2	F1PU47	279	>tr|F1PU47|F1PU47_CANFA Uncharacterized protein OS=Canis familiaris GN=FHL2 PE=4 SV=2	1	1032200	997950	978420	1	1	NR	NR	1.01196e-06	0.00418307	NR	NR
ENSCAFT00000008119	AXL receptor tyrosine kinase	AXL	F1PGV4	890	>tr|F1PGV4|F1PGV4_CANFA Uncharacterized protein (Fragment) OS=Canis familiaris GN=AXL PE=4 SV=2	1	1	1	1	4433900	4008100	1	1	4.221e+06	1.60429e-07	4.221e+06	1.60628e-05
ENSCAFT00000014224	Uncharacterized protein	HNRNPDL	E2QRT0	420	>tr|E2QRT0|E2QRT0_CANFA Uncharacterized protein OS=Canis familiaris GN=HNRNPDL PE=4 SV=1	1	1605100	1319900	1655700	1	1	NR	NR	6.72133e-07	0.00183647	NR	NR
ENSCAFT00000002101	Canis lupus familiaris platelet-derived growth factor beta polypeptide (PDGFB), mRNA.	PDGFB	G1K279	241	>tr|G1K279|G1K279_CANFA Platelet-derived growth factor subunit B OS=Canis familiaris GN=PDGFB PE=3 SV=2;>sp|Q6Q7I7|PDGFB_CANFA Platelet-derived growth factor subunit B OS=Canis familiaris GN=PDGFB PE=2 SV=1	1	1887200	3470200	1	1	1	NR	NR	NR	NR	NR	NR
0	#N/A	RAC1	P62999	192	>sp|P62999|RAC1_CANFA Ras-related C3 botulinum toxin substrate 1 OS=Canis familiaris GN=RAC1 PE=2 SV=1;>tr|F1P7Q4|F1P7Q4_CANFA Ras-related C3 botulinum toxin substrate 1 OS=Canis familiaris GN=RAC1 PE=3 SV=2;>tr|F1PYQ1|F1PYQ1_CANFA Ras-related C3 botulinum	1467900	4068900	4026400	6104900	4017900	12099000	1.82981	0.645706	1.5908	0.297004	2.91087	0.385073
ENSCAFT00000023624	Uncharacterized protein	BMP4	F1PDL1	409	>tr|F1PDL1|F1PDL1_CANFA Uncharacterized protein OS=Canis familiaris GN=BMP4 PE=3 SV=1;>tr|Q9MZV5|Q9MZV5_CANFA Bone morphogenetic protein 4 (Fragment) OS=Canis familiaris GN=bmp4 PE=3 SV=1	1	1215300	1078200	1033400	1	1	NR	NR	9.47149e-07	0.003816	NR	NR
ENSCAFT00000001535	S-phase kinase-associated protein 1	SKP1	E2RRW0	163	>tr|E2RRW0|E2RRW0_CANFA Uncharacterized protein OS=Canis familiaris GN=SKP1 PE=4 SV=1	1	1517300	1359900	1262800	1265400	1	NR	NR	NR	NR	NR	NR
ENSCAFT00000016150	nuclear casein kinase and cyclin-dependent kinase substrate 1	NUCKS1	F1P9H9	309	>tr|F1P9H9|F1P9H9_CANFA Uncharacterized protein (Fragment) OS=Canis familiaris GN=NUCKS1 PE=4 SV=2	2069000	1	1832300	1742900	1	1	NR	NR	5.59409e-07	0.000817761	NR	NR
ENSCAFT00000005740	0	PSMD5	F1P7L2	502	>tr|F1P7L2|F1P7L2_CANFA Uncharacterized protein (Fragment) OS=Canis familiaris GN=PSMD5 PE=4 SV=1	1	523090	1	867530	1	1	NR	NR	NR	NR	NR	NR
ENSCAFT00000000714	discoidin domain receptor tyrosine kinase 1	DDR1	F1PGJ7	921	>tr|F1PGJ7|F1PGJ7_CANFA Uncharacterized protein OS=Canis familiaris GN=DDR1 PE=4 SV=2;>tr|J9P5N9|J9P5N9_CANFA Uncharacterized protein OS=Canis familiaris GN=DDR1 PE=4 SV=1	1	1246100	966110	1096500	1	1	NR	NR	9.69645e-07	0.00397262	NR	NR
ENSCAFT00000031068	endothelial differentiation-related factor 1	EDF1	E2R2F2	148	>tr|E2R2F2|E2R2F2_CANFA Uncharacterized protein OS=Canis familiaris GN=EDF1 PE=4 SV=1	1	1620700	1226600	1437700	1	2005300	NR	NR	NR	NR	NR	NR
ENSCAFT00000024479	Uncharacterized protein	EEF1B2	J9NT16	225	>tr|J9NT16|J9NT16_CANFA Uncharacterized protein OS=Canis familiaris GN=EEF1B2 PE=3 SV=1	3271900	1	2073200	3295800	2772300	1232300	NR	NR	0.745874	0.910276	NR	NR
ENSCAFT00000038223	Canis lupus familiaris galactosidase, beta 1 (GLB1), mRNA.	GLB1	F1PDK3	596	>tr|F1PDK3|F1PDK3_CANFA Beta-galactosidase OS=Canis familiaris GN=GLB1 PE=3 SV=2;>tr|F1PWH9|F1PWH9_CANFA Beta-galactosidase (Fragment) OS=Canis familiaris GN=GLB1 PE=3 SV=2;>sp|Q9TRY9|BGAL_CANFA Beta-galactosidase OS=Canis familiaris GN=GLB1 PE=2 SV=3;>tr|	1	1	1	1	4821900	5260900	1	1	5041400	1.5987e-08	5041400	3.76185e-06
ENSCAFT00000002903	UDP-Gal:betaGlcNAc beta 1,4- galactosyltransferase, polypeptide 1	B4GALT1	F1PGZ1	258	>tr|F1PGZ1|F1PGZ1_CANFA Uncharacterized protein OS=Canis familiaris GN=B4GALT1 PE=4 SV=2	6296700	3965600	2580000	2374500	3933800	2677400	0.482787	0.593793	1.33438	0.594952	0.644222	0.744229
ENSCAFT00000004386	glycoprotein (transmembrane) nmb	GPNMB	E2QUR7	554	>tr|E2QUR7|E2QUR7_CANFA Uncharacterized protein OS=Canis familiaris GN=GPNMB PE=4 SV=2;>tr|E2QUR6|E2QUR6_CANFA Uncharacterized protein OS=Canis familiaris GN=GPNMB PE=4 SV=1	384460	1105900	1165800	1220600	5659400	1	1.60122	0.857425	NR	NR	NR	NR
ENSCAFT00000001155	EWS RNA-binding protein 1		J9P1K6	580	>tr|J9P1K6|J9P1K6_CANFA Uncharacterized protein OS=Canis familiaris PE=4 SV=1;>tr|E2RA46|E2RA46_CANFA Uncharacterized protein (Fragment) OS=Canis familiaris GN=EWSR1 PE=4 SV=2;>tr|J9P7G2|J9P7G2_CANFA Uncharacterized protein OS=Canis familiaris GN=EWSR1 PE=	1554600	791870	1457500	2260800	1222300	1	1.58464	0.835988	NR	NR	NR	NR
ENSCAFT00000036668	Canis lupus familiaris colony stimulating factor 2 (granulocyte-macrophage) (CSF2), mRNA.	CSF2	P48749	144	>sp|P48749|CSF2_CANFA Granulocyte-macrophage colony-stimulating factor OS=Canis familiaris GN=CSF2 PE=2 SV=1;>tr|G1K272|G1K272_CANFA Granulocyte-macrophage colony-stimulating factor OS=Canis familiaris GN=CSF2 PE=4 SV=1	22909000	13879000	26907000	30472000	1	1	1.55972	0.51451	3.4856e-08	9.01374e-23	5.43656e-08	1.53412e-13
ENSCAFT00000028783	Uncharacterized protein	CDH2	F1PEC4	906	>tr|F1PEC4|F1PEC4_CANFA Uncharacterized protein OS=Canis familiaris GN=CDH2 PE=4 SV=2	1	1	1	1	28548000	50065000	1	1	39306500	6.05092e-32	39306500	7.7638e-21
ENSCAFT00000029620	NHP2 non-histone chromosome protein 2-like 1 (S. cerevisiae)	LOC609886	J9P8E9	128	>tr|J9P8E9|J9P8E9_CANFA Uncharacterized protein OS=Canis familiaris GN=LOC609886 PE=4 SV=1;>tr|E2RRM7|E2RRM7_CANFA Uncharacterized protein (Fragment) OS=Canis familiaris GN=LOC100683164 PE=4 SV=2	1106900	1070600	1815500	1567700	1	3035600	1.55371	0.849088	NR	NR	NR	NR
ENSCAFT00000030111	cadherin 6, type 2, K-cadherin (fetal kidney)	CDH6	E2R0Z0	791	>tr|E2R0Z0|E2R0Z0_CANFA Uncharacterized protein OS=Canis familiaris GN=CDH6 PE=4 SV=2	30387000	26649000	25611000	28501000	23558000	40764000	0.948734	0.938362	1.18868	0.27435	1.12774	0.881252
ENSCAFT00000037918	stromal cell derived factor 4	SDF4	F1P9P7	355	>tr|F1P9P7|F1P9P7_CANFA Uncharacterized protein OS=Canis familiaris GN=SDF4 PE=4 SV=2	11500000	14170000	12743000	10916000	14485000	9659700	0.92166	0.910287	1.02053	0.521446	0.94058	0.946326
ENSCAFT00000021416	Uncharacterized protein		F1P6Z2	1188	>tr|F1P6Z2|F1P6Z2_CANFA Uncharacterized protein (Fragment) OS=Canis familiaris PE=4 SV=2	1161600	1523100	875810	1306600	1438100	1237500	0.812906	0.932206	1.22598	0.738148	0.99661	0.998788
ENSCAFT00000009448	Uncharacterized protein	LTBP1	F1PLA1	1560	>tr|F1PLA1|F1PLA1_CANFA Uncharacterized protein OS=Canis familiaris GN=LTBP1 PE=4 SV=2	255690000	359240000	190780000	189180000	80433000	153740000	0.617891	0.369974	0.61631	0.99082	0.380812	0.201253
0	#N/A	APOA1BP	E2QRY6	288	>sp|E2QRY6|NNRE_CANFA NAD(P)H-hydrate epimerase OS=Canis familiaris GN=APOA1BP PE=3 SV=1	470130	3015300	2701800	2547100	1	1	1.50595	0.825117	3.81032e-07	0.000166096	5.73817e-07	0.00192506
ENSCAFT00000028743	desmocollin 3	DSC3	F1PEF0	877	>tr|F1PEF0|F1PEF0_CANFA Uncharacterized protein (Fragment) OS=Canis familiaris GN=DSC3 PE=4 SV=2	46636000	28815000	18563000	20307000	6343100	7829100	0.515169	0.339686	0.364605	0.490589	0.187833	0.0508509
ENSCAFT00000017406	nephronectin	NPNT	E2R480	583	>tr|E2R480|E2R480_CANFA Uncharacterized protein OS=Canis familiaris GN=NPNT PE=4 SV=2	17483000	17430000	5852000	6340800	2327600	2198000	0.349234	0.175753	0.37117	0.674058	0.129625	0.0695395
ENSCAFT00000021683	eukaryotic translation initiation factor 4A2	EIF4A2	E2R3J1	407	>tr|E2R3J1|E2R3J1_CANFA Uncharacterized protein OS=Canis familiaris GN=EIF4A2 PE=3 SV=1	758950	2091000	1920500	2338200	2897100	2648800	1.49431	0.847692	1.30225	0.631955	1.94596	0.723889
ENSCAFT00000046443	myelin protein zero-like 1	MPZL1	J9NSZ7	336	>tr|J9NSZ7|J9NSZ7_CANFA Uncharacterized protein OS=Canis familiaris GN=MPZL1 PE=4 SV=1	2788600	29422000	28255000	19640000	3669000	14374000	1.48693	0.61762	0.37672	0.523505	0.560157	0.574321
ENSCAFT00000004675	EGF containing fibulin-like extracellular matrix protein 1	EFEMP1	E2R612	502	>tr|E2R612|E2R612_CANFA Uncharacterized protein OS=Canis familiaris GN=EFEMP1 PE=4 SV=1	1	1	1	1	39902000	42214000	1	1	41058000	1.85331e-34	41058000	1.49573e-21
ENSCAFT00000028332	secreted protein, acidic, cysteine-rich (osteonectin)	SPARC	E2RMA3	303	>tr|E2RMA3|E2RMA3_CANFA Uncharacterized protein OS=Canis familiaris GN=SPARC PE=4 SV=1	1	1	1	1	174500000	164050000	1	1	169275000	9.78428e-86	169275000	3.88886e-28
ENSCAFT00000006555	EH-domain containing 2	EHD2	F1PNP7	545	>tr|F1PNP7|F1PNP7_CANFA Uncharacterized protein OS=Canis familiaris GN=EHD2 PE=4 SV=2	1	1	1	1	405800	2226300	1	1	1316050	0.000399779	1316050	0.00344434
ENSCAFT00000049156	Canis lupus familiaris hepatitis A virus cellular receptor 1 (HAVCR1), mRNA.	HAVCR1	F1CME9	234	>tr|F1CME9|F1CME9_CANFA Hepatitis A virus cellular receptor 1d OS=Canis familiaris GN=HAVCR1 PE=2 SV=1;>tr|F1CMF0|F1CMF0_CANFA Hepatitis A virus cellular receptor 1e OS=Canis familiaris GN=HAVCR1 PE=2 SV=1;>tr|F1CMF1|F1CMF1_CANFA Hepatitis A virus cellular	18662000	19727000	27777000	27570000	1	1	1.44174	0.586238	3.61357e-08	5.65549e-23	5.20983e-08	6.12209e-14
ENSCAFT00000045229	high mobility group box 3	HMGB3	J9NVS3	219	>tr|J9NVS3|J9NVS3_CANFA Uncharacterized protein OS=Canis familiaris GN=HMGB3 PE=4 SV=1	1175100	1	1	1688600	1	1	NR	NR	NR	NR	NR	NR
ENSCAFT00000013803	peptidylprolyl isomerase D	PPID	E2QTC7	372	>tr|E2QTC7|E2QTC7_CANFA Uncharacterized protein OS=Canis familiaris GN=PPID PE=4 SV=1	1601000	1418500	2180900	2144300	1	1	1.43242	0.858564	4.62406e-07	0.000378857	6.62361e-07	0.00244421
ENSCAFT00000014907	serine peptidase inhibitor, Kunitz type 1	SPINT1	F1PQ47	505	>tr|F1PQ47|F1PQ47_CANFA Uncharacterized protein OS=Canis familiaris GN=SPINT1 PE=4 SV=2	11275000	8914800	18998000	9883600	1584900	1	1.4305	0.626666	NR	NR	NR	NR
ENSCAFT00000038475	Uncharacterized protein	NUCB2	E2RM11	419	>tr|E2RM11|E2RM11_CANFA Uncharacterized protein OS=Canis familiaris GN=NUCB2 PE=4 SV=2	3550200	1	2554000	2504300	1	1	NR	NR	3.9539e-07	0.000177383	NR	NR
ENSCAFT00000023886	matrix metallopeptidase 13 (collagenase 3)	MMP13	F1PVS9	496	>tr|F1PVS9|F1PVS9_CANFA Uncharacterized protein OS=Canis familiaris GN=MMP13 PE=4 SV=2;>tr|Q9TT82|Q9TT82_CANFA Matrix metalloproteinase-13 (Fragment) OS=Canis familiaris PE=2 SV=1	259110000	192300000	277250000	255610000	1884600	767150	1.18043	0.755864	0.00497645	1.62932e-17	0.00587437	2.34706e-07
ENSCAFT00000045860	matrix metallopeptidase 1 (interstitial collagenase)	MMP1	J9NZI8	465	>tr|J9NZI8|J9NZI8_CANFA Uncharacterized protein OS=Canis familiaris GN=MMP1 PE=4 SV=1;>tr|F1PVQ8|F1PVQ8_CANFA Uncharacterized protein (Fragment) OS=Canis familiaris GN=MMP1 PE=4 SV=2	1	1	1	1	236860000	289130000	1	1	262995000	5.78456e-86	262995000	5.89755e-29
ENSCAFT00000000127	matrix metallopeptidase 19	MMP19	E2QW82	569	>tr|E2QW82|E2QW82_CANFA Uncharacterized protein OS=Canis familiaris GN=MMP19 PE=4 SV=2	1	1	1	1	5247500	5334100	1	1	5290800	4.86151e-09	5290800	2.10216e-06
ENSCAFT00000001257	fibulin 1	FBLN1	F1PLV6	708	>tr|F1PLV6|F1PLV6_CANFA Fibulin-1 OS=Canis familiaris GN=FBLN1 PE=3 SV=2	33275000	18067000	4364400	4658900	46643000	42213000	0.175749	0.0160041	9.8474	2.1704e-05	1.73067	0.481047
ENSCAFT00000020599	phospholipase A2, group III	PLA2G3	E2RAU3	509	>tr|E2RAU3|E2RAU3_CANFA Uncharacterized protein OS=Canis familiaris GN=PLA2G3 PE=3 SV=2;>tr|F1Q3B4|F1Q3B4_CANFA Uncharacterized protein OS=Canis familiaris GN=PLA2G3 PE=3 SV=2	33395000	9956200	9106700	9296700	6615500	9019900	0.424519	0.237931	0.849593	0.704275	0.360668	0.28358
ENSCAFT00000027812	Canis lupus familiaris S100 calcium binding protein A4 (S100A4), mRNA.	S100A4	Q9TV56	101	>sp|Q9TV56|S10A4_CANFA Protein S100-A4 OS=Canis familiaris GN=S100A4 PE=3 SV=1	2420000	1	1	1	3462900	7445400	NR	NR	5454150	1.6388e-09	NR	NR
ENSCAFT00000022507	mannosyl (alpha-1,6-)-glycoprotein beta-1,2-N-acetylglucosaminyltransferase	MGAT2	J9P947	446	>tr|J9P947|J9P947_CANFA Uncharacterized protein OS=Canis familiaris GN=MGAT2 PE=4 SV=1	1	2265900	1366100	1800900	1	1	NR	NR	6.31512e-07	0.00147194	NR	NR
ENSCAFT00000017768	family with sequence similarity 20, member C	FAM20C	F6XLD3	495	>tr|F6XLD3|F6XLD3_CANFA Uncharacterized protein OS=Canis familiaris GN=FAM20C PE=4 SV=1	1	1	1	1	2057200	2146100	1	1	2101650	8.19844e-05	2101650	0.000913807
ENSCAFT00000022823	complement component 1, s subcomponent	C1S	F1P6E1	695	>tr|F1P6E1|F1P6E1_CANFA Uncharacterized protein OS=Canis familiaris GN=C1S PE=3 SV=2	6580700	8071300	3697500	3024300	3173000	1107300	0.458763	0.442019	0.636779	0.993863	0.292131	0.33955
ENSCAFT00000020234	ubiquitin-fold modifier conjugating enzyme 1	UFC1	E2RM60	167	>tr|E2RM60|E2RM60_CANFA Ubiquitin-fold modifier-conjugating enzyme 1 OS=Canis familiaris GN=UFC1 PE=3 SV=1	920790	1142900	1646900	1186500	1	1	1.37298	0.896173	7.05866e-07	0.00206791	9.69138e-07	0.00324412
ENSCAFT00000018954	poly (ADP-ribose) polymerase family, member 9	PARP9	F1PEX4	828	>tr|F1PEX4|F1PEX4_CANFA Uncharacterized protein OS=Canis familiaris GN=PARP9 PE=4 SV=2	1775200	1	1	2435400	1	1	NR	NR	NR	NR	NR	NR
ENSCAFT00000017810	Canis lupus familiaris dystroglycan 1 (dystrophin-associated glycoprotein 1) (DAG1), mRNA.	DAG1	Q9TSZ6	892	>sp|Q9TSZ6|DAG1_CANFA Dystroglycan OS=Canis familiaris GN=DAG1 PE=3 SV=1	98035000	108470000	91090000	104110000	44453000	49226000	0.945256	0.917028	0.479913	0.581661	0.45364	0.288205
ENSCAFT00000046671	follistatin-like 1	FSTL1	J9NS23	299	>tr|J9NS23|J9NS23_CANFA Uncharacterized protein (Fragment) OS=Canis familiaris GN=FSTL1 PE=4 SV=1;>tr|F1PY69|F1PY69_CANFA Uncharacterized protein (Fragment) OS=Canis familiaris GN=FSTL1 PE=4 SV=2	57609000	64668000	85405000	80740000	42306000	50999000	1.35876	0.596648	0.561588	0.838813	0.763063	0.720248
ENSCAFT00000017276	fibulin 5	FBLN5	F1PJM1	451	>tr|F1PJM1|F1PJM1_CANFA Uncharacterized protein OS=Canis familiaris GN=FBLN5 PE=4 SV=2	1922600	3581300	1	1	4060400	1652300	3.63379e-07	0.000438153	2856350	1.49531e-05	1.03794	0.981954
ENSCAFT00000001071	Uncharacterized protein	CFB	E2RS80	1268	>tr|E2RS80|E2RS80_CANFA Uncharacterized protein OS=Canis familiaris GN=CFB PE=3 SV=2;>tr|E2RS75|E2RS75_CANFA Uncharacterized protein OS=Canis familiaris GN=CFB PE=3 SV=1	4606300	7310000	7452100	8510000	1	1	1.33952	0.742552	1.25297e-07	2.75399e-08	1.67837e-07	8.13727e-07
ENSCAFT00000012535	high mobility group box 2	HMGB2	E2QY30	210	>tr|E2QY30|E2QY30_CANFA Uncharacterized protein OS=Canis familiaris GN=HMGB2 PE=4 SV=1	1441300	4778300	4794600	3484900	1	3600400	1.33119	0.838998	NR	NR	NR	NR
ENSCAFT00000049454	polypeptide N-acetylgalactosaminyltransferase 2	GALNT2	J9P017	504	>tr|J9P017|J9P017_CANFA Uncharacterized protein OS=Canis familiaris GN=GALNT2 PE=4 SV=1;>tr|F1P835|F1P835_CANFA Uncharacterized protein (Fragment) OS=Canis familiaris GN=GALNT2 PE=4 SV=2	9880400	8396700	6465200	2843700	664710	484200	0.50932	0.459888	0.123421	0.35005	0.0628606	0.0436501
ENSCAFT00000010561	ubiquitin-like modifier activating enzyme 3	UBA3	E2R4G8	463	>tr|E2R4G8|E2R4G8_CANFA Uncharacterized protein OS=Canis familiaris GN=UBA3 PE=4 SV=1;>tr|F6Y460|F6Y460_CANFA Uncharacterized protein OS=Canis familiaris GN=UBA3 PE=4 SV=1	1	824270	1085100	1	1	1	NR	NR	NR	NR	NR	NR
ENSCAFT00000010258	attractin	ATRN	F1Q117	1417	>tr|F1Q117|F1Q117_CANFA Uncharacterized protein OS=Canis familiaris GN=ATRN PE=4 SV=2;>tr|H2BF45|H2BF45_CANFA Attractin (Fragment) OS=Canis familiaris PE=2 SV=1	1	1	1	1	1090300	1230600	1	1	1.16045e+06	0.000589741	1.16045e+06	0.00326621
ENSCAFT00000049230	cysteine and glycine-rich protein 1	CSRP1	J9NYN2	193	>tr|J9NYN2|J9NYN2_CANFA Uncharacterized protein OS=Canis familiaris GN=CSRP1 PE=4 SV=1	1092700	1140500	1292600	1601200	1	1	1.29581	0.913692	6.91133e-07	0.00193292	8.95576e-07	0.00323799
ENSCAFT00000026233	polypeptide N-acetylgalactosaminyltransferase 16	GALNT16	F1PGS1	652	>tr|F1PGS1|F1PGS1_CANFA Uncharacterized protein (Fragment) OS=Canis familiaris GN=GALNT16 PE=4 SV=2	2072000	1086400	1	1	16812000	16099000	6.33232e-07	0.00283208	1.64555e+07	8.78144e-24	10.4201	0.0437543
ENSCAFT00000020147	BUB3 mitotic checkpoint protein	BUB3	F1PNG1	248	>tr|F1PNG1|F1PNG1_CANFA Uncharacterized protein OS=Canis familiaris GN=BUB3 PE=4 SV=2	1	539580	690880	1	1	1	NR	NR	NR	NR	NR	NR
ENSCAFT00000008959	fibronectin leucine rich transmembrane protein 3	FLRT3	E2RKY7	649	>tr|E2RKY7|E2RKY7_CANFA Uncharacterized protein OS=Canis familiaris GN=FLRT3 PE=4 SV=2	12345000	6860000	2385200	2864000	2035900	2469100	0.273325	0.185735	0.858226	0.832588	0.234574	0.231427
ENSCAFT00000045282	growth factor receptor-bound protein 2	GRB2	J9P9Z6	217	>tr|J9P9Z6|J9P9Z6_CANFA Uncharacterized protein OS=Canis familiaris GN=GRB2 PE=4 SV=1	1	1053700	801100	524520	1	1432700	NR	NR	NR	NR	NR	NR
ENSCAFT00000016560	ADP-ribosylation factor 1		E2RNQ7	180	>tr|E2RNQ7|E2RNQ7_CANFA Uncharacterized protein OS=Canis familiaris PE=3 SV=1	1	1385800	808740	914000	1337300	1	NR	NR	NR	NR	NR	NR
ENSCAFT00000044475	Uncharacterized protein	TSNAX	J9P139	290	>tr|J9P139|J9P139_CANFA Uncharacterized protein OS=Canis familiaris GN=TSNAX PE=4 SV=1	1	395530	1	490960	1	1	NR	NR	NR	NR	NR	NR
ENSCAFT00000015230	chitinase domain containing 1	CHID1	E2RNA7	393	>tr|E2RNA7|E2RNA7_CANFA Uncharacterized protein OS=Canis familiaris GN=CHID1 PE=3 SV=2	8633700	5871600	2694900	2416800	1941800	2339100	0.352402	0.345708	0.837471	0.849993	0.295127	0.34005
0	#N/A	NPC2	Q28895	149	>sp|Q28895|NPC2_CANFA Epididymal secretory protein E1 OS=Canis familiaris GN=NPC2 PE=2 SV=1;>tr|F1PAR9|F1PAR9_CANFA Epididymal secretory protein E1 (Fragment) OS=Canis familiaris GN=NPC2 PE=4 SV=2	8552500	15888000	5532300	6292000	3468800	16727000	0.483799	0.396446	1.70799	0.254035	0.826325	0.857191
ENSCAFT00000026496	ephrin-B1	EFNB1	E2QSB5	317	>tr|E2QSB5|E2QSB5_CANFA Uncharacterized protein OS=Canis familiaris GN=EFNB1 PE=4 SV=1	7135900	6418700	8595600	8133100	1	1	1.23417	0.810896	1.19555e-07	1.32912e-08	1.47551e-07	1.04667e-07
ENSCAFT00000031013	cold inducible RNA binding protein	CIRBP	F6XHA7	185	>tr|F6XHA7|F6XHA7_CANFA Uncharacterized protein OS=Canis familiaris GN=CIRBP PE=4 SV=1	1	416480	509370	1	1	1	NR	NR	NR	NR	NR	NR
ENSCAFT00000001872	Canis lupus familiaris high mobility group AT-hook 1 (HMGA1), mRNA.	HMGA1	G1K277	104	>tr|G1K277|G1K277_CANFA High mobility group protein HMG-I/HMG-Y (Fragment) OS=Canis familiaris GN=HMGA1 PE=4 SV=1;>sp|Q6URC2|HMGA1_CANFA High mobility group protein HMG-I/HMG-Y OS=Canis familiaris GN=HMGA1 PE=3 SV=3;>tr|Q2TUW3|Q2TUW3_CANFA High mobility gr	2404800	5927400	4309200	5725300	5653700	4058200	1.2043	0.870098	0.967851	0.677809	1.16559	0.903789
ENSCAFT00000014616	lysyl oxidase-like 2	LOXL2	E2RCV4	773	>tr|E2RCV4|E2RCV4_CANFA Uncharacterized protein OS=Canis familiaris GN=LOXL2 PE=4 SV=2	18222000	14140000	8531800	6597900	18414000	21077000	0.467514	0.319367	2.61016	0.0576287	1.22029	0.81103
ENSCAFT00000038232	ubiquitin-conjugating enzyme E2D 3	UBE2D3	F1PDI6	138	>tr|F1PDI6|F1PDI6_CANFA Uncharacterized protein (Fragment) OS=Canis familiaris GN=UBE2D3 PE=3 SV=1;>tr|J9NS22|J9NS22_CANFA Uncharacterized protein OS=Canis familiaris GN=UBE2D2 PE=3 SV=1	3921200	4847600	5087800	5434400	2160700	2524600	1.19996	0.867026	0.445278	0.793968	0.534315	0.679007
ENSCAFT00000045532	minichromosome maintenance complex component 2	MCM2	J9P937	933	>tr|J9P937|J9P937_CANFA Uncharacterized protein OS=Canis familiaris GN=MCM2 PE=3 SV=1;>tr|F1PR47|F1PR47_CANFA Uncharacterized protein (Fragment) OS=Canis familiaris GN=MCM2 PE=3 SV=2	1463200	1552100	1781800	1785600	1	1	1.1831	0.937079	5.60632e-07	0.000840283	6.63284e-07	0.00244133
ENSCAFT00000018705	regulator of chromosome condensation 1	RCC1	E2R5J1	423	>tr|E2R5J1|E2R5J1_CANFA Uncharacterized protein (Fragment) OS=Canis familiaris GN=RCC1 PE=4 SV=2;>tr|F6XFN1|F6XFN1_CANFA Uncharacterized protein OS=Canis familiaris GN=RCC1 PE=4 SV=1;>tr|J9NTA0|J9NTA0_CANFA Uncharacterized protein OS=Canis familiaris GN=RC	1363600	832430	1053200	1541500	1	1	1.18154	0.945709	7.70802e-07	0.00270956	9.10734e-07	0.00325333
ENSCAFT00000020341	transcobalamin II	TCN2	E2RFH1	432	>tr|E2RFH1|E2RFH1_CANFA Uncharacterized protein OS=Canis familiaris GN=TCN2 PE=4 SV=2	4789900	2877100	1	1	3216300	2377800	2.60858e-07	3.96641e-05	2797050	1.51019e-05	0.729633	0.836808
ENSCAFT00000020095	glypican 1	GPC1	F1PPA1	510	>tr|F1PPA1|F1PPA1_CANFA Uncharacterized protein (Fragment) OS=Canis familiaris GN=GPC1 PE=3 SV=1	15255000	21616000	5088900	7946200	4623800	14993000	0.353533	0.156787	1.50492	0.303937	0.532039	0.500389
ENSCAFT00000043453	lysyl oxidase-like 1	LOXL1	J9NVY4	586	>tr|J9NVY4|J9NVY4_CANFA Uncharacterized protein (Fragment) OS=Canis familiaris GN=LOXL1 PE=4 SV=1	149820000	46547000	44701000	40424000	23478000	43734000	0.4335	0.186185	0.789568	0.63416	0.342277	0.182953
ENSCAFT00000024502	Uncharacterized protein	HS3ST1	J9P6P4	309	>tr|J9P6P4|J9P6P4_CANFA Sulfotransferase OS=Canis familiaris GN=HS3ST1 PE=3 SV=1	3702200	5051800	5093900	5114500	4674200	4302400	1.16614	0.889499	0.879335	0.754012	1.02543	0.984227
ENSCAFT00000002924	sorcin	SRI	E2RI17	221	>tr|E2RI17|E2RI17_CANFA Uncharacterized protein OS=Canis familiaris GN=SRI PE=4 SV=2	1560100	1084000	1175300	1908000	1	1	1.16611	0.946299	6.48656e-07	0.00168294	7.56401e-07	0.00319478
ENSCAFT00000048712	amyloid beta (A4) precursor-like protein 2	APLP2	J9P8F0	751	>tr|J9P8F0|J9P8F0_CANFA Uncharacterized protein OS=Canis familiaris GN=APLP2 PE=4 SV=1;>tr|E2RPM5|E2RPM5_CANFA Uncharacterized protein OS=Canis familiaris GN=APLP2 PE=4 SV=1	9832800	7924200	12007000	8612600	21225000	45258000	1.16121	0.851503	3.22426	0.0212095	3.74404	0.119272
ENSCAFT00000012155	peptidylglycine alpha-amidating monooxygenase	PAM	F1Q4G4	1017	>tr|F1Q4G4|F1Q4G4_CANFA Uncharacterized protein (Fragment) OS=Canis familiaris GN=PAM PE=4 SV=1;>tr|F6X870|F6X870_CANFA Uncharacterized protein OS=Canis familiaris GN=PAM PE=4 SV=1	27899000	22133000	17706000	17555000	8149200	8808600	0.704769	0.600294	0.480922	0.733181	0.338939	0.218724
ENSCAFT00000009458	eukaryotic translation initiation factor 3, subunit K	EIF3K	E2R4Y6	218	>tr|E2R4Y6|E2R4Y6_CANFA Eukaryotic translation initiation factor 3 subunit K OS=Canis familiaris GN=EIF3K PE=3 SV=1	1111300	791430	879490	1319300	1	1	1.1556	0.955403	9.09591e-07	0.00346073	1.05112e-06	0.00328962
ENSCAFT00000047571	lysyl oxidase	LOX	J9NZK5	409	>tr|J9NZK5|J9NZK5_CANFA Uncharacterized protein OS=Canis familiaris GN=LOX PE=4 SV=1	32352000	51446000	61659000	57632000	96677000	100160000	1.42355	0.554229	1.65006	0.0297602	2.34895	0.262842
ENSCAFT00000036196	cathepsin H	CTSH	F6X9C1	305	>tr|F6X9C1|F6X9C1_CANFA Uncharacterized protein (Fragment) OS=Canis familiaris GN=CTSH PE=3 SV=1	24467000	13811000	5242300	4776100	7256800	2457700	0.261727	0.0797079	0.969666	0.688435	0.253788	0.181243
ENSCAFT00000002672	minichromosome maintenance complex component 5	MCM5	F1P8U8	661	>tr|F1P8U8|F1P8U8_CANFA Uncharacterized protein OS=Canis familiaris GN=MCM5 PE=3 SV=2	1	1114500	1267800	1	1	1	NR	NR	NR	NR	NR	NR
ENSCAFT00000030189	bleomycin hydrolase	BLMH	E2R857	455	>tr|E2R857|E2R857_CANFA Uncharacterized protein OS=Canis familiaris GN=BLMH PE=4 SV=1	1150000	2915000	1852100	796190	1648200	1913800	0.651486	0.841362	1.34502	0.689855	0.876261	0.945627
ENSCAFT00000005627	family with sequence similarity 3, member C	FAM3C	F1PGP3	227	>tr|F1PGP3|F1PGP3_CANFA Uncharacterized protein OS=Canis familiaris GN=FAM3C PE=4 SV=2	3364400	2367300	2887900	3573100	1	2113200	1.12724	0.938837	NR	NR	NR	NR
ENSCAFT00000019357	cathepsin Z	CTSZ	F1PIF2	261	>tr|F1PIF2|F1PIF2_CANFA Uncharacterized protein (Fragment) OS=Canis familiaris GN=CTSZ PE=3 SV=2	1022800	5654800	2045300	1	12207000	13314000	NR	NR	NR	NR	3.82188	0.248628
ENSCAFT00000016197	coiled-coil domain containing 34	CCDC34	E2RJN7	197	>tr|E2RJN7|E2RJN7_CANFA Uncharacterized protein OS=Canis familiaris GN=CCDC34 PE=4 SV=2	1172200	755250	704180	1450100	1	1256800	1.11768	0.965779	NR	NR	NR	NR
ENSCAFT00000035659	tubulointerstitial nephritis antigen-like 1	TINAGL1	E2QXH3	467	>tr|E2QXH3|E2QXH3_CANFA Uncharacterized protein OS=Canis familiaris GN=TINAGL1 PE=4 SV=1	130740000	70960000	21494000	26993000	26935000	23316000	0.240392	0.0237484	1.03638	0.439523	0.249137	0.0752774
ENSCAFT00000005699	inhibin, beta A	INHBA	E2QW13	424	>tr|E2QW13|E2QW13_CANFA Uncharacterized protein OS=Canis familiaris GN=INHBA PE=3 SV=1	1784700	5977500	7648200	5127100	545980	2430500	1.64583	0.638294	0.232987	0.462921	0.383458	0.581084
ENSCAFT00000005111	Collagen alpha-1(XVII) chain 120 kDa linear IgA disease antigen homolog	COL17A1	F6XBP8	1468	>tr|F6XBP8|F6XBP8_CANFA Collagen alpha-1(XVII) chain OS=Canis familiaris GN=COL17A1 PE=4 SV=1;>sp|Q9N281|COHA1_CANFA Collagen alpha-1(XVII) chain OS=Canis familiaris GN=COL17A1 PE=2 SV=2;>tr|E2QXQ6|E2QXQ6_CANFA Collagen alpha-1(XVII) chain OS=Canis familia	50887000	29994000	47868000	42181000	4140100	4183800	1.11335	0.861209	0.0924375	0.00715284	0.102915	0.0102869
ENSCAFT00000000438	ABRA C-terminal like	ABRACL	E2QUY2	81	>tr|E2QUY2|E2QUY2_CANFA Uncharacterized protein OS=Canis familiaris GN=ABRACL PE=4 SV=1	398300	1210500	734420	1056600	1	1	1.11326	0.968327	1.11668e-06	0.00491139	1.24316e-06	0.00349206
ENSCAFT00000031120	EGF-like-domain, multiple 7	EGFL7	F1PWQ9	274	>tr|F1PWQ9|F1PWQ9_CANFA Uncharacterized protein OS=Canis familiaris GN=EGFL7 PE=4 SV=2	1	1526400	794020	887540	1	1	NR	NR	1.18937e-06	0.00492416	NR	NR
ENSCAFT00000005575	Uncharacterized protein	EGFR	F1PF03	1180	>tr|F1PF03|F1PF03_CANFA Uncharacterized protein (Fragment) OS=Canis familiaris GN=EGFR PE=3 SV=2	8355300	15335000	12887000	12988000	1	1	1.09222	0.902514	7.72947e-08	4.74724e-13	8.44227e-08	2.02274e-11
ENSCAFT00000046268	Uncharacterized protein	TMSB4X	J9P127	44	>tr|J9P127|J9P127_CANFA Uncharacterized protein OS=Canis familiaris GN=TMSB4X PE=4 SV=1;>tr|J9P8Z2|J9P8Z2_CANFA Uncharacterized protein (Fragment) OS=Canis familiaris GN=TMSB4Y PE=4 SV=1;>tr|J9NSU4|J9NSU4_CANFA Uncharacterized protein OS=Canis familiaris P	10524000	8768400	11739000	9258500	5878100	15881000	1.08838	0.915805	1.03627	0.523882	1.12786	0.90929
ENSCAFT00000043965	histone cluster 1, H3i	LOC100684574	J9PB22	136	>tr|J9PB22|J9PB22_CANFA Histone H3 OS=Canis familiaris GN=LOC100684574 PE=3 SV=1	9208800	6354300	4817800	4486900	14398000	7437000	0.597869	0.586611	2.34666	0.124333	1.403	0.752943
ENSCAFT00000009605	serine peptidase inhibitor, Kunitz type, 2	SPINT2	F1P984	252	>tr|F1P984|F1P984_CANFA Uncharacterized protein OS=Canis familiaris GN=SPINT2 PE=4 SV=2	1210300	1867700	1774800	1571300	1	1	1.0871	0.969268	5.97711e-07	0.00125992	6.49773e-07	0.00237126
ENSCAFT00000043791	Histone H2A	HIST1H2AH	J9P2B7	128	>tr|J9P2B7|J9P2B7_CANFA Histone H2A OS=Canis familiaris GN=HIST1H2AH PE=3 SV=1;>tr|L7N0D9|L7N0D9_CANFA Histone H2A OS=Canis familiaris GN=H2AFJ PE=3 SV=1;>tr|J9P6M9|J9P6M9_CANFA Histone H2A OS=Canis familiaris GN=HIST1H2AK PE=3 SV=1	58386000	13834000	943310	1	129770000	120120000	NR	NR	NR	NR	3.46012	0.126491
ENSCAFT00000019370	TIA1 cytotoxic granule-associated RNA binding protein-like 1	TIAL1	E2RA41	392	>tr|E2RA41|E2RA41_CANFA Uncharacterized protein OS=Canis familiaris GN=TIAL1 PE=4 SV=1	1	506310	542360	1	1	1	NR	NR	NR	NR	NR	NR
ENSCAFT00000012090	dynein, light chain, roadblock-type 1	DYNLRB1	E2R764	96	>tr|E2R764|E2R764_CANFA Uncharacterized protein OS=Canis familiaris GN=DYNLRB1 PE=4 SV=1	1145200	2229700	1969000	1607300	1308100	1697200	1.05968	0.978076	0.840338	0.87331	0.890486	0.955846
ENSCAFT00000008664	farnesyltransferase, CAAX box, alpha	FNTA	E2RHY8	380	>tr|E2RHY8|E2RHY8_CANFA Uncharacterized protein OS=Canis familiaris GN=FNTA PE=4 SV=1	1	516620	546590	1	1	1	NR	NR	NR	NR	NR	NR
ENSCAFT00000047026	Uncharacterized protein	LOC611458	J9PBN6	1478	>tr|J9PBN6|J9PBN6_CANFA Uncharacterized protein OS=Canis familiaris GN=LOC611458 PE=4 SV=1;>tr|F6UMP8|F6UMP8_CANFA Uncharacterized protein OS=Canis familiaris GN=LOC611458 PE=4 SV=1	1	1	1	1	3592600	2342800	1	1	2.9677e+06	9.28383e-06	2.9677e+06	0.000154945
ENSCAFT00000036157	complement component 3	C3	F1PGM1	1566	>tr|F1PGM1|F1PGM1_CANFA Uncharacterized protein OS=Canis familiaris GN=C3 PE=4 SV=2;>tr|F1PIX8|F1PIX8_CANFA Uncharacterized protein OS=Canis familiaris GN=C3 PE=4 SV=2	1	1	1	1	999320	772130	1	1	885725	0.0018339	885725	0.00337461
ENSCAFT00000022692	deoxyuridine triphosphatase	DUT	E2RRF8	237	>tr|E2RRF8|E2RRF8_CANFA Uncharacterized protein OS=Canis familiaris GN=DUT PE=4 SV=2	468490	1017500	1542200	1	1	1	NR	NR	NR	NR	1.3459e-06	0.00343724
ENSCAFT00000004200	CD109 molecule	CD109	F1PM26	1445	>tr|F1PM26|F1PM26_CANFA Uncharacterized protein OS=Canis familiaris GN=CD109 PE=4 SV=2	115840000	72408000	30841000	38144000	39350000	20104000	0.366458	0.102908	0.86184	0.5438	0.315828	0.139228
ENSCAFT00000027791	low density lipoprotein receptor	LDLR	F1PML2	861	>tr|F1PML2|F1PML2_CANFA Uncharacterized protein (Fragment) OS=Canis familiaris GN=LDLR PE=4 SV=2;>tr|J9NXB0|J9NXB0_CANFA Uncharacterized protein OS=Canis familiaris GN=LDLR PE=4 SV=1	25216000	27415000	28583000	25935000	27687000	22282000	1.03585	0.958516	0.91656	0.539385	0.949421	0.948345
0	#N/A	MET	Q75ZY9	1382	>sp|Q75ZY9|MET_CANFA Hepatocyte growth factor receptor OS=Canis familiaris GN=MET PE=1 SV=1;>tr|J9P743|J9P743_CANFA Hepatocyte growth factor receptor OS=Canis familiaris GN=MET PE=3 SV=1;>tr|Z4YHE9|Z4YHE9_CANFA Hepatocyte growth factor receptor OS=Canis fa	42541000	47600000	45145000	47141000	15761000	14503000	1.0238	0.968974	0.327937	0.288482	0.335741	0.180305
ENSCAFT00000027032	ephrin-A1	EFNA1	E2QUE4	205	>tr|E2QUE4|E2QUE4_CANFA Uncharacterized protein OS=Canis familiaris GN=EFNA1 PE=3 SV=1	10597000	9561400	7152300	7680900	990610	2785300	0.735832	0.714446	0.254558	0.466362	0.187312	0.170232
ENSCAFT00000002236	ubiquilin 1	UBQLN1	E2RPC0	589	>tr|E2RPC0|E2RPC0_CANFA Uncharacterized protein OS=Canis familiaris GN=UBQLN1 PE=4 SV=2;>tr|F1PBG5|F1PBG5_CANFA Uncharacterized protein OS=Canis familiaris GN=UBQLN4 PE=4 SV=2	1	1837000	1857000	1	1	1	NR	NR	NR	NR	NR	NR
ENSCAFT00000011414	eukaryotic translation initiation factor 4B	EIF4B	E2RKS4	612	>tr|E2RKS4|E2RKS4_CANFA Uncharacterized protein OS=Canis familiaris GN=EIF4B PE=4 SV=1	1682400	2037900	1703000	2051400	3285500	2601400	1.00917	0.996347	1.568	0.547699	1.58237	0.793971
ENSCAFT00000020753	olfactomedin-like 2B	OLFML2B	F1PAD2	725	>tr|F1PAD2|F1PAD2_CANFA Uncharacterized protein (Fragment) OS=Canis familiaris GN=OLFML2B PE=4 SV=2	1412000	4087900	1149800	1632400	4055300	3341300	0.505864	0.720724	2.65854	0.3273	1.34486	0.848408
ENSCAFT00000039331	Canis lupus familiaris matrix metallopeptidase 9 (gelatinase B, 92kDa gelatinase, 92kDa type IV collagenase) (MMP9), mRNA.	MMP9	F1PYF5	704	>tr|F1PYF5|F1PYF5_CANFA Matrix metalloproteinase-9 OS=Canis familiaris GN=MMP9 PE=4 SV=2;>tr|F1P6A2|F1P6A2_CANFA Matrix metalloproteinase-9 OS=Canis familiaris GN=MMP9 PE=4 SV=2;>tr|Q71U09|Q71U09_CANFA Matrix metalloproteinase-9 OS=Canis familiaris PE=2 SV	28149000	15148000	20704000	22733000	1	1	1.00323	0.996204	4.60437e-08	2.37392e-20	4.61926e-08	1.16202e-14
ENSCAFT00000045489	olfactomedin-like 2A	OLFML2A	J9P8K2	661	>tr|J9P8K2|J9P8K2_CANFA Uncharacterized protein OS=Canis familiaris GN=OLFML2A PE=4 SV=1	995620	1	1	1	1	1003700	NR	NR	NR	NR	NR	NR
0	#N/A	BGN	O02678	369	>sp|O02678|PGS1_CANFA Biglycan OS=Canis familiaris GN=BGN PE=2 SV=1;>tr|G1K2D8|G1K2D8_CANFA Biglycan OS=Canis familiaris GN=BGN PE=4 SV=1	1	1	1	1	34322000	34661000	1	1	34491500	3.10109e-33	34491500	2.27022e-20
ENSCAFT00000013822	G protein-coupled receptor 56	GPR56	F6UZY1	707	>tr|F6UZY1|F6UZY1_CANFA Uncharacterized protein OS=Canis familiaris GN=GPR56 PE=4 SV=1	2704000	10142000	11850000	8840600	1323600	2805900	1.61066	0.59058	0.199583	0.291509	0.321462	0.410907
ENSCAFT00000009816	collagen, type IV, alpha 2	COL4A2	F1Q129	1682	>tr|F1Q129|F1Q129_CANFA Uncharacterized protein (Fragment) OS=Canis familiaris GN=COL4A2 PE=4 SV=2;>tr|J9P046|J9P046_CANFA Uncharacterized protein OS=Canis familiaris GN=COL4A2 PE=4 SV=1;>tr|Q28272|Q28272_CANFA Collagen type IV alpha 2 chain (Fragment) OS=	8032200	10145000	11072000	10231000	4705200	14586000	1.17196	0.842578	0.905563	0.634198	1.06129	0.956364
ENST00000311189	#N/A	HRAS	P01112	189	>sp|P01112|RASH_HUMAN GTPase HRas OS=Homo sapiens GN=HRAS PE=1 SV=1;>tr|J9P550|J9P550_CANFA Uncharacterized protein OS=Canis familiaris GN=HRAS PE=4 SV=1	1	1	1	1	50924000	33077000	1	1	42000500	1.26078e-35	42000500	8.7712e-22
ENSCAFT00000031580	collagen, type I, alpha 2	COL1A2	F1PHY1	1366	>tr|F1PHY1|F1PHY1_CANFA Collagen alpha-2(I) chain OS=Canis familiaris GN=COL1A2 PE=4 SV=1;>sp|O46392|CO1A2_CANFA Collagen alpha-2(I) chain OS=Canis familiaris GN=COL1A2 PE=2 SV=2	1	1	1	1	17653000	13529000	1	1	15591000	1.16331e-21	15591000	4.97458e-13
ENSCAFT00000023545	collagen, type V, alpha 2	COL5A2	F1PG08	1499	>tr|F1PG08|F1PG08_CANFA Uncharacterized protein OS=Canis familiaris GN=COL5A2 PE=4 SV=2	237340000	171530000	103360000	78269000	218700000	203800000	0.444222	0.131881	2.32617	0.0020297	1.03334	0.964153
0	#N/A		Q56JK5	751	>tr|Q56JK5|Q56JK5_CANFA Beta-amyloid protein 751 OS=Canis familiaris PE=2 SV=1;>tr|F1P606|F1P606_CANFA Amyloid beta A4 protein OS=Canis familiaris GN=APP PE=4 SV=2;>tr|Q56JK6|Q56JK6_CANFA Beta-amyloid protein 770 OS=Canis familiaris PE=2 SV=1;>tr|F1P603|F1	1	1	1	1	42058000	51159000	1	1	46608500	5.25364e-41	46608500	1.64591e-22
ENSCAFT00000012709	microtubule-associated protein 1B	MAP1B	F6XQD6	2576	>tr|F6XQD6|F6XQD6_CANFA Uncharacterized protein OS=Canis familiaris GN=MAP1B PE=4 SV=1	1	1	1	1	1688900	2628100	1	1	2158500	7.12581e-05	2158500	0.000847864
ENSCAFT00000039726	reticulocalbin 1, EF-hand calcium binding domain	RCN1	F1PWX2	246	>tr|F1PWX2|F1PWX2_CANFA Uncharacterized protein (Fragment) OS=Canis familiaris GN=RCN1 PE=4 SV=2	1	1	1	1	1205200	1083100	1	1	1.14415e+06	0.000623807	1.14415e+06	0.00326153
ENSCAFT00000020993	laminin, gamma 1 (formerly LAMB2)	LAMC1	F1PHK9	1487	>tr|F1PHK9|F1PHK9_CANFA Uncharacterized protein OS=Canis familiaris GN=LAMC1 PE=4 SV=2	53819000	43640000	11731000	12085000	21694000	27913000	0.244369	0.0474221	2.08293	0.0782518	0.509004	0.3757
ENSCAFT00000031582	collagen, type V, alpha 1	COL5A1	F1PHX8	1814	>tr|F1PHX8|F1PHX8_CANFA Uncharacterized protein (Fragment) OS=Canis familiaris GN=COL5A1 PE=4 SV=2;>tr|J9P8F7|J9P8F7_CANFA Uncharacterized protein OS=Canis familiaris GN=COL5A1 PE=4 SV=1	33023000	16621000	7930200	8444400	5109900	2722200	0.32984	0.118968	0.478308	0.791421	0.157765	0.0578344
ENSCAFT00000047027	acyl-CoA synthetase short-chain family member 2	ACSS2	J9P7N4	701	>tr|J9P7N4|J9P7N4_CANFA Uncharacterized protein OS=Canis familiaris GN=ACSS2 PE=4 SV=1;>tr|E2R0C6|E2R0C6_CANFA Uncharacterized protein OS=Canis familiaris GN=ACSS2 PE=4 SV=2	1	1	1	1	803090	1	1	1	NR	NR	NR	NR
ENSCAFT00000020190	quiescin Q6 sulfhydryl oxidase 1	QSOX1	F1PLT8	713	>tr|F1PLT8|F1PLT8_CANFA Sulfhydryl oxidase (Fragment) OS=Canis familiaris GN=QSOX1 PE=4 SV=2	17232000	13370000	12427000	10534000	10743000	14102000	0.75031	0.667406	1.08205	0.469443	0.811875	0.81885
ENSCAFT00000011551	gamma-glutamyl hydrolase (conjugase, folylpolygammaglutamyl hydrolase)	GGH	E2QUT9	318	>tr|E2QUT9|E2QUT9_CANFA Uncharacterized protein OS=Canis familiaris GN=GGH PE=4 SV=2	697140	1	1	1	4112400	5795700	NR	NR	4954050	2.00569e-08	NR	NR
ENSCAFT00000029255	septin 6	sept6	F1PPT5	429	>tr|F1PPT5|F1PPT5_CANFA Uncharacterized protein OS=Canis familiaris GN=SEPT6 PE=3 SV=2;>tr|F1PM93|F1PM93_CANFA Uncharacterized protein OS=Canis familiaris GN=SEPT6 PE=3 SV=2	1	1	1	1	1	472190	1	1	NR	NR	NR	NR
ENSCAFT00000023457	aminoadipate-semialdehyde dehydrogenase-phosphopantetheinyl transferase	AASDHPPT	F1PHM4	296	>tr|F1PHM4|F1PHM4_CANFA Uncharacterized protein OS=Canis familiaris GN=AASDHPPT PE=4 SV=2	1	1	1	1	352230	1	1	1	NR	NR	NR	NR
ENSCAFT00000002481	ADAMTS-like 1	ADAMTSL1	F1PC42	1763	>tr|F1PC42|F1PC42_CANFA Uncharacterized protein OS=Canis familiaris GN=ADAMTSL1 PE=4 SV=2	1	1	1	1	1	1591600	1	1	NR	NR	NR	NR
ENSCAFT00000006266	apolipoprotein B	APOB	F1P8Z5	4425	>tr|F1P8Z5|F1P8Z5_CANFA Uncharacterized protein (Fragment) OS=Canis familiaris GN=APOB PE=4 SV=1	1	1	1	1	1	294700	1	1	NR	NR	NR	NR
ENSCAFT00000007651	cAMP-regulated phosphoprotein, 21kDa	ARPP21	E2RFN4	810	>tr|E2RFN4|E2RFN4_CANFA Uncharacterized protein OS=Canis familiaris GN=ARPP21 PE=4 SV=1;>tr|E2RFN5|E2RFN5_CANFA Uncharacterized protein OS=Canis familiaris GN=ARPP21 PE=4 SV=1	1	1	1	1	1	2912200	1	1	NR	NR	NR	NR
0	#N/A	ATP1B1	P06583	303	>sp|P06583|AT1B1_CANFA Sodium/potassium-transporting ATPase subunit beta-1 OS=Canis familiaris GN=ATP1B1 PE=1 SV=1;>tr|J9P7J0|J9P7J0_CANFA Sodium/potassium-transporting ATPase subunit beta-1 OS=Canis familiaris GN=ATP1B1 PE=3 SV=1;>tr|F1PMF0|F1PMF0_CANFA S	1	1	1	1	3869000	1662200	1	1	2765600	1.92744e-05	2765600	0.000240891
ENSCAFT00000013535	cilia and flagella associated protein 20	C16orf80	E2R3J4	193	>tr|E2R3J4|E2R3J4_CANFA Uncharacterized protein OS=Canis familiaris GN=C16orf80 PE=4 SV=1	1	1	1	1	214280	1	1	1	NR	NR	NR	NR
ENSCAFT00000010311	chromosome 20 open reading frame 194	C20orf194	F1Q0X1	1177	>tr|F1Q0X1|F1Q0X1_CANFA Uncharacterized protein OS=Canis familiaris GN=C20orf194 PE=4 SV=2	1	1	1	1	1	193260	1	1	NR	NR	NR	NR
ENSCAFT00000021397	cell adhesion molecule 1	CADM1	F1P6Z9	400	>tr|F1P6Z9|F1P6Z9_CANFA Uncharacterized protein (Fragment) OS=Canis familiaris GN=CADM1 PE=4 SV=2;>tr|F1P702|F1P702_CANFA Uncharacterized protein (Fragment) OS=Canis familiaris GN=CADM1 PE=4 SV=2;>tr|F1P7M7|F1P7M7_CANFA Uncharacterized protein OS=Canis fam	1	1	1	1	488340	1270100	1	1	879220	0.00185393	879220	0.00346775
ENSCAFT00000044369	CD47 molecule	CD47	J9P735	303	>tr|J9P735|J9P735_CANFA Uncharacterized protein OS=Canis familiaris GN=CD47 PE=4 SV=1;>tr|A1Z2X6|A1Z2X6_CANFA CD47 OS=Canis familiaris PE=2 SV=1;>tr|F1P6D7|F1P6D7_CANFA Uncharacterized protein OS=Canis familiaris GN=CD47 PE=4 SV=2	1	1	1	1	1	501220	1	1	NR	NR	NR	NR
ENSCAFT00000020250	cochlin	COCH	F1PLQ5	551	>tr|F1PLQ5|F1PLQ5_CANFA Uncharacterized protein OS=Canis familiaris GN=COCH PE=4 SV=2	1	1	1	1	681650	1	1	1	NR	NR	NR	NR
ENSCAFT00000018820	collagen, type XVIII, alpha 1	COL18A1	F6Y3U7	1500	>tr|F6Y3U7|F6Y3U7_CANFA Uncharacterized protein OS=Canis familiaris GN=COL18A1 PE=4 SV=1	1	1	1	1	1	2748000	1	1	NR	NR	NR	NR
ENSCAFT00000023228	cartilage oligomeric matrix protein	COMP	E2RJE0	797	>tr|E2RJE0|E2RJE0_CANFA Uncharacterized protein OS=Canis familiaris GN=COMP PE=4 SV=2;>ENSEMBL:ENSBTAP00000006074 (Bos taurus) 81 kDa protein	1	1	1	1	697110	1	1	1	NR	NR	NR	NR
ENSCAFT00000049465	carboxypeptidase N, polypeptide 2	CPN2	J9PAA4	547	>tr|J9PAA4|J9PAA4_CANFA Uncharacterized protein OS=Canis familiaris GN=CPN2 PE=4 SV=1	1	1	1	1	539730	1	1	1	NR	NR	NR	NR
ENSCAFT00000047236	cellular repressor of E1A-stimulated genes 1	CREG1	J9NRR0	217	>tr|J9NRR0|J9NRR0_CANFA Uncharacterized protein (Fragment) OS=Canis familiaris GN=CREG1 PE=4 SV=1;>tr|F1PVI3|F1PVI3_CANFA Uncharacterized protein (Fragment) OS=Canis familiaris GN=CREG1 PE=4 SV=2	1	1	1	1	7076100	5679600	1	1	6377850	5.26042e-11	6377850	2.90321e-07
ENSCAFT00000023344	cytokine receptor-like factor 1	CRLF1	F1P774	385	>tr|F1P774|F1P774_CANFA Uncharacterized protein (Fragment) OS=Canis familiaris GN=CRLF1 PE=4 SV=2	1	1	1	1	3492800	2287700	1	1	2890250	1.1483e-05	2890250	0.000175577
ENSCAFT00000031534	guanine nucleotide binding protein (G protein), alpha inhibiting activity polypeptide 3	GNAI3	F1P6Q0	354	>tr|F1P6Q0|F1P6Q0_CANFA Uncharacterized protein OS=Canis familiaris GN=GNAI3 PE=4 SV=2	1	2283700	1	1	3831100	3393200	NR	NR	3612150	1.08072e-06	NR	NR
ENSCAFT00000019742	cathepsin F	CTSF	E2RR02	460	>tr|E2RR02|E2RR02_CANFA Uncharacterized protein OS=Canis familiaris GN=CTSF PE=3 SV=2	1	1	1	1	1	191960	1	1	NR	NR	NR	NR
ENSCAFT00000004871	Canis lupus familiaris interleukin 8 (IL8), mRNA.	CXCL8	P41324	101	>sp|P41324|IL8_CANFA Interleukin-8 OS=Canis familiaris GN=CXCL8 PE=3 SV=1;>tr|A9RA72|A9RA72_CANFA Interluekin-8 (Fragment) OS=Canis familiaris GN=IL8 PE=4 SV=1;>tr|Q6LAA1|Q6LAA1_CANFA C-X-C motif chemokine (Fragment) OS=Canis familiaris PE=2 SV=1	1	1	1	1	1	3923300	1	1	NR	NR	NR	NR
ENSCAFT00000026277	Uncharacterized protein	DCTPP1	E2R8E3	170	>tr|E2R8E3|E2R8E3_CANFA Uncharacterized protein OS=Canis familiaris GN=DCTPP1 PE=4 SV=1	1	1	1	1	257390	1	1	1	NR	NR	NR	NR
ENSCAFT00000013894	DEAD (Asp-Glu-Ala-Asp) box polypeptide 23	DDX23	E2RTL6	820	>tr|E2RTL6|E2RTL6_CANFA Uncharacterized protein OS=Canis familiaris GN=DDX23 PE=3 SV=1	1	1	1	1	1	424530	1	1	NR	NR	NR	NR
ENSCAFT00000036647	DnaJ (Hsp40) homolog, subfamily A, member 2	DNAJA2	E2R7F3	413	>tr|E2R7F3|E2R7F3_CANFA Uncharacterized protein OS=Canis familiaris GN=DNAJA2 PE=3 SV=2;>tr|J9NYF6|J9NYF6_CANFA Uncharacterized protein OS=Canis familiaris GN=DNAJA2 PE=4 SV=1;>tr|H9GWA4|H9GWA4_CANFA Uncharacterized protein (Fragment) OS=Canis familiaris G	1	1	1	1	1409800	735210	1	1	1.0725e+06	0.00102193	1.0725e+06	0.00330949
ENSCAFT00000045273	dedicator of cytokinesis 7	DOCK7	J9NWP4	2021	>tr|J9NWP4|J9NWP4_CANFA Uncharacterized protein OS=Canis familiaris GN=DOCK7 PE=4 SV=1;>tr|F1PPR3|F1PPR3_CANFA Uncharacterized protein (Fragment) OS=Canis familiaris GN=DOCK7 PE=4 SV=2	1	1	1	1	1	5462900	1	1	NR	NR	NR	NR
ENSCAFT00000048851	destrin (actin depolymerizing factor)	DSTN	J9P1J5	177	>tr|J9P1J5|J9P1J5_CANFA Uncharacterized protein OS=Canis familiaris GN=DSTN PE=4 SV=1	1	1	1	1	1	742130	1	1	NR	NR	NR	NR
ENSCAFT00000022483	granulin	GRN	E2RHN1	583	>tr|E2RHN1|E2RHN1_CANFA Uncharacterized protein OS=Canis familiaris GN=GRN PE=4 SV=2	18151000	11275000	3772800	3431800	12079000	10821000	0.244838	0.0967452	3.17852	0.0591659	0.778223	0.78245
ENSCAFT00000013952	Fraser extracellular matrix complex subunit 1	FRAS1	F1P9U6	3665	>tr|F1P9U6|F1P9U6_CANFA Uncharacterized protein (Fragment) OS=Canis familiaris GN=FRAS1 PE=4 SV=2;>tr|J9NZY1|J9NZY1_CANFA Uncharacterized protein OS=Canis familiaris GN=FRAS1 PE=4 SV=1;>tr|J9P6T8|J9P6T8_CANFA Uncharacterized protein OS=Canis familiaris GN=	1	1	1	1	1	173310	1	1	NR	NR	NR	NR
ENSCAFT00000000476	fucosidase, alpha-L- 2, plasma	FUCA2	F1P8G4	397	>tr|F1P8G4|F1P8G4_CANFA Uncharacterized protein (Fragment) OS=Canis familiaris GN=FUCA2 PE=4 SV=1	1	1	1	1	1	1972400	1	1	NR	NR	NR	NR
ENSCAFT00000023609	fucosyltransferase 11 (alpha (1,3) fucosyltransferase)	FUT11	E2RE70	493	>tr|E2RE70|E2RE70_CANFA Uncharacterized protein OS=Canis familiaris GN=FUT11 PE=3 SV=2	1	1	1	1	256930	1	1	1	NR	NR	NR	NR
ENSCAFT00000012407	polypeptide N-acetylgalactosaminyltransferase 6	GALNT6	F1Q0N5	622	>tr|F1Q0N5|F1Q0N5_CANFA Uncharacterized protein OS=Canis familiaris GN=GALNT6 PE=4 SV=2	1	1	1	1	1	100340	1	1	NR	NR	NR	NR
ENSCAFT00000017257	growth associated protein 43	GAP43	E2R1X9	243	>tr|E2R1X9|E2R1X9_CANFA Uncharacterized protein OS=Canis familiaris GN=GAP43 PE=4 SV=1	1	1	1	1	5025600	3344700	1	1	4185150	1.68363e-07	4185150	1.76906e-05
ENSCAFT00000035676	growth arrest-specific 1	GAS1	E2R2S1	343	>tr|E2R2S1|E2R2S1_CANFA Uncharacterized protein OS=Canis familiaris GN=GAS1 PE=4 SV=1	1	1	1	1	1	5569700	1	1	NR	NR	NR	NR
ENSCAFT00000004725	group-specific component (vitamin D binding protein)	GC	E2R5W6	474	>tr|E2R5W6|E2R5W6_CANFA Uncharacterized protein OS=Canis familiaris GN=GC PE=4 SV=2;>tr|F1P841|F1P841_CANFA Uncharacterized protein OS=Canis familiaris GN=GC PE=4 SV=2	1	1	1	1	1	341630	1	1	NR	NR	NR	NR
ENSCAFT00000049610	GLI pathogenesis-related 2	GLIPR2	J9NX46	153	>tr|J9NX46|J9NX46_CANFA Uncharacterized protein OS=Canis familiaris GN=GLIPR2 PE=4 SV=1	1	1	1	1	6157500	1	1	1	NR	NR	NR	NR
ENSCAFT00000030695	Canis lupus familiaris guanine nucleotide binding protein (G protein), gamma 10 (GNG10), mRNA.	GNG10	E2R9G5	68	>tr|E2R9G5|E2R9G5_CANFA Guanine nucleotide-binding protein subunit gamma OS=Canis familiaris GN=GNG10 PE=3 SV=1	1	1	1	1	1	633920	1	1	NR	NR	NR	NR
ENSCAFT00000021789	Canis lupus familiaris integrin, beta 3 (platelet glycoprotein IIIa, antigen CD61) (ITGB3), mRNA.	GPIIIa	O97702	784	>tr|O97702|O97702_CANFA Integrin beta OS=Canis familiaris GN=GPIIIa PE=2 SV=1;>tr|F1PPG5|F1PPG5_CANFA Integrin beta (Fragment) OS=Canis familiaris GN=ITGB3 PE=3 SV=1;>tr|Q9TUN7|Q9TUN7_CANFA Integrin beta OS=Canis familiaris GN=GPIIIa PE=2 SV=1	1	1	1	1	1599200	1682500	1	1	1.64085e+06	0.000132344	1.64085e+06	0.00202753
ENSCAFT00000022815	GrpE-like 1, mitochondrial (E. coli)	GRPEL1	E2RAZ6	230	>tr|E2RAZ6|E2RAZ6_CANFA GrpE protein homolog OS=Canis familiaris GN=GRPEL1 PE=3 SV=2	1	1	1	1	102840	1	1	1	NR	NR	NR	NR
ENSCAFT00000048854	Uncharacterized protein	GSTA3	J9P0V7	223	>tr|J9P0V7|J9P0V7_CANFA Glutathione S-transferase OS=Canis familiaris GN=GSTA3 PE=3 SV=1;>tr|F1PPT0|F1PPT0_CANFA Glutathione S-transferase OS=Canis familiaris GN=GSTA3 PE=3 SV=2;>tr|A0A060KSW1|A0A060KSW1_CANFA Glutathione S-transferase OS=Canis familiaris	1	1	1	1	1	488880	1	1	NR	NR	NR	NR
ENSCAFT00000028088	Beta-hexosaminidase	HEXA	E2RIM8	529	>tr|E2RIM8|E2RIM8_CANFA Beta-hexosaminidase OS=Canis familiaris GN=HEXA PE=3 SV=2	1	1	1	1	2690300	2814100	1	1	2752200	1.80183e-05	2752200	0.000245957
ENSCAFT00000037525	Uncharacterized protein	HIST1H1D	E2RRD2	218	>tr|E2RRD2|E2RRD2_CANFA Uncharacterized protein OS=Canis familiaris GN=HIST1H1D PE=3 SV=2	1	1	1	1	1	2709200	1	1	NR	NR	NR	NR
ENSCAFT00000004100	HSPA (heat shock 70kDa) binding protein, cytoplasmic cochaperone 1	HSPBP1	E2QZB3	357	>tr|E2QZB3|E2QZB3_CANFA Uncharacterized protein OS=Canis familiaris GN=HSPBP1 PE=4 SV=1	1	1	1	1	1	255990	1	1	NR	NR	NR	NR
ENSCAFT00000004068	interleukin 11	IL11	F1PPR5	196	>tr|F1PPR5|F1PPR5_CANFA Uncharacterized protein (Fragment) OS=Canis familiaris GN=IL11 PE=4 SV=2	1	1	1	1	919570	1	1	1	NR	NR	NR	NR
ENSCAFT00000046291	inner centromere protein antigens 135/155kDa	INCENP	J9NZS6	807	>tr|J9NZS6|J9NZS6_CANFA Uncharacterized protein OS=Canis familiaris GN=INCENP PE=4 SV=1;>tr|F6XU88|F6XU88_CANFA Uncharacterized protein OS=Canis familiaris GN=INCENP PE=4 SV=1	1	1	1	1	243330	1	1	1	NR	NR	NR	NR
ENSCAFT00000046049	integrin, alpha 6	ITGA6	J9NVU0	1073	>tr|J9NVU0|J9NVU0_CANFA Uncharacterized protein OS=Canis familiaris GN=ITGA6 PE=3 SV=1;>tr|E2RL88|E2RL88_CANFA Uncharacterized protein OS=Canis familiaris GN=ITGA6 PE=3 SV=2	1	1	1	1	3247900	1101600	1	1	2174750	7.64164e-05	2174750	0.000841907
ENSCAFT00000044108	inosine triphosphatase (nucleoside triphosphate pyrophosphatase)	ITPA	J9P4A1	192	>tr|J9P4A1|J9P4A1_CANFA Inosine triphosphate pyrophosphatase OS=Canis familiaris GN=ITPA PE=3 SV=1	1	1	1	1	2192800	1094100	1	1	1643450	0.00014842	1643450	0.00203575
ENSCAFT00000017097	karyopherin alpha 6 (importin alpha 7)	KPNA6	F1PM77	536	>tr|F1PM77|F1PM77_CANFA Importin subunit alpha OS=Canis familiaris GN=KPNA6 PE=3 SV=2;>tr|J9NST3|J9NST3_CANFA Uncharacterized protein (Fragment) OS=Canis familiaris GN=KPNA6 PE=4 SV=1;>tr|J9NTP2|J9NTP2_CANFA Importin subunit alpha OS=Canis familiaris GN=KP	1	1	1	1	531090	1777500	1	1	1154295	0.000599427	1154295	0.00340041
ENSCAFT00000022271	LanC lantibiotic synthetase component C-like 1 (bacterial)	LANCL1	E2RQR4	399	>tr|E2RQR4|E2RQR4_CANFA Uncharacterized protein OS=Canis familiaris GN=LANCL1 PE=4 SV=1	1	1	1	1	525900	1	1	1	NR	NR	NR	NR
ENSCAFT00000025201	leprecan-like 4	LEPREL4	E2QYG5	443	>tr|E2QYG5|E2QYG5_CANFA Uncharacterized protein OS=Canis familiaris GN=LEPREL4 PE=4 SV=1	1	1	1	1	1434500	2635600	1	1	2.03505e+06	7.5241e-05	2.03505e+06	0.00106254
ENSCAFT00000045487	lipoma HMGIC fusion partner-like 2	LHFPL2	J9P9A6	187	>tr|J9P9A6|J9P9A6_CANFA Uncharacterized protein (Fragment) OS=Canis familiaris GN=LHFPL2 PE=4 SV=1	1	1	1	1	1	169310	1	1	NR	NR	NR	NR
ENSCAFT00000035174	lipase A, lysosomal acid, cholesterol esterase	LIPA	E2R455	398	>tr|E2R455|E2R455_CANFA Lipase OS=Canis familiaris GN=LIPA PE=3 SV=2;>tr|E2QXS1|E2QXS1_CANFA Uncharacterized protein (Fragment) OS=Canis familiaris GN=LIPA PE=4 SV=2	1	1	1	1	1	825130	1	1	NR	NR	NR	NR
ENSCAFT00000001467	Uncharacterized protein	MAN1A1	F1PS30	584	>tr|F1PS30|F1PS30_CANFA alpha-1,2-Mannosidase (Fragment) OS=Canis familiaris GN=MAN1A1 PE=3 SV=1;>tr|J9P4A6|J9P4A6_CANFA alpha-1,2-Mannosidase OS=Canis familiaris GN=MAN1A1 PE=3 SV=1	1	1	1	1	2684800	1555700	1	1	2120250	7.97403e-05	2120250	0.000882904
ENSCAFT00000027334	Uncharacterized protein	MAN2B1	F1PKB2	1007	>tr|F1PKB2|F1PKB2_CANFA Alpha-mannosidase OS=Canis familiaris GN=MAN2B1 PE=3 SV=2	1	1	1	1	1	258520	1	1	NR	NR	NR	NR
ENSCAFT00000017140	mannosidase, beta A, lysosomal	MANBA	F1PLE9	885	>tr|F1PLE9|F1PLE9_CANFA Uncharacterized protein OS=Canis familiaris GN=MANBA PE=4 SV=2	1	1	1	1	1	751870	1	1	NR	NR	NR	NR
ENSCAFT00000016292	mesencephalic astrocyte-derived neurotrophic factor	MANF	E2RPU0	185	>tr|E2RPU0|E2RPU0_CANFA Uncharacterized protein (Fragment) OS=Canis familiaris GN=MANF PE=4 SV=2	1	1	1	1	578690	1	1	1	NR	NR	NR	NR
ENSCAFT00000013656	muscleblind-like splicing regulator 1	MBNL1	F6UUJ0	387	>tr|F6UUJ0|F6UUJ0_CANFA Uncharacterized protein OS=Canis familiaris GN=MBNL1 PE=4 SV=1;>tr|F6UU15|F6UU15_CANFA Uncharacterized protein OS=Canis familiaris GN=MBNL1 PE=4 SV=1;>tr|F1PKP2|F1PKP2_CANFA Uncharacterized protein OS=Canis familiaris GN=MBNL2 PE=4	1	1	1	1	319620	1	1	1	NR	NR	NR	NR
ENSCAFT00000010287	methionyl aminopeptidase 2	METAP2	E2R1P4	478	>tr|E2R1P4|E2R1P4_CANFA Methionine aminopeptidase 2 OS=Canis familiaris GN=METAP2 PE=3 SV=2;>tr|E2R1P9|E2R1P9_CANFA Methionine aminopeptidase 2 OS=Canis familiaris GN=METAP2 PE=3 SV=2	1	1	1	1	1	813210	1	1	NR	NR	NR	NR
ENSCAFT00000043241	MMS22-like, DNA repair protein	MMS22L	J9NWN2	891	>tr|J9NWN2|J9NWN2_CANFA Uncharacterized protein OS=Canis familiaris GN=MMS22L PE=4 SV=1;>tr|J9PBI2|J9PBI2_CANFA Uncharacterized protein OS=Canis familiaris GN=MMS22L PE=4 SV=1;>tr|F1PF21|F1PF21_CANFA Uncharacterized protein OS=Canis familiaris GN=MMS22L PE	1	1	1	1	1	158800	1	1	NR	NR	NR	NR
ENSCAFT00000017012	N(alpha)-acetyltransferase 50, NatE catalytic subunit	NAA50	F1PPR1	137	>tr|F1PPR1|F1PPR1_CANFA Uncharacterized protein OS=Canis familiaris GN=NAA50 PE=4 SV=2	1	1	1	1	1	505420	1	1	NR	NR	NR	NR
ENSCAFT00000006679	neuron-derived neurotrophic factor	NDNF	E2RTM5	568	>tr|E2RTM5|E2RTM5_CANFA Uncharacterized protein OS=Canis familiaris GN=NDNF PE=4 SV=1	1	1	1	1	1620800	1	1	1	NR	NR	NR	NR
ENSCAFT00000013655	NDRG family member 3	NDRG3	F6UUK1	330	>tr|F6UUK1|F6UUK1_CANFA Uncharacterized protein OS=Canis familiaris GN=NDRG3 PE=4 SV=1;>tr|E2QSD6|E2QSD6_CANFA Uncharacterized protein OS=Canis familiaris GN=NDRG3 PE=4 SV=1	1	1	1	1	793210	1406000	1	1	1099605	0.00085054	1099605	0.00325636
ENSCAFT00000045031	neural precursor cell expressed, developmentally down-regulated 4-like, E3 ubiquitin protein ligase	NEDD4L	J9NXT6	854	>tr|J9NXT6|J9NXT6_CANFA E3 ubiquitin-protein ligase OS=Canis familiaris GN=NEDD4L PE=4 SV=1;>tr|F1PV82|F1PV82_CANFA Uncharacterized protein (Fragment) OS=Canis familiaris GN=NEDD4L PE=4 SV=2	1	1	1	1	290280	1	1	1	NR	NR	NR	NR
ENSCAFT00000032508	neuronal growth regulator 1	NEGR1	F1P6V5	415	>tr|F1P6V5|F1P6V5_CANFA Uncharacterized protein OS=Canis familiaris GN=NEGR1 PE=4 SV=2	1	1	1	1	1132000	1	1	1	NR	NR	NR	NR
ENSCAFT00000026967	NIMA-related kinase 9	NEK9	E2QYP0	976	>tr|E2QYP0|E2QYP0_CANFA Uncharacterized protein OS=Canis familiaris GN=NEK9 PE=4 SV=1	1	1	1	1	1	131480	1	1	NR	NR	NR	NR
ENSCAFT00000000988	sialidase 1 (lysosomal sialidase)	NEU1	F1P9W6	415	>tr|F1P9W6|F1P9W6_CANFA Uncharacterized protein OS=Canis familiaris GN=NEU1 PE=4 SV=2	1	1	1	1	1051000	1	1	1	NR	NR	NR	NR
ENSCAFT00000023313	nidogen 2 (osteonidogen)	NID2	F1P7Y6	759	>tr|F1P7Y6|F1P7Y6_CANFA Uncharacterized protein OS=Canis familiaris GN=NID2 PE=4 SV=2	1	1	1	1	154470	1	1	1	NR	NR	NR	NR
ENSCAFT00000020199	nitrilase 1	NIT1	F1PLS8	549	>tr|F1PLS8|F1PLS8_CANFA Uncharacterized protein OS=Canis familiaris GN=NIT1 PE=4 SV=2	1	1	1	1	1344500	798690	1	1	1071595	0.00101641	1071595	0.00329943
ENSCAFT00000006098	neuropilin 1	NRP1	F6UNY1	925	>tr|F6UNY1|F6UNY1_CANFA Uncharacterized protein OS=Canis familiaris GN=NRP1 PE=4 SV=1	1	1	1	1	397230	1	1	1	NR	NR	NR	NR
ENSCAFT00000010328	netrin 4	NTN4	E2QZY0	628	>tr|E2QZY0|E2QZY0_CANFA Uncharacterized protein OS=Canis familiaris GN=NTN4 PE=4 SV=2	1	1	1	1	439970	1	1	1	NR	NR	NR	NR
ENSCAFT00000014855	olfactomedin-like 3	OLFML3	F1PQV4	407	>tr|F1PQV4|F1PQV4_CANFA Uncharacterized protein OS=Canis familiaris GN=OLFML3 PE=4 SV=2	1	1	1	1	520250	1	1	1	NR	NR	NR	NR
ENSCAFT00000010157	piccolo presynaptic cytomatrix protein	PCLO	F1Q2N0	4881	>tr|F1Q2N0|F1Q2N0_CANFA Uncharacterized protein (Fragment) OS=Canis familiaris GN=PCLO PE=4 SV=2	1	1	1	1	14402000	1	1	1	NR	NR	NR	NR
ENSCAFT00000022767	procollagen C-endopeptidase enhancer	PCOLCE	E2RC23	458	>tr|E2RC23|E2RC23_CANFA Uncharacterized protein OS=Canis familiaris GN=PCOLCE PE=4 SV=1	1	1	1	1	59788000	50491000	1	1	5.51395e+07	1.79455e-50	5.51395e+07	1.46341e-23
ENSCAFT00000012102	programmed cell death 5	PDCD5	F1Q4K1	111	>tr|F1Q4K1|F1Q4K1_CANFA Uncharacterized protein OS=Canis familiaris GN=PDCD5 PE=4 SV=2	1	1	1	1	1	883080	1	1	NR	NR	NR	NR
ENSCAFT00000044398	phosphodiesterase 1B, calmodulin-dependent	PDE1B	J9NYV0	535	>tr|J9NYV0|J9NYV0_CANFA Uncharacterized protein OS=Canis familiaris GN=PDE1B PE=4 SV=1	1	1	1	1	1	825690	1	1	NR	NR	NR	NR
ENSCAFT00000013648	platelet derived growth factor C	PDGFC	F1PGJ9	305	>tr|F1PGJ9|F1PGJ9_CANFA Uncharacterized protein (Fragment) OS=Canis familiaris GN=PDGFC PE=3 SV=2;>tr|J9P964|J9P964_CANFA Uncharacterized protein OS=Canis familiaris GN=PDGFC PE=4 SV=1	1	1	1	1	1	1107100	1	1	NR	NR	NR	NR
ENSCAFT00000011162	platelet-derived growth factor receptor-like	PDGFRL	E2RH80	375	>tr|E2RH80|E2RH80_CANFA Uncharacterized protein OS=Canis familiaris GN=PDGFRL PE=4 SV=1	1	1	1	1	1	978720	1	1	NR	NR	NR	NR
ENSCAFT00000026959	phosphoribosylformylglycinamidine synthase	PFAS	E2QYQ9	1341	>tr|E2QYQ9|E2QYQ9_CANFA Uncharacterized protein OS=Canis familiaris GN=PFAS PE=4 SV=1	1	1	1	1	206310	1	1	1	NR	NR	NR	NR
ENSCAFT00000008628	phospholipase D family, member 3	PLD3	E2QVP0	490	>tr|E2QVP0|E2QVP0_CANFA Uncharacterized protein OS=Canis familiaris GN=PLD3 PE=4 SV=1	1	1	1	1	1	705470	1	1	NR	NR	NR	NR
ENSCAFT00000025028	Uncharacterized protein	PLP2	F1Q4I3	149	>tr|F1Q4I3|F1Q4I3_CANFA Uncharacterized protein (Fragment) OS=Canis familiaris GN=PLP2 PE=4 SV=2	1	1	1	1	706980	1	1	1	NR	NR	NR	NR
ENSCAFT00000047367	protein phosphatase 1, regulatory (inhibitor) subunit 2	PPP1R2	J9NWE6	205	>tr|J9NWE6|J9NWE6_CANFA Uncharacterized protein OS=Canis familiaris GN=PPP1R2 PE=4 SV=1;>tr|A8VHU1|A8VHU1_CANFA Cardiac inhibitor-2 OS=Canis familiaris PE=2 SV=1	1	1	1	1	1	605510	1	1	NR	NR	NR	NR
ENSCAFT00000025757	serpin peptidase inhibitor, clade E (nexin, plasminogen activator inhibitor type 1), member 2	SERPINE2	F6Y2H4	397	>tr|F6Y2H4|F6Y2H4_CANFA Uncharacterized protein OS=Canis familiaris GN=SERPINE2 PE=3 SV=1	90178	219800	1	1	68597000	139430000	6.45207e-06	0.00580384	104013500	1.1612e-58	671.102	4.73503e-09
ENSCAFT00000043930	proline-rich acidic protein 1	PRAP1	J9P257	146	>tr|J9P257|J9P257_CANFA Uncharacterized protein (Fragment) OS=Canis familiaris GN=PRAP1 PE=4 SV=1	1	1	1	1	4887200	4060500	1	1	4473850	6.31721e-08	4473850	8.00133e-06
ENSCAFT00000004721	protease, serine, 35	PRSS35	J9NXJ3	412	>tr|J9NXJ3|J9NXJ3_CANFA Uncharacterized protein OS=Canis familiaris GN=PRSS35 PE=3 SV=1	1	1	1	1	1	1076800	1	1	NR	NR	NR	NR
ENSCAFT00000037648	proteasome (prosome, macropain) 26S subunit, non-ATPase, 10	PSMD10	E2RA22	226	>tr|E2RA22|E2RA22_CANFA Uncharacterized protein OS=Canis familiaris GN=PSMD10 PE=4 SV=1	1	1	1	1	682320	1	1	1	NR	NR	NR	NR
ENSCAFT00000031047	Canis lupus familiaris prostaglandin D2 synthase 21kDa (brain) (PTGDS), mRNA.	PTGDS	Q9XS65	191	>sp|Q9XS65|PTGDS_CANFA Prostaglandin-H2 D-isomerase OS=Canis familiaris GN=PTGDS PE=2 SV=1	1	1	1	1	300970	1	1	1	NR	NR	NR	NR
ENSCAFT00000027332	small nuclear ribonucleoprotein D3 polypeptide 18kDa	SNRPD3	J9P8R0	126	>tr|J9P8R0|J9P8R0_CANFA Uncharacterized protein OS=Canis familiaris GN=SNRPD3 PE=4 SV=1;>tr|E2RQ80|E2RQ80_CANFA Uncharacterized protein OS=Canis familiaris GN=SNRPD3 PE=4 SV=1	229010	1992300	2212700	1966100	1368900	1546600	1.88123	0.776436	0.697688	0.951093	1.31251	0.90675
ENSCAFT00000019697	RNA binding motif protein 14	RBM14	E2RS43	669	>tr|E2RS43|E2RS43_CANFA Uncharacterized protein OS=Canis familiaris GN=RBM14 PE=4 SV=1	1	1	1	1	117090	1	1	1	NR	NR	NR	NR
ENSCAFT00000025800	RELT-like 1	RELL1	E2QUZ0	271	>tr|E2QUZ0|E2QUZ0_CANFA Uncharacterized protein OS=Canis familiaris GN=RELL1 PE=4 SV=2	1	1	1	1	1	694920	1	1	NR	NR	NR	NR
ENSCAFT00000021931	Ribulose-phosphate 3-epimerase	RPE	F6V404	228	>tr|F6V404|F6V404_CANFA Ribulose-phosphate 3-epimerase OS=Canis familiaris GN=RPE PE=3 SV=1	1	1	1	1	1	509100	1	1	NR	NR	NR	NR
ENSCAFT00000019531	SEC23 interacting protein	SEC23IP	F1PQ80	1005	>tr|F1PQ80|F1PQ80_CANFA Uncharacterized protein OS=Canis familiaris GN=SEC23IP PE=4 SV=2	1	1	1	1	1	245350	1	1	NR	NR	NR	NR
ENSCAFT00000010021	sialic acid binding Ig-like lectin 1, sialoadhesin	SIGLEC1	L7N077	186	>tr|L7N077|L7N077_CANFA Uncharacterized protein OS=Canis familiaris GN=SIGLEC1 PE=4 SV=1;>tr|E2REP6|E2REP6_CANFA Uncharacterized protein OS=Canis familiaris GN=SIGLEC1 PE=4 SV=2	1	1	1	1	1	497430	1	1	NR	NR	NR	NR
ENSCAFT00000028330	solute carrier family 39 (zinc transporter), member 6	SLC39A6	E2RMA6	735	>tr|E2RMA6|E2RMA6_CANFA Uncharacterized protein OS=Canis familiaris GN=SLC39A6 PE=4 SV=2	1	1	1	1	1	158800	1	1	NR	NR	NR	NR
ENSCAFT00000012365	Uncharacterized protein	SLC4A8	F1Q0T2	1083	>tr|F1Q0T2|F1Q0T2_CANFA Uncharacterized protein (Fragment) OS=Canis familiaris GN=SLC4A8 PE=4 SV=2	1	1	1	1	1	260930	1	1	NR	NR	NR	NR
ENSCAFT00000016857	hyaluronoglucosaminidase 1	HYAL1	F1PSX9	389	>tr|F1PSX9|F1PSX9_CANFA Hyaluronidase OS=Canis familiaris GN=HYAL1 PE=3 SV=2	55776000	35633000	24117000	27416000	6329400	4061400	0.563763	0.390172	0.201634	0.128384	0.113674	0.0144805
ENSCAFT00000014759	serine/arginine-rich splicing factor 6	SRSF6	F1PTE0	344	>tr|F1PTE0|F1PTE0_CANFA Uncharacterized protein OS=Canis familiaris GN=SRSF6 PE=4 SV=2;>tr|F1PEZ0|F1PEZ0_CANFA Uncharacterized protein OS=Canis familiaris GN=SRSF4 PE=4 SV=2	1	1	1	1	496510	1	1	1	NR	NR	NR	NR
ENSCAFT00000045783	slingshot protein phosphatase 2	SSH2	J9NY81	1421	>tr|J9NY81|J9NY81_CANFA Uncharacterized protein OS=Canis familiaris GN=SSH2 PE=4 SV=1;>tr|F1PIV9|F1PIV9_CANFA Uncharacterized protein (Fragment) OS=Canis familiaris GN=SSH2 PE=4 SV=2	1	1	1	1	1	133700	1	1	NR	NR	NR	NR
ENSCAFT00000030754	transcription elongation factor B (SIII), polypeptide 2 (18kDa, elongin B)	TCEB2	F1Q2Y7	114	>tr|F1Q2Y7|F1Q2Y7_CANFA Uncharacterized protein (Fragment) OS=Canis familiaris GN=TCEB2 PE=4 SV=2;>tr|J9P8V5|J9P8V5_CANFA Uncharacterized protein OS=Canis familiaris GN=TCEB2 PE=4 SV=1	1	1	1	1	1	341380	1	1	NR	NR	NR	NR
ENSCAFT00000046463	translocase of inner mitochondrial membrane 9 homolog (yeast)	TIMM9	J9NRU3	89	>tr|J9NRU3|J9NRU3_CANFA Uncharacterized protein OS=Canis familiaris GN=TIMM9 PE=4 SV=1	1	1	1	1	530510	1	1	1	NR	NR	NR	NR
ENSCAFT00000007855	transmembrane protein 177	TMEM177	E2RK90	311	>tr|E2RK90|E2RK90_CANFA Uncharacterized protein OS=Canis familiaris GN=TMEM177 PE=4 SV=1	1	1	1	1	1	1671500	1	1	NR	NR	NR	NR
ENSCAFT00000031797	torsin family 1, member B (torsin B)	TOR1B	F1PD54	342	>tr|F1PD54|F1PD54_CANFA Uncharacterized protein (Fragment) OS=Canis familiaris GN=TOR1B PE=4 SV=2	1	1	1	1	1	1540000	1	1	NR	NR	NR	NR
ENSCAFT00000026867	tropomyosin 1 (alpha)	TPM1	F1P916	278	>tr|F1P916|F1P916_CANFA Uncharacterized protein OS=Canis familiaris GN=TPM1 PE=3 SV=2	1	1	1	1	787130	1642200	1	1	1214665	0.000444395	1214665	0.00330325
ENSCAFT00000045139	tetraspanin 4	TSPAN4	J9P8W6	356	>tr|J9P8W6|J9P8W6_CANFA Tetraspanin OS=Canis familiaris GN=TSPAN4 PE=3 SV=1	1	1	1	1	7453400	4027900	1	1	5740650	1.27758e-09	5740650	1.04971e-06
ENSCAFT00000009654	WD repeat domain 87	WDR87	E2R8N9	2733	>tr|E2R8N9|E2R8N9_CANFA Uncharacterized protein OS=Canis familiaris GN=WDR87 PE=4 SV=2	1	1	1	1	1685800	1	1	1	NR	NR	NR	NR
ENSCAFT00000007054	Uncharacterized protein		F1PSK8	405	>tr|F1PSK8|F1PSK8_CANFA Uncharacterized protein (Fragment) OS=Canis familiaris PE=3 SV=1;>tr|J9P219|J9P219_CANFA Uncharacterized protein (Fragment) OS=Canis familiaris PE=3 SV=1;>sp|O97578|CATC_CANFA Dipeptidyl peptidase 1 (Fragment) OS=Canis familiaris GN	1	1	1	1	3418800	2428100	1	1	2923450	1.00051e-05	2923450	0.000166156
ENSCAFT00000006742	Uncharacterized protein		E2R4E5	135	>tr|E2R4E5|E2R4E5_CANFA Uncharacterized protein OS=Canis familiaris PE=4 SV=1;>sp|E2RKA8|RL32_CANFA 60S ribosomal protein L32 OS=Canis familiaris GN=RPL32 PE=1 SV=1;>tr|J9PAU6|J9PAU6_CANFA 60S ribosomal protein L32 OS=Canis familiaris GN=RPL32 PE=4 SV=1;>t	1	1	1	1	1	1647800	1	1	NR	NR	NR	NR
ENSCAFT00000015865	Elongation factor 1-alpha		J9P830	457	>tr|J9P830|J9P830_CANFA Elongation factor 1-alpha OS=Canis familiaris PE=3 SV=1	1	1	1	1	1	224300	1	1	NR	NR	NR	NR
0	#N/A		C5NM83	425	>tr|C5NM83|C5NM83_CANFA Chromogranin A (Fragment) OS=Canis familiaris PE=2 SV=1;>tr|F1PVR5|F1PVR5_CANFA Uncharacterized protein OS=Canis familiaris GN=CHGA PE=4 SV=2	1	1	1	1	1	775270	1	1	NR	NR	NR	NR
ENSCAFT00000043166	Uncharacterized protein		J9NRN6	116	>tr|J9NRN6|J9NRN6_CANFA Uncharacterized protein OS=Canis familiaris PE=3 SV=1	1	1	1	1	1	84852	1	1	NR	NR	NR	NR
ENSCAFT00000039852	Uncharacterized protein		F1Q249	99	>tr|F1Q249|F1Q249_CANFA Uncharacterized protein OS=Canis familiaris PE=4 SV=2;>tr|J9NWA8|J9NWA8_CANFA Uncharacterized protein OS=Canis familiaris GN=LOC102155424 PE=4 SV=1;>tr|F1PLY9|F1PLY9_CANFA Uncharacterized protein (Fragment) OS=Canis familiaris GN=LO	1	1	1	1	884190	827370	1	1	855780	0.0020723	855780	0.00336889
ENSCAFT00000014233	Uncharacterized protein		J9P4N2	88	>tr|J9P4N2|J9P4N2_CANFA Uncharacterized protein OS=Canis familiaris PE=4 SV=1	1	1	1	1	1	834900	1	1	NR	NR	NR	NR
ENSCAFT00000046935	eukaryotic translation initiation factor 1B		J9P1M0	69	>tr|J9P1M0|J9P1M0_CANFA Uncharacterized protein OS=Canis familiaris PE=4 SV=1	1	1	1	1	1	207660	1	1	NR	NR	NR	NR
ENSCAFT00000048771	inositol(myo)-1(or 4)-monophosphatase 1	IMPA1	J9P7W8	277	>tr|J9P7W8|J9P7W8_CANFA Uncharacterized protein OS=Canis familiaris GN=IMPA1 PE=4 SV=1	2383300	851090	1005900	1436100	1234000	941070	0.755011	0.902976	0.890692	0.859738	0.672482	0.859232
ENSCAFT00000022041	procollagen-lysine, 2-oxoglutarate 5-dioxygenase 3	PLOD3	E2RTL4	740	>tr|E2RTL4|E2RTL4_CANFA Uncharacterized protein OS=Canis familiaris GN=PLOD3 PE=4 SV=2	66739000	58609000	31512000	34398000	91956000	86248000	0.525816	0.277491	2.70375	0.00253329	1.42167	0.633696
ENSCAFT00000026182	procollagen-lysine, 2-oxoglutarate 5-dioxygenase 1	PLOD1	F1P9Z8	727	>tr|F1P9Z8|F1P9Z8_CANFA Uncharacterized protein OS=Canis familiaris GN=PLOD1 PE=4 SV=2;>tr|G4V2B6|G4V2B6_CANFA Procollagen-lysine 1, 2-oxoglutarate 5-dioxygenase 1 OS=Canis familiaris GN=PLOD1 PE=2 SV=1	43822000	27154000	15152000	14501000	85297000	68325000	0.417789	0.208413	5.18066	8.75077e-05	2.16442	0.3165
ENSCAFT00000012961	procollagen-lysine, 2-oxoglutarate 5-dioxygenase 2	PLOD2	F1PZL5	766	>tr|F1PZL5|F1PZL5_CANFA Uncharacterized protein OS=Canis familiaris GN=PLOD2 PE=4 SV=2	13757000	11043000	3277200	3773900	7886400	5344400	0.284319	0.154395	1.87642	0.29065	0.5335	0.55816
ENSCAFT00000043789	glyoxalase I	GLO1	J9NRV6	184	>tr|J9NRV6|J9NRV6_CANFA Lactoylglutathione lyase OS=Canis familiaris GN=GLO1 PE=3 SV=1	1	1545400	1294700	1570500	1266200	1337600	NR	NR	0.908767	0.847109	NR	NR
ENSCAFT00000042781	CD55 molecule, decay accelerating factor for complement (Cromer blood group)	CD55	J9NTG7	557	>tr|J9NTG7|J9NTG7_CANFA Uncharacterized protein OS=Canis familiaris GN=CD55 PE=4 SV=1;>tr|F1PCI2|F1PCI2_CANFA Uncharacterized protein OS=Canis familiaris GN=CD55 PE=4 SV=2;>tr|J9PB23|J9PB23_CANFA Uncharacterized protein OS=Canis familiaris GN=CD55 PE=4 SV=	8583800	12699000	4086900	4669600	7904400	8410800	0.411436	0.320994	1.86321	0.221521	0.766591	0.803979
ENSCAFT00000030233	lipase, endothelial	LIPG	E2R774	504	>tr|E2R774|E2R774_CANFA Uncharacterized protein OS=Canis familiaris GN=LIPG PE=3 SV=2	22208000	11386000	5848000	5419600	6296600	3815000	0.335405	0.176792	0.897405	0.730206	0.300994	0.252454
ENSCAFT00000030201	carboxypeptidase D	CPD	E2R830	1379	>tr|E2R830|E2R830_CANFA Uncharacterized protein OS=Canis familiaris GN=CPD PE=4 SV=1	1989200	2456400	1866100	1	3122400	2638000	NR	NR	NR	NR	1.29575	0.878905
ENSCAFT00000023831	microtubule associated serine/threonine kinase 3	MAST3	E2RDE4	1303	>tr|E2RDE4|E2RDE4_CANFA Uncharacterized protein OS=Canis familiaris GN=MAST3 PE=4 SV=2;>tr|E2RDG2|E2RDG2_CANFA Uncharacterized protein OS=Canis familiaris GN=MAST3 PE=4 SV=1	1	1	95934	1	1	1	NR	NR	NR	NR	1	1
ENSCAFT00000036655	peptidyl-prolyl cis-trans isomerase FKBP1A	FKBP1A	F1PYQ2	140	>tr|F1PYQ2|F1PYQ2_CANFA Peptidyl-prolyl cis-trans isomerase OS=Canis familiaris GN=FKBP1A PE=4 SV=2;>tr|F1PWN3|F1PWN3_CANFA Peptidyl-prolyl cis-trans isomerase (Fragment) OS=Canis familiaris PE=4 SV=2	7366000	8125200	7788800	7671300	17646000	20355000	0.997992	0.998178	2.458	0.065038	2.45307	0.32917
0	#N/A	ADAM10	M1VEH7	673	>tr|M1VEH7|M1VEH7_CANFA Disintegrin and metalloproteinase domain-containing protein 10 OS=Canis familiaris GN=ADAM10 PE=2 SV=1;>tr|M1VKS2|M1VKS2_CANFA Disintegrin and metalloproteinase domain-containing protein 10 OS=Canis familiaris GN=ADAM10 PE=2 SV=1;>t	7662000	9526400	12186000	11926000	8351800	9516300	1.40281	0.666862	0.741046	0.819704	1.03954	0.971233
ENSCAFT00000024055	TIMP metallopeptidase inhibitor 1	TIMP1	F1PQS2	257	>tr|F1PQS2|F1PQS2_CANFA Metalloproteinase inhibitor 1 OS=Canis familiaris GN=TIMP1 PE=4 SV=2;>sp|P81546|TIMP1_CANFA Metalloproteinase inhibitor 1 OS=Canis familiaris GN=TIMP1 PE=1 SV=2;>tr|Q6QLW9|Q6QLW9_CANFA Tissue inhibitor of metalloproteinase 1 (Fragme	253900000	240500000	50215000	48308000	1336800000	947170000	0.199278	0.0034256	23.1821	2.73343e-13	4.61968	0.0312817
ENSCAFT00000030809	small glutamine-rich tetratricopeptide repeat (TPR)-containing, alpha	SGTA	F6XMP7	313	>tr|F6XMP7|F6XMP7_CANFA Uncharacterized protein OS=Canis familiaris GN=SGTA PE=4 SV=1	1648000	1606700	1566200	1655800	1	1	0.989953	0.996266	6.20732e-07	0.0014538	6.14496e-07	0.00215726
ENSCAFT00000044316	stanniocalcin 2	STC2	J9P095	302	>tr|J9P095|J9P095_CANFA Uncharacterized protein OS=Canis familiaris GN=STC2 PE=4 SV=1	5059900	3665300	4312900	4307000	1	1	0.987932	0.991785	2.32021e-07	2.15591e-05	2.29221e-07	1.17907e-05
ENSCAFT00000011647	ubiquitin-like modifier activating enzyme 2	UBA2	E2R837	640	>tr|E2R837|E2R837_CANFA Uncharacterized protein OS=Canis familiaris GN=UBA2 PE=3 SV=2	1497400	1239200	1401700	1292600	1	3591500	0.984543	0.994707	NR	NR	NR	NR
ENSCAFT00000019373	BCL2-associated athanogene 3	BAG3	E2RA27	579	>tr|E2RA27|E2RA27_CANFA Uncharacterized protein OS=Canis familiaris GN=BAG3 PE=4 SV=1	1	683490	671580	1	1	1	NR	NR	NR	NR	NR	NR
ENSCAFT00000046243	interleukin 1 receptor accessory protein	IL1RAP	J9P9X0	523	>tr|J9P9X0|J9P9X0_CANFA Uncharacterized protein OS=Canis familiaris GN=IL1RAP PE=4 SV=1;>tr|J9NU59|J9NU59_CANFA Uncharacterized protein (Fragment) OS=Canis familiaris GN=IL1RAP PE=4 SV=1;>tr|F1PIL9|F1PIL9_CANFA Uncharacterized protein (Fragment) OS=Canis f	908090	1528100	1178300	1169400	1	1	0.963677	0.987937	8.51898e-07	0.00322979	8.20954e-07	0.0033078
ENSCAFT00000012596	proprotein convertase subtilisin/kexin type 1	PCSK1	E2QX69	753	>tr|E2QX69|E2QX69_CANFA Uncharacterized protein OS=Canis familiaris GN=PCSK1 PE=3 SV=1	17193000	18246000	15768000	17872000	1	1	0.949237	0.937859	5.9453e-08	1.94421e-16	5.6435e-08	1.8989e-13
ENSCAFT00000049430	Uncharacterized protein	RPS26	J9P4R8	121	>tr|J9P4R8|J9P4R8_CANFA Uncharacterized protein OS=Canis familiaris GN=RPS26 PE=4 SV=1	452620	1	1	428760	2790000	1	NR	NR	NR	NR	NR	NR
0	#N/A	gns	Q32KH4	488	>tr|Q32KH4|Q32KH4_CANFA Glucosamine (N-acetyl)-6-sulfatase (Fragment) OS=Canis familiaris GN=gns PE=2 SV=1;>tr|F1P6L7|F1P6L7_CANFA Uncharacterized protein OS=Canis familiaris GN=GNS PE=4 SV=2	2726200	1643200	1	1	3356300	2128200	4.57729e-07	0.00119009	2.74225e+06	1.94885e-05	1.25521	0.895779
ENSCAFT00000020261	UDP-GlcNAc:betaGal beta-1,3-N-acetylglucosaminyltransferase 1	B3GNT1	E2RM44	415	>tr|E2RM44|E2RM44_CANFA Uncharacterized protein OS=Canis familiaris GN=B3GNT1 PE=4 SV=1	3488800	2767400	1820300	2304000	3319600	3091700	0.659234	0.805121	1.55452	0.530009	1.02479	0.98738
ENSCAFT00000003315	UDP-glucuronate decarboxylase 1	UXS1	F1PU61	414	>tr|F1PU61|F1PU61_CANFA Uncharacterized protein (Fragment) OS=Canis familiaris GN=UXS1 PE=4 SV=1	1	1	1	1	2453100	1229300	1	1	1.8412e+06	0.000104291	1.8412e+06	0.00145076
ENSCAFT00000050049	deoxyribonuclease II, lysosomal	DNASE2	J9JHU4	364	>tr|J9JHU4|J9JHU4_CANFA Uncharacterized protein OS=Canis familiaris GN=DNASE2 PE=4 SV=1;>tr|F1PSR6|F1PSR6_CANFA Uncharacterized protein OS=Canis familiaris GN=DNASE2 PE=4 SV=2	1	1729600	1624100	1	1	2608400	NR	NR	NR	NR	NR	NR
ENSCAFT00000013912	Canis lupus familiaris chemokine (C-C motif) ligand 17 (CCL17), mRNA.	CCL17	Q95N01	99	>sp|Q95N01|CCL17_CANFA C-C motif chemokine 17 OS=Canis familiaris GN=CCL17 PE=2 SV=1	33329000	41568000	34070000	36017000	1	1	0.935778	0.91971	2.8536e-08	4.98989e-27	2.67033e-08	4.2005e-21
ENSCAFT00000011241	Canis lupus familiaris prefoldin subunit 5 (PFDN5), mRNA.	PFDN5	E2RC92	154	>tr|E2RC92|E2RC92_CANFA Uncharacterized protein OS=Canis familiaris GN=PFDN5 PE=3 SV=1;>tr|E2RC90|E2RC90_CANFA Uncharacterized protein OS=Canis familiaris GN=PFDN5 PE=4 SV=1	1172100	607470	670490	957640	984430	843270	0.914901	0.973638	1.12258	0.78563	1.02705	0.99174
0	#N/A	HMGA1B	Q6UQF9	96	>tr|Q6UQF9|Q6UQF9_CANFA High mobility group HMGA1B OS=Canis familiaris GN=HMGA1B PE=2 SV=1;>tr|Q6UQF0|Q6UQF0_CANFA High mobiliy group protein A1B OS=Canis familiaris GN=HMGA1B PE=2 SV=1	2464700	1	2242000	1	1119400	1	NR	NR	NR	NR	NR	NR
ENSCAFT00000038806	Canis lupus familiaris palmitoyl-protein thioesterase 1 (PPT1), mRNA.	ppt1	Q5JZR0	306	>tr|Q5JZR0|Q5JZR0_CANFA Palmitoyl-protein thioesterase 1 OS=Canis familiaris GN=ppt1 PE=2 SV=1	1	1	1	1	2660500	3244600	1	1	2.95255e+06	9.17542e-06	2.95255e+06	0.00015757
ENSCAFT00000000293	syntaxin 7	STX7	E2R4Q2	261	>tr|E2R4Q2|E2R4Q2_CANFA Uncharacterized protein OS=Canis familiaris GN=STX7 PE=3 SV=2	1632500	1974300	1692400	1545900	1	912780	0.897832	0.959308	NR	NR	NR	NR
ENSCAFT00000001009	frizzled class receptor 6	FZD6	F1P9V1	712	>tr|F1P9V1|F1P9V1_CANFA Frizzled-6 OS=Canis familiaris GN=FZD6 PE=4 SV=1;>sp|Q8WMU5|FZD6_CANFA Frizzled-6 OS=Canis familiaris GN=FZD6 PE=2 SV=1;>tr|B8PZT3|B8PZT3_CANFA Frizzled 6 (Fragment) OS=Canis familiaris PE=2 SV=1	2543000	1106900	1797700	1464900	1	1	0.893888	0.957796	6.13008e-07	0.00136252	5.4796e-07	0.00150157
ENSCAFT00000015397	WAP four-disulfide core domain 2	WFDC2	F1PDT8	139	>tr|F1PDT8|F1PDT8_CANFA WAP four-disulfide core domain protein 2 (Fragment) OS=Canis familiaris GN=WFDC2 PE=4 SV=2	862910000	537380000	485890000	378820000	255290000	222000000	0.617522	0.353781	0.551965	0.762378	0.340851	0.152971
ENSCAFT00000001447	protein kinase C and casein kinase substrate in neurons 2	PACSIN2	F1PUE2	486	>tr|F1PUE2|F1PUE2_CANFA Uncharacterized protein OS=Canis familiaris GN=PACSIN2 PE=4 SV=2	1530500	1	1	1361600	1	1	NR	NR	NR	NR	NR	NR
ENSCAFT00000029385	angiopoietin-like 4	ANGPTL4	F1PLK4	412	>tr|F1PLK4|F1PLK4_CANFA Uncharacterized protein (Fragment) OS=Canis familiaris GN=ANGPTL4 PE=4 SV=1	1391700	1883900	1240000	1646600	1	1	0.881243	0.954197	6.92857e-07	0.00197458	6.10575e-07	0.00209684
ENSCAFT00000001105	Canis lupus familiaris insulin-like growth factor 2 receptor (IGF2R), mRNA.	IGF2R	F1PWR1	2438	>tr|F1PWR1|F1PWR1_CANFA Uncharacterized protein OS=Canis familiaris GN=IGF2R PE=4 SV=2;>tr|B1H0W0|B1H0W0_CANFA Cation-independent mannose-6-phosphate/insulin-like growth factor 2 receptor protein OS=Canis familiaris GN=CI-MPR/IGF2R PE=2 SV=1	1	1039100	907650	1	1	1	NR	NR	NR	NR	NR	NR
ENSCAFT00000018357	milk fat globule-EGF factor 8 protein	MFGE8	F1PFZ5	430	>tr|F1PFZ5|F1PFZ5_CANFA Uncharacterized protein (Fragment) OS=Canis familiaris GN=MFGE8 PE=4 SV=2	10286000	12089000	2239300	1673200	47823000	57216000	0.17486	0.0697221	26.847	2.38665e-09	4.69448	0.06076
ENSCAFT00000006886	cysteine and histidine-rich domain (CHORD) containing 1	CHORDC1	E2RQW2	330	>tr|E2RQW2|E2RQW2_CANFA Uncharacterized protein OS=Canis familiaris GN=CHORDC1 PE=4 SV=2	2868800	1665300	1727200	2150900	1	1	0.855319	0.932817	5.15716e-07	0.000544208	4.41102e-07	0.000695929
ENSCAFT00000017790	3'-phosphoadenosine 5'-phosphosulfate synthase 1	PAPSS1	E2QZ13	625	>tr|E2QZ13|E2QZ13_CANFA Uncharacterized protein OS=Canis familiaris GN=PAPSS1 PE=3 SV=1	2366000	1084700	1298400	1651600	1	1	0.854899	0.942495	6.77966e-07	0.00184326	5.79593e-07	0.00184133
ENSCAFT00000030721	protease, serine, 22	PRSS22	E2R8K5	307	>tr|E2R8K5|E2R8K5_CANFA Uncharacterized protein OS=Canis familiaris GN=PRSS22 PE=3 SV=1;>tr|F1Q4G6|F1Q4G6_CANFA Uncharacterized protein (Fragment) OS=Canis familiaris GN=PRSS22 PE=3 SV=2	81979000	77357000	63727000	70019000	1194700	7525600	0.839396	0.762317	0.0652005	0.00250295	0.054729	0.0018436
ENSCAFT00000047691	connective tissue growth factor	CTGF	J9NTX8	349	>tr|J9NTX8|J9NTX8_CANFA Uncharacterized protein OS=Canis familiaris GN=CTGF PE=4 SV=1	2087700	1	1	1748100	5204100	4696500	NR	NR	NR	NR	NR	NR
ENSCAFT00000023921	PDGFA associated protein 1	PDAP1	F1PU14	182	>tr|F1PU14|F1PU14_CANFA Uncharacterized protein OS=Canis familiaris GN=PDAP1 PE=4 SV=2	1869900	715130	993710	1165500	1	1	0.835275	0.941807	9.26265e-07	0.00357815	7.73685e-07	0.0033386
ENSCAFT00000035587	Canis lupus familiaris lectin, galactoside-binding, soluble, 9 (LGALS9), mRNA.	LGALS9	F1Q317	323	>tr|F1Q317|F1Q317_CANFA Galectin OS=Canis familiaris GN=LGALS9 PE=4 SV=1;>tr|E5Q8W9|E5Q8W9_CANFA Galectin OS=Canis familiaris GN=LGALS9 PE=2 SV=1;>tr|E2QXK6|E2QXK6_CANFA Galectin OS=Canis familiaris GN=LGALS9 PE=4 SV=2;>tr|Q6QZP2|Q6QZP2_CANFA Galectin OS=C	1	1498800	1240600	1	1	1	NR	NR	NR	NR	NR	NR
ENSCAFT00000031779	membrane-bound transcription factor peptidase, site 1	MBTPS1	F1PER6	1050	>tr|F1PER6|F1PER6_CANFA Uncharacterized protein OS=Canis familiaris GN=MBTPS1 PE=4 SV=2	2803100	2572700	1929100	2496400	1	1	0.823226	0.911598	4.51926e-07	0.000340607	3.72038e-07	0.000280947
0	#N/A	TIMP2	Q9TTY1	220	>sp|Q9TTY1|TIMP2_CANFA Metalloproteinase inhibitor 2 OS=Canis familiaris GN=TIMP2 PE=2 SV=2;>tr|F1Q4F9|F1Q4F9_CANFA Metalloproteinase inhibitor 2 (Fragment) OS=Canis familiaris GN=TIMP2 PE=4 SV=2	1	2364000	1938100	1	2317900	1	NR	NR	NR	NR	NR	NR
ENSCAFT00000025530	multimerin 2	MMRN2	F1Q2N9	889	>tr|F1Q2N9|F1Q2N9_CANFA Uncharacterized protein OS=Canis familiaris GN=MMRN2 PE=4 SV=2;>tr|F1Q2N8|F1Q2N8_CANFA Uncharacterized protein OS=Canis familiaris GN=MMRN2 PE=4 SV=2	2720000	2904100	2408800	2161700	1	1	0.812663	0.903393	4.37589e-07	0.000293004	3.55612e-07	0.00021015
ENSCAFT00000029035	Creatine kinase B-type	CKB	P05124	381	>sp|P05124|KCRB_CANFA Creatine kinase B-type OS=Canis familiaris GN=CKB PE=1 SV=1	4153700	1546500	2467900	2144400	1	1	0.809147	0.900856	4.33623e-07	0.000289467	3.50865e-07	0.000198367
ENSCAFT00000045113	biotinidase	BTD	J9PB14	532	>tr|J9PB14|J9PB14_CANFA Uncharacterized protein OS=Canis familiaris GN=BTD PE=4 SV=1;>tr|E2QY64|E2QY64_CANFA Uncharacterized protein OS=Canis familiaris GN=BTD PE=4 SV=2	15566000	17966000	12274000	14404000	15733000	14532000	0.795598	0.73443	1.13446	0.404978	0.902571	0.905824
ENSCAFT00000010064	protocadherin 1	PCDH1	E2QX93	1232	>tr|E2QX93|E2QX93_CANFA Uncharacterized protein OS=Canis familiaris GN=PCDH1 PE=4 SV=2	2446800	2424300	1993400	1881600	1	826020	0.795508	0.899182	NR	NR	NR	NR
ENSCAFT00000020472	histone acetyltransferase 1	HAT1	F1PUX9	413	>tr|F1PUX9|F1PUX9_CANFA Uncharacterized protein OS=Canis familiaris GN=HAT1 PE=4 SV=2	1	718770	562470	1	627850	1	NR	NR	NR	NR	NR	NR
ENSCAFT00000039040	EPS8-like 2	EPS8L2	E2R1E6	560	>tr|E2R1E6|E2R1E6_CANFA Uncharacterized protein OS=Canis familiaris GN=EPS8L2 PE=4 SV=2	2424600	3261200	1406400	3006800	1	1	0.776179	0.883341	4.53186e-07	0.000375364	3.51753e-07	0.000196946
ENSCAFT00000009543	notum pectinacetylesterase homolog (Drosophila)	NOTUM	F1PW93	501	>tr|F1PW93|F1PW93_CANFA Uncharacterized protein OS=Canis familiaris GN=NOTUM PE=4 SV=2	6177400	4543300	4045100	4220200	1	1	0.770966	0.813315	2.41975e-07	2.95133e-05	1.86555e-07	2.0026e-06
ENSCAFT00000013917	chemokine (C-X3-C motif) ligand 1	CX3CL1	E2RTH0	392	>tr|E2RTH0|E2RTH0_CANFA Uncharacterized protein OS=Canis familiaris GN=CX3CL1 PE=4 SV=2;>tr|H1ADY9|H1ADY9_CANFA Chemokine (C-X3-C motif) ligand 1 OS=Canis familiaris GN=cx3cl1 PE=2 SV=1	5484400	4293400	3980400	3553800	1	1	0.770541	0.826023	2.65456e-07	4.60093e-05	2.04545e-07	4.51629e-06
ENSCAFT00000016952	hyaluronoglucosaminidase 2	HYAL2	E2R560	476	>tr|E2R560|E2R560_CANFA Hyaluronidase OS=Canis familiaris GN=HYAL2 PE=3 SV=2	1899300	2207200	1286800	1860600	1	1	0.766443	0.895979	6.35445e-07	0.00147126	4.87033e-07	0.00104584
ENSCAFT00000047870	multiple inositol-polyphosphate phosphatase 1	MINPP1	J9NWC7	274	>tr|J9NWC7|J9NWC7_CANFA Uncharacterized protein OS=Canis familiaris GN=MINPP1 PE=4 SV=1	1728000	1051300	1000300	1119800	1	1645200	0.762818	0.911125	NR	NR	NR	NR
ENSCAFT00000046781	coactosin-like F-actin binding protein 1	COTL1	J9P0X7	123	>tr|J9P0X7|J9P0X7_CANFA Uncharacterized protein (Fragment) OS=Canis familiaris GN=COTL1 PE=4 SV=1	1221200	802820	890090	635450	1574700	1	0.753718	0.915839	NR	NR	NR	NR
ENSCAFT00000044339	enhancer of rudimentary homolog (Drosophila)	ERH	J9P0J7	156	>tr|J9P0J7|J9P0J7_CANFA Uncharacterized protein OS=Canis familiaris GN=ERH PE=4 SV=1	2372700	1035700	1172200	1394600	1535900	1764200	0.753081	0.898848	1.28569	0.703931	0.968226	0.987483
ENSCAFT00000046584	prostaglandin E synthase 3 (cytosolic)	PTGES3	J9NT37	489	>tr|J9NT37|J9NT37_CANFA Uncharacterized protein (Fragment) OS=Canis familiaris GN=PTGES3 PE=4 SV=1	6749200	5403700	8868300	6752900	4353300	5743800	1.28539	0.776859	0.646372	0.969716	0.830839	0.873717
ENSCAFT00000019649	furin (paired basic amino acid cleaving enzyme)	FURIN	E2RSE6	792	>tr|E2RSE6|E2RSE6_CANFA Uncharacterized protein OS=Canis familiaris GN=FURIN PE=3 SV=1	7352000	7070700	5651600	5157700	1	1	0.749464	0.757959	1.85026e-07	4.82686e-06	1.3867e-07	5.26462e-08
ENSCAFT00000048131	Uncharacterized protein		J9NS50	101	>tr|J9NS50|J9NS50_CANFA Uncharacterized protein OS=Canis familiaris PE=4 SV=1	6213100	3025200	6921600	1	3413300	6363300	NR	NR	NR	NR	1.05827	0.963745
ENSCAFT00000045697	Uncharacterized protein	RNASET2	J9NSQ7	257	>tr|J9NSQ7|J9NSQ7_CANFA Uncharacterized protein OS=Canis familiaris GN=RNASET2 PE=3 SV=1;>tr|F1PSV4|F1PSV4_CANFA Uncharacterized protein OS=Canis familiaris GN=RNASET2 PE=3 SV=2	11382000	8494800	7538400	7353500	14068000	16893000	0.74921	0.733597	2.07905	0.115119	1.55765	0.624149
ENSCAFT00000000227	thioredoxin-like 1	TXNL1	E2R5M7	289	>tr|E2R5M7|E2R5M7_CANFA Uncharacterized protein OS=Canis familiaris GN=TXNL1 PE=4 SV=2;>tr|J9P740|J9P740_CANFA Uncharacterized protein OS=Canis familiaris GN=TXNL1 PE=4 SV=1	891790	1	699560	921980	1133300	1381200	NR	NR	1.55069	0.656192	NR	NR
ENSCAFT00000003679	Canis lupus familiaris alcohol dehydrogenase 5 (class III), chi polypeptide (ADH5), mRNA.	ADH5	J9PA83	374	>tr|J9PA83|J9PA83_CANFA Uncharacterized protein OS=Canis familiaris GN=ADH5 PE=4 SV=1;>tr|F1PLM5|F1PLM5_CANFA Uncharacterized protein (Fragment) OS=Canis familiaris PE=4 SV=2	5984400	2354400	2392200	3845600	2196800	1	0.748045	0.835434	NR	NR	NR	NR
ENSCAFT00000000625	protein-L-isoaspartate (D-aspartate) O-methyltransferase	PCMT1	E2R3G3	286	>tr|E2R3G3|E2R3G3_CANFA Protein-L-isoaspartate O-methyltransferase OS=Canis familiaris GN=PCMT1 PE=3 SV=1	1210100	1434500	1976000	1	1	2095900	NR	NR	NR	NR	NR	NR
ENSCAFT00000004939	gamma-glutamylcyclotransferase	GGCT	E2R9K5	188	>tr|E2R9K5|E2R9K5_CANFA Uncharacterized protein OS=Canis familiaris GN=GGCT PE=4 SV=1	2832100	2030300	1717900	1913600	1	1	0.746853	0.874816	5.50737e-07	0.000753754	4.1132e-07	0.00047369
ENSCAFT00000006707	SUMO1 activating enzyme subunit 1	SAE1	E2RSL5	346	>tr|E2RSL5|E2RSL5_CANFA Uncharacterized protein OS=Canis familiaris GN=SAE1 PE=4 SV=2	1274200	1	1	949070	1	667920	NR	NR	NR	NR	NR	NR
ENSCAFT00000015905	suppression of tumorigenicity 14 (colon carcinoma)	ST14	F1PF63	829	>tr|F1PF63|F1PF63_CANFA Uncharacterized protein (Fragment) OS=Canis familiaris GN=ST14 PE=3 SV=1;>tr|J9P9X5|J9P9X5_CANFA Suppressor of tumorigenicity 14 protein homolog OS=Canis familiaris GN=ST14 PE=3 SV=1	10540000	5107900	7256500	4375600	1	1	0.743365	0.743902	1.71938e-07	1.11519e-06	1.27813e-07	1.86662e-08
ENSCAFT00000031128	ATPase, H+ transporting, lysosomal accessory protein 1	ATP6AP1	F1PWQ1	464	>tr|F1PWQ1|F1PWQ1_CANFA Uncharacterized protein OS=Canis familiaris GN=ATP6AP1 PE=4 SV=2	12399000	12232000	45214000	48135000	24157000	17972000	3.7899	0.0590677	0.451306	0.530579	1.71041	0.534518
ENSCAFT00000010317	sema domain, immunoglobulin domain (Ig), short basic domain, secreted, (semaphorin) 3C	SEMA3C	E2R0R3	750	>tr|E2R0R3|E2R0R3_CANFA Uncharacterized protein OS=Canis familiaris GN=SEMA3C PE=4 SV=2	36702000	37765000	29897000	34934000	12405000	19008000	0.8706	0.832757	0.484537	0.709953	0.421838	0.283935
ENSCAFT00000012608	retinol binding protein 4, plasma	RBP4	F1Q4D9	211	>tr|F1Q4D9|F1Q4D9_CANFA Uncharacterized protein (Fragment) OS=Canis familiaris GN=RBP4 PE=3 SV=1	1	2880400	1	1	39536000	10515000	NR	NR	25025500	2.93458e-25	NR	NR
ENSCAFT00000009500	cysteine rich transmembrane BMP regulator 1 (chordin-like)	CRIM1	E2R003	1037	>tr|E2R003|E2R003_CANFA Uncharacterized protein OS=Canis familiaris GN=CRIM1 PE=4 SV=2	19791000	14633000	11621000	13487000	1	1	0.729375	0.639897	7.96559e-08	8.29174e-13	5.8099e-08	3.49349e-13
ENSCAFT00000010102	sema domain, immunoglobulin domain (Ig), short basic domain, secreted, (semaphorin) 3E	SEMA3E	F1Q4C1	738	>tr|F1Q4C1|F1Q4C1_CANFA Uncharacterized protein OS=Canis familiaris GN=SEMA3E PE=4 SV=2	30104000	21880000	17324000	20317000	939460	1404600	0.724088	0.632468	0.0622741	0.010972	0.045092	0.00300952
ENSCAFT00000021053	neuropilin 2	NRP2	E2RJ14	926	>tr|E2RJ14|E2RJ14_CANFA Uncharacterized protein OS=Canis familiaris GN=NRP2 PE=4 SV=2	16162000	19081000	13782000	11519000	3038500	2636200	0.717901	0.624129	0.224288	0.259939	0.161016	0.0964462
ENSCAFT00000026045	Canis lupus familiaris lectin, mannose-binding 2 (LMAN2), mRNA.	LMAN2	P49256	356	>sp|P49256|LMAN2_CANFA Vesicular integral-membrane protein VIP36 OS=Canis familiaris GN=LMAN2 PE=1 SV=1;>tr|J9P396|J9P396_CANFA Vesicular integral-membrane protein VIP36 OS=Canis familiaris GN=LMAN2 PE=4 SV=1	12467000	14066000	12803000	6144500	947960	2664700	0.714111	0.668293	0.190667	0.296825	0.136157	0.0929328
ENSCAFT00000043275	bone marrow stromal cell antigen 2	BST2	J9NVI2	188	>tr|J9NVI2|J9NVI2_CANFA Uncharacterized protein OS=Canis familiaris GN=BST2 PE=4 SV=1	744370	3487200	2995200	1	1	1	NR	NR	NR	NR	4.72638e-07	0.000968396
ENSCAFT00000015596	cathepsin A	CTSA	F1P9I9	499	>tr|F1P9I9|F1P9I9_CANFA Carboxypeptidase OS=Canis familiaris GN=CTSA PE=3 SV=1	1	1	1	1	7020400	3907400	1	1	5463900	2.26429e-09	5463900	1.63605e-06
ENSCAFT00000047887	serine carboxypeptidase 1	SCPEP1	J9NRZ7	402	>tr|J9NRZ7|J9NRZ7_CANFA Uncharacterized protein OS=Canis familiaris GN=SCPEP1 PE=4 SV=1;>tr|F1PSP6|F1PSP6_CANFA Uncharacterized protein (Fragment) OS=Canis familiaris GN=SCPEP1 PE=4 SV=2	5180100	6231300	3135400	3942700	4230400	4865800	0.620266	0.671943	1.28512	0.531658	0.797115	0.850904
ENSCAFT00000024111	plasminogen activator, urokinase	PLAU	F1PPY4	543	>tr|F1PPY4|F1PPY4_CANFA Uncharacterized protein OS=Canis familiaris GN=PLAU PE=3 SV=2	86624000	57560000	208670000	197180000	34654000	26603000	2.81481	0.0562733	0.150935	0.00209816	0.424853	0.264006
ENSCAFT00000019916	HtrA serine peptidase 1	HTRA1	F1PU95	328	>tr|F1PU95|F1PU95_CANFA Uncharacterized protein (Fragment) OS=Canis familiaris GN=HTRA1 PE=4 SV=2;>tr|J9P2L4|J9P2L4_CANFA Uncharacterized protein OS=Canis familiaris GN=HTRA1 PE=4 SV=1	44044000	32065000	27361000	27600000	18372000	16163000	0.722135	0.637229	0.628355	0.989884	0.453757	0.32671
ENSCAFT00000044983	calsyntenin 1	CLSTN1	J9JHQ1	971	>tr|J9JHQ1|J9JHQ1_CANFA Uncharacterized protein OS=Canis familiaris GN=CLSTN1 PE=4 SV=1;>tr|F1PE64|F1PE64_CANFA Uncharacterized protein (Fragment) OS=Canis familiaris GN=CLSTN1 PE=4 SV=1	56972000	72517000	39240000	50166000	43829000	41192000	0.690452	0.534185	0.950954	0.389583	0.656589	0.577974
ENSCAFT00000008984	Uncharacterized protein	PLAT	F1PWE1	564	>tr|F1PWE1|F1PWE1_CANFA Uncharacterized protein OS=Canis familiaris GN=PLAT PE=3 SV=2	2946000	1239600	1	1	6855000	4847000	4.77829e-07	0.00142232	5851000	1.11455e-09	2.79578	0.470385
ENSCAFT00000044795	Uncharacterized protein	RPIA	J9NX73	311	>tr|J9NX73|J9NX73_CANFA Uncharacterized protein OS=Canis familiaris GN=RPIA PE=3 SV=1;>tr|H9GW94|H9GW94_CANFA Uncharacterized protein (Fragment) OS=Canis familiaris GN=LOC475755 PE=4 SV=2	2007900	2119800	1087500	1721900	1	1	0.680621	0.85566	7.11896e-07	0.00220098	4.84531e-07	0.00102857
ENSCAFT00000019183	sema domain, immunoglobulin domain (Ig), transmembrane domain (TM) and short cytoplasmic domain, (semaphorin) 4B	SEMA4B	F1P9X6	833	>tr|F1P9X6|F1P9X6_CANFA Uncharacterized protein OS=Canis familiaris GN=SEMA4B PE=4 SV=2;>tr|F1P9X5|F1P9X5_CANFA Uncharacterized protein (Fragment) OS=Canis familiaris GN=SEMA4B PE=4 SV=2	3528300	4742200	2904900	2675000	1193500	1680500	0.674675	0.786887	0.515063	0.914091	0.3475	0.525597
0	#N/A		S5U7Q9	144	>tr|S5U7Q9|S5U7Q9_CANFA EIF1AY OS=Canis familiaris PE=2 SV=1;>tr|J9NYQ8|J9NYQ8_CANFA Uncharacterized protein OS=Canis familiaris GN=EIF1AX PE=3 SV=1	3065200	2146700	1528200	1964300	1	1	0.670101	0.826936	5.72656e-07	0.00103341	3.83737e-07	0.000335943
ENSCAFT00000043660	UDP-Gal:betaGlcNAc beta 1,4- galactosyltransferase, polypeptide 3	B4GALT3	J9NUD4	397	>tr|J9NUD4|J9NUD4_CANFA Uncharacterized protein OS=Canis familiaris GN=B4GALT3 PE=4 SV=1	2439400	1221600	1010800	1416600	1	1	0.663043	0.853008	8.23927e-07	0.00306334	5.46299e-07	0.0014545
ENSCAFT00000012508	serpin peptidase inhibitor, clade G (C1 inhibitor), member 1	SERPING1	F1PYX9	487	>tr|F1PYX9|F1PYX9_CANFA Uncharacterized protein (Fragment) OS=Canis familiaris GN=SERPING1 PE=3 SV=2	1826700	1811300	1	1	11034000	9072200	5.49753e-07	0.00200337	10053100	7.58397e-17	5.52672	0.161934
ENSCAFT00000024961	regulator of chromosome condensation 2	RCC2	E2QWR3	427	>tr|E2QWR3|E2QWR3_CANFA Uncharacterized protein (Fragment) OS=Canis familiaris GN=RCC2 PE=4 SV=2	5353600	2245600	2397500	2608000	1	1	0.658688	0.787553	3.9956e-07	0.000192967	2.63186e-07	3.50382e-05
ENSCAFT00000031018	dipeptidyl-peptidase 7	DPP7	F6XH37	496	>tr|F6XH37|F6XH37_CANFA Uncharacterized protein OS=Canis familiaris GN=DPP7 PE=4 SV=1	1	1	1	1	4176100	2302000	1	1	3239050	5.0836e-06	3239050	0.000109531
ENSCAFT00000007459	prolylcarboxypeptidase (angiotensinase C)	PRCP	F1PWK3	497	>tr|F1PWK3|F1PWK3_CANFA Uncharacterized protein OS=Canis familiaris GN=PRCP PE=4 SV=2	6856500	2775200	1253700	1093300	1040200	2269200	0.243675	0.386665	1.41006	0.671169	0.343595	0.499425
ENSCAFT00000018435	Uncharacterized protein		E2R6L9	529	>tr|E2R6L9|E2R6L9_CANFA Importin subunit alpha OS=Canis familiaris PE=3 SV=1;>tr|J9P8A6|J9P8A6_CANFA Importin subunit alpha OS=Canis familiaris PE=3 SV=1;>tr|J9P954|J9P954_CANFA Importin subunit alpha OS=Canis familiaris PE=3 SV=1	6694100	3878600	2879500	3961100	6347000	2943900	0.647006	0.712768	1.3582	0.508255	0.878763	0.91626
ENSCAFT00000045644	chromosome 12 open reading frame 5	C12orf5	J9NU72	270	>tr|J9NU72|J9NU72_CANFA Uncharacterized protein OS=Canis familiaris GN=C12orf5 PE=4 SV=1	1967000	849120	911130	908210	1046200	1	0.646045	0.860728	NR	NR	NR	NR
ENSCAFT00000007207	esterase D	ESD	E2RCQ9	282	>tr|E2RCQ9|E2RCQ9_CANFA Uncharacterized protein OS=Canis familiaris GN=ESD PE=4 SV=1	4763600	2227400	2370300	3159500	2880600	3402200	0.790988	0.879742	1.13617	0.6674	0.898698	0.944384
ENSCAFT00000049021	Uncharacterized protein	RPL30	J9NU88	106	>tr|J9NU88|J9NU88_CANFA Uncharacterized protein OS=Canis familiaris GN=RPL30 PE=1 SV=1	6499100	3227100	4434900	1808500	2123300	3603400	0.641916	0.733367	0.917241	0.790017	0.588791	0.710138
ENSCAFT00000019091	extracellular matrix protein 1	ECM1	E2RQF8	352	>tr|E2RQF8|E2RQF8_CANFA Uncharacterized protein OS=Canis familiaris GN=ECM1 PE=4 SV=2	1	1	1	1	3261900	1946600	1	1	2604250	2.55507e-05	2604250	0.000345078
ENSCAFT00000014656	discoidin, CUB and LCCL domain containing 2	DCBLD2	F1PVX2	730	>tr|F1PVX2|F1PVX2_CANFA Uncharacterized protein OS=Canis familiaris GN=DCBLD2 PE=4 SV=2	6491800	5186400	3727500	3625900	1	1	0.629669	0.675159	2.71983e-07	5.42543e-05	1.71259e-07	9.78352e-07
ENSCAFT00000037797	SUB1 homolog (S. cerevisiae)		J9NRQ9	125	>tr|J9NRQ9|J9NRQ9_CANFA Uncharacterized protein (Fragment) OS=Canis familiaris PE=4 SV=1;>tr|J9P938|J9P938_CANFA Uncharacterized protein (Fragment) OS=Canis familiaris GN=SUB1 PE=4 SV=1;>tr|F6Y016|F6Y016_CANFA Uncharacterized protein (Fragment) OS=Canis fa	2637300	1	818610	833930	1	541410	NR	NR	NR	NR	NR	NR
0	#N/A	DLA-88	W8E1A1	181	>tr|W8E1A1|W8E1A1_CANFA MHC class I antigen (Fragment) OS=Canis familiaris GN=DLA-88 PE=3 SV=1	13241000	5057600	5922400	5534300	1	1	0.626097	0.603103	1.7457e-07	1.30866e-06	1.09298e-07	6.62076e-10
ENSCAFT00000000562	mannosyl (alpha-1,3-)-glycoprotein beta-1,4-N-acetylglucosaminyltransferase, isozyme B	MGAT4B	E2R4F6	548	>tr|E2R4F6|E2R4F6_CANFA Uncharacterized protein OS=Canis familiaris GN=MGAT4B PE=4 SV=2	1712800	2008200	942800	1377700	933260	1333200	0.623623	0.83176	0.976712	0.82199	0.6091	0.816478
ENSCAFT00000022098	family with sequence similarity 20, member B	FAM20B	E2RSG3	409	>tr|E2RSG3|E2RSG3_CANFA Uncharacterized protein OS=Canis familiaris GN=FAM20B PE=4 SV=1	2001600	1432100	942010	1189400	1	1	0.620733	0.836542	9.38346e-07	0.00375714	5.82462e-07	0.00185562
ENSCAFT00000008256	protein tyrosine phosphatase, receptor type, F	PTPRF	E2RE80	1897	>tr|E2RE80|E2RE80_CANFA Uncharacterized protein OS=Canis familiaris GN=PTPRF PE=4 SV=2;>tr|E2RE81|E2RE81_CANFA Uncharacterized protein OS=Canis familiaris GN=PTPRF PE=4 SV=2	17956000	11452000	8596200	9630300	1	1	0.61978	0.523694	1.0973e-07	1.7778e-09	6.80087e-08	1.81677e-12
ENSCAFT00000048979	Uncharacterized protein	CXADR	J9P8H0	321	>tr|J9P8H0|J9P8H0_CANFA Uncharacterized protein OS=Canis familiaris GN=CXADR PE=4 SV=1;>tr|F1P992|F1P992_CANFA Uncharacterized protein OS=Canis familiaris GN=CXADR PE=4 SV=2;>tr|Q9TU80|Q9TU80_CANFA Coxsackie-adenovirus-receptor homolog (Fragment) OS=Canis	4244500	2535800	2148800	1940300	2581300	2603900	0.603085	0.759279	1.26805	0.649729	0.764745	0.86792
ENSCAFT00000048419	desmocollin 2	DSC2	J9P6A9	848	>tr|J9P6A9|J9P6A9_CANFA Uncharacterized protein OS=Canis familiaris GN=DSC2 PE=4 SV=1;>tr|F1PEF1|F1PEF1_CANFA Uncharacterized protein OS=Canis familiaris GN=DSC2 PE=4 SV=2;>tr|O77704|O77704_CANFA Desmocollin type 2 (Fragment) OS=Canis familiaris GN=DSC2 PE	124100000	88768000	60107000	67545000	284850	811840	0.599677	0.346219	0.00859125	6.91705e-07	0.00515197	3.39956e-07
ENSCAFT00000049517	carbohydrate (chondroitin 4) sulfotransferase 11	CHST11	J9P4N9	347	>tr|J9P4N9|J9P4N9_CANFA Uncharacterized protein OS=Canis familiaris GN=CHST11 PE=4 SV=1	2663600	926600	983160	1162000	1	1	0.597504	0.822388	9.32331e-07	0.00363823	5.57072e-07	0.00163773
ENSCAFT00000047665	mesothelin	MSLN	J9NX38	424	>tr|J9NX38|J9NX38_CANFA Uncharacterized protein OS=Canis familiaris GN=MSLN PE=4 SV=1;>tr|F1Q311|F1Q311_CANFA Uncharacterized protein (Fragment) OS=Canis familiaris GN=MSLN PE=4 SV=2	9997500	10160000	5331500	6645600	1478900	1	0.594176	0.546337	NR	NR	NR	NR
ENSCAFT00000035245	3'-phosphoadenosine 5'-phosphosulfate synthase 2	PAPSS2	E2R1E3	621	>tr|E2R1E3|E2R1E3_CANFA Uncharacterized protein OS=Canis familiaris GN=PAPSS2 PE=3 SV=1	805250	1	1	476910	1	1	NR	NR	NR	NR	NR	NR
ENSCAFT00000028869	laminin, alpha 3	LAMA3	E2RPP1	3337	>tr|E2RPP1|E2RPP1_CANFA Uncharacterized protein OS=Canis familiaris GN=LAMA3 PE=4 SV=2	74158000	62554000	40949000	39902000	1	1	0.591397	0.376139	2.47369e-08	3.0601e-27	1.46293e-08	2.11186e-25
ENSCAFT00000029232	follistatin	FST	E2RIY8	340	>tr|E2RIY8|E2RIY8_CANFA Uncharacterized protein OS=Canis familiaris GN=FST PE=4 SV=2	19299000	30083000	17455000	11605000	31180000	33485000	0.588474	0.432147	2.22522	0.0570554	1.30949	0.736452
ENSCAFT00000030800	L1 cell adhesion molecule	L1CAM	E2R2V6	1256	>tr|E2R2V6|E2R2V6_CANFA Uncharacterized protein OS=Canis familiaris GN=L1CAM PE=4 SV=1	46966000	25080000	20817000	21383000	11723000	10964000	0.585737	0.442468	0.537607	0.838626	0.314896	0.168614
ENSCAFT00000000458	G protein-coupled receptor 126	GPR126	F1PBM0	1195	>tr|F1PBM0|F1PBM0_CANFA Uncharacterized protein OS=Canis familiaris GN=GPR126 PE=4 SV=2	23861000	18657000	11765000	12696000	6210700	3139000	0.575309	0.411187	0.382229	0.5509	0.2199	0.110986
ENSCAFT00000007613	plasminogen activator, urokinase receptor	PLAUR	E2RGN0	242	>tr|E2RGN0|E2RGN0_CANFA Uncharacterized protein OS=Canis familiaris GN=PLAUR PE=4 SV=2	3772400	2488100	3555000	1	1	6165400	NR	NR	NR	NR	NR	NR
ENSCAFT00000025132	proteasome (prosome, macropain) subunit, beta type, 6	PSMB6	E2R0B6	239	>tr|E2R0B6|E2R0B6_CANFA Proteasome subunit beta type OS=Canis familiaris GN=PSMB6 PE=3 SV=1	5388400	4439900	4241400	4688000	6161200	1	0.90854	0.931186	NR	NR	NR	NR
ENSCAFT00000021728	ST6 beta-galactosamide alpha-2,6-sialyltranferase 1	ST6GAL1	E2R2H3	399	>tr|E2R2H3|E2R2H3_CANFA Uncharacterized protein OS=Canis familiaris GN=ST6GAL1 PE=4 SV=1	1843200	974450	677160	901650	1	1	0.560329	0.819482	1.26678e-06	0.00559363	7.09811e-07	0.00274213
ENSCAFT00000011726	FAT atypical cadherin 1	FAT1	F6XXM1	5056	>tr|F6XXM1|F6XXM1_CANFA Uncharacterized protein OS=Canis familiaris GN=FAT1 PE=3 SV=1	1778400	1	1	974360	5627000	3047800	NR	NR	NR	NR	NR	NR
ENSCAFT00000045390	syndecan 4	SDC4	J9NZ79	202	>tr|J9NZ79|J9NZ79_CANFA Uncharacterized protein OS=Canis familiaris GN=SDC4 PE=4 SV=1	9524200	8836200	13272000	12551000	36763000	33470000	1.40645	0.661499	2.71978	0.0178676	3.82524	0.107939
ENSCAFT00000018165	UDP-Gal:betaGlcNAc beta 1,4- galactosyltransferase, polypeptide 5	B4GALT5	F1PYR8	386	>tr|F1PYR8|F1PYR8_CANFA Uncharacterized protein (Fragment) OS=Canis familiaris GN=B4GALT5 PE=4 SV=1	1	1	1	1	1078800	1166500	1	1	1122650	0.00068078	1122650	0.00326138
ENSCAFT00000023729	interferon, gamma-inducible protein 30	IFI30	F1PK63	251	>tr|F1PK63|F1PK63_CANFA Uncharacterized protein OS=Canis familiaris GN=IFI30 PE=4 SV=2	19334000	29144000	11272000	15060000	12942000	10338000	0.543174	0.373248	0.884095	0.643358	0.480218	0.384473
ENSCAFT00000018254	polymeric immunoglobulin receptor	PIGR	F6Y6T8	762	>tr|F6Y6T8|F6Y6T8_CANFA Uncharacterized protein OS=Canis familiaris GN=PIGR PE=4 SV=1;>tr|Q8MJZ1|Q8MJZ1_CANFA Polymeric immunoglobulin receptor (Fragment) OS=Canis familiaris PE=2 SV=1	27180000	15521000	9932600	13188000	1	1	0.541453	0.378867	8.65029e-08	4.74551e-12	4.68373e-08	3.34694e-14
ENSCAFT00000044400	serum amyloid A-like 1	SAAL1	J9P554	473	>tr|J9P554|J9P554_CANFA Uncharacterized protein OS=Canis familiaris GN=SAAL1 PE=4 SV=1	1	1	65205	1	1	1	NR	NR	NR	NR	1	1
ENSCAFT00000049194	Uncharacterized protein	LOC607874	J9NS29	153	>tr|J9NS29|J9NS29_CANFA Uncharacterized protein OS=Canis familiaris GN=LOC607874 PE=4 SV=1	83102000	83479000	48647000	39062000	39252000	27248000	0.526525	0.283807	0.758189	0.700667	0.399205	0.233842
ENSCAFT00000018845	ATPase inhibitory factor 1	ATPIF1	E2QYN4	106	>tr|E2QYN4|E2QYN4_CANFA Uncharacterized protein OS=Canis familiaris GN=ATPIF1 PE=4 SV=1	1	1	7388.4	1	1	1	NR	NR	NR	NR	1	1
0	#N/A		Q3HTT3	266	>tr|Q3HTT3|Q3HTT3_CANFA Osteopontin (Fragment) OS=Canis familiaris PE=2 SV=1	460120	3818500	25027000	18034000	7358300	22948000	10.0642	0.0125429	0.703799	0.855979	7.0832	0.112441
ENSCAFT00000010383	CDV3 homolog (mouse)	CDV3	F1PZS5	107	>tr|F1PZS5|F1PZS5_CANFA Uncharacterized protein OS=Canis familiaris GN=CDV3 PE=4 SV=2	3837600	1	1	2009700	1	1	NR	NR	NR	NR	NR	NR
ENSCAFT00000048755	AHNAK nucleoprotein	AHNAK	J9P969	4966	>tr|J9P969|J9P969_CANFA Uncharacterized protein OS=Canis familiaris GN=AHNAK PE=4 SV=1	8324700	3459400	33874000	27283000	6877800	10424000	5.18979	0.0242173	0.282908	0.253401	1.46823	0.733114
ENSCAFT00000002280	Uncharacterized protein	PTPRD	F1PH17	1890	>tr|F1PH17|F1PH17_CANFA Uncharacterized protein OS=Canis familiaris GN=PTPRD PE=4 SV=2	3054400	5542800	1953900	2485900	1	1	0.516424	0.662776	4.50471e-07	0.000317989	2.32634e-07	1.47272e-05
ENSCAFT00000007304	vimentin	VIM	F1PLS4	466	>tr|F1PLS4|F1PLS4_CANFA Uncharacterized protein OS=Canis familiaris GN=VIM PE=3 SV=1	64756000	50935000	273610000	246080000	245390000	297780000	4.49205	0.00648917	1.04518	0.210761	4.69501	0.0421619
ENSCAFT00000015253	bone morphogenetic protein 1	BMP1	E2RJJ6	988	>tr|E2RJJ6|E2RJJ6_CANFA Metalloendopeptidase OS=Canis familiaris GN=BMP1 PE=3 SV=2;>tr|F1PGC4|F1PGC4_CANFA Metalloendopeptidase OS=Canis familiaris GN=BMP1 PE=3 SV=2	6469500	3678500	2334500	2841200	3849400	4817100	0.510022	0.613902	1.67446	0.431744	0.854011	0.899458
ENSCAFT00000016527	dipeptidyl-peptidase 4	DPP4	F1PP08	768	>tr|F1PP08|F1PP08_CANFA Uncharacterized protein (Fragment) OS=Canis familiaris GN=DPP4 PE=4 SV=2	903010	3528800	1076600	1176900	1	1	0.508483	0.753779	8.87508e-07	0.00336706	4.51283e-07	0.000772904
ENSCAFT00000030343	Small nuclear ribonucleoprotein-associated protein	SNRPB	E2R1C4	231	>tr|E2R1C4|E2R1C4_CANFA Small nuclear ribonucleoprotein-associated protein OS=Canis familiaris GN=SNRPB PE=3 SV=2;>tr|E2RPQ0|E2RPQ0_CANFA Small nuclear ribonucleoprotein-associated protein OS=Canis familiaris GN=SNRPN PE=3 SV=1	690340	968550	843290	1	1	1	NR	NR	NR	NR	1.20563e-06	0.0033707
ENSCAFT00000021183	actin related protein 2/3 complex, subunit 5, 16kDa	ARPC5	E2RD65	114	>tr|E2RD65|E2RD65_CANFA Actin-related protein 2/3 complex subunit 5 (Fragment) OS=Canis familiaris GN=ARPC5 PE=3 SV=2	1	2403800	3239500	2570800	1	1	NR	NR	3.44216e-07	0.000118327	NR	NR
ENSCAFT00000042792	Canis lupus familiaris myotrophin (MTPN), mRNA.	MTPN	Q863Z4	118	>sp|Q863Z4|MTPN_CANFA Myotrophin OS=Canis familiaris GN=MTPN PE=3 SV=3	2824500	1870700	3390900	7172500	1446000	1559400	2.24983	0.555602	0.284511	0.593041	0.640101	0.815897
ENSCAFT00000007452	Uncharacterized protein	PVRL2	F1PWL4	541	>tr|F1PWL4|F1PWL4_CANFA Uncharacterized protein OS=Canis familiaris GN=PVRL2 PE=4 SV=2	4426100	2467100	1581500	1899800	1	1	0.505034	0.687925	5.74498e-07	0.00105752	2.90141e-07	7.75788e-05
ENSCAFT00000026904	glucosidase, beta, acid	GBA	E2R0I8	536	>tr|E2R0I8|E2R0I8_CANFA Glucosylceramidase OS=Canis familiaris GN=GBA PE=3 SV=1	9675500	7943300	4453500	4332900	3461700	1	0.498695	0.441765	NR	NR	NR	NR
ENSCAFT00000025177	chemokine (C-X-C motif) ligand 16	CXCL16	F1Q225	441	>tr|F1Q225|F1Q225_CANFA Uncharacterized protein OS=Canis familiaris GN=CXCL16 PE=4 SV=2	14899000	6485500	4151700	6294200	1	1	0.48848	0.417492	1.91463e-07	5.86747e-06	9.35257e-08	3.63555e-11
ENSCAFT00000030511	vasorin	VASN	E2RRN8	672	>tr|E2RRN8|E2RRN8_CANFA Uncharacterized protein OS=Canis familiaris GN=VASN PE=4 SV=1	23906000	44516000	66240000	64097000	13417000	20660000	1.9049	0.287505	0.261453	0.086276	0.498042	0.395906
ENSCAFT00000046041	platelet-activating factor acetylhydrolase 1b, regulatory subunit 1 (45kDa)	PAFAH1B1	J9P388	410	>tr|J9P388|J9P388_CANFA Uncharacterized protein (Fragment) OS=Canis familiaris GN=PAFAH1B1 PE=3 SV=1;>tr|E2QY31|E2QY31_CANFA Platelet-activating factor acetylhydrolase IB subunit alpha OS=Canis familiaris GN=PAFAH1B1 PE=3 SV=1	546700	1832800	2218500	1605400	2025000	968080	1.60702	0.83041	0.78273	0.906271	1.25786	0.918914
ENSCAFT00000004500	transmembrane protease, serine 11E	TMPRSS11E	F1Q3A2	422	>tr|F1Q3A2|F1Q3A2_CANFA Uncharacterized protein OS=Canis familiaris GN=TMPRSS11E PE=3 SV=2	13379000	7201900	5162200	4757400	1	1	0.481981	0.415545	2.01621e-07	7.85194e-06	9.71775e-08	1.05344e-10
ENSCAFT00000007411	solute carrier family 9, subfamily A (NHE3, cation proton antiporter 3), member 3 regulator 1	SLC9A3R1	E2RGF3	367	>tr|E2RGF3|E2RGF3_CANFA Uncharacterized protein OS=Canis familiaris GN=SLC9A3R1 PE=4 SV=2;>tr|I2FJU1|I2FJU1_CANFA Na(+)/H(+) exchange regulatory cofactor NHERF1 OS=Canis familiaris GN=SLC9A3R1 PE=2 SV=1	7036900	13937000	3972700	6087700	345090	1	0.479663	0.411833	NR	NR	NR	NR
ENSCAFT00000038089	Beta-2 microglobulin	B2M	E2RN10	125	>tr|E2RN10|E2RN10_CANFA Beta-2-microglobulin OS=Canis familiaris GN=B2M PE=2 SV=2	50074000	121710000	132250000	130100000	29181000	65855000	1.52721	0.441696	0.362249	0.28755	0.55323	0.45184
ENSCAFT00000005788	EPH receptor A1	EPHA1	E2R6A6	976	>tr|E2R6A6|E2R6A6_CANFA Uncharacterized protein OS=Canis familiaris GN=EPHA1 PE=4 SV=1	22318000	20474000	9170300	11287000	1	1	0.478064	0.282968	9.77646e-08	2.1815e-10	4.67377e-08	1.7225e-14
ENSCAFT00000004961	UDP-GlcNAc:betaGal beta-1,3-N-acetylglucosaminyltransferase 2	B3GNT2	F1Q328	397	>tr|F1Q328|F1Q328_CANFA Uncharacterized protein OS=Canis familiaris GN=B3GNT2 PE=4 SV=2	1093500	3277600	2089300	1	1	1	NR	NR	NR	NR	4.57551e-07	0.000816898
ENSCAFT00000044023	sema domain, immunoglobulin domain (Ig), short basic domain, secreted, (semaphorin) 3F	SEMA3F	J9P0D8	755	>tr|J9P0D8|J9P0D8_CANFA Uncharacterized protein OS=Canis familiaris GN=SEMA3F PE=4 SV=1;>tr|F6XP73|F6XP73_CANFA Uncharacterized protein OS=Canis familiaris GN=SEMA3F PE=4 SV=1	5285200	2288700	1825600	1782200	1	1	0.476346	0.649567	5.54354e-07	0.000754796	2.64065e-07	3.72528e-05
ENSCAFT00000012419	methionine adenosyltransferase II, alpha	MAT2A	E2R431	395	>tr|E2R431|E2R431_CANFA S-adenosylmethionine synthase OS=Canis familiaris GN=MAT2A PE=3 SV=1	1111600	1997000	1476300	1	652140	440570	NR	NR	NR	NR	0.351512	0.676304
ENSCAFT00000043844	tubulin folding cofactor A	TBCA	J9NTX4	85	>tr|J9NTX4|J9NTX4_CANFA Uncharacterized protein OS=Canis familiaris GN=TBCA PE=4 SV=1;>tr|F1PVY1|F1PVY1_CANFA Uncharacterized protein (Fragment) OS=Canis familiaris GN=TBCA PE=4 SV=2	2184500	1	1	1029800	1	1	NR	NR	NR	NR	NR	NR
ENSCAFT00000018923	laminin, beta 3	LAMB3	F1PFM5	1171	>tr|F1PFM5|F1PFM5_CANFA Uncharacterized protein OS=Canis familiaris GN=LAMB3 PE=4 SV=2	69743000	41722000	24472000	27689000	1	1	0.467959	0.220091	3.83428e-08	7.70125e-22	1.79429e-08	3.44715e-23
ENSCAFT00000049159	Uncharacterized protein		J9NY71	447	>tr|J9NY71|J9NY71_CANFA Uncharacterized protein OS=Canis familiaris PE=4 SV=1	6625400	4674300	2344800	2929000	1	1	0.46672	0.544401	3.79233e-07	0.00015967	1.76996e-07	1.02544e-06
ENSCAFT00000020805	meteorin, glial cell differentiation regulator-like	METRNL	H9GWD1	290	>tr|H9GWD1|H9GWD1_CANFA Uncharacterized protein (Fragment) OS=Canis familiaris GN=METRNL PE=4 SV=2	1441500	3618500	4100100	3291000	2263500	3630400	1.46069	0.80807	0.797432	0.853815	1.1648	0.926731
ENSCAFT00000022642	complement component 1, r subcomponent	C1R	F1P903	705	>tr|F1P903|F1P903_CANFA Uncharacterized protein OS=Canis familiaris GN=C1R PE=3 SV=2;>tr|F1PNG7|F1PNG7_CANFA Uncharacterized protein (Fragment) OS=Canis familiaris GN=C1R PE=3 SV=2	12187000	5629100	4060800	4165800	1	1	0.461751	0.410237	2.43114e-07	3.30076e-05	1.12258e-07	6.94979e-10
ENSCAFT00000012700	protein C receptor, endothelial	PROCR	F6XR14	241	>tr|F6XR14|F6XR14_CANFA Uncharacterized protein OS=Canis familiaris GN=PROCR PE=4 SV=1;>tr|V5KXV2|V5KXV2_CANFA Endothelial protein C receptor OS=Canis familiaris GN=PROCR PE=2 SV=1	1266400	1965700	2266600	2307100	23392000	33362000	1.41509	0.85763	12.4088	7.40937e-05	17.5595	0.00432196
ENSCAFT00000008726	Ribonuclease A B1	RNASE4	F1PPZ2	145	>tr|F1PPZ2|F1PPZ2_CANFA Ribonuclease A B1 OS=Canis familiaris GN=RNASE4 PE=3 SV=2	38388000	30761000	16750000	14719000	1	1	0.45509	0.251493	6.35546e-08	2.23461e-15	2.89231e-08	2.58917e-20
ENSCAFT00000031352	basigin (Ok blood group)	BSG	E2QZT4	268	>tr|E2QZT4|E2QZT4_CANFA Uncharacterized protein OS=Canis familiaris GN=BSG PE=4 SV=1	4324600	5033400	6230100	5017700	4236100	17168000	1.20194	0.85811	1.90296	0.199664	2.28725	0.466039
ENSCAFT00000009303	folate receptor 2 (fetal)	FOLR2	E2QXF0	255	>tr|E2QXF0|E2QXF0_CANFA Uncharacterized protein OS=Canis familiaris GN=FOLR2 PE=4 SV=1	14519000	4871000	4468300	4089700	1027700	1	0.441362	0.374745	NR	NR	NR	NR
ENSCAFT00000022498	EPH receptor B4	EPHB4	F1PRQ8	987	>tr|F1PRQ8|F1PRQ8_CANFA Uncharacterized protein OS=Canis familiaris GN=EPHB4 PE=4 SV=2	3391100	2039900	1324000	1070500	1	1	0.440895	0.674492	8.35247e-07	0.00306106	3.68256e-07	0.0002671
ENSCAFT00000024255	fibroblast growth factor binding protein 1	FGFBP1	E2RLM9	255	>tr|E2RLM9|E2RLM9_CANFA Uncharacterized protein OS=Canis familiaris GN=FGFBP1 PE=4 SV=2	7750100	4555500	2819600	2586500	1	1	0.43932	0.485862	3.69952e-07	0.000138275	1.62528e-07	6.54414e-07
0	#N/A	CD14	A9QU57	106	>tr|A9QU57|A9QU57_CANFA CD14 antigen (Fragment) OS=Canis familiaris GN=CD14 PE=2 SV=1	1	1716400	750260	1	1	1	NR	NR	NR	NR	NR	NR
ENSCAFT00000038838	CD46 molecule, complement regulatory protein	CD46	F1PWC7	395	>tr|F1PWC7|F1PWC7_CANFA Uncharacterized protein OS=Canis familiaris GN=CD46 PE=4 SV=2	2167400	3795800	3846500	3183900	4851700	6158000	1.17896	0.913349	1.56601	0.400938	1.84627	0.64505
ENSCAFT00000025475	EPH receptor A2	EPHA2	F1Q4C5	975	>tr|F1Q4C5|F1Q4C5_CANFA Uncharacterized protein OS=Canis familiaris GN=EPHA2 PE=4 SV=2;>tr|F1PX14|F1PX14_CANFA Uncharacterized protein (Fragment) OS=Canis familiaris GN=EPHA2 PE=4 SV=2	8178200	5318900	2939500	2904200	10391000	11885000	0.43296	0.448594	3.81197	0.0378444	1.65043	0.640314
ENSCAFT00000023944	actin related protein 2/3 complex, subunit 1B, 41kDa	ARPC1B	E2RMT4	372	>tr|E2RMT4|E2RMT4_CANFA Uncharacterized protein OS=Canis familiaris GN=ARPC1B PE=4 SV=1	6598300	3306300	4340100	6450900	3300100	2518800	1.08949	0.933811	0.539236	0.906992	0.587495	0.704146
0	#N/A		Q867A2	1196	>tr|Q867A2|Q867A2_CANFA Laminin-5 gamma 2 OS=Canis familiaris PE=2 SV=1;>tr|F1PG66|F1PG66_CANFA Uncharacterized protein OS=Canis familiaris GN=LAMC2 PE=4 SV=2	31634000	37800000	20281000	9038600	1	1	0.422266	0.221428	6.82138e-08	5.98756e-14	2.88043e-08	9.85103e-21
ENSCAFT00000035683	follistatin-like 3 (secreted glycoprotein)	FSTL3	F1Q1E3	264	>tr|F1Q1E3|F1Q1E3_CANFA Uncharacterized protein OS=Canis familiaris GN=FSTL3 PE=4 SV=2	6926000	16259000	14408000	10072000	5835400	7353400	1.05586	0.942443	0.538758	0.858764	0.568851	0.601685
ENSCAFT00000009074	jagged 1	JAG1	E2QUR0	1218	>tr|E2QUR0|E2QUR0_CANFA Delta-like protein OS=Canis familiaris GN=JAG1 PE=4 SV=1	18151000	10285000	6465700	5400600	44804000	30674000	0.417298	0.28647	6.3607	0.000993132	2.65431	0.237805
ENSCAFT00000005646	protein tyrosine phosphatase, receptor-type, Z polypeptide 1	PTPRZ1	F1PGN5	2272	>tr|F1PGN5|F1PGN5_CANFA Uncharacterized protein (Fragment) OS=Canis familiaris GN=PTPRZ1 PE=4 SV=2;>tr|J9NZ52|J9NZ52_CANFA Uncharacterized protein OS=Canis familiaris GN=PTPRZ1 PE=4 SV=1	11448000	3760600	2519900	3712700	1	1	0.409808	0.391404	3.20893e-07	9.61682e-05	1.31505e-07	3.14505e-08
ENSCAFT00000028433	semaphorin 7A, GPI membrane anchor (John Milton Hagen blood group)	SEMA7A	F1P8T3	561	>tr|F1P8T3|F1P8T3_CANFA Uncharacterized protein OS=Canis familiaris GN=SEMA7A PE=4 SV=2	143690000	79487000	52122000	39118000	22469000	23332000	0.408823	0.139019	0.501984	0.673438	0.205223	0.0446871
ENSCAFT00000042946	Uncharacterized protein	ULBP1	J9NWR5	197	>tr|J9NWR5|J9NWR5_CANFA Uncharacterized protein (Fragment) OS=Canis familiaris GN=ULBP1 PE=4 SV=1;>tr|F1P631|F1P631_CANFA Uncharacterized protein (Fragment) OS=Canis familiaris GN=ULBP1 PE=4 SV=2	2779500	2483400	2126200	1	1	3446500	NR	NR	NR	NR	NR	NR
ENSCAFT00000001770	Cathepsin L1 Cathepsin L1 heavy chain Cathepsin L1 light chain	CTSL	Q9GL24	333	>sp|Q9GL24|CATL1_CANFA Cathepsin L1 OS=Canis familiaris GN=CTSL PE=2 SV=1	13058000	5247700	3594300	3722200	18713000	12012000	0.399684	0.339961	4.19941	0.0218055	1.67844	0.587852
ENSCAFT00000023011	butyrylcholinesterase	BCHE	F1PEN8	602	>tr|F1PEN8|F1PEN8_CANFA Cholinesterase OS=Canis familiaris GN=BCHE PE=4 SV=1	193290000	140450000	65299000	67932000	1	1	0.399206	0.0850148	1.50115e-08	1.2662e-33	5.99269e-09	4.22838e-28
ENSCAFT00000020104	laminin, alpha 5	LAMA5	F1PP89	1276	>tr|F1PP89|F1PP89_CANFA Uncharacterized protein OS=Canis familiaris GN=LAMA5 PE=4 SV=2	33568000	13829000	9743400	9084800	15768000	13141000	0.397245	0.197246	1.53541	0.236204	0.609933	0.563856
ENSCAFT00000022292	CUB domain containing protein 1	CDCP1	F1PV63	832	>tr|F1PV63|F1PV63_CANFA Uncharacterized protein OS=Canis familiaris GN=CDCP1 PE=4 SV=2	3203300	1833600	1	1981200	1	1	NR	NR	NR	NR	3.9707e-07	0.000415492
ENSCAFT00000001299	exostosin glycosyltransferase 1	EXT1	F1PTN7	746	>tr|F1PTN7|F1PTN7_CANFA Uncharacterized protein OS=Canis familiaris GN=EXT1 PE=4 SV=2	18908000	10463000	6117300	5333500	1917300	1235000	0.389868	0.2417	0.275291	0.553904	0.107327	0.0574071
0	#N/A	HEXB	K0J5K2	453	>tr|K0J5K2|K0J5K2_CANFA Beta-N-acetylhexosaminidase beta subunit, exons 2-14 (Fragment) OS=Canis familiaris GN=HEXB PE=4 SV=1;>tr|F1Q1M8|F1Q1M8_CANFA Uncharacterized protein (Fragment) OS=Canis familiaris GN=HEXB PE=4 SV=2;>tr|K0J6C5|K0J6C5_CANFA Beta-N-ac	2682500	1	1	1021600	6949800	9190300	NR	NR	NR	NR	NR	NR
ENSCAFT00000028813	mucin 16, cell surface associated	MUC16	F1PDP1	1178	>tr|F1PDP1|F1PDP1_CANFA Uncharacterized protein OS=Canis familiaris GN=MUC16 PE=4 SV=2	4889600	6864200	1795200	2503000	1	1	0.365686	0.438906	4.65311e-07	0.000395298	1.70158e-07	8.19256e-07
ENSCAFT00000006937	CCHC-type zinc finger, nucleic acid binding protein	CNBP	E2RPD7	179	>tr|E2RPD7|E2RPD7_CANFA Uncharacterized protein OS=Canis familiaris GN=CNBP PE=4 SV=2	4083400	3230600	2645900	1	1307300	1	NR	NR	NR	NR	NR	NR
ENSCAFT00000007503	poliovirus receptor	PVR	F1PVS7	405	>tr|F1PVS7|F1PVS7_CANFA Uncharacterized protein OS=Canis familiaris GN=PVR PE=4 SV=2	1	1	1	1	4907500	3324200	1	1	4.11585e+06	3.17394e-07	4.11585e+06	2.05249e-05
ENSCAFT00000018918	collagen, type VI, alpha 1	COL6A1	F1PFM6	1026	>tr|F1PFM6|F1PFM6_CANFA Uncharacterized protein OS=Canis familiaris GN=COL6A1 PE=4 SV=2	1	1	1	1	31536000	49270000	1	1	40403000	5.23466e-32	40403000	2.19912e-21
ENSCAFT00000045154	CD82 molecule	CD82	J9P9V8	268	>tr|J9P9V8|J9P9V8_CANFA Tetraspanin OS=Canis familiaris GN=CD82 PE=3 SV=1;>tr|F1PLP3|F1PLP3_CANFA Tetraspanin (Fragment) OS=Canis familiaris GN=CD82 PE=3 SV=2	1	1	1	1	2286200	1568200	1	1	1927200	8.33145e-05	1927200	0.00122896
ENSCAFT00000001011	collagen triple helix repeat containing 1	CTHRC1	F1P9U9	190	>tr|F1P9U9|F1P9U9_CANFA Uncharacterized protein OS=Canis familiaris GN=CTHRC1 PE=4 SV=2	1	1	1	1	8635500	10412000	1	1	9523750	1.77036e-15	9523750	1.99615e-10
ENSCAFT00000029200	endothelial cell-specific molecule 1	ESM1	E2RJ30	184	>tr|E2RJ30|E2RJ30_CANFA Uncharacterized protein OS=Canis familiaris GN=ESM1 PE=4 SV=1	1	1	1	1	24903000	10461000	1	1	17682000	1.42205e-22	17682000	3.29355e-13
ENSCAFT00000011081	interleukin 6 signal transducer	IL6ST	F1PTB2	831	>tr|F1PTB2|F1PTB2_CANFA Uncharacterized protein OS=Canis familiaris GN=IL6ST PE=4 SV=2;>tr|Q8SPV0|Q8SPV0_CANFA Glycoprotein 130 (Fragment) OS=Canis familiaris PE=2 SV=1	3427600	2746700	1177400	944060	1	1	0.343595	0.575913	9.42747e-07	0.00370535	3.23923e-07	0.000127872
ENSCAFT00000012570	thymosin beta 10	TMSB10	E2QXA5	44	>tr|E2QXA5|E2QXA5_CANFA Uncharacterized protein OS=Canis familiaris GN=TMSB10 PE=4 SV=1	23533000	5804400	9956200	1	1	1	NR	NR	NR	NR	6.81724e-08	4.98668e-12
ENSCAFT00000029936	glypican 4	GPC4	F1PM35	556	>tr|F1PM35|F1PM35_CANFA Uncharacterized protein OS=Canis familiaris GN=GPC4 PE=3 SV=2	1	1	1	1	4366200	4668500	1	1	4517350	5.41217e-08	4517350	7.26588e-06
ENSCAFT00000046838	retinoic acid receptor responder (tazarotene induced) 1	RARRES1	J9NYI1	184	>tr|J9NYI1|J9NYI1_CANFA Uncharacterized protein OS=Canis familiaris GN=RARRES1 PE=4 SV=1	596560	2749600	1	1122100	2789200	3851400	NR	NR	NR	NR	1.98454	0.697716
ENSCAFT00000016252	integrin alpha FG-GAP repeat containing 1	ITFG1	F1PUU9	613	>tr|F1PUU9|F1PUU9_CANFA Uncharacterized protein OS=Canis familiaris GN=ITFG1 PE=4 SV=2	1614700	968320	1	862160	1	1	NR	NR	NR	NR	7.74287e-07	0.0032765
ENSCAFT00000016080	Uncharacterized protein	LOC611606	F1PB66	233	>tr|F1PB66|F1PB66_CANFA Tetraspanin OS=Canis familiaris GN=LOC611606 PE=3 SV=2	1	1	1	1	5121500	2253800	1	1	3687650	8.08069e-07	3687650	4.16164e-05
ENSCAFT00000043033	OAF homolog (Drosophila)	OAF	J9NRG9	250	>tr|J9NRG9|J9NRG9_CANFA Uncharacterized protein OS=Canis familiaris GN=OAF PE=4 SV=1	1	1	1	1	1160200	798830	1	1	979515	0.00133464	979515	0.00331014
ENSCAFT00000044643	versican	VCAN	J9P884	2398	>tr|J9P884|J9P884_CANFA Uncharacterized protein OS=Canis familiaris GN=VCAN PE=4 SV=1	16854000	29995000	9824500	5690800	37617000	42798000	0.331177	0.120096	5.18295	0.000911891	1.71647	0.500009
ENSCAFT00000049942	procollagen C-endopeptidase enhancer 2	PCOLCE2	J9P7J2	372	>tr|J9P7J2|J9P7J2_CANFA Uncharacterized protein OS=Canis familiaris GN=PCOLCE2 PE=4 SV=1;>tr|E2R7L9|E2R7L9_CANFA Uncharacterized protein OS=Canis familiaris GN=PCOLCE2 PE=4 SV=1;>tr|J9P1U0|J9P1U0_CANFA Uncharacterized protein (Fragment) OS=Canis familiaris	1	1	1	1	6298100	5487100	1	1	5.8926e+06	8.2153e-10	5.8926e+06	8.01756e-07
ENSCAFT00000032144	carbohydrate (N-acetylglucosamine 6-O) sulfotransferase 4	CHST4	F1PIE6	378	>tr|F1PIE6|F1PIE6_CANFA Sulfotransferase OS=Canis familiaris GN=CHST4 PE=3 SV=2;>tr|E9ABV4|E9ABV4_CANFA Sulfotransferase (Fragment) OS=Canis familiaris GN=sulfo6 PE=2 SV=1	2912100	14314000	3746200	1779700	1	1	0.320786	0.282003	3.61932e-07	0.000131122	1.16103e-07	2.77946e-09
ENSCAFT00000007329	retinoic acid receptor responder (tazarotene induced) 2	RARRES2	E2R755	163	>tr|E2R755|E2R755_CANFA Uncharacterized protein OS=Canis familiaris GN=RARRES2 PE=4 SV=1	1	1	1	1	3172500	4887100	1	1	4029800	3.67315e-07	4029800	2.25083e-05
ENSCAFT00000001524	N-acetylgalactosaminidase, alpha-	NAGA	E2RRW9	411	>tr|E2RRW9|E2RRW9_CANFA Uncharacterized protein OS=Canis familiaris GN=NAGA PE=3 SV=2	1607100	1496500	1	908690	1085800	1453500	NR	NR	NR	NR	0.818179	0.926447
ENSCAFT00000010664	minichromosome maintenance complex component 4	MCM4	F6V1U9	863	>tr|F6V1U9|F6V1U9_CANFA Uncharacterized protein OS=Canis familiaris GN=MCM4 PE=3 SV=1	2272600	1626900	1	1110000	1	1	NR	NR	NR	NR	5.12886e-07	0.0011601
ENSCAFT00000032342	chitobiase, di-N-acetyl-	CTBS	E2RLQ5	379	>tr|E2RLQ5|E2RLQ5_CANFA Uncharacterized protein OS=Canis familiaris GN=CTBS PE=3 SV=1	41337000	14575000	7440100	8107900	1	1	0.27808	0.0774402	1.28634e-07	3.93848e-08	3.57705e-08	2.592e-17
ENSCAFT00000016535	ST3 beta-galactoside alpha-2,3-sialyltransferase 4	ST3GAL4	E2RD90	330	>tr|E2RD90|E2RD90_CANFA Uncharacterized protein (Fragment) OS=Canis familiaris GN=ST3GAL4 PE=4 SV=2;>tr|J9P7W3|J9P7W3_CANFA Uncharacterized protein OS=Canis familiaris GN=ST3GAL4 PE=4 SV=1	1853900	2183900	1	1073400	1	1	NR	NR	NR	NR	4.95319e-07	0.00109514
ENSCAFT00000022623	Canis lupus familiaris carcinoembryonic antigen-related cell adhesion molecule 1 (CEACAM1), mRNA.	CEACAM1	Q004B1	458	>tr|Q004B1|Q004B1_CANFA Carcinoembryonic antigen-related cell adhesion molecule 1 isoform 4S OS=Canis familiaris GN=CEACAM1 PE=2 SV=1;>tr|Q004B2|Q004B2_CANFA Carcinoembryonic antigen-related cell adhesion molecule 1 isoform 4L OS=Canis familiaris GN=CEACAM	8182200	6532700	1	3863900	1	1	NR	NR	NR	NR	1.35917e-07	5.12251e-08
ENSCAFT00000038011	serpin peptidase inhibitor, clade B (ovalbumin), member 5	SERPINB5	E2REC1	387	>tr|E2REC1|E2REC1_CANFA Uncharacterized protein OS=Canis familiaris GN=SERPINB5 PE=3 SV=2	2781800	1808200	1	1188700	1	1	NR	NR	NR	NR	4.3573e-07	0.000667606
ENSCAFT00000002093	golgi membrane protein 1	GOLM1	E2RLA5	406	>tr|E2RLA5|E2RLA5_CANFA Uncharacterized protein OS=Canis familiaris GN=GOLM1 PE=4 SV=2	163780000	121350000	109860000	104230000	42051000	42395000	0.75085	0.586973	0.394442	0.329755	0.296167	0.104983
ENSCAFT00000016737	coiled-coil domain containing 80	CCDC80	E2RGR7	820	>tr|E2RGR7|E2RGR7_CANFA Uncharacterized protein OS=Canis familiaris GN=CCDC80 PE=4 SV=2	18739000	7045700	3114900	2562600	1	1361300	0.220189	0.0975003	NR	NR	NR	NR
ENSCAFT00000017341	beta-1,4-galactosyltransferase 4	B4GALT4	F1PX99	344	>tr|F1PX99|F1PX99_CANFA Uncharacterized protein OS=Canis familiaris GN=B4GALT4 PE=4 SV=1;>tr|B2G3R6|B2G3R6_CANFA Beta-1,4-galactosyltransferase 4 OS=Canis familiaris GN=b4GalT4 PE=2 SV=1	31558000	12156000	4982400	4632900	1562000	786480	0.219959	0.0390698	0.244244	0.537346	0.0537237	0.0108921
ENSCAFT00000017539	legumain	LGMN	E2QXF2	433	>tr|E2QXF2|E2QXF2_CANFA Uncharacterized protein OS=Canis familiaris GN=LGMN PE=4 SV=1	4080700	4135600	1649000	1	6870700	4313000	NR	NR	NR	NR	1.36116	0.802372
ENSCAFT00000020097	Uncharacterized protein		F1PPA0	503	>tr|F1PPA0|F1PPA0_CANFA Uncharacterized protein OS=Canis familiaris PE=4 SV=2	10140000	4452700	1606800	1297200	2964000	2321800	0.199004	0.191946	1.82018	0.518812	0.362222	0.416338
ENSCAFT00000002073	SIL1 nucleotide exchange factor	SIL1	F1PLP6	493	>tr|F1PLP6|F1PLP6_CANFA Uncharacterized protein OS=Canis familiaris GN=SIL1 PE=4 SV=2	2571600	2297700	1396400	1983100	983820	1671700	0.694042	0.846276	0.785773	0.899772	0.54536	0.75683
ENSCAFT00000017213	Uncharacterized protein	TGFB2	F1PKH0	414	>tr|F1PKH0|F1PKH0_CANFA Uncharacterized protein OS=Canis familiaris GN=TGFB2 PE=3 SV=1;>tr|F1PKH2|F1PKH2_CANFA Uncharacterized protein OS=Canis familiaris GN=TGFB2 PE=3 SV=1	8358200	6592500	5470200	4641400	1132400	1	0.67633	0.676589	NR	NR	NR	NR
ENSCAFT00000027439	Acid phosphatase type 5	ACP5	E2RBY6	343	>tr|E2RBY6|E2RBY6_CANFA Acid phosphatase type 5 OS=Canis familiaris GN=ACP5 PE=2 SV=1	13360000	9226100	1996000	1788500	1	1102800	0.167559	0.062092	NR	NR	NR	NR
ENSCAFT00000009949	glutaminyl-peptide cyclotransferase	QPCT	F1PZF4	362	>tr|F1PZF4|F1PZF4_CANFA Uncharacterized protein OS=Canis familiaris GN=QPCT PE=4 SV=1;>tr|O62711|O62711_CANFA Glutaminyl cyclase (Fragment) OS=Canis familiaris PE=2 SV=1;>tr|J9P7U9|J9P7U9_CANFA Uncharacterized protein OS=Canis familiaris GN=QPCT PE=4 SV=1	3130200	2414000	1	891970	4470700	5869200	NR	NR	NR	NR	1.86499	0.655565
0	#N/A	TIMP-3	J7I8M6	188	>tr|J7I8M6|J7I8M6_CANFA Tissue inhibitor metalloproteinase-3 (Fragment) OS=Canis familiaris GN=TIMP-3 PE=2 SV=1;>tr|F5CBP3|F5CBP3_CANFA Timp3 OS=Canis familiaris GN=timp3 PE=2 SV=1	7226800	6409800	1	2026900	1	1	NR	NR	NR	NR	1.46664e-07	8.84987e-08
ENSCAFT00000000665	carboxypeptidase M	CPM	F1PGL5	368	>tr|F1PGL5|F1PGL5_CANFA Uncharacterized protein (Fragment) OS=Canis familiaris GN=CPM PE=4 SV=2	10637000	8403400	1522500	1214500	1	1	0.143747	0.067565	7.30727e-07	0.00233559	1.0504e-07	2.02179e-10
ENSCAFT00000007164	integral membrane protein 2B	ITM2B	F1PQ10	236	>tr|F1PQ10|F1PQ10_CANFA Uncharacterized protein OS=Canis familiaris GN=ITM2B PE=4 SV=2	8487800	6654500	1	1861500	1916200	1	NR	NR	NR	NR	NR	NR
0	#N/A	TPP1	Q9XSB8	563	>sp|Q9XSB8|TPP1_CANFA Tripeptidyl-peptidase 1 OS=Canis familiaris GN=TPP1 PE=3 SV=1;>tr|Z4YHH2|Z4YHH2_CANFA Tripeptidyl-peptidase 1 OS=Canis familiaris GN=TPP1 PE=4 SV=1	2779800	5145000	1	964590	13949000	19506000	NR	NR	NR	NR	4.22156	0.182201
ENSCAFT00000018226	complement factor I	CFI	F1PY40	612	>tr|F1PY40|F1PY40_CANFA Uncharacterized protein OS=Canis familiaris GN=CFI PE=3 SV=2	19423000	9463100	1424000	1708500	1	1	0.108443	0.0184088	6.38468e-07	0.00149836	6.92375e-08	2.622e-12
ENSCAFT00000049393	kinesin family member 23	KIF23	J9P721	953	>tr|J9P721|J9P721_CANFA Uncharacterized protein (Fragment) OS=Canis familiaris GN=KIF23 PE=3 SV=1;>tr|F1PML0|F1PML0_CANFA Uncharacterized protein OS=Canis familiaris GN=KIF23 PE=3 SV=2	17053000	14698000	808610	1121100	2643000	2579000	0.0607764	0.00324803	2.70611	0.411783	0.164467	0.107952
ENSCAFT00000010807	fms-related tyrosine kinase 1	FLT1	F1PKV5	1337	>tr|F1PKV5|F1PKV5_CANFA Uncharacterized protein OS=Canis familiaris GN=FLT1 PE=3 SV=2	26012000	21027000	1318400	1070000	1	1	0.0507749	0.000311987	8.37381e-07	0.00306251	4.25179e-08	5.07873e-16
0	#N/A	spink5	Q4VYB4	1063	>tr|Q4VYB4|Q4VYB4_CANFA Serine protease inhibitor Kazal-type 5 OS=Canis familiaris GN=spink5 PE=2 SV=1;>tr|F1PUI9|F1PUI9_CANFA Uncharacterized protein OS=Canis familiaris GN=SPINK5 PE=4 SV=2;>tr|F1PR80|F1PR80_CANFA Uncharacterized protein OS=Canis familiar	170240000	163830000	4820500	4857300	1	1	0.0289694	2.54379e-08	2.06659e-07	8.63092e-06	5.98677e-09	3.12288e-28
ENSCAFT00000020174	poliovirus receptor-related 4	PVRL4	E2RN46	435	>tr|E2RN46|E2RN46_CANFA Uncharacterized protein OS=Canis familiaris GN=PVRL4 PE=4 SV=2;>tr|L7QI60|L7QI60_CANFA Nectin 4 splice variant 2 OS=Canis familiaris GN=PVRL4 PE=2 SV=1;>tr|L7QI26|L7QI26_CANFA Nectin 4 OS=Canis familiaris PE=2 SV=1;>tr|L7QHV4|L7QHV4	1308800	5316100	1185600	2780000	1	1	0.59859	0.761737	5.04337e-07	0.000524309	3.01891e-07	0.000103611
ENSCAFT00000003060	dynactin 3 (p22)	DCTN3	E2RBC1	186	>tr|E2RBC1|E2RBC1_CANFA Uncharacterized protein OS=Canis familiaris GN=DCTN3 PE=4 SV=1	54510	1	1	1	1	1	NR	NR	1	1	NR	NR
ENSCAFT00000044850	Uncharacterized protein	LOC607762	J9PBE9	215	>tr|J9PBE9|J9PBE9_CANFA Uncharacterized protein OS=Canis familiaris GN=LOC607762 PE=4 SV=1;>tr|H9GWN5|H9GWN5_CANFA Uncharacterized protein (Fragment) OS=Canis familiaris PE=4 SV=2;>tr|E2RNQ3|E2RNQ3_CANFA Uncharacterized protein (Fragment) OS=Canis familiar	1	70094	1	1	1	1	NR	NR	1	1	NR	NR
ENSCAFT00000045747	chromosome 19 open reading frame 10	C19orf10	J9P7C4	173	>tr|J9P7C4|J9P7C4_CANFA Uncharacterized protein OS=Canis familiaris GN=C19orf10 PE=4 SV=1;>tr|E2R856|E2R856_CANFA Uncharacterized protein OS=Canis familiaris GN=C19orf10 PE=4 SV=2	70749	1	1	1	1	1	NR	NR	1	1	NR	NR
ENSCAFT00000037270	protease, serine, 12 (neurotrypsin, motopsin)	PRSS12	F1PUA6	845	>tr|F1PUA6|F1PUA6_CANFA Uncharacterized protein OS=Canis familiaris GN=PRSS12 PE=3 SV=2	74566	1	1	1	1	1	NR	NR	1	1	NR	NR
ENSCAFT00000024656	L-3-hydroxyproline dehydratase (trans-)	L3HYPDH	E2R1E1	359	>tr|E2R1E1|E2R1E1_CANFA Uncharacterized protein OS=Canis familiaris GN=L3HYPDH PE=4 SV=2	84016	1	1	1	1	1	NR	NR	1	1	NR	NR
ENSCAFT00000020708	splicing factor 3b, subunit 2, 145kDa	SF3B2	E2RL65	895	>tr|E2RL65|E2RL65_CANFA Uncharacterized protein OS=Canis familiaris GN=SF3B2 PE=4 SV=2	106220	1	1	1	1	1	NR	NR	1	1	NR	NR
ENSCAFT00000027562	protein kinase C substrate 80K-H	PRKCSH	E2RKK6	537	>tr|E2RKK6|E2RKK6_CANFA Uncharacterized protein OS=Canis familiaris GN=PRKCSH PE=4 SV=2	109110	1	1	1	1	1	NR	NR	1	1	NR	NR
ENSCAFT00000013756	septin 11	sept11	E2QTP2	372	>tr|E2QTP2|E2QTP2_CANFA Uncharacterized protein OS=Canis familiaris GN=SEPT11 PE=4 SV=1	113820	1	1	1	1	1	NR	NR	1	1	NR	NR
ENSCAFT00000012592	centrosomal protein 55kDa	CEP55	E2QX76	462	>tr|E2QX76|E2QX76_CANFA Uncharacterized protein OS=Canis familiaris GN=CEP55 PE=4 SV=1	115560	1	1	1	1	1	NR	NR	1	1	NR	NR
ENSCAFT00000000718	glutamine-fructose-6-phosphate transaminase 2	GFPT2	F1PGJ3	682	>tr|F1PGJ3|F1PGJ3_CANFA Uncharacterized protein OS=Canis familiaris GN=GFPT2 PE=4 SV=2	1	118250	1	1	1	1	NR	NR	1	1	NR	NR
ENSCAFT00000023016	insulin-like growth factor binding protein 2, 36kDa	IGFBP2	F1PEM7	247	>tr|F1PEM7|F1PEM7_CANFA Uncharacterized protein (Fragment) OS=Canis familiaris GN=IGFBP2 PE=4 SV=1	1	122630	1	1	1	1	NR	NR	1	1	NR	NR
ENSCAFT00000005958	SHC SH2-domain binding protein 1	SHCBP1	F1PFR2	666	>tr|F1PFR2|F1PFR2_CANFA Uncharacterized protein OS=Canis familiaris GN=SHCBP1 PE=4 SV=2	1	126760	1	1	1	1	NR	NR	1	1	NR	NR
ENSCAFT00000010633	tubulin folding cofactor B	TBCB	E2QYN0	352	>tr|E2QYN0|E2QYN0_CANFA Uncharacterized protein OS=Canis familiaris GN=TBCB PE=4 SV=2	127530	1	1	1	1	1	NR	NR	1	1	NR	NR
ENSCAFT00000001568	Canis lupus familiaris triadin (TRDN), mRNA.	TRDN	F1PKD7	701	>tr|F1PKD7|F1PKD7_CANFA Triadin OS=Canis familiaris GN=TRDN PE=4 SV=1;>sp|P82179|TRDN_CANFA Triadin OS=Canis familiaris GN=TRDN PE=1 SV=2;>tr|J9P596|J9P596_CANFA Triadin OS=Canis familiaris GN=TRDN PE=4 SV=1	1	129760	1	1	1	1	NR	NR	1	1	NR	NR
ENSCAFT00000004966	serine/arginine-rich splicing factor 10	SRSF10	F1Q237	261	>tr|F1Q237|F1Q237_CANFA Uncharacterized protein (Fragment) OS=Canis familiaris GN=SRSF10 PE=4 SV=2	1	148250	1	1	1	1	NR	NR	1	1	NR	NR
ENSCAFT00000018039	Uncharacterized protein	LOC476006	F1Q0I8	210	>tr|F1Q0I8|F1Q0I8_CANFA Uncharacterized protein OS=Canis familiaris GN=LOC476006 PE=3 SV=2	156090	1	1	1	1	1	NR	NR	1	1	NR	NR
ENSCAFT00000013972	dual specificity phosphatase 11 (RNA/RNP complex 1-interacting)	DUSP11	E2RSE3	332	>tr|E2RSE3|E2RSE3_CANFA Uncharacterized protein OS=Canis familiaris GN=DUSP11 PE=4 SV=2	1	156500	1	1	1	1	NR	NR	1	1	NR	NR
ENSCAFT00000017049	Uncharacterized protein	ICOSLG	F1PPN6	306	>tr|F1PPN6|F1PPN6_CANFA Uncharacterized protein OS=Canis familiaris GN=ICOSLG PE=4 SV=2	181360	1	1	1	1	1	NR	NR	1	1	NR	NR
ENSCAFT00000024283	acetylserotonin O-methyltransferase-like	ASMTL	F1PKN7	551	>tr|F1PKN7|F1PKN7_CANFA Uncharacterized protein OS=Canis familiaris GN=ASMTL PE=4 SV=2	1	184690	1	1	1	1	NR	NR	1	1	NR	NR
ENSCAFT00000017819	polypeptide N-acetylgalactosaminyltransferase 3	GALNT3	E2QY58	632	>tr|E2QY58|E2QY58_CANFA Uncharacterized protein OS=Canis familiaris GN=GALNT3 PE=4 SV=1	1	195720	1	1	1	1	NR	NR	1	1	NR	NR
ENSCAFT00000046739	RWD domain containing 1	RWDD1	J9P8U8	243	>tr|J9P8U8|J9P8U8_CANFA Uncharacterized protein OS=Canis familiaris GN=RWDD1 PE=4 SV=1	1	197470	1	1	1	1	NR	NR	1	1	NR	NR
ENSCAFT00000003927	Uncharacterized protein		E2R735	522	>tr|E2R735|E2R735_CANFA Uncharacterized protein OS=Canis familiaris PE=4 SV=1	1	200560	1	1	1	1	NR	NR	1	1	NR	NR
ENSCAFT00000032470	core-binding factor, beta subunit	CBFB	E2REW4	187	>tr|E2REW4|E2REW4_CANFA Uncharacterized protein OS=Canis familiaris GN=CBFB PE=4 SV=2	213240	1	1	1	1	1	NR	NR	1	1	NR	NR
ENSCAFT00000039771	lipopolysaccharide binding protein	LBP	E2QW61	247	>tr|E2QW61|E2QW61_CANFA Uncharacterized protein OS=Canis familiaris GN=LBP PE=4 SV=2	1	216890	1	1	1	1	NR	NR	1	1	NR	NR
ENSCAFT00000011454	Uncharacterized protein	LOC612644	E2R9R2	86	>tr|E2R9R2|E2R9R2_CANFA Uncharacterized protein OS=Canis familiaris GN=LOC612644 PE=4 SV=2	1	229170	1	1	1	1	NR	NR	1	1	NR	NR
ENSCAFT00000008059	Canis lupus familiaris transforming growth factor, beta 1 (TGFB1), mRNA.	B9D2	F1PI70	390	>tr|F1PI70|F1PI70_CANFA Uncharacterized protein OS=Canis familiaris GN=B9D2 PE=3 SV=2;>sp|P54831|TGFB1_CANFA Transforming growth factor beta-1 OS=Canis familiaris GN=TGFB1 PE=2 SV=1;>tr|F1PMQ2|F1PMQ2_CANFA Uncharacterized protein OS=Canis familiaris GN=B9D	4390600	2662200	1798300	2065300	7226800	4408600	0.547811	0.715818	3.01154	0.192291	1.64976	0.691481
ENSCAFT00000029471	poly(A) binding protein interacting protein 1	PAIP1	E2RML0	168	>tr|E2RML0|E2RML0_CANFA Uncharacterized protein OS=Canis familiaris GN=PAIP1 PE=4 SV=2	1	238600	1	1	1	1	NR	NR	1	1	NR	NR
ENSCAFT00000028361	Canis lupus familiaris intercellular adhesion molecule 1 (ICAM1), mRNA.	ICAM1	F1PB95	531	>tr|F1PB95|F1PB95_CANFA Intercellular adhesion molecule 1 OS=Canis familiaris GN=ICAM1 PE=4 SV=2	2031800	2058000	1522300	681390	1781300	2129700	0.538826	0.779016	1.77475	0.587576	0.956281	0.981114
ENSCAFT00000021022	lipase, member H	LIPH	F1PG57	451	>tr|F1PG57|F1PG57_CANFA Uncharacterized protein OS=Canis familiaris GN=LIPH PE=3 SV=2	248890	1	1	1	1	1	NR	NR	1	1	NR	NR
ENSCAFT00000010209	Uncharacterized protein		F1Q286	314	>tr|F1Q286|F1Q286_CANFA Uncharacterized protein OS=Canis familiaris PE=4 SV=2	251060	1	1	1	1	1	NR	NR	1	1	NR	NR
ENSCAFT00000007477	Uncharacterized protein		J9P1D3	416	>tr|J9P1D3|J9P1D3_CANFA Uncharacterized protein (Fragment) OS=Canis familiaris PE=4 SV=1	1	273570	1	1	1	1	NR	NR	1	1	NR	NR
ENSCAFT00000000190	Uncharacterized protein	CNPY2	F6XIB7	188	>tr|F6XIB7|F6XIB7_CANFA Uncharacterized protein OS=Canis familiaris GN=CNPY2 PE=4 SV=1	1	327250	1	1	1	1	NR	NR	1	1	NR	NR
ENSCAFT00000016074	transmembrane protein with EGF-like and two follistatin-like domains 2	TMEFF2	F1PBU2	374	>tr|F1PBU2|F1PBU2_CANFA Uncharacterized protein OS=Canis familiaris GN=TMEFF2 PE=4 SV=2	329370	1	1	1	1	1	NR	NR	1	1	NR	NR
ENSCAFT00000015692	mannosidase, alpha, class 1A, member 2	MAN1A2	E2RDC8	641	>tr|E2RDC8|E2RDC8_CANFA alpha-1,2-Mannosidase OS=Canis familiaris GN=MAN1A2 PE=3 SV=1	1	332930	1	1	1	1	NR	NR	1	1	NR	NR
ENSCAFT00000044335	Uncharacterized protein	LOC102151431	J9NZN7	182	>tr|J9NZN7|J9NZN7_CANFA Uncharacterized protein OS=Canis familiaris GN=LOC102151431 PE=4 SV=1;>tr|F1P8D7|F1P8D7_CANFA Uncharacterized protein (Fragment) OS=Canis familiaris GN=LOC609081 PE=4 SV=2	335890	1	1	1	1	1	NR	NR	1	1	NR	NR
ENSCAFT00000008391	tsukushi, small leucine rich proteoglycan	TSKU	F1PB05	365	>tr|F1PB05|F1PB05_CANFA Uncharacterized protein OS=Canis familiaris GN=TSKU PE=4 SV=2	335900	1	1	1	1	1	NR	NR	1	1	NR	NR
ENSCAFT00000024648	transducin (beta)-like 1 X-linked receptor 1	TBL1XR1	E2R263	514	>tr|E2R263|E2R263_CANFA Uncharacterized protein OS=Canis familiaris GN=TBL1XR1 PE=4 SV=2;>tr|J9NYA1|J9NYA1_CANFA Uncharacterized protein OS=Canis familiaris GN=TBL1XR1 PE=4 SV=1;>tr|F1Q0G6|F1Q0G6_CANFA Uncharacterized protein OS=Canis familiaris GN=TBL1X P	1	342250	1	1	1	1	NR	NR	1	1	NR	NR
ENSCAFT00000028690	Canis lupus familiaris desmoglein 3 (DSG3), mRNA.	DSG3	Q7YRU7	993	>sp|Q7YRU7|DSG3_CANFA Desmoglein-3 OS=Canis familiaris GN=DSG3 PE=2 SV=1	1	372500	1	1	1	1	NR	NR	1	1	NR	NR
ENSCAFT00000049146	MANSC domain containing 1	MANSC1	J9NY08	456	>tr|J9NY08|J9NY08_CANFA Uncharacterized protein OS=Canis familiaris GN=MANSC1 PE=4 SV=1	372850	1	1	1	1	1	NR	NR	1	1	NR	NR
ENSCAFT00000030421	low density lipoprotein receptor-related protein 8, apolipoprotein e receptor	LRP8	F1Q170	1001	>tr|F1Q170|F1Q170_CANFA Uncharacterized protein OS=Canis familiaris GN=LRP8 PE=4 SV=2;>tr|F1Q179|F1Q179_CANFA Uncharacterized protein OS=Canis familiaris GN=LRP8 PE=4 SV=2	376360	1	1	1	1	1	NR	NR	1	1	NR	NR
ENSCAFT00000025833	neuroligin 2	NLGN2	E2R9D0	835	>tr|E2R9D0|E2R9D0_CANFA Uncharacterized protein OS=Canis familiaris GN=NLGN2 PE=4 SV=1	390600	1	1	1	1	1	NR	NR	1	1	NR	NR
ENSCAFT00000050042	adenomatosis polyposis coli down-regulated 1-like	APCDD1L	J9NTC8	498	>tr|J9NTC8|J9NTC8_CANFA Uncharacterized protein OS=Canis familiaris GN=APCDD1L PE=4 SV=1	404100	1	1	1	1	1	NR	NR	1	1	NR	NR
ENSCAFT00000023029	Elongation factor 1-alpha		J9P5I0	462	>tr|J9P5I0|J9P5I0_CANFA Elongation factor 1-alpha OS=Canis familiaris PE=3 SV=1	447670	1	1	1	1	1	NR	NR	1	1	NR	NR
ENSCAFT00000049040	sortilin-related receptor, L(DLR class) A repeats containing	SORL1	J9P860	2204	>tr|J9P860|J9P860_CANFA Uncharacterized protein OS=Canis familiaris GN=SORL1 PE=4 SV=1;>tr|J9P6M0|J9P6M0_CANFA Uncharacterized protein OS=Canis familiaris GN=SORL1 PE=4 SV=1;>tr|E2R5F5|E2R5F5_CANFA Uncharacterized protein OS=Canis familiaris GN=SORL1 PE=4	474020	1	1	1	1	1	NR	NR	1	1	NR	NR
ENSCAFT00000003433	sema domain, immunoglobulin domain (Ig), transmembrane domain (TM) and short cytoplasmic domain, (semaphorin) 4D	SEMA4D	F1PSB1	971	>tr|F1PSB1|F1PSB1_CANFA Uncharacterized protein OS=Canis familiaris GN=SEMA4D PE=4 SV=2	1	475800	1	1	1	1	NR	NR	1	1	NR	NR
ENSCAFT00000031242	notch 1	NOTCH1	F1PDC7	2555	>tr|F1PDC7|F1PDC7_CANFA Uncharacterized protein (Fragment) OS=Canis familiaris GN=NOTCH1 PE=4 SV=2	476750	1	1	1	1	1	NR	NR	1	1	NR	NR
ENSCAFT00000030843	phosphoglycolate phosphatase	PGP	F6XEV4	252	>tr|F6XEV4|F6XEV4_CANFA Uncharacterized protein (Fragment) OS=Canis familiaris GN=PGP PE=4 SV=1	490580	1	1	1	1	1	NR	NR	1	1	NR	NR
ENSCAFT00000027769	sushi-repeat containing protein, X-linked 2	SRPX2	F1PMN4	465	>tr|F1PMN4|F1PMN4_CANFA Uncharacterized protein OS=Canis familiaris GN=SRPX2 PE=4 SV=2	9872200	6694300	4873800	3845200	11113000	15684000	0.526303	0.497661	3.0734	0.0567579	1.61754	0.638749
ENSCAFT00000027635	dynein, light chain, LC8-type 2	DYNLL2	E2RFR5	91	>tr|E2RFR5|E2RFR5_CANFA Uncharacterized protein (Fragment) OS=Canis familiaris GN=DYNLL2 PE=4 SV=1	1	501480	1	1	1	1	NR	NR	1	1	NR	NR
ENSCAFT00000013454	EGF-like repeats and discoidin I-like domains 3	EDIL3	F1P8D5	480	>tr|F1P8D5|F1P8D5_CANFA Uncharacterized protein OS=Canis familiaris GN=EDIL3 PE=4 SV=2	1	503170	1	1	744980	1	NR	NR	NR	NR	NR	NR
ENSCAFT00000022319	titin	TTN	F1PV45	35180	>tr|F1PV45|F1PV45_CANFA Uncharacterized protein OS=Canis familiaris GN=TTN PE=4 SV=2	1	509730	1	1	1	1	NR	NR	1	1	NR	NR
ENSCAFT00000027870	SMEK homolog 1, suppressor of mek1 (Dictyostelium)	SMEK1	F1PKZ5	833	>tr|F1PKZ5|F1PKZ5_CANFA Uncharacterized protein OS=Canis familiaris GN=SMEK1 PE=4 SV=2	526140	1	1	1	1	1	NR	NR	1	1	NR	NR
ENSCAFT00000027276	LUC7-like 3 (S. cerevisiae)	LUC7L3	E2RSS5	432	>tr|E2RSS5|E2RSS5_CANFA Uncharacterized protein OS=Canis familiaris GN=LUC7L3 PE=4 SV=2;>tr|J9P966|J9P966_CANFA Uncharacterized protein OS=Canis familiaris GN=LUC7L3 PE=4 SV=1	533750	1	1	1	1	1	NR	NR	1	1	NR	NR
ENSCAFT00000016372	eukaryotic translation initiation factor 4E	EIF4E	F1PSC3	217	>tr|F1PSC3|F1PSC3_CANFA Uncharacterized protein (Fragment) OS=Canis familiaris GN=EIF4E PE=3 SV=1	1	535090	1	1	1	1	NR	NR	1	1	NR	NR
ENSCAFT00000011460	fibulin 7	FBLN7	F1PWG4	437	>tr|F1PWG4|F1PWG4_CANFA Uncharacterized protein (Fragment) OS=Canis familiaris GN=FBLN7 PE=4 SV=1;>tr|J9P996|J9P996_CANFA Uncharacterized protein OS=Canis familiaris GN=FBLN7 PE=4 SV=1	1	545430	1	1	1	1	NR	NR	1	1	NR	NR
ENSCAFT00000015997	ribosomal RNA processing 9, small subunit (SSU) processome component, homolog (yeast)	RRP9	F1PEB9	478	>tr|F1PEB9|F1PEB9_CANFA Uncharacterized protein (Fragment) OS=Canis familiaris GN=RRP9 PE=4 SV=2;>tr|J9P9J3|J9P9J3_CANFA Uncharacterized protein OS=Canis familiaris GN=RRP9 PE=4 SV=1	1	558680	1	1	1	1	NR	NR	1	1	NR	NR
ENSCAFT00000014648	GDP-mannose 4,6-dehydratase	GMDS	E2RC02	300	>tr|E2RC02|E2RC02_CANFA Uncharacterized protein (Fragment) OS=Canis familiaris GN=GMDS PE=4 SV=2	1	571800	1	1	1	1	NR	NR	1	1	NR	NR
ENSCAFT00000016275	cullin 3	CUL3	F1PU58	750	>tr|F1PU58|F1PU58_CANFA Uncharacterized protein (Fragment) OS=Canis familiaris GN=CUL3 PE=3 SV=1	575790	1	1	1	1	1	NR	NR	1	1	NR	NR
ENSCAFT00000030892	host cell factor C1	HCFC1	E2QXV1	2067	>tr|E2QXV1|E2QXV1_CANFA Uncharacterized protein OS=Canis familiaris GN=HCFC1 PE=4 SV=2	577500	1	1	1	1	1	NR	NR	1	1	NR	NR
ENSCAFT00000045512	Canis lupus familiaris carcinoembryonic antigen-related cell adhesion molecule 28 (CEACAM28), mRNA.	CAECAM1	J9NYC5	429	>tr|J9NYC5|J9NYC5_CANFA Uncharacterized protein OS=Canis familiaris GN=CAECAM1 PE=4 SV=1	1	591520	1	1	1	1	NR	NR	1	1	NR	NR
ENSCAFT00000032360	Canis lupus familiaris phospholipase A2, group XV (PLA2G15), mRNA.	PLA2G15	Q6XPZ3	408	>sp|Q6XPZ3|PAG15_CANFA Group XV phospholipase A2 OS=Canis familiaris GN=PLA2G15 PE=2 SV=1	1	624450	1	1	1	1	NR	NR	1	1	NR	NR
ENSCAFT00000031058	hematological and neurological expressed 1-like	HN1L	F6XGA3	233	>tr|F6XGA3|F6XGA3_CANFA Uncharacterized protein OS=Canis familiaris GN=HN1L PE=4 SV=1	1	658300	1	1	1	1	NR	NR	1	1	NR	NR
ENSCAFT00000028116	Uncharacterized protein	ADPGK	E2RIH9	494	>tr|E2RIH9|E2RIH9_CANFA Uncharacterized protein OS=Canis familiaris GN=ADPGK PE=4 SV=2	1	658330	1	1	1	1	NR	NR	1	1	NR	NR
ENSCAFT00000001002	ATPase, H+ transporting, lysosomal 42kDa, V1 subunit C1	ATP6V1C1	E2RSK6	404	>tr|E2RSK6|E2RSK6_CANFA Uncharacterized protein OS=Canis familiaris GN=ATP6V1C1 PE=4 SV=2	662850	1	1	1	1	1	NR	NR	1	1	NR	NR
ENSCAFT00000031564	cadherin, EGF LAG seven-pass G-type receptor 2	CELSR2	E2R4F0	2926	>tr|E2R4F0|E2R4F0_CANFA Uncharacterized protein OS=Canis familiaris GN=CELSR2 PE=4 SV=1	1	666830	1	1	1	1	NR	NR	1	1	NR	NR
ENSCAFT00000008834	DnaJ (Hsp40) homolog, subfamily C, member 3	DNAJC3	F1PME4	495	>tr|F1PME4|F1PME4_CANFA Uncharacterized protein OS=Canis familiaris GN=DNAJC3 PE=4 SV=2	10663000	3901000	4012900	3613800	3132500	2904300	0.523668	0.521089	0.791535	0.854711	0.414502	0.476416
ENSCAFT00000037553	histone cluster 1, H1a	HIST1H1A	E2RR73	215	>tr|E2RR73|E2RR73_CANFA Uncharacterized protein OS=Canis familiaris GN=HIST1H1A PE=3 SV=1	1	699540	1	1	1	1	NR	NR	1	1	NR	NR
ENSCAFT00000018647	DCN1, defective in cullin neddylation 1, domain containing 1	DCUN1D1	F6X976	244	>tr|F6X976|F6X976_CANFA DCN1-like protein OS=Canis familiaris GN=DCUN1D1 PE=4 SV=1	1	708550	1	1	1	1	NR	NR	1	1	NR	NR
ENSCAFT00000009593	G protein pathway suppressor 1	GPS1	F1P996	433	>tr|F1P996|F1P996_CANFA Uncharacterized protein OS=Canis familiaris GN=GPS1 PE=4 SV=2	767110	1	1	1	1	1	NR	NR	1	1	NR	NR
ENSCAFT00000005209	anillin, actin binding protein	ANLN	F1PZ90	1121	>tr|F1PZ90|F1PZ90_CANFA Uncharacterized protein OS=Canis familiaris GN=ANLN PE=4 SV=2	767770	1	1	1	1	1	NR	NR	1	1	NR	NR
ENSCAFT00000030177	dipeptidyl-peptidase 9	DPP9	E2R8Z1	891	>tr|E2R8Z1|E2R8Z1_CANFA Uncharacterized protein OS=Canis familiaris GN=DPP9 PE=4 SV=1	1	787960	1	1	1	1	NR	NR	1	1	NR	NR
ENSCAFT00000012530	Uncharacterized protein	GALNT7	F1PX34	608	>tr|F1PX34|F1PX34_CANFA Uncharacterized protein (Fragment) OS=Canis familiaris GN=GALNT7 PE=4 SV=2;>tr|F1Q3F3|F1Q3F3_CANFA Uncharacterized protein OS=Canis familiaris GN=GALNT7 PE=4 SV=2	1	790260	1	1	1	1	NR	NR	1	1	NR	NR
ENSCAFT00000049561	methylthioribose-1-phosphate isomerase 1	MRI1	J9P6Q4	358	>tr|J9P6Q4|J9P6Q4_CANFA Methylthioribose-1-phosphate isomerase OS=Canis familiaris GN=MRI1 PE=3 SV=1;>tr|E2R7C2|E2R7C2_CANFA Methylthioribose-1-phosphate isomerase OS=Canis familiaris GN=MRI1 PE=3 SV=1	1	790480	1	1	1	1	NR	NR	1	1	NR	NR
0	#N/A	HMGA2	T2AW14	37	>tr|T2AW14|T2AW14_CANFA High mobility group AT-hook 2 (Fragment) OS=Canis familiaris GN=HMGA2 PE=4 SV=1;>tr|T2AX92|T2AX92_CANFA High mobility group AT-hook 2 OS=Canis familiaris GN=HMGA2 PE=2 SV=1	797210	1	1	1	1	1	NR	NR	1	1	NR	NR
ENSCAFT00000019134	ribonucleic acid export 1	RAE1	E2RSV2	368	>tr|E2RSV2|E2RSV2_CANFA Uncharacterized protein OS=Canis familiaris GN=RAE1 PE=4 SV=1	1	808200	1	1	1	1	NR	NR	1	1	NR	NR
ENSCAFT00000006756	EF-hand calcium binding domain 14	EFCAB14	E2RSF5	494	>tr|E2RSF5|E2RSF5_CANFA Uncharacterized protein OS=Canis familiaris GN=EFCAB14 PE=4 SV=1	836790	1	1	1	1	1	NR	NR	1	1	NR	NR
ENSCAFT00000047209	bone morphogenetic protein 7	BMP7	J9P6P0	431	>tr|J9P6P0|J9P6P0_CANFA Bone morphogenetic protein 7 OS=Canis familiaris GN=BMP7 PE=3 SV=1;>sp|P34819|BMP7_CANFA Bone morphogenetic protein 7 (Fragment) OS=Canis familiaris GN=BMP7 PE=2 SV=1;>tr|F1PCB4|F1PCB4_CANFA Bone morphogenetic protein 7 OS=Canis fam	6769500	7579900	3424400	3534000	2076500	1033100	0.484926	0.474001	0.446884	0.831995	0.216706	0.251405
ENSCAFT00000037840	casein kinase 2, beta polypeptide	CSNK2B	E2RP71	295	>tr|E2RP71|E2RP71_CANFA Uncharacterized protein OS=Canis familiaris GN=CSNK2B PE=4 SV=2	1	861420	1	1	1	1	NR	NR	1	1	NR	NR
ENSCAFT00000020240	plexin B1	PLXNB1	E2RM56	2137	>tr|E2RM56|E2RM56_CANFA Uncharacterized protein OS=Canis familiaris GN=PLXNB1 PE=4 SV=1	1	865660	1	1	1	1	NR	NR	1	1	NR	NR
ENSCAFT00000000389	microtubule-associated protein 7	MAP7	F1PA11	738	>tr|F1PA11|F1PA11_CANFA Uncharacterized protein OS=Canis familiaris GN=MAP7 PE=4 SV=2	1	879330	1	1	1	1	NR	NR	1	1	NR	NR
ENSCAFT00000010889	Uncharacterized protein	SIRPA	F1PK00	506	>tr|F1PK00|F1PK00_CANFA Uncharacterized protein OS=Canis familiaris GN=SIRPA PE=4 SV=2;>tr|F1Q220|F1Q220_CANFA Uncharacterized protein OS=Canis familiaris GN=LOC100856302 PE=4 SV=2	884830	1	1	1	3308600	2929600	NR	NR	3.1191e+06	6.53974e-06	NR	NR
ENSCAFT00000020915	galactose-3-O-sulfotransferase 2	GAL3ST2	F1PI99	394	>tr|F1PI99|F1PI99_CANFA Uncharacterized protein (Fragment) OS=Canis familiaris GN=GAL3ST2 PE=4 SV=2;>tr|J9NSC2|J9NSC2_CANFA Uncharacterized protein OS=Canis familiaris GN=GAL3ST2 PE=4 SV=1	1	888760	1	1	1	1	NR	NR	1	1	NR	NR
0	#N/A	GNA11	P52206	198	>sp|P52206|GNA11_CANFA Guanine nucleotide-binding protein subunit alpha-11 (Fragment) OS=Canis familiaris GN=GNA11 PE=2 SV=1	1	921740	1	1	2512300	1369000	NR	NR	1.94065e+06	8.40858e-05	NR	NR
ENSCAFT00000031023	Uncharacterized protein	MAN1B1	F1PY36	669	>tr|F1PY36|F1PY36_CANFA alpha-1,2-Mannosidase (Fragment) OS=Canis familiaris GN=MAN1B1 PE=3 SV=2;>tr|F1PY43|F1PY43_CANFA alpha-1,2-Mannosidase OS=Canis familiaris PE=3 SV=2	1	926360	1	1	1	1	NR	NR	1	1	NR	NR
ENSCAFT00000018765	laminin, beta 2 (laminin S)	LAMB2	E2R4J1	1803	>tr|E2R4J1|E2R4J1_CANFA Uncharacterized protein OS=Canis familiaris GN=LAMB2 PE=4 SV=1	928000	1	1	1	1	1	NR	NR	1	1	NR	NR
ENSCAFT00000050050	immunoglobulin superfamily, member 8	IGSF8	J9P5I6	609	>tr|J9P5I6|J9P5I6_CANFA Uncharacterized protein OS=Canis familiaris GN=IGSF8 PE=4 SV=1;>tr|J9NWL5|J9NWL5_CANFA Uncharacterized protein (Fragment) OS=Canis familiaris GN=IGSF8 PE=4 SV=1	10488000	4495400	4035300	3182500	5012300	3223000	0.48172	0.468031	1.14097	0.621318	0.549628	0.612226
0	#N/A		Q3HTU4	480	>tr|Q3HTU4|Q3HTU4_CANFA Interleukin 27 receptor (Fragment) OS=Canis familiaris PE=2 SV=1;>tr|F6PLD0|F6PLD0_CANFA Uncharacterized protein OS=Canis familiaris GN=IL27RA PE=4 SV=1;>tr|F1PAS5|F1PAS5_CANFA Uncharacterized protein OS=Canis familiaris GN=IL27RA P	1	943380	1	1	1	1	NR	NR	1	1	NR	NR
ENSCAFT00000016003	immunoglobulin superfamily, member 5	IGSF5	E2RBD3	370	>tr|E2RBD3|E2RBD3_CANFA Uncharacterized protein OS=Canis familiaris GN=IGSF5 PE=4 SV=1	972580	1	1	1	1	1	NR	NR	1	1	NR	NR
ENSCAFT00000011175	prominin 2	PROM2	F1PQT5	837	>tr|F1PQT5|F1PQT5_CANFA Uncharacterized protein OS=Canis familiaris GN=PROM2 PE=4 SV=2	1	986480	1	1	1	1	NR	NR	1	1	NR	NR
ENSCAFT00000020114	F11 receptor	F11R	F1PP71	303	>tr|F1PP71|F1PP71_CANFA Uncharacterized protein (Fragment) OS=Canis familiaris GN=F11R PE=4 SV=2	95025000	51272000	34127000	32687000	1319000	1240000	0.456701	0.198315	0.0383004	0.000501527	0.0174918	1.50112e-05
[truncated: 66 more rows]
