# Supplementary material for: YBX1/YB-1 induces partial EMT and tumourigenicity through secretion of angiogenic factors into the extracellular microenvironment
Source: Oncotarget. 2015 Apr 23;6(15):13718–30. doi: 10.18632/oncotarget.3764 (PMC4537044; doi:10.18632/oncotarget.3764)
Supplement: Supplementary file 6 [file oncotarget-06-13718-s006.xlsx]

## Sheet: Table S5
Table S5. Proteins significantly enriched in 21D1 secretome (in comparison to MDCK)
						Secretome LFQ intensityc						Mean Sec LFQ intensityj			Normalised Sec LFQ intensity (Mean)			Averaged Secretome Ratiosd
Ensembl Acca	Protein Descriptionb	Gene Nameb	Uniprot Accb	Protein lengthb	Fasta headers	MDCK Rep A	MDCK Rep B	MDCKYBX1 Rep A	MDCKYBX1 Rep B	21D1 Rep A	21D1 Rep B	Mean.MDCK	Mean.MDCKYBX1	Mean.21D1	N.Mean.MDCK	N.Mean.MDCKYBX1	N.Mean.21D1	MDCKYBX1/MDCK	P-value	21D1/MDCKYBX1	P-value	21D1/MDCK	P-value
0	#N/A	ADAM9	E1ACC5	819	>tr|E1ACC5|E1ACC5_CANFA A disintegrin and metallopeptidase domain 9 OS=Canis familiaris GN=ADAM9 PE=2 SV=1;>tr|E7AIM5|E7AIM5_CANFA Disintegrin and metalloproteinase domain 9,transcript variant 3 OS=Canis familiaris GN=adam9 PE=2 SV=1;>tr|E2R508|E2R508_CANF	1	1	10459000	12874000	3385700	7580400	1	11666500	5483050	0.001221	14244.8	6694.81	11666500	2.39514e-15	0.469982	0.746875	5483050	1.53063e-06
ENSCAFT00000026903	integrin, alpha 3 (antigen CD49C, alpha 3 subunit of VLA-3 receptor)	ITGA3	F1Q439	1051	>tr|F1Q439|F1Q439_CANFA Uncharacterized protein OS=Canis familiaris GN=ITGA3 PE=3 SV=2	904210	1260300	542380	1	8011200	34065000	1082255	271190	21038100	1029.74	258.031	20017.2	NR	NR	NR	NR	19.4391	0.0124934
ENSCAFT00000012366	ATPase, Na+/K+ transporting, beta 3 polypeptide	ATP1B3	F1Q0S2	223	>tr|F1Q0S2|F1Q0S2_CANFA Uncharacterized protein OS=Canis familiaris GN=ATP1B3 PE=3 SV=2	1	1	1	1	3737000	1609900	1	1	2673450	0.0044843	0.0044843	11988.6	1	1	2673450	2.35864e-05	2673450	0.000304433
ENSCAFT00000023017	serpin peptidase inhibitor, clade C (antithrombin), member 1	SERPINC1	E2RES2	465	>tr|E2RES2|E2RES2_CANFA Uncharacterized protein OS=Canis familiaris GN=SERPINC1 PE=3 SV=2	1	1	2509600	3401400	3945800	9560400	1	2955500	6753100	0.00215054	6355.91	14522.8	2955500	0.000266888	2.28493	0.227771	6753100	1.36582e-07
ENSCAFT00000022799	fibronectin 1	FN1	F1P6H7	2426	>tr|F1P6H7|F1P6H7_CANFA Fibronectin (Fragment) OS=Canis familiaris GN=FN1 PE=4 SV=2	212340000	254260000	29307000	33865000	3900700000	4423100000	233300000	31586000	4161900000	96166.5	13019.8	1.71554e+06	0.135388	0.000391448	131.764	2.65179e-22	17.8393	0.000180731
ENSCAFT00000048814	stathmin 1	STMN1	J9NVP2	149	>tr|J9NVP2|J9NVP2_CANFA Stathmin OS=Canis familiaris GN=STMN1 PE=3 SV=1	1	1	2371600	3119300	1051000	1935700	1	2745450	1493350	0.00671141	18425.8	10022.5	2745450	0.000455128	0.543936	0.941829	1493350	0.00254789
ENSCAFT00000015202	ATPase, Ca++ transporting, plasma membrane 4	ATP2B4	F1PHQ7	1206	>tr|F1PHQ7|F1PHQ7_CANFA Calcium-transporting ATPase OS=Canis familiaris GN=ATP2B4 PE=3 SV=2	1	1	1	1	1697200	1284200	1	1	1490700	0.000829187	0.000829187	1236.07	1	1	1.4907e+06	0.000222684	1.4907e+06	0.00252449
ENSCAFT00000020703	Canis lupus familiaris ribosomal protein S17 (RPS17), mRNA.	RPS17	F1PAJ4	134	>tr|F1PAJ4|F1PAJ4_CANFA 40S ribosomal protein S17 (Fragment) OS=Canis familiaris GN=RPS17 PE=3 SV=2;>sp|P63273|RS17_CANFA 40S ribosomal protein S17 OS=Canis familiaris GN=RPS17 PE=2 SV=2	1	1	3103800	1678200	1359100	1895900	1	2391000	1627500	0.00746269	17843.3	12145.5	2391000	0.00084148	0.680678	0.961856	1.6275e+06	0.00214311
ENSCAFT00000006664	annexin A5	ANXA5	E2RQ14	321	>tr|E2RQ14|E2RQ14_CANFA Annexin OS=Canis familiaris GN=ANXA5 PE=3 SV=2	1	1	1	1	1391000	2520000	1	1	1955500	0.00311526	0.00311526	6091.9	1	1	1955500	9.49709e-05	1955500	0.00115407
ENSCAFT00000046485	Uncharacterized protein	RPS19	J9P425	153	>tr|J9P425|J9P425_CANFA Uncharacterized protein OS=Canis familiaris GN=RPS19 PE=4 SV=1;>tr|J9P542|J9P542_CANFA Uncharacterized protein OS=Canis familiaris GN=RPS19 PE=4 SV=1	1	1	1560000	2569800	1276600	4766600	1	2064900	3021600	0.00653595	13496.1	19749	2064900	0.00147106	1.46332	0.56026	3.0216e+06	0.000160606
ENSCAFT00000007940	phospholipase C, delta 1	PLCD1	F1P7Z9	855	>tr|F1P7Z9|F1P7Z9_CANFA Phosphoinositide phospholipase C OS=Canis familiaris GN=PLCD1 PE=4 SV=2;>tr|E2QX57|E2QX57_CANFA Phosphoinositide phospholipase C OS=Canis familiaris GN=PLCD1 PE=4 SV=1	1	1	1	1	1749800	2105700	1	1	1927750	0.00116959	0.00116959	2254.68	1	1	1927750	9.02875e-05	1927750	0.00120856
ENSCAFT00000048813	solute carrier family 4, sodium bicarbonate cotransporter, member 7	SLC4A7	J9PAF7	1125	>tr|J9PAF7|J9PAF7_CANFA Uncharacterized protein OS=Canis familiaris GN=SLC4A7 PE=4 SV=1	1	1	1	1	1878200	1436800	1	1	1657500	0.000888889	0.000888889	1473.33	1	1	1.6575e+06	0.000121582	1.6575e+06	0.00198146
ENSCAFT00000049162	ATPase, Na+/K+ transporting, alpha 1 polypeptide	ATP1A1	J9NZA9	1021	>tr|J9NZA9|J9NZA9_CANFA Sodium/potassium-transporting ATPase subunit alpha-1 OS=Canis familiaris GN=ATP1A1 PE=3 SV=1;>tr|F1PBA1|F1PBA1_CANFA Sodium/potassium-transporting ATPase subunit alpha-1 (Fragment) OS=Canis familiaris GN=ATP1A1 PE=3 SV=2	4743400	4720800	1	1	30342000	33480000	4732100	1	31911000	4634.77	0.000979432	31254.7	2.11323e-07	6.51959e-06	31911000	1.05966e-31	6.74352	0.0311216
ENSCAFT00000002969	cytoskeleton-associated protein 4	CKAP4	F1PEI2	596	>tr|F1PEI2|F1PEI2_CANFA Uncharacterized protein OS=Canis familiaris GN=CKAP4 PE=4 SV=2	1	1	1	1	1143700	953910	1	1	1048805	0.00167785	0.00167785	1759.74	1	1	1048805	0.00108681	1048805	0.00324674
ENSCAFT00000025535	Uncharacterized protein	GLUD1	F1Q2N5	487	>tr|F1Q2N5|F1Q2N5_CANFA Uncharacterized protein (Fragment) OS=Canis familiaris GN=GLUD1 PE=3 SV=1	1	1	1	1	2309400	2808700	1	1	2559050	0.00205339	0.00205339	5254.72	1	1	2559050	2.67994e-05	2559050	0.000391644
ENSCAFT00000015251	ribosomal protein L24	RPL24	F1PGD7	156	>tr|F1PGD7|F1PGD7_CANFA Uncharacterized protein (Fragment) OS=Canis familiaris GN=RPL24 PE=1 SV=2	1	1	1	1	1523400	2127400	1	1	1825400	0.00641026	0.00641026	11701.3	1	1	1825400	0.000102041	1825400	0.00145499
ENSCAFT00000021478	Canis lupus familiaris heat shock 27kDa protein 1 (HSPB1), mRNA.	HSPB1	F1PYE3	206	>tr|F1PYE3|F1PYE3_CANFA Heat shock protein 27 kDa beta-1 OS=Canis familiaris GN=HSPB1 PE=3 SV=1;>sp|P42929|HSPB1_CANFA Heat shock protein beta-1 OS=Canis familiaris GN=HSPB1 PE=2 SV=1	1	1	3583600	1	4623900	3480300	1	1.7918e+06	4052100	0.00485437	8698.06	19670.4	NR	NR	NR	NR	4.0521e+06	2.21407e-05
ENSCAFT00000003418	talin 1	TLN1	F1PSC2	2541	>tr|F1PSC2|F1PSC2_CANFA Uncharacterized protein OS=Canis familiaris GN=TLN1 PE=4 SV=2;>tr|J9P5V6|J9P5V6_CANFA Uncharacterized protein OS=Canis familiaris GN=TLN1 PE=4 SV=1	2008900	3038900	4261700	6245100	31254000	23275000	2523900	5253400	27264500	993.27	2067.45	10729.8	2.08146	0.577357	5.18988	0.00303496	10.8025	0.0154132
ENSCAFT00000021280	enoyl CoA hydratase, short chain, 1, mitochondrial	ECHS1	F1PAZ6	225	>tr|F1PAZ6|F1PAZ6_CANFA Uncharacterized protein OS=Canis familiaris GN=ECHS1 PE=3 SV=2	1	1	1	1	1209100	540740	1	1	874920	0.00444444	0.00444444	3888.53	1	1	874920	0.00202011	874920	0.00345486
ENSCAFT00000022349	crystallin, alpha B	CRYAB	E2RNB6	175	>tr|E2RNB6|E2RNB6_CANFA Uncharacterized protein OS=Canis familiaris GN=CRYAB PE=3 SV=1	1	1	1	1	3038200	1879400	1	1	2458800	0.00571429	0.00571429	14050.3	1	1	2458800	2.99183e-05	2458800	0.000449928
ENSCAFT00000032259	NAD(P)H dehydrogenase, quinone 1	NQO1	F1PBZ4	275	>tr|F1PBZ4|F1PBZ4_CANFA Uncharacterized protein (Fragment) OS=Canis familiaris GN=NQO1 PE=4 SV=1	3525500	11192000	6812800	4966800	19557000	72491000	7358750	5889800	46024000	26759.1	21417.5	167360	0.80038	0.810065	7.81419	9.49237e-05	6.25432	0.0444969
ENSCAFT00000029576	tubulin, beta 4A class IVa	TUBB4A	E2RFV2	444	>tr|E2RFV2|E2RFV2_CANFA Uncharacterized protein OS=Canis familiaris GN=TUBB4A PE=3 SV=2	1	1	1002000	1289700	1634500	3144900	1	1145850	2389700	0.00225225	2580.74	5382.21	1145850	0.00495422	2.08553	0.49888	2389700	0.000546498
ENSCAFT00000029383	myosin, light chain 12B, regulatory	MYL12B	L7N0I1	172	>tr|L7N0I1|L7N0I1_CANFA Uncharacterized protein OS=Canis familiaris GN=MYL12B PE=4 SV=1;>tr|E2QY85|E2QY85_CANFA Uncharacterized protein OS=Canis familiaris GN=MYL12A PE=4 SV=2;>tr|F1P634|F1P634_CANFA Uncharacterized protein OS=Canis familiaris GN=MYL9 PE=4	1	1	1	1	3078300	5084900	1	1	4081600	0.00581395	0.00581395	23730.2	1	1	4081600	3.28101e-07	4081600	2.16159e-05
ENSCAFT00000029209	solute carrier family 25 (mitochondrial carrier; adenine nucleotide translocator), member 5	SLC25A5	F1PRL5	298	>tr|F1PRL5|F1PRL5_CANFA Uncharacterized protein OS=Canis familiaris GN=SLC25A5 PE=3 SV=2	1	1	1	1	3635900	6535700	1	1	5085800	0.0033557	0.0033557	17066.4	1	1	5085800	1.49827e-08	5085800	3.2343e-06
ENSCAFT00000025350	UDP-glucose 6-dehydrogenase	UGDH	E2R311	494	>tr|E2R311|E2R311_CANFA UDP-glucose 6-dehydrogenase OS=Canis familiaris GN=UGDH PE=3 SV=1	1	1	932890	1049600	2038000	4130700	1	991245	3084350	0.00202429	2006.57	6243.62	991245	0.00564822	3.11159	0.328608	3084350	0.000134944
ENSCAFT00000011134	Canis lupus familiaris ribosomal protein L27a (RPL27A), mRNA.	LOC102157274	E2RI34	148	>tr|E2RI34|E2RI34_CANFA Uncharacterized protein OS=Canis familiaris GN=LOC102157274 PE=1 SV=1;>tr|F1Q0S5|F1Q0S5_CANFA Uncharacterized protein (Fragment) OS=Canis familiaris GN=LOC102157274 PE=3 SV=2;>tr|F1PWI8|F1PWI8_CANFA Uncharacterized protein OS=Canis	1	1	1	1	2026600	3125000	1	1	2575800	0.00675676	0.00675676	17404.1	1	1	2.5758e+06	2.56344e-05	2.5758e+06	0.000352401
ENSCAFT00000013125	Uncharacterized protein		J9P1D0	184	>tr|J9P1D0|J9P1D0_CANFA Uncharacterized protein OS=Canis familiaris PE=3 SV=1;>tr|E2R3D3|E2R3D3_CANFA Uncharacterized protein OS=Canis familiaris GN=RPL17 PE=1 SV=1;>tr|F1Q444|F1Q444_CANFA Uncharacterized protein OS=Canis familiaris PE=3 SV=2;>tr|J9P4F7|J9	1	1	1	1	2018900	1132300	1	1	1575600	0.00543478	0.00543478	8563.04	1	1	1.5756e+06	0.000163499	1.5756e+06	0.00231247
ENSCAFT00000024892	fumarate hydratase	FH	E2RGR9	508	>tr|E2RGR9|E2RGR9_CANFA Uncharacterized protein OS=Canis familiaris GN=FH PE=3 SV=1	1	1	1	1	3462700	1682400	1	1	2572550	0.0019685	0.0019685	5064.07	1	1	2572550	2.95823e-05	2572550	0.00036555
ENSCAFT00000015122	tyrosine 3-monooxygenase/tryptophan 5-monooxygenase activation protein, beta	YWHAB	F1PKW7	244	>tr|F1PKW7|F1PKW7_CANFA Uncharacterized protein OS=Canis familiaris GN=YWHAB PE=3 SV=2	920490	1090800	7894200	7197500	19208000	19267000	1005645	7545850	19237500	4121.5	30925.6	78842.2	7.50349	0.114257	2.54941	0.0593163	19.1295	0.0131938
ENSCAFT00000031496	colony stimulating factor 1 (macrophage)	CSF1	F1P7H1	542	>tr|F1P7H1|F1P7H1_CANFA Uncharacterized protein OS=Canis familiaris GN=CSF1 PE=4 SV=2;>tr|F1PYK5|F1PYK5_CANFA Uncharacterized protein (Fragment) OS=Canis familiaris GN=CSF1 PE=4 SV=1	1	1	941550	912060	1946800	5127600	1	926805	3537200	0.00184502	1709.97	6526.2	926805	0.00605152	3.81655	0.255578	3537200	6.84462e-05
ENSCAFT00000031386	ATP synthase, H+ transporting, mitochondrial Fo complex, subunit B1	ATP5F1	E2QW06	256	>tr|E2QW06|E2QW06_CANFA Uncharacterized protein OS=Canis familiaris GN=ATP5F1 PE=4 SV=1	1	1	1	1	1939400	2125100	1	1	2032250	0.00390625	0.00390625	7938.48	1	1	2032250	7.67155e-05	2032250	0.00106247
ENSCAFT00000006549	kinesin family member 5B	KIF5B	E2QTN0	963	>tr|E2QTN0|E2QTN0_CANFA Uncharacterized protein OS=Canis familiaris GN=KIF5B PE=3 SV=1	1	1	1	1	1190400	1606400	1	1	1398400	0.00103842	0.00103842	1452.13	1	1	1398400	0.000276981	1398400	0.0028212
ENSCAFT00000023277	integrin, alpha V	ITGAV	F1P8Q0	1014	>tr|F1P8Q0|F1P8Q0_CANFA Uncharacterized protein OS=Canis familiaris GN=ITGAV PE=3 SV=2	1	1	1	1	2897100	2663900	1	1	2780500	0.000986193	0.000986193	2742.11	1	1	2780500	1.89061e-05	2780500	0.000220674
ENSCAFT00000044081	myosin IB	MYO1B	J9NW77	1107	>tr|J9NW77|J9NW77_CANFA Uncharacterized protein OS=Canis familiaris GN=MYO1B PE=4 SV=1;>tr|E2RB62|E2RB62_CANFA Uncharacterized protein OS=Canis familiaris GN=MYO1B PE=4 SV=2	1	1	1	1	2000700	1637200	1	1	1818950	0.000903342	0.000903342	1643.13	1	1	1.81895e+06	0.000101879	1.81895e+06	0.00148804
0	#N/A	CANX	P24643	593	>sp|P24643|CALX_CANFA Calnexin OS=Canis familiaris GN=CANX PE=1 SV=3	1	1	1	1	3151300	1611200	1	1	2381250	0.00168634	0.00168634	4015.6	1	1	2381250	3.85849e-05	2381250	0.000557278
ENSCAFT00000014070	carboxypeptidase E	CPE	F1Q459	374	>tr|F1Q459|F1Q459_CANFA Uncharacterized protein (Fragment) OS=Canis familiaris GN=CPE PE=4 SV=1;>tr|J9NY64|J9NY64_CANFA Uncharacterized protein OS=Canis familiaris GN=CPE PE=4 SV=1	1	1	693900	1081500	5329700	7616800	1	887700	6473250	0.0026738	2373.53	17308.2	887700	0.00633428	7.29216	0.0502753	6473250	2.49496e-07
ENSCAFT00000047470	myoferlin	MYOF	J9P3K0	2061	>tr|J9P3K0|J9P3K0_CANFA Uncharacterized protein OS=Canis familiaris GN=MYOF PE=4 SV=1;>tr|F1PZD5|F1PZD5_CANFA Uncharacterized protein (Fragment) OS=Canis familiaris GN=MYOF PE=4 SV=2;>tr|J9NXQ1|J9NXQ1_CANFA Uncharacterized protein (Fragment) OS=Canis famil	1	1	1	1	760670	937840	1	1	849255	0.000485201	0.000485201	412.06	1	1	849255	0.00208129	849255	0.00335469
ENSCAFT00000022063	VGF nerve growth factor inducible	VGF	E2RTG4	612	>tr|E2RTG4|E2RTG4_CANFA Uncharacterized protein OS=Canis familiaris GN=VGF PE=4 SV=2	1	1	982230	783740	187730000	223240000	1	882985	205485000	0.00163399	1442.79	335760	882985	0.00636577	232.716	1.20044e-25	205485000	3.38319e-29
ENSCAFT00000000188	Citrate synthase	CS	F1PV92	468	>tr|F1PV92|F1PV92_CANFA Citrate synthase (Fragment) OS=Canis familiaris GN=CS PE=3 SV=2	1	1	1735500	1	2687900	3760000	1	867750	3223950	0.00213675	1854.17	6888.78	NR	NR	NR	NR	3223950	0.000110888
ENSCAFT00000022721	ribosomal protein S11	RPS11	F2Z4N5	158	>tr|F2Z4N5|F2Z4N5_CANFA 40S ribosomal protein S11 OS=Canis familiaris GN=RPS11 PE=3 SV=1;>sp|Q9XSU4|RS11_CANFA 40S ribosomal protein S11 OS=Canis familiaris GN=RPS11 PE=1 SV=2;>tr|J9P7F5|J9P7F5_CANFA Uncharacterized protein OS=Canis familiaris PE=3 SV=1	1	1	1	1	2026000	1609100	1	1	1817550	0.00632911	0.00632911	11503.5	1	1	1817550	0.000102069	1817550	0.0014843
ENSCAFT00000024495	Uncharacterized protein	RPL14	F1PF85	210	>tr|F1PF85|F1PF85_CANFA Uncharacterized protein OS=Canis familiaris GN=RPL14 PE=4 SV=2	1	1	1	1	2241100	3034500	1	1	2637800	0.0047619	0.0047619	12561	1	1	2637800	2.35257e-05	2637800	0.000314449
ENSCAFT00000022144	fumarylacetoacetate hydrolase (fumarylacetoacetase)	FAH	E2RS63	418	>tr|E2RS63|E2RS63_CANFA Uncharacterized protein OS=Canis familiaris GN=FAH PE=4 SV=2	1	1	1	1	1368400	1076300	1	1	1222350	0.00239234	0.00239234	2924.28	1	1	1222350	0.000459268	1222350	0.0032827
ENSCAFT00000001522	voltage-dependent anion channel 1	VDAC1	F1PRZ1	283	>tr|F1PRZ1|F1PRZ1_CANFA Uncharacterized protein OS=Canis familiaris GN=VDAC1 PE=4 SV=2;>tr|F1PC72|F1PC72_CANFA Uncharacterized protein (Fragment) OS=Canis familiaris GN=VDAC1 PE=4 SV=1	1	1	1	1	656940	2064000	1	1	1360470	0.00353357	0.00353357	4807.31	1	1	1360470	0.000341685	1360470	0.00310158
0	#N/A	PrP	O46593	257	>tr|O46593|O46593_CANFA Major prion protein OS=Canis familiaris GN=PrP PE=3 SV=1;>tr|A1YVW4|A1YVW4_CANFA Major prion protein OS=Canis familiaris GN=Prnp PE=3 SV=1;>tr|Q9TV04|Q9TV04_CANFA Major prion protein (Fragment) OS=Canis familiaris GN=PrP PE=3 SV=1;>	1	1	1486600	1	1906600	2935300	1	743300	2420950	0.00389105	2892.22	9420.04	NR	NR	NR	NR	2420950	0.000493116
ENSCAFT00000001473	Canis lupus familiaris ribosomal protein S18 (RPS18), mRNA.	RPS18	Q5TJE9	152	>sp|Q5TJE9|RS18_CANFA 40S ribosomal protein S18 OS=Canis familiaris GN=RPS18 PE=1 SV=3	1	1	1	1321800	1603800	1233700	1	660900	1418750	0.00657895	4348.03	9333.88	NR	NR	NR	NR	1418750	0.00268791
ENSCAFT00000013200	Aspartate aminotransferase		J9P3R1	409	>tr|J9P3R1|J9P3R1_CANFA Aspartate aminotransferase (Fragment) OS=Canis familiaris PE=3 SV=1	1	1	1	920570	960840	411330	1	460286	686085	0.00244499	1125.39	1677.47	NR	NR	NR	NR	686085	0.00335039
ENSCAFT00000017788	sialic acid acetylesterase	SIAE	F1PXN3	619	>tr|F1PXN3|F1PXN3_CANFA Uncharacterized protein OS=Canis familiaris GN=SIAE PE=4 SV=2	1	1	1	510940	824810	618100	1	255470	721455	0.00161551	412.715	1165.52	NR	NR	NR	NR	721455	0.00336996
ENSCAFT00000002001	heat shock 70kDa protein 9 (mortalin)	HSPA9	E2RAU5	679	>tr|E2RAU5|E2RAU5_CANFA Stress-70 protein, mitochondrial OS=Canis familiaris GN=HSPA9 PE=3 SV=1	1	1	282490	1	1685700	2447200	1	141246	2066450	0.00147275	208.02	3043.37	NR	NR	NR	NR	2.06645e+06	0.0010199
ENSCAFT00000003227	phospholipase A2, group VII (platelet-activating factor acetylhydrolase, plasma)	PLA2G7	F1P9E5	444	>tr|F1P9E5|F1P9E5_CANFA Platelet-activating factor acetylhydrolase OS=Canis familiaris GN=PLA2G7 PE=4 SV=1;>sp|Q28262|PAFA_CANFA Platelet-activating factor acetylhydrolase OS=Canis familiaris GN=PLA2G7 PE=2 SV=1	173270	208640	1325500	654220	92348000	79251000	190955	989860	85799500	430.079	2229.41	193242	5.18373	0.584657	86.6784	3.9521e-13	449.318	4.16437e-09
ENSCAFT00000009007	glucosidase, alpha; acid	GAA	E2REV9	951	>tr|E2REV9|E2REV9_CANFA Uncharacterized protein OS=Canis familiaris GN=GAA PE=3 SV=1	1	1	1	1	663680	1877700	1	1	1270690	0.00105152	0.00105152	1336.16	1	1	1.27069e+06	0.000397135	1.27069e+06	0.00335375
ENSCAFT00000008119	AXL receptor tyrosine kinase	AXL	F1PGV4	890	>tr|F1PGV4|F1PGV4_CANFA Uncharacterized protein (Fragment) OS=Canis familiaris GN=AXL PE=4 SV=2	1	1	1	1	4433900	4008100	1	1	4221000	0.0011236	0.0011236	4742.7	1	1	4.221e+06	1.60429e-07	4.221e+06	1.60628e-05
ENSCAFT00000038223	Canis lupus familiaris galactosidase, beta 1 (GLB1), mRNA.	GLB1	F1PDK3	596	>tr|F1PDK3|F1PDK3_CANFA Beta-galactosidase OS=Canis familiaris GN=GLB1 PE=3 SV=2;>tr|F1PWH9|F1PWH9_CANFA Beta-galactosidase (Fragment) OS=Canis familiaris GN=GLB1 PE=3 SV=2;>sp|Q9TRY9|BGAL_CANFA Beta-galactosidase OS=Canis familiaris GN=GLB1 PE=2 SV=3;>tr|	1	1	1	1	4821900	5260900	1	1	5041400	0.00167785	0.00167785	8458.72	1	1	5041400	1.5987e-08	5041400	3.76185e-06
ENSCAFT00000028783	Uncharacterized protein	CDH2	F1PEC4	906	>tr|F1PEC4|F1PEC4_CANFA Uncharacterized protein OS=Canis familiaris GN=CDH2 PE=4 SV=2	1	1	1	1	28548000	50065000	1	1	39306500	0.00110375	0.00110375	43384.7	1	1	39306500	6.05092e-32	39306500	7.7638e-21
ENSCAFT00000004675	EGF containing fibulin-like extracellular matrix protein 1	EFEMP1	E2R612	502	>tr|E2R612|E2R612_CANFA Uncharacterized protein OS=Canis familiaris GN=EFEMP1 PE=4 SV=1	1	1	1	1	39902000	42214000	1	1	41058000	0.00199203	0.00199203	81788.8	1	1	41058000	1.85331e-34	41058000	1.49573e-21
ENSCAFT00000028332	secreted protein, acidic, cysteine-rich (osteonectin)	SPARC	E2RMA3	303	>tr|E2RMA3|E2RMA3_CANFA Uncharacterized protein OS=Canis familiaris GN=SPARC PE=4 SV=1	1	1	1	1	174500000	164050000	1	1	169275000	0.00330033	0.00330033	558663	1	1	169275000	9.78428e-86	169275000	3.88886e-28
ENSCAFT00000006555	EH-domain containing 2	EHD2	F1PNP7	545	>tr|F1PNP7|F1PNP7_CANFA Uncharacterized protein OS=Canis familiaris GN=EHD2 PE=4 SV=2	1	1	1	1	405800	2226300	1	1	1316050	0.00183486	0.00183486	2414.77	1	1	1316050	0.000399779	1316050	0.00344434
ENSCAFT00000045860	matrix metallopeptidase 1 (interstitial collagenase)	MMP1	J9NZI8	465	>tr|J9NZI8|J9NZI8_CANFA Uncharacterized protein OS=Canis familiaris GN=MMP1 PE=4 SV=1;>tr|F1PVQ8|F1PVQ8_CANFA Uncharacterized protein (Fragment) OS=Canis familiaris GN=MMP1 PE=4 SV=2	1	1	1	1	236860000	289130000	1	1	262995000	0.00215054	0.00215054	565581	1	1	262995000	5.78456e-86	262995000	5.89755e-29
ENSCAFT00000000127	matrix metallopeptidase 19	MMP19	E2QW82	569	>tr|E2QW82|E2QW82_CANFA Uncharacterized protein OS=Canis familiaris GN=MMP19 PE=4 SV=2	1	1	1	1	5247500	5334100	1	1	5290800	0.00175747	0.00175747	9298.42	1	1	5290800	4.86151e-09	5290800	2.10216e-06
ENSCAFT00000017768	family with sequence similarity 20, member C	FAM20C	F6XLD3	495	>tr|F6XLD3|F6XLD3_CANFA Uncharacterized protein OS=Canis familiaris GN=FAM20C PE=4 SV=1	1	1	1	1	2057200	2146100	1	1	2101650	0.0020202	0.0020202	4245.76	1	1	2101650	8.19844e-05	2101650	0.000913807
ENSCAFT00000010258	attractin	ATRN	F1Q117	1417	>tr|F1Q117|F1Q117_CANFA Uncharacterized protein OS=Canis familiaris GN=ATRN PE=4 SV=2;>tr|H2BF45|H2BF45_CANFA Attractin (Fragment) OS=Canis familiaris PE=2 SV=1	1	1	1	1	1090300	1230600	1	1	1160450	0.000705716	0.000705716	818.948	1	1	1.16045e+06	0.000589741	1.16045e+06	0.00326621
ENSCAFT00000026233	polypeptide N-acetylgalactosaminyltransferase 16	GALNT16	F1PGS1	652	>tr|F1PGS1|F1PGS1_CANFA Uncharacterized protein (Fragment) OS=Canis familiaris GN=GALNT16 PE=4 SV=2	2072000	1086400	1	1	16812000	16099000	1579200	1	16455500	2422.09	0.00153374	25238.5	6.33232e-07	0.00283208	1.64555e+07	8.78144e-24	10.4201	0.0437543
ENSCAFT00000047026	Uncharacterized protein	LOC611458	J9PBN6	1478	>tr|J9PBN6|J9PBN6_CANFA Uncharacterized protein OS=Canis familiaris GN=LOC611458 PE=4 SV=1;>tr|F6UMP8|F6UMP8_CANFA Uncharacterized protein OS=Canis familiaris GN=LOC611458 PE=4 SV=1	1	1	1	1	3592600	2342800	1	1	2967700	0.00067659	0.00067659	2007.92	1	1	2.9677e+06	9.28383e-06	2.9677e+06	0.000154945
ENSCAFT00000036157	complement component 3	C3	F1PGM1	1566	>tr|F1PGM1|F1PGM1_CANFA Uncharacterized protein OS=Canis familiaris GN=C3 PE=4 SV=2;>tr|F1PIX8|F1PIX8_CANFA Uncharacterized protein OS=Canis familiaris GN=C3 PE=4 SV=2	1	1	1	1	999320	772130	1	1	885725	0.00063857	0.00063857	565.597	1	1	885725	0.0018339	885725	0.00337461
0	#N/A	BGN	O02678	369	>sp|O02678|PGS1_CANFA Biglycan OS=Canis familiaris GN=BGN PE=2 SV=1;>tr|G1K2D8|G1K2D8_CANFA Biglycan OS=Canis familiaris GN=BGN PE=4 SV=1	1	1	1	1	34322000	34661000	1	1	34491500	0.00271003	0.00271003	93472.9	1	1	34491500	3.10109e-33	34491500	2.27022e-20
ENST00000311189	#N/A	HRAS	P01112	189	>sp|P01112|RASH_HUMAN GTPase HRas OS=Homo sapiens GN=HRAS PE=1 SV=1;>tr|J9P550|J9P550_CANFA Uncharacterized protein OS=Canis familiaris GN=HRAS PE=4 SV=1	1	1	1	1	50924000	33077000	1	1	42000500	0.00529101	0.00529101	222225	1	1	42000500	1.26078e-35	42000500	8.7712e-22
ENSCAFT00000031580	collagen, type I, alpha 2	COL1A2	F1PHY1	1366	>tr|F1PHY1|F1PHY1_CANFA Collagen alpha-2(I) chain OS=Canis familiaris GN=COL1A2 PE=4 SV=1;>sp|O46392|CO1A2_CANFA Collagen alpha-2(I) chain OS=Canis familiaris GN=COL1A2 PE=2 SV=2	1	1	1	1	17653000	13529000	1	1	15591000	0.000732064	0.000732064	11413.6	1	1	15591000	1.16331e-21	15591000	4.97458e-13
0	#N/A		Q56JK5	751	>tr|Q56JK5|Q56JK5_CANFA Beta-amyloid protein 751 OS=Canis familiaris PE=2 SV=1;>tr|F1P606|F1P606_CANFA Amyloid beta A4 protein OS=Canis familiaris GN=APP PE=4 SV=2;>tr|Q56JK6|Q56JK6_CANFA Beta-amyloid protein 770 OS=Canis familiaris PE=2 SV=1;>tr|F1P603|F1	1	1	1	1	42058000	51159000	1	1	46608500	0.00133156	0.00133156	62061.9	1	1	46608500	5.25364e-41	46608500	1.64591e-22
ENSCAFT00000012709	microtubule-associated protein 1B	MAP1B	F6XQD6	2576	>tr|F6XQD6|F6XQD6_CANFA Uncharacterized protein OS=Canis familiaris GN=MAP1B PE=4 SV=1	1	1	1	1	1688900	2628100	1	1	2158500	0.000388199	0.000388199	837.927	1	1	2158500	7.12581e-05	2158500	0.000847864
ENSCAFT00000039726	reticulocalbin 1, EF-hand calcium binding domain	RCN1	F1PWX2	246	>tr|F1PWX2|F1PWX2_CANFA Uncharacterized protein (Fragment) OS=Canis familiaris GN=RCN1 PE=4 SV=2	1	1	1	1	1205200	1083100	1	1	1144150	0.00406504	0.00406504	4651.02	1	1	1.14415e+06	0.000623807	1.14415e+06	0.00326153
0	#N/A	ATP1B1	P06583	303	>sp|P06583|AT1B1_CANFA Sodium/potassium-transporting ATPase subunit beta-1 OS=Canis familiaris GN=ATP1B1 PE=1 SV=1;>tr|J9P7J0|J9P7J0_CANFA Sodium/potassium-transporting ATPase subunit beta-1 OS=Canis familiaris GN=ATP1B1 PE=3 SV=1;>tr|F1PMF0|F1PMF0_CANFA S	1	1	1	1	3869000	1662200	1	1	2765600	0.00330033	0.00330033	9127.39	1	1	2765600	1.92744e-05	2765600	0.000240891
ENSCAFT00000021397	cell adhesion molecule 1	CADM1	F1P6Z9	400	>tr|F1P6Z9|F1P6Z9_CANFA Uncharacterized protein (Fragment) OS=Canis familiaris GN=CADM1 PE=4 SV=2;>tr|F1P702|F1P702_CANFA Uncharacterized protein (Fragment) OS=Canis familiaris GN=CADM1 PE=4 SV=2;>tr|F1P7M7|F1P7M7_CANFA Uncharacterized protein OS=Canis fam	1	1	1	1	488340	1270100	1	1	879220	0.0025	0.0025	2198.05	1	1	879220	0.00185393	879220	0.00346775
ENSCAFT00000047236	cellular repressor of E1A-stimulated genes 1	CREG1	J9NRR0	217	>tr|J9NRR0|J9NRR0_CANFA Uncharacterized protein (Fragment) OS=Canis familiaris GN=CREG1 PE=4 SV=1;>tr|F1PVI3|F1PVI3_CANFA Uncharacterized protein (Fragment) OS=Canis familiaris GN=CREG1 PE=4 SV=2	1	1	1	1	7076100	5679600	1	1	6377850	0.00460829	0.00460829	29391	1	1	6377850	5.26042e-11	6377850	2.90321e-07
ENSCAFT00000023344	cytokine receptor-like factor 1	CRLF1	F1P774	385	>tr|F1P774|F1P774_CANFA Uncharacterized protein (Fragment) OS=Canis familiaris GN=CRLF1 PE=4 SV=2	1	1	1	1	3492800	2287700	1	1	2890250	0.0025974	0.0025974	7507.14	1	1	2890250	1.1483e-05	2890250	0.000175577
ENSCAFT00000036647	DnaJ (Hsp40) homolog, subfamily A, member 2	DNAJA2	E2R7F3	413	>tr|E2R7F3|E2R7F3_CANFA Uncharacterized protein OS=Canis familiaris GN=DNAJA2 PE=3 SV=2;>tr|J9NYF6|J9NYF6_CANFA Uncharacterized protein OS=Canis familiaris GN=DNAJA2 PE=4 SV=1;>tr|H9GWA4|H9GWA4_CANFA Uncharacterized protein (Fragment) OS=Canis familiaris G	1	1	1	1	1409800	735210	1	1	1072505	0.00242131	0.00242131	2596.86	1	1	1.0725e+06	0.00102193	1.0725e+06	0.00330949
ENSCAFT00000017257	growth associated protein 43	GAP43	E2R1X9	243	>tr|E2R1X9|E2R1X9_CANFA Uncharacterized protein OS=Canis familiaris GN=GAP43 PE=4 SV=1	1	1	1	1	5025600	3344700	1	1	4185150	0.00411523	0.00411523	17222.8	1	1	4185150	1.68363e-07	4185150	1.76906e-05
ENSCAFT00000021789	Canis lupus familiaris integrin, beta 3 (platelet glycoprotein IIIa, antigen CD61) (ITGB3), mRNA.	GPIIIa	O97702	784	>tr|O97702|O97702_CANFA Integrin beta OS=Canis familiaris GN=GPIIIa PE=2 SV=1;>tr|F1PPG5|F1PPG5_CANFA Integrin beta (Fragment) OS=Canis familiaris GN=ITGB3 PE=3 SV=1;>tr|Q9TUN7|Q9TUN7_CANFA Integrin beta OS=Canis familiaris GN=GPIIIa PE=2 SV=1	1	1	1	1	1599200	1682500	1	1	1640850	0.00127551	0.00127551	2092.92	1	1	1.64085e+06	0.000132344	1.64085e+06	0.00202753
ENSCAFT00000028088	Beta-hexosaminidase	HEXA	E2RIM8	529	>tr|E2RIM8|E2RIM8_CANFA Beta-hexosaminidase OS=Canis familiaris GN=HEXA PE=3 SV=2	1	1	1	1	2690300	2814100	1	1	2752200	0.00189036	0.00189036	5202.65	1	1	2752200	1.80183e-05	2752200	0.000245957
ENSCAFT00000046049	integrin, alpha 6	ITGA6	J9NVU0	1073	>tr|J9NVU0|J9NVU0_CANFA Uncharacterized protein OS=Canis familiaris GN=ITGA6 PE=3 SV=1;>tr|E2RL88|E2RL88_CANFA Uncharacterized protein OS=Canis familiaris GN=ITGA6 PE=3 SV=2	1	1	1	1	3247900	1101600	1	1	2174750	0.000931966	0.000931966	2026.79	1	1	2174750	7.64164e-05	2174750	0.000841907
ENSCAFT00000044108	inosine triphosphatase (nucleoside triphosphate pyrophosphatase)	ITPA	J9P4A1	192	>tr|J9P4A1|J9P4A1_CANFA Inosine triphosphate pyrophosphatase OS=Canis familiaris GN=ITPA PE=3 SV=1	1	1	1	1	2192800	1094100	1	1	1643450	0.00520833	0.00520833	8559.64	1	1	1643450	0.00014842	1643450	0.00203575
ENSCAFT00000017097	karyopherin alpha 6 (importin alpha 7)	KPNA6	F1PM77	536	>tr|F1PM77|F1PM77_CANFA Importin subunit alpha OS=Canis familiaris GN=KPNA6 PE=3 SV=2;>tr|J9NST3|J9NST3_CANFA Uncharacterized protein (Fragment) OS=Canis familiaris GN=KPNA6 PE=4 SV=1;>tr|J9NTP2|J9NTP2_CANFA Importin subunit alpha OS=Canis familiaris GN=KP	1	1	1	1	531090	1777500	1	1	1154295	0.00186567	0.00186567	2153.54	1	1	1154295	0.000599427	1154295	0.00340041
ENSCAFT00000025201	leprecan-like 4	LEPREL4	E2QYG5	443	>tr|E2QYG5|E2QYG5_CANFA Uncharacterized protein OS=Canis familiaris GN=LEPREL4 PE=4 SV=1	1	1	1	1	1434500	2635600	1	1	2035050	0.00225734	0.00225734	4593.79	1	1	2.03505e+06	7.5241e-05	2.03505e+06	0.00106254
ENSCAFT00000001467	Uncharacterized protein	MAN1A1	F1PS30	584	>tr|F1PS30|F1PS30_CANFA alpha-1,2-Mannosidase (Fragment) OS=Canis familiaris GN=MAN1A1 PE=3 SV=1;>tr|J9P4A6|J9P4A6_CANFA alpha-1,2-Mannosidase OS=Canis familiaris GN=MAN1A1 PE=3 SV=1	1	1	1	1	2684800	1555700	1	1	2120250	0.00171233	0.00171233	3630.57	1	1	2120250	7.97403e-05	2120250	0.000882904
ENSCAFT00000013655	NDRG family member 3	NDRG3	F6UUK1	330	>tr|F6UUK1|F6UUK1_CANFA Uncharacterized protein OS=Canis familiaris GN=NDRG3 PE=4 SV=1;>tr|E2QSD6|E2QSD6_CANFA Uncharacterized protein OS=Canis familiaris GN=NDRG3 PE=4 SV=1	1	1	1	1	793210	1406000	1	1	1099605	0.0030303	0.0030303	3332.14	1	1	1099605	0.00085054	1099605	0.00325636
ENSCAFT00000020199	nitrilase 1	NIT1	F1PLS8	549	>tr|F1PLS8|F1PLS8_CANFA Uncharacterized protein OS=Canis familiaris GN=NIT1 PE=4 SV=2	1	1	1	1	1344500	798690	1	1	1071595	0.00182149	0.00182149	1951.9	1	1	1071595	0.00101641	1071595	0.00329943
ENSCAFT00000022767	procollagen C-endopeptidase enhancer	PCOLCE	E2RC23	458	>tr|E2RC23|E2RC23_CANFA Uncharacterized protein OS=Canis familiaris GN=PCOLCE PE=4 SV=1	1	1	1	1	59788000	50491000	1	1	55139500	0.00218341	0.00218341	120392	1	1	5.51395e+07	1.79455e-50	5.51395e+07	1.46341e-23
ENSCAFT00000025757	serpin peptidase inhibitor, clade E (nexin, plasminogen activator inhibitor type 1), member 2	SERPINE2	F6Y2H4	397	>tr|F6Y2H4|F6Y2H4_CANFA Uncharacterized protein OS=Canis familiaris GN=SERPINE2 PE=3 SV=1	90178	219800	1	1	68597000	139430000	154989	1	104013500	390.401	0.00251889	261999	6.45207e-06	0.00580384	104013500	1.1612e-58	671.102	4.73503e-09
ENSCAFT00000043930	proline-rich acidic protein 1	PRAP1	J9P257	146	>tr|J9P257|J9P257_CANFA Uncharacterized protein (Fragment) OS=Canis familiaris GN=PRAP1 PE=4 SV=1	1	1	1	1	4887200	4060500	1	1	4473850	0.00684932	0.00684932	30642.8	1	1	4473850	6.31721e-08	4473850	8.00133e-06
ENSCAFT00000026867	tropomyosin 1 (alpha)	TPM1	F1P916	278	>tr|F1P916|F1P916_CANFA Uncharacterized protein OS=Canis familiaris GN=TPM1 PE=3 SV=2	1	1	1	1	787130	1642200	1	1	1214665	0.00359712	0.00359712	4369.3	1	1	1214665	0.000444395	1214665	0.00330325
ENSCAFT00000045139	tetraspanin 4	TSPAN4	J9P8W6	356	>tr|J9P8W6|J9P8W6_CANFA Tetraspanin OS=Canis familiaris GN=TSPAN4 PE=3 SV=1	1	1	1	1	7453400	4027900	1	1	5740650	0.00280899	0.00280899	16125.4	1	1	5740650	1.27758e-09	5740650	1.04971e-06
ENSCAFT00000007054	Uncharacterized protein		F1PSK8	405	>tr|F1PSK8|F1PSK8_CANFA Uncharacterized protein (Fragment) OS=Canis familiaris PE=3 SV=1;>tr|J9P219|J9P219_CANFA Uncharacterized protein (Fragment) OS=Canis familiaris PE=3 SV=1;>sp|O97578|CATC_CANFA Dipeptidyl peptidase 1 (Fragment) OS=Canis familiaris GN	1	1	1	1	3418800	2428100	1	1	2923450	0.00246914	0.00246914	7218.4	1	1	2923450	1.00051e-05	2923450	0.000166156
ENSCAFT00000039852	Uncharacterized protein		F1Q249	99	>tr|F1Q249|F1Q249_CANFA Uncharacterized protein OS=Canis familiaris PE=4 SV=2;>tr|J9NWA8|J9NWA8_CANFA Uncharacterized protein OS=Canis familiaris GN=LOC102155424 PE=4 SV=1;>tr|F1PLY9|F1PLY9_CANFA Uncharacterized protein (Fragment) OS=Canis familiaris GN=LO	1	1	1	1	884190	827370	1	1	855780	0.010101	0.010101	8644.24	1	1	855780	0.0020723	855780	0.00336889
ENSCAFT00000024055	TIMP metallopeptidase inhibitor 1	TIMP1	F1PQS2	257	>tr|F1PQS2|F1PQS2_CANFA Metalloproteinase inhibitor 1 OS=Canis familiaris GN=TIMP1 PE=4 SV=2;>sp|P81546|TIMP1_CANFA Metalloproteinase inhibitor 1 OS=Canis familiaris GN=TIMP1 PE=1 SV=2;>tr|Q6QLW9|Q6QLW9_CANFA Tissue inhibitor of metalloproteinase 1 (Fragme	253900000	240500000	50215000	48308000	1336800000	947170000	247200000	49261500	1141985000	961868	191679	4.44352e+06	0.199278	0.0034256	23.1821	2.73343e-13	4.61968	0.0312817
ENSCAFT00000003315	UDP-glucuronate decarboxylase 1	UXS1	F1PU61	414	>tr|F1PU61|F1PU61_CANFA Uncharacterized protein (Fragment) OS=Canis familiaris GN=UXS1 PE=4 SV=1	1	1	1	1	2453100	1229300	1	1	1841200	0.00241546	0.00241546	4447.34	1	1	1.8412e+06	0.000104291	1.8412e+06	0.00145076
ENSCAFT00000038806	Canis lupus familiaris palmitoyl-protein thioesterase 1 (PPT1), mRNA.	ppt1	Q5JZR0	306	>tr|Q5JZR0|Q5JZR0_CANFA Palmitoyl-protein thioesterase 1 OS=Canis familiaris GN=ppt1 PE=2 SV=1	1	1	1	1	2660500	3244600	1	1	2952550	0.00326797	0.00326797	9648.86	1	1	2.95255e+06	9.17542e-06	2.95255e+06	0.00015757
ENSCAFT00000015596	cathepsin A	CTSA	F1P9I9	499	>tr|F1P9I9|F1P9I9_CANFA Carboxypeptidase OS=Canis familiaris GN=CTSA PE=3 SV=1	1	1	1	1	7020400	3907400	1	1	5463900	0.00200401	0.00200401	10949.7	1	1	5463900	2.26429e-09	5463900	1.63605e-06
ENSCAFT00000031018	dipeptidyl-peptidase 7	DPP7	F6XH37	496	>tr|F6XH37|F6XH37_CANFA Uncharacterized protein OS=Canis familiaris GN=DPP7 PE=4 SV=1	1	1	1	1	4176100	2302000	1	1	3239050	0.00201613	0.00201613	6530.34	1	1	3239050	5.0836e-06	3239050	0.000109531
ENSCAFT00000019091	extracellular matrix protein 1	ECM1	E2RQF8	352	>tr|E2RQF8|E2RQF8_CANFA Uncharacterized protein OS=Canis familiaris GN=ECM1 PE=4 SV=2	1	1	1	1	3261900	1946600	1	1	2604250	0.00284091	0.00284091	7398.44	1	1	2604250	2.55507e-05	2604250	0.000345078
ENSCAFT00000018165	UDP-Gal:betaGlcNAc beta 1,4- galactosyltransferase, polypeptide 5	B4GALT5	F1PYR8	386	>tr|F1PYR8|F1PYR8_CANFA Uncharacterized protein (Fragment) OS=Canis familiaris GN=B4GALT5 PE=4 SV=1	1	1	1	1	1078800	1166500	1	1	1122650	0.00259067	0.00259067	2908.42	1	1	1122650	0.00068078	1122650	0.00326138
ENSCAFT00000007304	vimentin	VIM	F1PLS4	466	>tr|F1PLS4|F1PLS4_CANFA Uncharacterized protein OS=Canis familiaris GN=VIM PE=3 SV=1	64756000	50935000	273610000	246080000	245390000	297780000	57845500	259845000	271585000	124132	557607	582800	4.49205	0.00648917	1.04518	0.210761	4.69501	0.0421619
ENSCAFT00000012700	protein C receptor, endothelial	PROCR	F6XR14	241	>tr|F6XR14|F6XR14_CANFA Uncharacterized protein OS=Canis familiaris GN=PROCR PE=4 SV=1;>tr|V5KXV2|V5KXV2_CANFA Endothelial protein C receptor OS=Canis familiaris GN=PROCR PE=2 SV=1	1266400	1965700	2266600	2307100	23392000	33362000	1616050	2286850	28377000	6705.6	9489	117747	1.41509	0.85763	12.4088	7.40937e-05	17.5595	0.00432196
ENSCAFT00000007503	poliovirus receptor	PVR	F1PVS7	405	>tr|F1PVS7|F1PVS7_CANFA Uncharacterized protein OS=Canis familiaris GN=PVR PE=4 SV=2	1	1	1	1	4907500	3324200	1	1	4115850	0.00246914	0.00246914	10162.6	1	1	4.11585e+06	3.17394e-07	4.11585e+06	2.05249e-05
ENSCAFT00000018918	collagen, type VI, alpha 1	COL6A1	F1PFM6	1026	>tr|F1PFM6|F1PFM6_CANFA Uncharacterized protein OS=Canis familiaris GN=COL6A1 PE=4 SV=2	1	1	1	1	31536000	49270000	1	1	40403000	0.000974659	0.000974659	39379.1	1	1	40403000	5.23466e-32	40403000	2.19912e-21
ENSCAFT00000045154	CD82 molecule	CD82	J9P9V8	268	>tr|J9P9V8|J9P9V8_CANFA Tetraspanin OS=Canis familiaris GN=CD82 PE=3 SV=1;>tr|F1PLP3|F1PLP3_CANFA Tetraspanin (Fragment) OS=Canis familiaris GN=CD82 PE=3 SV=2	1	1	1	1	2286200	1568200	1	1	1927200	0.00373134	0.00373134	7191.04	1	1	1927200	8.33145e-05	1927200	0.00122896
ENSCAFT00000001011	collagen triple helix repeat containing 1	CTHRC1	F1P9U9	190	>tr|F1P9U9|F1P9U9_CANFA Uncharacterized protein OS=Canis familiaris GN=CTHRC1 PE=4 SV=2	1	1	1	1	8635500	10412000	1	1	9523750	0.00526316	0.00526316	50125	1	1	9523750	1.77036e-15	9523750	1.99615e-10
ENSCAFT00000029200	endothelial cell-specific molecule 1	ESM1	E2RJ30	184	>tr|E2RJ30|E2RJ30_CANFA Uncharacterized protein OS=Canis familiaris GN=ESM1 PE=4 SV=1	1	1	1	1	24903000	10461000	1	1	17682000	0.00543478	0.00543478	96097.8	1	1	17682000	1.42205e-22	17682000	3.29355e-13
ENSCAFT00000029936	glypican 4	GPC4	F1PM35	556	>tr|F1PM35|F1PM35_CANFA Uncharacterized protein OS=Canis familiaris GN=GPC4 PE=3 SV=2	1	1	1	1	4366200	4668500	1	1	4517350	0.00179856	0.00179856	8124.73	1	1	4517350	5.41217e-08	4517350	7.26588e-06
ENSCAFT00000016080	Uncharacterized protein	LOC611606	F1PB66	233	>tr|F1PB66|F1PB66_CANFA Tetraspanin OS=Canis familiaris GN=LOC611606 PE=3 SV=2	1	1	1	1	5121500	2253800	1	1	3687650	0.00429185	0.00429185	15826.8	1	1	3687650	8.08069e-07	3687650	4.16164e-05
ENSCAFT00000043033	OAF homolog (Drosophila)	OAF	J9NRG9	250	>tr|J9NRG9|J9NRG9_CANFA Uncharacterized protein OS=Canis familiaris GN=OAF PE=4 SV=1	1	1	1	1	1160200	798830	1	1	979515	0.004	0.004	3918.06	1	1	979515	0.00133464	979515	0.00331014
ENSCAFT00000049942	procollagen C-endopeptidase enhancer 2	PCOLCE2	J9P7J2	372	>tr|J9P7J2|J9P7J2_CANFA Uncharacterized protein OS=Canis familiaris GN=PCOLCE2 PE=4 SV=1;>tr|E2R7L9|E2R7L9_CANFA Uncharacterized protein OS=Canis familiaris GN=PCOLCE2 PE=4 SV=1;>tr|J9P1U0|J9P1U0_CANFA Uncharacterized protein (Fragment) OS=Canis familiaris	1	1	1	1	6298100	5487100	1	1	5892600	0.00268817	0.00268817	15840.3	1	1	5.8926e+06	8.2153e-10	5.8926e+06	8.01756e-07
ENSCAFT00000007329	retinoic acid receptor responder (tazarotene induced) 2	RARRES2	E2R755	163	>tr|E2R755|E2R755_CANFA Uncharacterized protein OS=Canis familiaris GN=RARRES2 PE=4 SV=1	1	1	1	1	3172500	4887100	1	1	4029800	0.00613497	0.00613497	24722.7	1	1	4029800	3.67315e-07	4029800	2.25083e-05
ENSCAFT00000013624	ADAM metallopeptidase with thrombospondin type 1 motif, 1	ADAMTS1	F1PGL0	950	>tr|F1PGL0|F1PGL0_CANFA Uncharacterized protein OS=Canis familiaris GN=ADAMTS1 PE=4 SV=2	760630	1304900	1	1	10766000	13418000	1032765	1	12092000	1087.12	0.00105263	12728.4	9.68274e-07	0.0054249	12092000	4.18183e-21	11.7084	0.0490215
a	Accession number annotated from Ensembl (http://www.ensembl.org)
b	Protein description, Gene name, UniProt acc and protein length annotated from UniProt (http://www.uniprot.org/)
c	LFQ (Label-free quantitation) intensity values for MDCK, MDCKYBX1 and 21D1 secretome
d	Averaged LFQ ratios between replicates of MDCK, MDCKYBX1 and 21D1
NR	Non-reducible intensity values identified in only one replicate for a a specified sample. The term 'NR' was inserted for quantitative comparisons
