# Supplementary material for: YBX1/YB-1 induces partial EMT and tumourigenicity through secretion of angiogenic factors into the extracellular microenvironment
Source: Oncotarget. 2015 Apr 23;6(15):13718–30. doi: 10.18632/oncotarget.3764 (PMC4537044; doi:10.18632/oncotarget.3764)
Supplement: Supplementary file 7 [file oncotarget-06-13718-s007.xlsx]

## Sheet: Table S6
Table S6. Proteins significantly enriched in MDCKYBX1 secretome (in comparison to MDCK)
					Secretome LFQ intensityc						Averaged Secretome Ratiosd
Ensembl Acca	Protein Descriptionb	Gene Nameb	Uniprot Accb	Fasta headers	MDCK Rep A	MDCK Rep B	MDCKYBX1 Rep A	MDCKYBX1 Rep B	21D1 Rep A	21D1 Rep B	MDCKYBX1/MDCK	P-value
0	#N/A	ADAM9	E1ACC5	>tr|E1ACC5|E1ACC5_CANFA A disintegrin and metallopeptidase domain 9 OS=Canis familiaris GN=ADAM9 PE=2 SV=1;>tr|E7AIM5|E7AIM5_CANFA Disintegrin and metalloproteinase domain 9,transcript variant 3 OS=Canis familiaris GN=adam9 PE=2 SV=1;>tr|E2R508|E2R508_CANF	1	1	10459000	12874000	3385700	7580400	11666500	2.39514e-15
0	#N/A	DLA-DRA1	Q5W425	>tr|Q5W425|Q5W425_CANFA MHC class II antigen DR alpha OS=Canis familiaris GN=DLA-DRA1 PE=3 SV=1;>tr|Q30437|Q30437_CANFA MHC class II DR alpha chain OS=Canis familiaris GN=DLA DRA PE=3 SV=1	1	1	2613700	5039200	1	1	3826450	4.39007e-05
ENSCAFT00000020600	microtubule-associated protein 4	MAP4	F1PCZ5	>tr|F1PCZ5|F1PCZ5_CANFA Microtubule-associated protein OS=Canis familiaris GN=MAP4 PE=4 SV=2;>tr|F1PCX8|F1PCX8_CANFA Microtubule-associated protein OS=Canis familiaris GN=MAP4 PE=4 SV=2	1	1	3833700	3805600	1699700	1	3819650	4.64097e-05
ENSCAFT00000011349	Uncharacterized protein		J9P3R3	>tr|J9P3R3|J9P3R3_CANFA Uncharacterized protein OS=Canis familiaris PE=4 SV=1	1	1	3525400	3438000	1	1	3.4817e+06	0.000115089
ENSCAFT00000023731	Uncharacterized protein	RPL22	J9NYB5	>tr|J9NYB5|J9NYB5_CANFA Uncharacterized protein OS=Canis familiaris GN=RPL22 PE=4 SV=1	1	1	3186100	3596100	1	2653600	3391100	0.000127937
ENSCAFT00000023017	serpin peptidase inhibitor, clade C (antithrombin), member 1	SERPINC1	E2RES2	>tr|E2RES2|E2RES2_CANFA Uncharacterized protein OS=Canis familiaris GN=SERPINC1 PE=3 SV=2	1	1	2509600	3401400	3945800	9560400	2955500	0.000266888
ENSCAFT00000048814	stathmin 1	STMN1	J9NVP2	>tr|J9NVP2|J9NVP2_CANFA Stathmin OS=Canis familiaris GN=STMN1 PE=3 SV=1	1	1	2371600	3119300	1051000	1935700	2745450	0.000455128
ENSCAFT00000020703	Canis lupus familiaris ribosomal protein S17 (RPS17), mRNA.	RPS17	F1PAJ4	>tr|F1PAJ4|F1PAJ4_CANFA 40S ribosomal protein S17 (Fragment) OS=Canis familiaris GN=RPS17 PE=3 SV=2;>sp|P63273|RS17_CANFA 40S ribosomal protein S17 OS=Canis familiaris GN=RPS17 PE=2 SV=2	1	1	3103800	1678200	1359100	1895900	2391000	0.00084148
ENSCAFT00000046399	Uncharacterized protein	LOC608330	J9NYJ8	>tr|J9NYJ8|J9NYJ8_CANFA Uncharacterized protein OS=Canis familiaris GN=LOC608330 PE=3 SV=1	1	1	3512000	1238200	1	1	2375100	0.00088072
0	#N/A	ADAM17	M1V4E8	>tr|M1V4E8|M1V4E8_CANFA Disintegrin and metalloproteinase domain-containing protein 17 OS=Canis familiaris GN=ADAM17 PE=2 SV=1;>tr|F1PFZ9|F1PFZ9_CANFA Uncharacterized protein OS=Canis familiaris GN=ADAM17 PE=4 SV=2	1	1	2181300	2306400	1812700	1	2243850	0.00106333
ENSCAFT00000009717	ubiquitin-fold modifier 1	UFM1	F1Q2H2	>tr|F1Q2H2|F1Q2H2_CANFA Uncharacterized protein (Fragment) OS=Canis familiaris GN=UFM1 PE=4 SV=2	1	1	1946300	2229600	1	1	2087950	0.00141831
ENSCAFT00000046485	Uncharacterized protein	RPS19	J9P425	>tr|J9P425|J9P425_CANFA Uncharacterized protein OS=Canis familiaris GN=RPS19 PE=4 SV=1;>tr|J9P542|J9P542_CANFA Uncharacterized protein OS=Canis familiaris GN=RPS19 PE=4 SV=1	1	1	1560000	2569800	1276600	4766600	2064900	0.00147106
ENSCAFT00000000664	A kinase (PRKA) anchor protein 12	AKAP12	F1PGL8	>tr|F1PGL8|F1PGL8_CANFA Uncharacterized protein OS=Canis familiaris GN=AKAP12 PE=4 SV=2	1	1	1642200	2110900	1	1	1.87655e+06	0.00181983
ENSCAFT00000006754	proteasome (prosome, macropain) 26S subunit, ATPase, 2	PSMC2	F1PPH7	>tr|F1PPH7|F1PPH7_CANFA Uncharacterized protein OS=Canis familiaris GN=PSMC2 PE=3 SV=2	1	1	1416600	1716700	1	1	1566650	0.00283769
ENSCAFT00000017014	eukaryotic translation initiation factor 3, subunit I	EIF3I	F1PPR0	>tr|F1PPR0|F1PPR0_CANFA Uncharacterized protein (Fragment) OS=Canis familiaris GN=EIF3I PE=3 SV=1	1	1	1313200	1562900	1	1076600	1438050	0.00347904
0	#N/A	PSMB7	E7BUQ0	>tr|E7BUQ0|E7BUQ0_CANFA Proteasome subunit beta type OS=Canis familiaris GN=PSMB7 PE=2 SV=1;>tr|E7BUP9|E7BUP9_CANFA Proteasome subunit beta type OS=Canis familiaris GN=PSMB7 PE=2 SV=1;>tr|E2RPC6|E2RPC6_CANFA Proteasome subunit beta type (Fragment) OS=Canis	1	1	1223700	1634400	1	1	1429050	0.0035803
ENSCAFT00000028776	CD74 molecule, major histocompatibility complex, class II invariant chain	CD74	E2RF90	>tr|F1PPR0|F1PPR0_CANFA Uncharacterized protein (Fragment) OS=Canis familiaris GN=EIF3I PE=3 SV=1	1	1	1288700	1422300	1	1	1.3555e+06	0.00380342
ENSCAFT00000029576	tubulin, beta 4A class IVa	TUBB4A	E2RFV2	>tr|E2RFV2|E2RFV2_CANFA Uncharacterized protein OS=Canis familiaris GN=TUBB4A PE=3 SV=2	1	1	1002000	1289700	1634500	3144900	1145850	0.00495422
ENSCAFT00000008856	suppressor of Ty 5 homolog (S. cerevisiae)	SUPT5H	E2RLS8	>tr|E2RLS8|E2RLS8_CANFA Transcription elongation factor SPT5 OS=Canis familiaris GN=SUPT5H PE=3 SV=2	1	1	1111200	1109500	1	1	1110350	0.005103
ENSCAFT00000019230	protein kinase, cAMP-dependent, regulatory, type II, alpha	PRKAR2A	E2RRD1	>tr|E2RRD1|E2RRD1_CANFA Uncharacterized protein OS=Canis familiaris GN=PRKAR2A PE=4 SV=2	1	1	997120	1077700	1	1	1.03741e+06	0.00530988
ENSCAFT00000003598	clathrin, light chain A	CLTA	E2RPI8	>tr|E2RPI8|E2RPI8_CANFA Uncharacterized protein OS=Canis familiaris GN=CLTA PE=4 SV=2;>tr|E2RPI9|E2RPI9_CANFA Uncharacterized protein OS=Canis familiaris GN=CLTA PE=4 SV=1	1	1	836470	1188700	1	1	1.01258e+06	0.00558244
0	#N/A		Q867A1	>tr|Q867A1|Q867A1_CANFA Laminin alpha 3 (Fragment) OS=Canis familiaris PE=2 SV=1	1	1	1002300	1012400	1	1	1007350	0.00557289
ENSCAFT00000025350	UDP-glucose 6-dehydrogenase	UGDH	E2R311	>tr|E2R311|E2R311_CANFA UDP-glucose 6-dehydrogenase OS=Canis familiaris GN=UGDH PE=3 SV=1	1	1	932890	1049600	2038000	4130700	991245	0.00564822
ENSCAFT00000016647	cortactin	CTTN	E2RIQ2	>tr|E2RIQ2|E2RIQ2_CANFA Uncharacterized protein OS=Canis familiaris GN=CTTN PE=4 SV=2	1	1	846910	1076100	1	1	961505	0.00580655
ENSCAFT00000038741	sorting nexin 2	SNX2	F1PMB5	>tr|F1PMB5|F1PMB5_CANFA Uncharacterized protein OS=Canis familiaris GN=SNX2 PE=4 SV=2	1	1	647330	1224100	618700	1	935715	0.00605451
ENSCAFT00000031496	colony stimulating factor 1 (macrophage)	CSF1	F1P7H1	>tr|F1P7H1|F1P7H1_CANFA Uncharacterized protein OS=Canis familiaris GN=CSF1 PE=4 SV=2;>tr|F1PYK5|F1PYK5_CANFA Uncharacterized protein (Fragment) OS=Canis familiaris GN=CSF1 PE=4 SV=1	1	1	941550	912060	1946800	5127600	926805	0.00605152
ENSCAFT00000019193	adaptor-related protein complex 1, beta 1 subunit	AP1B1	E2RRJ6	>tr|E2RRJ6|E2RRJ6_CANFA Uncharacterized protein OS=Canis familiaris GN=AP1B1 PE=4 SV=2	1	1	1371200	469290	1	1	920245	0.00625298
ENSCAFT00000012921	Uncharacterized protein	CTNNA2	F1PZQ3	>tr|F1PZQ3|F1PZQ3_CANFA Uncharacterized protein OS=Canis familiaris GN=CTNNA2 PE=4 SV=2	1	1	887130	899600	847300	1	893365	0.00621543
ENSCAFT00000048301	tripeptidyl peptidase II	TPP2	J9JHE4	>tr|J9JHE4|J9JHE4_CANFA Uncharacterized protein OS=Canis familiaris GN=TPP2 PE=4 SV=1;>tr|E2R9J9|E2R9J9_CANFA Uncharacterized protein OS=Canis familiaris GN=TPP2 PE=4 SV=2	1	1	865840	914120	1	1	889980	0.00626341
ENSCAFT00000014070	carboxypeptidase E	CPE	F1Q459	>tr|F1Q459|F1Q459_CANFA Uncharacterized protein (Fragment) OS=Canis familiaris GN=CPE PE=4 SV=1;>tr|J9NY64|J9NY64_CANFA Uncharacterized protein OS=Canis familiaris GN=CPE PE=4 SV=1	1	1	693900	1081500	5329700	7616800	887700	0.00633428
ENSCAFT00000022063	VGF nerve growth factor inducible	VGF	E2RTG4	>tr|E2RTG4|E2RTG4_CANFA Uncharacterized protein OS=Canis familiaris GN=VGF PE=4 SV=2	1	1	982230	783740	187730000	223240000	882985	0.00636577
ENSCAFT00000024709	tropomodulin 3 (ubiquitous)	TMOD3	E2QWL1	>tr|E2QWL1|E2QWL1_CANFA Uncharacterized protein OS=Canis familiaris GN=TMOD3 PE=4 SV=1	1	1	782310	918700	1	1	850505	0.00650174
ENSCAFT00000045712	poly (ADP-ribose) polymerase 1	PARP1	J9NXE3	>tr|J9NXE3|J9NXE3_CANFA Uncharacterized protein OS=Canis familiaris GN=PARP1 PE=4 SV=1;>tr|F1Q2M3|F1Q2M3_CANFA Uncharacterized protein (Fragment) OS=Canis familiaris GN=PARP1 PE=4 SV=2	1	1	879900	771910	1	1	825905	0.00653773
ENSCAFT00000031572	seryl-tRNA synthetase	SARS	E2R4D5	>tr|E2R4D5|E2R4D5_CANFA Uncharacterized protein OS=Canis familiaris GN=SARS PE=3 SV=1	1	1	790520	798350	1	1	794435	0.00659532
ENSCAFT00000027553	tripartite motif containing 25	TRIM25	F1PTE2	>tr|F1PTE2|F1PTE2_CANFA Uncharacterized protein OS=Canis familiaris GN=TRIM25 PE=4 SV=2	1	1	684320	839800	1	1	762060	0.00667438
ENSCAFT00000016992	X-prolyl aminopeptidase (aminopeptidase P) 1, soluble	XPNPEP1	F1PQF1	>tr|F1PQF1|F1PQF1_CANFA Uncharacterized protein OS=Canis familiaris GN=XPNPEP1 PE=3 SV=2;>tr|E2R097|E2R097_CANFA Uncharacterized protein OS=Canis familiaris GN=XPNPEP1 PE=3 SV=2	1	1	753110	754450	1	1	753780	0.00670328
ENSCAFT00000023265	DnaJ (Hsp40) homolog, subfamily C, member 9	DNAJC9	E2RFD6	>tr|E2RFD6|E2RFD6_CANFA Uncharacterized protein OS=Canis familiaris GN=DNAJC9 PE=4 SV=2	1	1	752950	639080	1	1	696015	0.00684604
ENSCAFT00000029752	RAN binding protein 3	RANBP3	F1PS48	>tr|F1PS48|F1PS48_CANFA Uncharacterized protein OS=Canis familiaris GN=RANBP3 PE=4 SV=2;>tr|F1PS47|F1PS47_CANFA Uncharacterized protein OS=Canis familiaris GN=RANBP3 PE=4 SV=2	1	1	596810	720370	1	1	658590	0.00681095
ENSCAFT00000011904	SWAP switching B-cell complex 70kDa subunit	SWAP70	F1P9B2	>tr|F1P9B2|F1P9B2_CANFA Uncharacterized protein OS=Canis familiaris GN=SWAP70 PE=4 SV=2	1	1	604460	536970	1	1	570715	0.00696375
ENSCAFT00000049823	leucine zipper and CTNNBIP1 domain containing	LZIC	J9NZN0	>tr|J9NZN0|J9NZN0_CANFA Uncharacterized protein OS=Canis familiaris GN=LZIC PE=4 SV=1	1	1	398770	634040	1	1	516405	0.00716138
0	#N/A		Q531B0	>tr|Q531B0|Q531B0_CANFA Beta-nerve growth factor (Fragment) OS=Canis familiaris PE=2 SV=1;>tr|F1PDQ3|F1PDQ3_CANFA Uncharacterized protein (Fragment) OS=Canis familiaris GN=NGF PE=4 SV=2	1	1	398720	536390	1	1	467555	0.00709155
ENSCAFT00000019200	family with sequence similarity 45, member A	FAM45A	E2RRJ0	>tr|E2RRJ0|E2RRJ0_CANFA Uncharacterized protein OS=Canis familiaris GN=FAM45A PE=4 SV=1;>tr|J9P9P9|J9P9P9_CANFA Uncharacterized protein OS=Canis familiaris GN=FAM45A PE=4 SV=1	1	1	456620	468850	1	1	462735	0.00712962
ENSCAFT00000020534	mannosyl (alpha-1,3-)-glycoprotein beta-1,2-N-acetylglucosaminyltransferase	MGAT1	E2RFM5	>tr|E2RFM5|E2RFM5_CANFA Uncharacterized protein OS=Canis familiaris GN=MGAT1 PE=4 SV=1	1	1	428220	340640	1	1	384430	0.00710252
ENSCAFT00000016957	importin 9	IPO9	F1PS41	>tr|F1PS41|F1PS41_CANFA Uncharacterized protein (Fragment) OS=Canis familiaris GN=IPO9 PE=4 SV=2	1	1	401120	302260	1	1	351690	0.00705035
0	#N/A		Q3HTT3	>tr|Q3HTT3|Q3HTT3_CANFA Osteopontin (Fragment) OS=Canis familiaris PE=2 SV=1	460120	3818500	25027000	18034000	7358300	22948000	10.0642	0.0125429
ENSCAFT00000048755	AHNAK nucleoprotein	AHNAK	J9P969	>tr|J9P969|J9P969_CANFA Uncharacterized protein OS=Canis familiaris GN=AHNAK PE=4 SV=1	8324700	3459400	33874000	27283000	6877800	10424000	5.18979	0.0242173
ENSCAFT00000007304	vimentin	VIM	F1PLS4	>tr|F1PLS4|F1PLS4_CANFA Uncharacterized protein OS=Canis familiaris GN=VIM PE=3 SV=1	64756000	50935000	273610000	246080000	245390000	297780000	4.49205	0.00648917
a	Accession number annotated from Ensembl (http://www.ensembl.org)
b	Protein description, Gene name, UniProt acc and protein length annotated from UniProt (http://www.uniprot.org/)
c	LFQ (Label-free quantitation) intensity values for MDCK, MDCKYBX1 and 21D1 secretome
d	Averaged LFQ ratios between replicates of MDCK, MDCKYBX1 and 21D1
NR	Non-reducible intensity values identified in only one replicate for a a specified sample. The term 'NR' was inserted for quantitative comparisons
